# Supplementary material for: Altered miRNA and mRNA Expression in Sika Deer Skeletal Muscle with Age
Source: Genes (Basel). 2020 Feb 6;11(2):172. doi: 10.3390/genes11020172 (PMC7073773; doi:10.3390/genes11020172)
Supplement: Supplementary file 1 [file genes-11-00172-s001.zip]

Archive with 19 entries (17 files):
- supplementary/
- supplementary/Supplementary Materials/
- supplementary/Supplementary Materials/Figure S1.tif
- supplementary/Supplementary Materials/Figure S2.tif
- supplementary/Supplementary Materials/Figure S3.tif
- supplementary/Supplementary Materials/Figure S4.tif
- supplementary/Supplementary Materials/Figure S5.tif
- supplementary/Supplementary Materials/Table S 1.xls
- supplementary/Supplementary Materials/Table S 10.xls
- supplementary/Supplementary Materials/Table S 11.xls
- supplementary/Supplementary Materials/Table S 12.xls
- supplementary/Supplementary Materials/Table S 2.xls
- supplementary/Supplementary Materials/Table S 3.xls
- supplementary/Supplementary Materials/Table S 4.xls
- supplementary/Supplementary Materials/Table S 5.xlsx
- supplementary/Supplementary Materials/Table S 6.xlsx
- supplementary/Supplementary Materials/Table S 7.xls
- supplementary/Supplementary Materials/Table S 8.xls
- supplementary/Supplementary Materials/Table S 9.xls
