# Supplementary material for: Altered miRNA and mRNA Expression in Sika Deer Skeletal Muscle with Age
Source: Genes (Basel). 2020 Feb 6;11(2):172. doi: 10.3390/genes11020172 (PMC7073773; doi:10.3390/genes11020172)
Supplement: Supplementary file 1 [file genes-11-00172-s001.zip › supplementary/Supplementary Materials/Table S 1.xls]

## Sheet: Sheet1
Additional File 2 Summary of transcriptome data
		Sample	Raw Reads	Containing N	Low Quality	Adapter Related	Clean reads	Clean bases	Error(%)	Q20(%)	Q30(%)	GC(%)
		Msc_1_1	26956235	12930(0.05%)	224095(0.83%)	848067(3.15%)	25871143(95.97%)	3.23G	0.03	96.11	92.06	51.49
		Msc_1_2	26956235	12930(0.05%)	224095(0.83%)	848067(3.15%)	25871143(95.97%)	3.23G	0.04	93.95	88.79	51.65
		Msc_2_1	27853896	12364(0.04%)	224379(0.81%)	864407(3.10%)	26752746(96.05%)	3.34G	0.03	96.35	92.54	50.38
		Msc_2_2	27853896	12364(0.04%)	224379(0.81%)	864407(3.10%)	26752746(96.05%)	3.34G	0.04	94.07	89.04	50.46
		Msc_3_1	26945504	75(0.00%)	150280(0.56%)	120476(0.45%)	26674673(98.99%)	3.33G	0.03	95.65	91.18	52.23
		Msc_3_2	26945504	75(0.00%)	150280(0.56%)	120476(0.45%)	26674673(98.99%)	3.33G	0.04	94.1	88.96	52.4
		Msc_4_1	26562256	371(0.00%)	154683(0.58%)	269252(1.01%)	26137950(98.40%)	3.27G	0.03	96.24	92.3	51.74
		Msc_4_2	26562256	371(0.00%)	154683(0.58%)	269252(1.01%)	26137950(98.40%)	3.27G	0.04	94.39	89.53	51.9
