# Supplementary material for: Altered miRNA and mRNA Expression in Sika Deer Skeletal Muscle with Age
Source: Genes (Basel). 2020 Feb 6;11(2):172. doi: 10.3390/genes11020172 (PMC7073773; doi:10.3390/genes11020172)
Supplement: Supplementary file 1 [file genes-11-00172-s001.zip › supplementary/Supplementary Materials/Table S 10.xls]

## Sheet: Msc_2vsMsc_1
	Additional File 10 Interaction networks of DE unigenes in each comparable groups (Msc_2vsMsc_1)
			Shared gene name	Log2(Fold change)	Q-value	Gene name	Log2(Fold change)	Q-value
			CYP2E1	5.218	5.6162e-06	EPHX1	3.5707	1.7158e-08
			GSTM1	3.2137	4.0344e-08	EPHX1	3.5707	1.7158e-08
			GSTA2	6.3711	3.7071e-09	EPHX1	3.5707	1.7158e-08
			GPI	-8.6696	1.0984e-39	PFKM	-1.2112	2.3873e-09
			PFKFB4	5.1136	1.4514e-08	PFKM	-1.2112	2.3873e-09
			PFKFB3	1.5882	4.3566e-07	PFKM	-1.2112	2.3873e-09
			EIF2S2	-4.8051	0.0029241	EIF3J	6.1238	9.3189e-08
			EIF3E	-6.9472	0.00026216	EIF3J	6.1238	9.3189e-08
			EIF4A2	2.1198	1.0071e-19	EIF3J	6.1238	9.3189e-08
			EIF3C	5.8905	1.303e-06	EIF3J	6.1238	9.3189e-08
			EIF4G1	1.6011	0.00025422	EIF3J	6.1238	9.3189e-08
			Eif2s1	-2.6115	3.1794e-15	EIF3J	6.1238	9.3189e-08
			EIF3A	4.9098	0.0025481	EIF3J	6.1238	9.3189e-08
			THRA	2.0281	0.0008856	NR4A1	-2.5788	0.00012788
			ANXA2	-2.0157	1.2367e-13	AHSG	6.0212	6.3369e-05
			STIP1	-1.2423	4.6948e-08	HSP90AB1	3.1624	0.00032125
			GAPDH	-2.1088	0	PGK1	-8.537	9.5844e-37
			AGL	-1.1742	2.5592e-05	PYGM	5.4945	1.9528e-37
			CALM1	4.027	5.0209e-52	PYGM	5.4945	1.9528e-37
			PHKA1	-3.714	0.0021291	PYGM	5.4945	1.9528e-37
			PGM1	-5.6533	1.7657e-06	PYGM	5.4945	1.9528e-37
			AMY2B	2.0212	0.0015511	PYGM	5.4945	1.9528e-37
			GYS1	8.4156	4.1377e-21	PYGM	5.4945	1.9528e-37
			UGP2	6.8296	2.1833e-12	PYGM	5.4945	1.9528e-37
			HSPA8	-2	1.6705e-48	AP1B1	-5.1111	0.00047397
			VAPA	-6.5974	3.9342e-11	PPM1L	1.3558	6.1141e-07
			VAPB	3.928	0.00024703	PPM1L	1.3558	6.1141e-07
			Eif2s1	-2.6115	3.1794e-15	PPP1R15A	-1.7705	9.9929e-10
			IGF2	-1.4741	0.0025434	GHR	7.2004	3.3597e-12
			JAK1	4.8681	0.0031909	GHR	7.2004	3.3597e-12
			GJA1	-1.7178	0.00025533	TUBA1A	-2.6575	0.0032131
			TBB7	-1.9283	1.9886e-13	TUBA1A	-2.6575	0.0032131
			NDUFS2	-6.8877	1.7571e-20	UQCRB	-3.2474	0.0013536
			SDHC	-8.8961	7.6673e-22	UQCRB	-3.2474	0.0013536
			UQCRC1	-4.7339	1.8454e-09	UQCRB	-3.2474	0.0013536
			UQCRC2	1.0298	5.7522e-09	UQCRB	-3.2474	0.0013536
			NDUFV1	-6.5274	1.0205e-08	UQCRB	-3.2474	0.0013536
			NDUFS1	-5.787	1.7935e-06	UQCRB	-3.2474	0.0013536
			NDUFA5	2.2897	0.0006969	UQCRB	-3.2474	0.0013536
			NDUFA10	-4.5655	0.00089294	UQCRB	-3.2474	0.0013536
			NDUFC1	-1.7165	1.688e-07	UQCRB	-3.2474	0.0013536
			MT-ND1	1.1048	0	UQCRB	-3.2474	0.0013536
			MT-CO1	-1.6028	1.936e-26	UQCRB	-3.2474	0.0013536
			MT-ND4	2.1843	3.6658e-248	UQCRB	-3.2474	0.0013536
			MT-ND5	1.3137	9.2069e-15	UQCRB	-3.2474	0.0013536
			MT-CO3	-2.9595	0	UQCRB	-3.2474	0.0013536
			UGP2	6.8296	2.1833e-12	GYG1	8.0497	0.0016789
			TBB7	-1.9283	1.9886e-13	GJA1	-1.7178	0.00025533
			TUBA1B	-5.1328	5.5454e-29	GJA1	-1.7178	0.00025533
			PIK3R1	-5.2244	0.00022191	Ptpn11	-1.0599	0.0020874
			JAK1	4.8681	0.0031909	Ptpn11	-1.0599	0.0020874
			ACAA2	6.1293	8.709e-08	HADH	6.831	2.134e-12
			ABAT	1.8813	0.0028852	HADH	6.831	2.134e-12
			CS	-2.263	0.00027546	HADH	6.831	2.134e-12
			ALDH2	1.9299	3.8472e-31	HADH	6.831	2.134e-12
			HADHB	1.3023	0.00031866	HADH	6.831	2.134e-12
			ETFA	5.3106	0.00020775	HADH	6.831	2.134e-12
			ACAT1	6.1176	1.0051e-07	HADH	6.831	2.134e-12
			HADHA	-5.3159	6.0201e-06	HADH	6.831	2.134e-12
			ECHS1	6.6161	8.9024e-11	HADH	6.831	2.134e-12
			OXCT1	5.8036	3.1594e-06	HADH	6.831	2.134e-12
			HIBCH	-4.7882	0.0031909	HADH	6.831	2.134e-12
			ATP5A1	-1.2238	1.0011e-05	NDUFS2	-6.8877	1.7571e-20
			ATP5B	-1.3566	1.0042e-38	NDUFS2	-6.8877	1.7571e-20
			UQCRC1	-4.7339	1.8454e-09	NDUFS2	-6.8877	1.7571e-20
			NDUFV1	-6.5274	1.0205e-08	NDUFS2	-6.8877	1.7571e-20
			NDUFS1	-5.787	1.7935e-06	NDUFS2	-6.8877	1.7571e-20
			NDUFA10	-4.5655	0.00089294	NDUFS2	-6.8877	1.7571e-20
			NDUFC1	-1.7165	1.688e-07	NDUFS2	-6.8877	1.7571e-20
			NDUFV2	7.7227	9.1018e-22	NDUFS2	-6.8877	1.7571e-20
			MT-ND1	1.1048	0	NDUFS2	-6.8877	1.7571e-20
			MT-ND4	2.1843	3.6658e-248	NDUFS2	-6.8877	1.7571e-20
			MT-ND5	1.3137	9.2069e-15	NDUFS2	-6.8877	1.7571e-20
			CS	-2.263	0.00027546	ATP5A1	-1.2238	1.0011e-05
			ATP5B	-1.3566	1.0042e-38	ATP5A1	-1.2238	1.0011e-05
			ATP5G1	-1.032	8.1281e-13	ATP5A1	-1.2238	1.0011e-05
			FH	4.0541	1.0873e-15	ATP5A1	-1.2238	1.0011e-05
			ACTG1	-7.1331	1.0873e-15	ARHGAP10	-5.3589	0.001028
			CTNNB1	6.1982	0.00034305	ARHGAP10	-5.3589	0.001028
			CCT3	-4.9147	1.4877e-06	TCP1	-5.0268	0.00081328
			CCT7	7.5865	0.00018884	TCP1	-5.0268	0.00081328
			CCT5	-4.0447	0.0020631	TCP1	-5.0268	0.00081328
			CCT2	5.3452	0.00016116	TCP1	-5.0268	0.00081328
			CCT4	-1.6216	0.00033879	TCP1	-5.0268	0.00081328
			CS	-2.263	0.00027546	ACAA2	6.1293	8.709e-08
			SUCLG2	4.9324	0.0022562	ACAA2	6.1293	8.709e-08
			ACAT1	6.1176	1.0051e-07	ACAA2	6.1293	8.709e-08
			HADHA	-5.3159	6.0201e-06	ACAA2	6.1293	8.709e-08
			ACADSB	3.6241	5.6822e-05	ACAA2	6.1293	8.709e-08
			PDHX	4.5035	5.2461e-11	ACAA2	6.1293	8.709e-08
			DLST	4.0474	3.6955e-09	ACAA2	6.1293	8.709e-08
			Dctn1	-4.7085	7.8367e-05	ACADVL	5.6766	1.0558e-05
			SSR1	2.7031	0.0031068	ACADVL	5.6766	1.0558e-05
			ACSL1	5.722	9.3839e-05	ACADVL	5.6766	1.0558e-05
			SRPRA	-3.9529	1.3231e-07	ACADVL	5.6766	1.0558e-05
			HADHA	-5.3159	6.0201e-06	ACADVL	5.6766	1.0558e-05
			CTDSP2	2.1096	6.4978e-05	ACADVL	5.6766	1.0558e-05
			ECHS1	6.6161	8.9024e-11	ACADVL	5.6766	1.0558e-05
			ACSL4	6.0233	1.5981e-06	ACADVL	5.6766	1.0558e-05
			SORD	4.7676	8.9021e-09	MTMR6	3.0842	0.0024822
			ACTG1	-7.1331	1.0873e-15	FSCN1	-2.5323	0.0041676
			EGLN3	2.5293	0.00036202	EPAS1	1.6525	0.00038272
			CLU	6.2901	1.1351e-08	A1AT	5.9099	1.0598e-06
			ACTN2	7.9636	6.6009e-50	A1AT	5.9099	1.0598e-06
			SERPINE1	4.3272	5.9467e-07	A1AT	5.9099	1.0598e-06
			SPARC	-2.5044	0.0025908	A1AT	5.9099	1.0598e-06
			ALB	7.4021	7.593e-18	A1AT	5.9099	1.0598e-06
			GPI	-8.6696	1.0984e-39	AMFR	-1.1335	0.00021879
			ALDH2	1.9299	3.8472e-31	ABAT	1.8813	0.0028852
			Dctn1	-4.7085	7.8367e-05	YWHAG	-1.3566	0.0001928
			HSP90AA1	5.1606	2.6399e-11	YWHAG	-1.3566	0.0001928
			PAFAH1B1	-8.0905	1.9351e-06	YWHAG	-1.3566	0.0001928
			CKM	-5.4471	4.058e-05	GAMT	-1.2945	8.7693e-06
			PPP3CC	-7.1536	0.00025098	NFATC3	-1.6644	0.00013008
			ACO2	-6.9203	1.0486e-13	CS	-2.263	0.00027546
			GOT2	1.3423	4.455e-05	CS	-2.263	0.00027546
			HADHB	1.3023	0.00031866	CS	-2.263	0.00027546
			GOT1	-1.2229	7.7867e-09	CS	-2.263	0.00027546
			ACAT1	6.1176	1.0051e-07	CS	-2.263	0.00027546
			MUT	5.9558	6.4369e-07	CS	-2.263	0.00027546
			ME2	5.106	0.0008083	CS	-2.263	0.00027546
			PDHX	4.5035	5.2461e-11	CS	-2.263	0.00027546
			MDH1	-4.2591	9.6503e-55	CS	-2.263	0.00027546
			PC	-5.0082	0.0009149	CS	-2.263	0.00027546
			FH	4.0541	1.0873e-15	CS	-2.263	0.00027546
			HADHA	-5.3159	6.0201e-06	IVD	4.5361	1.9394e-07
			ECHS1	6.6161	8.9024e-11	IVD	4.5361	1.9394e-07
			Col4a1	-3.5066	2.3604e-06	COL4A2	-2.4627	0.003182
			ITGB1	-1.8299	1.1619e-05	COL4A2	-2.4627	0.003182
			ACTA1	-1.0783	0.00061856	TPM4	5.7177	7.2353e-06
			ACTN2	7.9636	6.6009e-50	TPM4	5.7177	7.2353e-06
			TCAP	1.1594	2.3286e-54	TPM4	5.7177	7.2353e-06
			Cald1	-4.2652	0.00030714	TPM4	5.7177	7.2353e-06
			SORBS1	1.2714	0.00062223	TPM4	5.7177	7.2353e-06
			TMOD1	2.2878	1.3941e-11	TPM4	5.7177	7.2353e-06
			VIM	-1.28	1.2578e-27	TPM4	5.7177	7.2353e-06
			MYH11	2.8975	1.474e-09	TPM4	5.7177	7.2353e-06
			MYBPC1	1.4223	7.9098e-06	TPM4	5.7177	7.2353e-06
			MYL1	10.303	2.3276e-126	TPM4	5.7177	7.2353e-06
			DES	3.0845	2.6697e-07	TPM4	5.7177	7.2353e-06
			NEB	-4.3023	2.7845e-33	TPM4	5.7177	7.2353e-06
			HSP90AA1	5.1606	2.6399e-11	Dctn1	-4.7085	7.8367e-05
			SSR1	2.7031	0.0031068	Dctn1	-4.7085	7.8367e-05
			SRPRA	-3.9529	1.3231e-07	Dctn1	-4.7085	7.8367e-05
			Clip1	5.4363	8.1323e-05	Dctn1	-4.7085	7.8367e-05
			CTDSP2	2.1096	6.4978e-05	Dctn1	-4.7085	7.8367e-05
			Dctn4	-4.701	1.6581e-05	Dctn1	-4.7085	7.8367e-05
			PAFAH1B1	-8.0905	1.9351e-06	Dctn1	-4.7085	7.8367e-05
			RAC1	5.6552	1.3218e-05	Ablim3	-5.7249	8.7065e-15
			TPM1	10.632	0	ACTA1	-1.0783	0.00061856
			Tpm3	6.346	3.7711e-108	ACTA1	-1.0783	0.00061856
			PSMD2	-1.4246	0.0013782	Psmc1	-7.9447	5.5149e-13
			PSMA4	2.28	7.1622e-07	Psmc1	-7.9447	5.5149e-13
			CTNNB1	6.1982	0.00034305	Psmc1	-7.9447	5.5149e-13
			OAZ2	1.0055	5.074e-05	Psmc1	-7.9447	5.5149e-13
			GPI	-8.6696	1.0984e-39	ENO3	-5.4702	0.00073882
			PKM	6.2546	1.1741e-20	ENO3	-5.4702	0.00073882
			ACTN2	7.9636	6.6009e-50	CLU	6.2901	1.1351e-08
			SERPINE1	4.3272	5.9467e-07	CLU	6.2901	1.1351e-08
			SPARC	-2.5044	0.0025908	CLU	6.2901	1.1351e-08
			ALB	7.4021	7.593e-18	CLU	6.2901	1.1351e-08
			PSMA4	2.28	7.1622e-07	PSMD2	-1.4246	0.0013782
			VCP	-6.7502	2.7263e-12	PSMD2	-1.4246	0.0013782
			CTNNB1	6.1982	0.00034305	PSMD2	-1.4246	0.0013782
			OAZ2	1.0055	5.074e-05	PSMD2	-1.4246	0.0013782
			FUS	6.3659	0.00059767	Hnrnpa2b1	5.8928	2.8078e-14
			RBM5	5.3112	0.00020716	Hnrnpa2b1	5.8928	2.8078e-14
			Hnrnpm	-5.1203	0.0004472	Hnrnpa2b1	5.8928	2.8078e-14
			SF3B3	-5.7968	2.0221e-05	Hnrnpa2b1	5.8928	2.8078e-14
			HNRNPR	-4.7932	0.0031109	Hnrnpa2b1	5.8928	2.8078e-14
			Ybx1	2.7221	0.00017145	Hnrnpa2b1	5.8928	2.8078e-14
			POLR2B	5.8814	1.4359e-06	Hnrnpa2b1	5.8928	2.8078e-14
			Pcbp2	-4.9629	0.0011998	Hnrnpa2b1	5.8928	2.8078e-14
			DDX23	5.0158	0.0014008	Hnrnpa2b1	5.8928	2.8078e-14
			Srsf4	-5.4884	0.00064109	Hnrnpa2b1	5.8928	2.8078e-14
			HNRNPU	6.7172	0.0042827	Hnrnpa2b1	5.8928	2.8078e-14
			Lpin1	2.1379	2.1564e-11	GPAT4	6.1491	6.8192e-08
			RBM5	5.3112	0.00020716	FUS	6.3659	0.00059767
			Hnrnpm	-5.1203	0.0004472	FUS	6.3659	0.00059767
			SF3B3	-5.7968	2.0221e-05	FUS	6.3659	0.00059767
			HNRNPR	-4.7932	0.0031109	FUS	6.3659	0.00059767
			Ybx1	2.7221	0.00017145	FUS	6.3659	0.00059767
			POLR2B	5.8814	1.4359e-06	FUS	6.3659	0.00059767
			Pcbp2	-4.9629	0.0011998	FUS	6.3659	0.00059767
			DDX23	5.0158	0.0014008	FUS	6.3659	0.00059767
			Srsf4	-5.4884	0.00064109	FUS	6.3659	0.00059767
			HNRNPU	6.7172	0.0042827	FUS	6.3659	0.00059767
			SERPINE1	4.3272	5.9467e-07	PLAU	-5.2853	0.00014316
			EIF3E	-6.9472	0.00026216	EIF2S2	-4.8051	0.0029241
			EIF4A2	2.1198	1.0071e-19	EIF2S2	-4.8051	0.0029241
			EIF3C	5.8905	1.303e-06	EIF2S2	-4.8051	0.0029241
			EIF5	-3.6591	0.0030117	EIF2S2	-4.8051	0.0029241
			EIF4G1	1.6011	0.00025422	EIF2S2	-4.8051	0.0029241
			Eif2s1	-2.6115	3.1794e-15	EIF2S2	-4.8051	0.0029241
			EIF3A	4.9098	0.0025481	EIF2S2	-4.8051	0.0029241
			GOT2	1.3423	4.455e-05	OGDH	1.2766	2.4669e-07
			GOT1	-1.2229	7.7867e-09	OGDH	1.2766	2.4669e-07
			IDH2	-7.1088	1.4314e-05	OGDH	1.2766	2.4669e-07
			DLD	4.3673	2.5536e-06	OGDH	1.2766	2.4669e-07
			DLST	4.0474	3.6955e-09	OGDH	1.2766	2.4669e-07
			DNM1L	-5.5083	2.4185e-05	CTTN	-3.9799	8.0431e-06
			MYH1	6.5022	0	ACTG1	-7.1331	1.0873e-15
			ACTN2	7.9636	6.6009e-50	ACTG1	-7.1331	1.0873e-15
			MYH2	-8.7541	1.1215e-39	ACTG1	-7.1331	1.0873e-15
			MYH9	-8.2478	0.0017962	ACTG1	-7.1331	1.0873e-15
			PFN2	2.7755	2.2906e-06	ACTG1	-7.1331	1.0873e-15
			Pxn	-5.4438	4.1672e-05	ACTG1	-7.1331	1.0873e-15
			Myh10	-5.1198	0.00044827	ACTG1	-7.1331	1.0873e-15
			ACTN3	-1.1688	4.1185e-53	ACTG1	-7.1331	1.0873e-15
			DYNLL1	-1.8233	8.3411e-06	ACTG1	-7.1331	1.0873e-15
			MYH11	2.8975	1.474e-09	ACTG1	-7.1331	1.0873e-15
			MYH7	-7.4371	5.5974e-19	ACTG1	-7.1331	1.0873e-15
			GAPDH	-2.1088	0	ACTG1	-7.1331	1.0873e-15
			MYL12A	2.1438	1.2152e-19	ACTG1	-7.1331	1.0873e-15
			ITGB1	-1.8299	1.1619e-05	ACTG1	-7.1331	1.0873e-15
			STIP1	-1.2423	4.6948e-08	HSP90AA1	5.1606	2.6399e-11
			CDC37	-6.466	3.2656e-10	HSP90AA1	5.1606	2.6399e-11
			CAV1	-9.7628	6.1698e-24	HSP90AA1	5.1606	2.6399e-11
			PAFAH1B1	-8.0905	1.9351e-06	HSP90AA1	5.1606	2.6399e-11
			SRPRA	-3.9529	1.3231e-07	SSR1	2.7031	0.0031068
			CTDSP2	2.1096	6.4978e-05	SSR1	2.7031	0.0031068
			Hnrnpm	-5.1203	0.0004472	RBM5	5.3112	0.00020716
			SF3B3	-5.7968	2.0221e-05	RBM5	5.3112	0.00020716
			HNRNPR	-4.7932	0.0031109	RBM5	5.3112	0.00020716
			Ybx1	2.7221	0.00017145	RBM5	5.3112	0.00020716
			POLR2B	5.8814	1.4359e-06	RBM5	5.3112	0.00020716
			Pcbp2	-4.9629	0.0011998	RBM5	5.3112	0.00020716
			DDX23	5.0158	0.0014008	RBM5	5.3112	0.00020716
			Srsf4	-5.4884	0.00064109	RBM5	5.3112	0.00020716
			HNRNPU	6.7172	0.0042827	RBM5	5.3112	0.00020716
			CCT7	7.5865	0.00018884	CCT3	-4.9147	1.4877e-06
			CCT5	-4.0447	0.0020631	CCT3	-4.9147	1.4877e-06
			CCT2	5.3452	0.00016116	CCT3	-4.9147	1.4877e-06
			CCT4	-1.6216	0.00033879	CCT3	-4.9147	1.4877e-06
			TUBA1B	-5.1328	5.5454e-29	TBB7	-1.9283	1.9886e-13
			ENO1	-2.9143	0.0038273	GPI	-8.6696	1.0984e-39
			PGM1	-5.6533	1.7657e-06	GPI	-8.6696	1.0984e-39
			LDHA	3.6163	9.4796e-96	GPI	-8.6696	1.0984e-39
			PDHB	5.8739	3.3112e-15	GPI	-8.6696	1.0984e-39
			GAPDH	-2.1088	0	GPI	-8.6696	1.0984e-39
			PKM	6.2546	1.1741e-20	GPI	-8.6696	1.0984e-39
			LDHA	3.6163	9.4796e-96	GPI	-8.6696	1.0984e-39
			IDH2	-7.1088	1.4314e-05	ACO2	-6.9203	1.0486e-13
			AMY2B	2.0212	0.0015511	AGL	-1.1742	2.5592e-05
			GYS1	8.4156	4.1377e-21	AGL	-1.1742	2.5592e-05
			COPG1	-1.3355	0.0010572	ARCN1	-4.928	0.0014762
			COPB2	-4.8035	0.0029468	ARCN1	-4.928	0.0014762
			COPA	-3.5126	3.2124e-06	ARCN1	-4.928	0.0014762
			EIF4A2	2.1198	1.0071e-19	EIF3E	-6.9472	0.00026216
			EIF3C	5.8905	1.303e-06	EIF3E	-6.9472	0.00026216
			EIF4G1	1.6011	0.00025422	EIF3E	-6.9472	0.00026216
			Eif2s1	-2.6115	3.1794e-15	EIF3E	-6.9472	0.00026216
			EIF3A	4.9098	0.0025481	EIF3E	-6.9472	0.00026216
			ALDH1A1	4.9416	0.0021452	ACSL1	5.722	9.3839e-05
			ALDH2	1.9299	3.8472e-31	ACSL1	5.722	9.3839e-05
			LPL	-4.8314	0.0025329	ACSL1	5.722	9.3839e-05
			ALDH9A1	-5.1638	0.00033529	ACSL1	5.722	9.3839e-05
			CALM1	4.027	5.0209e-52	PPP1R3A	-2.7956	9.7891e-38
			PHKA1	-3.714	0.0021291	PPP1R3A	-2.7956	9.7891e-38
			GYS1	8.4156	4.1377e-21	PPP1R3A	-2.7956	9.7891e-38
			PFKFB3	1.5882	4.3566e-07	PFKFB4	5.1136	1.4514e-08
			DARS	-4.2203	2.8077e-06	LARS	5.6271	1.651e-05
			KARS	-1.1294	0.0016099	LARS	5.6271	1.651e-05
			CALM1	4.027	5.0209e-52	NOS2	-4.346	0.00013099
			ALDH2	1.9299	3.8472e-31	GOT2	1.3423	4.455e-05
			GOT1	-1.2229	7.7867e-09	GOT2	1.3423	4.455e-05
			IDH2	-7.1088	1.4314e-05	GOT2	1.3423	4.455e-05
			FABP3	-1.2793	2.6669e-07	GOT2	1.3423	4.455e-05
			CDO1	3.5927	2.562e-32	GOT2	1.3423	4.455e-05
			MDH1	-4.2591	9.6503e-55	GOT2	1.3423	4.455e-05
			LDHA	3.6163	9.4796e-96	GOT2	1.3423	4.455e-05
			PC	-5.0082	0.0009149	GOT2	1.3423	4.455e-05
			ADSSL1	-6.9164	1.1355e-13	GOT2	1.3423	4.455e-05
			LDHA	3.6163	9.4796e-96	GOT2	1.3423	4.455e-05
			HSPG2	-3.6661	7.2694e-11	NID1	-1.7853	0.0024494
			CTNNA1	-6.4681	0.0006011	CDH5	-1.7875	4.9202e-05
			CTNNB1	6.1982	0.00034305	CDH5	-1.7875	4.9202e-05
			CDH13	-6.1278	3.6963e-08	CDH5	-1.7875	4.9202e-05
			PRNP	2.2662	0.0048107	HSPA5	7.4881	1.439e-08
			CISH	5.0068	4.0011e-34	STAT1	-4.7575	0.0037742
			JAK1	4.8681	0.0031909	STAT1	-4.7575	0.0037742
			DHRS3	-5.9235	0.00036899	ALDH1A1	4.9416	0.0021452
			GOT1	-1.2229	7.7867e-09	ALDH2	1.9299	3.8472e-31
			CYP2E1	5.218	5.6162e-06	ALDH2	1.9299	3.8472e-31
			ADSSL1	-6.9164	1.1355e-13	ALDH2	1.9299	3.8472e-31
			MAOB	5.2305	0.00035814	ALDH2	1.9299	3.8472e-31
			PDHX	4.5035	5.2461e-11	PDK2	2.0531	2.0515e-22
			PDHB	5.8739	3.3112e-15	PDK2	2.0531	2.0515e-22
			SF3B3	-5.7968	2.0221e-05	Hnrnpm	-5.1203	0.0004472
			HNRNPR	-4.7932	0.0031109	Hnrnpm	-5.1203	0.0004472
			Ybx1	2.7221	0.00017145	Hnrnpm	-5.1203	0.0004472
			POLR2B	5.8814	1.4359e-06	Hnrnpm	-5.1203	0.0004472
			Pcbp2	-4.9629	0.0011998	Hnrnpm	-5.1203	0.0004472
			DDX23	5.0158	0.0014008	Hnrnpm	-5.1203	0.0004472
			Srsf4	-5.4884	0.00064109	Hnrnpm	-5.1203	0.0004472
			HNRNPU	6.7172	0.0042827	Hnrnpm	-5.1203	0.0004472
			SQSTM1	7.36	7.0403e-06	Nbr1	-4.8383	0.002446
			HA1B	4.9854	0.0016711	HA1B	4.9854	0.0016711
			CD34	-5.055	3.06e-24	ENG	5.3568	5.7256e-07
			SRPRA	-3.9529	1.3231e-07	SRP68	-6.9781	0.0041836
			PAK1	5.5581	3.0105e-05	RAC1	5.6552	1.3218e-05
			MAP2K3	4.6816	0.00041869	RAC1	5.6552	1.3218e-05
			PIK3R1	-5.2244	0.00022191	RAC1	5.6552	1.3218e-05
			HADHB	1.3023	0.00031866	SUCLG2	4.9324	0.0022562
			ACAT1	6.1176	1.0051e-07	SUCLG2	4.9324	0.0022562
			MUT	5.9558	6.4369e-07	SUCLG2	4.9324	0.0022562
			SDHC	-8.8961	7.6673e-22	SUCLG2	4.9324	0.0022562
			DLST	4.0474	3.6955e-09	SUCLG2	4.9324	0.0022562
			ME2	5.106	0.0008083	MTHFD1	4.5846	0.00025466
			MDH1	-4.2591	9.6503e-55	MTHFD1	4.5846	0.00025466
			PC	-5.0082	0.0009149	MTHFD1	4.5846	0.00025466
			LMO7	2.7434	4.3591e-05	ACTN2	7.9636	6.6009e-50
			TCAP	1.1594	2.3286e-54	ACTN2	7.9636	6.6009e-50
			SERPINE1	4.3272	5.9467e-07	ACTN2	7.9636	6.6009e-50
			TMOD1	2.2878	1.3941e-11	ACTN2	7.9636	6.6009e-50
			SPARC	-2.5044	0.0025908	ACTN2	7.9636	6.6009e-50
			ALB	7.4021	7.593e-18	ACTN2	7.9636	6.6009e-50
			VIM	-1.28	1.2578e-27	ACTN2	7.9636	6.6009e-50
			Camk2a	-1.2017	0.00012945	ACTN2	7.9636	6.6009e-50
			MYBPC1	1.4223	7.9098e-06	ACTN2	7.9636	6.6009e-50
			MYL1	10.303	2.3276e-126	ACTN2	7.9636	6.6009e-50
			DES	3.0845	2.6697e-07	ACTN2	7.9636	6.6009e-50
			ITGB1	-1.8299	1.1619e-05	ACTN2	7.9636	6.6009e-50
			NEB	-4.3023	2.7845e-33	ACTN2	7.9636	6.6009e-50
			KARS	-1.1294	0.0016099	DARS	-4.2203	2.8077e-06
			ACAT1	6.1176	1.0051e-07	HADHB	1.3023	0.00031866
			HADHA	-5.3159	6.0201e-06	HADHB	1.3023	0.00031866
			ACADSB	3.6241	5.6822e-05	HADHB	1.3023	0.00031866
			PDHX	4.5035	5.2461e-11	HADHB	1.3023	0.00031866
			DLST	4.0474	3.6955e-09	HADHB	1.3023	0.00031866
			MYLK2	1.6377	2.7863e-25	PAK1	5.5581	3.0105e-05
			Myh10	-5.1198	0.00044827	MYH9	-8.2478	0.0017962
			MYH11	2.8975	1.474e-09	MYH9	-8.2478	0.0017962
			ITGB1	-1.8299	1.1619e-05	CD34	-5.055	3.06e-24
			MAPKAPK3	-2.7879	0.00080335	MAP2K3	4.6816	0.00041869
			PPM1A	6.2741	1.4096e-08	MAP2K3	4.6816	0.00041869
			HNRNPR	-4.7932	0.0031109	SF3B3	-5.7968	2.0221e-05
			Ybx1	2.7221	0.00017145	SF3B3	-5.7968	2.0221e-05
			POLR2B	5.8814	1.4359e-06	SF3B3	-5.7968	2.0221e-05
			Pcbp2	-4.9629	0.0011998	SF3B3	-5.7968	2.0221e-05
			DDX23	5.0158	0.0014008	SF3B3	-5.7968	2.0221e-05
			Srsf4	-5.4884	0.00064109	SF3B3	-5.7968	2.0221e-05
			HNRNPU	6.7172	0.0042827	SF3B3	-5.7968	2.0221e-05
			HB21	4.8762	0.0030582	HLA-DRA	3.6093	0.0024604
			Ampd1	2.1159	0.0024937	PDE4C	-3.8675	2.5933e-05
			AK1	-9.2782	1.4675e-97	PDE4C	-3.8675	2.5933e-05
			ACTN3	-1.1688	4.1185e-53	LMO7	2.7434	4.3591e-05
			GNAI3	-5.1821	0.00029637	PIK3R1	-5.2244	0.00022191
			COL1A1	-4.7208	0.0045511	PIK3R1	-5.2244	0.00022191
			PPP3CC	-7.1536	0.00025098	PIK3R1	-5.2244	0.00022191
			TEK	-5.0649	0.00064305	PIK3R1	-5.2244	0.00022191
			GNAI2	-1.1373	3.2826e-05	PIK3R1	-5.2244	0.00022191
			COL1A2	-2.6832	0.00040198	PIK3R1	-5.2244	0.00022191
			DNM1L	-5.5083	2.4185e-05	PIK3R1	-5.2244	0.00022191
			JAK1	4.8681	0.0031909	PIK3R1	-5.2244	0.00022191
			CALM1	4.027	5.0209e-52	Ppp1cc	-5.16	0.00034318
			PHKA1	-3.714	0.0021291	Ppp1cc	-5.16	0.00034318
			Camk2a	-1.2017	0.00012945	Ppp1cc	-5.16	0.00034318
			GYS1	8.4156	4.1377e-21	Ppp1cc	-5.16	0.00034318
			MYL12A	2.1438	1.2152e-19	Ppp1cc	-5.16	0.00034318
			PGM1	-5.6533	1.7657e-06	NUDT9	4.6455	6.6844e-10
			ITGB1	-1.8299	1.1619e-05	LAMB1	-2.4317	3.6503e-08
			HSPD1	-5.9387	3.5036e-07	HSPA9	-4.8402	0.0024234
			PDE4A	-2.114	0.00012945	Ampd1	2.1159	0.0024937
			PDE8A	5.038	6.8781e-07	Ampd1	2.1159	0.0024937
			ADSSL1	-6.9164	1.1355e-13	Ampd1	2.1159	0.0024937
			AK1	-9.2782	1.4675e-97	Ampd1	2.1159	0.0024937
			LPL	-4.8314	0.0025329	PLPP3	-14.489	8.4409e-05
			TMOD1	2.2878	1.3941e-11	TCAP	1.1594	2.3286e-54
			VIM	-1.28	1.2578e-27	TCAP	1.1594	2.3286e-54
			MYBPC1	1.4223	7.9098e-06	TCAP	1.1594	2.3286e-54
			MYL1	10.303	2.3276e-126	TCAP	1.1594	2.3286e-54
			DES	3.0845	2.6697e-07	TCAP	1.1594	2.3286e-54
			MYOZ1	5.3899	0.00011632	TCAP	1.1594	2.3286e-54
			NEB	-4.3023	2.7845e-33	TCAP	1.1594	2.3286e-54
			TTN	5.4596	2.3604e-05	TCAP	1.1594	2.3286e-54
			ITGB1	-1.8299	1.1619e-05	Col6a1	-4.0665	2.6921e-11
			IDH2	-7.1088	1.4314e-05	GOT1	-1.2229	7.7867e-09
			CDO1	3.5927	2.562e-32	GOT1	-1.2229	7.7867e-09
			MDH1	-4.2591	9.6503e-55	GOT1	-1.2229	7.7867e-09
			LDHA	3.6163	9.4796e-96	GOT1	-1.2229	7.7867e-09
			PC	-5.0082	0.0009149	GOT1	-1.2229	7.7867e-09
			ADSSL1	-6.9164	1.1355e-13	GOT1	-1.2229	7.7867e-09
			LDHA	3.6163	9.4796e-96	GOT1	-1.2229	7.7867e-09
			PRNP	2.2662	0.0048107	LAMC1	-1.2276	5.0974e-08
			ITGB1	-1.8299	1.1619e-05	LAMC1	-1.2276	5.0974e-08
			AK1	-9.2782	1.4675e-97	PDE4A	-2.114	0.00012945
			CALM1	4.027	5.0209e-52	PPP1CA	-4.6377	0.00051123
			PHKA1	-3.714	0.0021291	PPP1CA	-4.6377	0.00051123
			Camk2a	-1.2017	0.00012945	PPP1CA	-4.6377	0.00051123
			GYS1	8.4156	4.1377e-21	PPP1CA	-4.6377	0.00051123
			MYL12A	2.1438	1.2152e-19	PPP1CA	-4.6377	0.00051123
			CALM1	4.027	5.0209e-52	PPP1CB	1.1144	0.0041462
			PHKA1	-3.714	0.0021291	PPP1CB	1.1144	0.0041462
			Camk2a	-1.2017	0.00012945	PPP1CB	1.1144	0.0041462
			GYS1	8.4156	4.1377e-21	PPP1CB	1.1144	0.0041462
			MYL12A	2.1438	1.2152e-19	PPP1CB	1.1144	0.0041462
			ETFDH	5.9545	1.0073e-06	ETFA	5.3106	0.00020775
			FH	4.0541	1.0873e-15	ETFA	5.3106	0.00020775
			ACADM	-3.5624	4.1782e-15	ETFA	5.3106	0.00020775
			HSPA8	-2	1.6705e-48	HSPD1	-5.9387	3.5036e-07
			HSPA1B	-8.4683	2.6155e-35	HSPD1	-5.9387	3.5036e-07
			HSPA6	-5.4097	0.00048147	HSPD1	-5.9387	3.5036e-07
			CCT5	-4.0447	0.0020631	CCT7	7.5865	0.00018884
			CCT2	5.3452	0.00016116	CCT7	7.5865	0.00018884
			CCT4	-1.6216	0.00033879	CCT7	7.5865	0.00018884
			HSPG2	-3.6661	7.2694e-11	LPL	-4.8314	0.0025329
			PLPP1	3.4781	0.0018912	LPL	-4.8314	0.0025329
			ACSL4	6.0233	1.5981e-06	LPL	-4.8314	0.0025329
			HADHA	-5.3159	6.0201e-06	ACAT1	6.1176	1.0051e-07
			ACADSB	3.6241	5.6822e-05	ACAT1	6.1176	1.0051e-07
			PDHX	4.5035	5.2461e-11	ACAT1	6.1176	1.0051e-07
			OXCT1	5.8036	3.1594e-06	ACAT1	6.1176	1.0051e-07
			DLST	4.0474	3.6955e-09	ACAT1	6.1176	1.0051e-07
			SLC25A6	-3.4242	1.1617e-07	VDAC2	-4.362	0.00027556
			CD36	2.9045	3.9613e-12	COL1A1	-4.7208	0.0045511
			COL1A2	-2.6832	0.00040198	COL1A1	-4.7208	0.0045511
			ITGB1	-1.8299	1.1619e-05	COL1A1	-4.7208	0.0045511
			DNAJA1	-5.5902	0.003435	HSPA8	-2	1.6705e-48
			VDAC1	8.7033	4.0427e-39	SLC25A6	-3.4242	1.1617e-07
			COPB2	-4.8035	0.0029468	COPG1	-1.3355	0.0010572
			COPA	-3.5126	3.2124e-06	COPG1	-1.3355	0.0010572
			ATP5G1	-1.032	8.1281e-13	ATP5B	-1.3566	1.0042e-38
			NDUFV1	-6.5274	1.0205e-08	ATP5B	-1.3566	1.0042e-38
			PKM	6.2546	1.1741e-20	ENO1	-2.9143	0.0038273
			NNT	6.2737	1.4153e-08	CD38	-3.4707	0.00045722
			ITGB1	-1.8299	1.1619e-05	COL6A3	-1.4363	0.0021367
			SORBS1	1.2714	0.00062223	Cald1	-4.2652	0.00030714
			MYH11	2.8975	1.474e-09	Cald1	-4.2652	0.00030714
			DLST	4.0474	3.6955e-09	IDH2	-7.1088	1.4314e-05
			CTDSP2	2.1096	6.4978e-05	SRPRA	-3.9529	1.3231e-07
			CTNNB1	6.1982	0.00034305	CTNNA1	-6.4681	0.0006011
			CDH13	-6.1278	3.6963e-08	CTNNA1	-6.4681	0.0006011
			PDHX	4.5035	5.2461e-11	MUT	5.9558	6.4369e-07
			DLST	4.0474	3.6955e-09	MUT	5.9558	6.4369e-07
			MYH11	2.8975	1.474e-09	SORBS1	1.2714	0.00062223
			CTNNB1	6.1982	0.00034305	PSMA4	2.28	7.1622e-07
			OAZ2	1.0055	5.074e-05	PSMA4	2.28	7.1622e-07
			SPARC	-2.5044	0.0025908	SERPINE1	4.3272	5.9467e-07
			ALB	7.4021	7.593e-18	SERPINE1	4.3272	5.9467e-07
			PPP1R3C	-5.9465	0.0030227	CALM1	4.027	5.0209e-52
			MYLK2	1.6377	2.7863e-25	CALM1	4.027	5.0209e-52
			PHKA1	-3.714	0.0021291	CALM1	4.027	5.0209e-52
			ITPKB	-1.2242	0.00077651	CALM1	4.027	5.0209e-52
			Camk2a	-1.2017	0.00012945	CALM1	4.027	5.0209e-52
			PPP3CC	-7.1536	0.00025098	CALM1	4.027	5.0209e-52
			VIM	-1.28	1.2578e-27	TMOD1	2.2878	1.3941e-11
			MYBPC1	1.4223	7.9098e-06	TMOD1	2.2878	1.3941e-11
			MYL1	10.303	2.3276e-126	TMOD1	2.2878	1.3941e-11
			DES	3.0845	2.6697e-07	TMOD1	2.2878	1.3941e-11
			NEB	-4.3023	2.7845e-33	TMOD1	2.2878	1.3941e-11
			EIF3C	5.8905	1.303e-06	EIF4A2	2.1198	1.0071e-19
			EIF4G1	1.6011	0.00025422	EIF4A2	2.1198	1.0071e-19
			Eif2s1	-2.6115	3.1794e-15	EIF4A2	2.1198	1.0071e-19
			EIF3A	4.9098	0.0025481	EIF4A2	2.1198	1.0071e-19
			PHKA1	-3.714	0.0021291	PPP1R3C	-5.9465	0.0030227
			GYS1	8.4156	4.1377e-21	PPP1R3C	-5.9465	0.0030227
			ALB	7.4021	7.593e-18	SPARC	-2.5044	0.0025908
			COPA	-3.5126	3.2124e-06	COPB2	-4.8035	0.0029468
			MYL12A	2.1438	1.2152e-19	MYLK2	1.6377	2.7863e-25
			ACADSB	3.6241	5.6822e-05	HADHA	-5.3159	6.0201e-06
			ECHS1	6.6161	8.9024e-11	HADHA	-5.3159	6.0201e-06
			HIBCH	-4.7882	0.0031909	HADHA	-5.3159	6.0201e-06
			GLUL	2.6006	9.058e-05	L2HGDH	-2.027	0.00030875
			CTSB	4.9111	0.0025311	CD74	2.2238	1.5762e-10
			NFKBIA	1.4488	0.00038042	SQSTM1	7.36	7.0403e-06
			PRNP	2.2662	0.0048107	STIP1	-1.2423	4.6948e-08
			UQCRC1	-4.7339	1.8454e-09	SDHC	-8.8961	7.6673e-22
			FH	4.0541	1.0873e-15	SDHC	-8.8961	7.6673e-22
			AK1	-9.2782	1.4675e-97	PDE8A	5.038	6.8781e-07
			Abce1	5.3506	0.00015475	NMD3	4.4253	0.0029901
			MDH1	-4.2591	9.6503e-55	ME2	5.106	0.0008083
			LDHA	3.6163	9.4796e-96	ME2	5.106	0.0008083
			PC	-5.0082	0.0009149	ME2	5.106	0.0008083
			PDHB	5.8739	3.3112e-15	ME2	5.106	0.0008083
			PKM	6.2546	1.1741e-20	ME2	5.106	0.0008083
			LDHA	3.6163	9.4796e-96	ME2	5.106	0.0008083
			PECAM1	-2.2496	1.2325e-07	CTNNB1	6.1982	0.00034305
			Ybx1	2.7221	0.00017145	HNRNPR	-4.7932	0.0031109
			POLR2B	5.8814	1.4359e-06	HNRNPR	-4.7932	0.0031109
			Pcbp2	-4.9629	0.0011998	HNRNPR	-4.7932	0.0031109
			DDX23	5.0158	0.0014008	HNRNPR	-4.7932	0.0031109
			Srsf4	-5.4884	0.00064109	HNRNPR	-4.7932	0.0031109
			HNRNPU	6.7172	0.0042827	HNRNPR	-4.7932	0.0031109
			AP2B1	5.232	0.00035529	CLTC	-3.6943	1.2878e-05
			POLR2B	5.8814	1.4359e-06	AK3	4.8923	0.00281
			VAPB	3.928	0.00024703	VAPA	-6.5974	3.9342e-11
			POLR2B	5.8814	1.4359e-06	Ybx1	2.7221	0.00017145
			Pcbp2	-4.9629	0.0011998	Ybx1	2.7221	0.00017145
			DDX23	5.0158	0.0014008	Ybx1	2.7221	0.00017145
			Srsf4	-5.4884	0.00064109	Ybx1	2.7221	0.00017145
			HNRNPU	6.7172	0.0042827	Ybx1	2.7221	0.00017145
			EIF4G1	1.6011	0.00025422	EIF3C	5.8905	1.303e-06
			Eif2s1	-2.6115	3.1794e-15	EIF3C	5.8905	1.303e-06
			Abce1	5.3506	0.00015475	EIF3C	5.8905	1.303e-06
			EIF3A	4.9098	0.0025481	EIF3C	5.8905	1.303e-06
			COL1A2	-2.6832	0.00040198	CD36	2.9045	3.9613e-12
			THBS4	-3.3276	0.00011621	CD36	2.9045	3.9613e-12
			CCT2	5.3452	0.00016116	CCT5	-4.0447	0.0020631
			CCT4	-1.6216	0.00033879	CCT5	-4.0447	0.0020631
			ECHS1	6.6161	8.9024e-11	ACADSB	3.6241	5.6822e-05
			ITGB1	-1.8299	1.1619e-05	Pxn	-5.4438	4.1672e-05
			LDHA	3.6163	9.4796e-96	PDHX	4.5035	5.2461e-11
			PC	-5.0082	0.0009149	PDHX	4.5035	5.2461e-11
			PDHB	5.8739	3.3112e-15	PDHX	4.5035	5.2461e-11
			DLD	4.3673	2.5536e-06	PDHX	4.5035	5.2461e-11
			PDK4	1.7898	0.00012741	PDHX	4.5035	5.2461e-11
			PDP1	-4.3788	4.5781e-05	PDHX	4.5035	5.2461e-11
			LDHA	3.6163	9.4796e-96	PDHX	4.5035	5.2461e-11
			ALDH9A1	-5.1638	0.00033529	CYP2E1	5.218	5.6162e-06
			GSTM1	3.2137	4.0344e-08	CYP2E1	5.218	5.6162e-06
			GSTA2	6.3711	3.7071e-09	CYP2E1	5.218	5.6162e-06
			MYBPC1	1.4223	7.9098e-06	VIM	-1.28	1.2578e-27
			MYL1	10.303	2.3276e-126	VIM	-1.28	1.2578e-27
			DES	3.0845	2.6697e-07	VIM	-1.28	1.2578e-27
			NEB	-4.3023	2.7845e-33	VIM	-1.28	1.2578e-27
			CRY2	4.6398	0.0037068	FBXL3	2.1659	0.00024815
			UGP2	6.8296	2.1833e-12	PGM1	-5.6533	1.7657e-06
			UQCRC2	1.0298	5.7522e-09	UQCRC1	-4.7339	1.8454e-09
			NDUFV1	-6.5274	1.0205e-08	UQCRC1	-4.7339	1.8454e-09
			NDUFS1	-5.787	1.7935e-06	UQCRC1	-4.7339	1.8454e-09
			NDUFA5	2.2897	0.0006969	UQCRC1	-4.7339	1.8454e-09
			NDUFA10	-4.5655	0.00089294	UQCRC1	-4.7339	1.8454e-09
			NDUFC1	-1.7165	1.688e-07	UQCRC1	-4.7339	1.8454e-09
			MT-ND1	1.1048	0	UQCRC1	-4.7339	1.8454e-09
			MT-CO1	-1.6028	1.936e-26	UQCRC1	-4.7339	1.8454e-09
			MT-ND4	2.1843	3.6658e-248	UQCRC1	-4.7339	1.8454e-09
			MT-ND5	1.3137	9.2069e-15	UQCRC1	-4.7339	1.8454e-09
			MT-CO3	-2.9595	0	UQCRC1	-4.7339	1.8454e-09
			ITGB1	-1.8299	1.1619e-05	CAV2	-6.1706	2.1535e-08
			CCT4	-1.6216	0.00033879	CCT2	5.3452	0.00016116
			ITGB1	-1.8299	1.1619e-05	Col6a2	-3.0184	0.0002374
			PC	-5.0082	0.0009149	MDH1	-4.2591	9.6503e-55
			FH	4.0541	1.0873e-15	MDH1	-4.2591	9.6503e-55
			Pcbp2	-4.9629	0.0011998	POLR2B	5.8814	1.4359e-06
			DDX23	5.0158	0.0014008	POLR2B	5.8814	1.4359e-06
			Srsf4	-5.4884	0.00064109	POLR2B	5.8814	1.4359e-06
			SUPT5H	3.1539	7.2736e-05	POLR2B	5.8814	1.4359e-06
			PKM	6.2546	1.1741e-20	POLR2B	5.8814	1.4359e-06
			HNRNPU	6.7172	0.0042827	POLR2B	5.8814	1.4359e-06
			PC	-5.0082	0.0009149	LDHA	3.6163	9.4796e-96
			PDHB	5.8739	3.3112e-15	LDHA	3.6163	9.4796e-96
			PKM	6.2546	1.1741e-20	LDHA	3.6163	9.4796e-96
			PDHB	5.8739	3.3112e-15	PC	-5.0082	0.0009149
			PKM	6.2546	1.1741e-20	PC	-5.0082	0.0009149
			LDHA	3.6163	9.4796e-96	PC	-5.0082	0.0009149
			PNN	-5.4212	4.9952e-05	PNISR	5.3543	0.00015106
			EIF3A	4.9098	0.0025481	EIF4G2	7.3958	0.0016427
			DDX23	5.0158	0.0014008	Pcbp2	-4.9629	0.0011998
			Srsf4	-5.4884	0.00064109	Pcbp2	-4.9629	0.0011998
			HNRNPU	6.7172	0.0042827	Pcbp2	-4.9629	0.0011998
			MYH11	2.8975	1.474e-09	Myh10	-5.1198	0.00044827
			ITGB1	-1.8299	1.1619e-05	COL3A1	-7.3053	1.7323e-17
			DLD	4.3673	2.5536e-06	FH	4.0541	1.0873e-15
			DLD	4.3673	2.5536e-06	PDHB	5.8739	3.3112e-15
			PDK4	1.7898	0.00012741	PDHB	5.8739	3.3112e-15
			PDP1	-4.3788	4.5781e-05	PDHB	5.8739	3.3112e-15
			PKM	6.2546	1.1741e-20	PDHB	5.8739	3.3112e-15
			LDHA	3.6163	9.4796e-96	PDHB	5.8739	3.3112e-15
			NDUFS1	-5.787	1.7935e-06	NDUFV1	-6.5274	1.0205e-08
			NDUFA10	-4.5655	0.00089294	NDUFV1	-6.5274	1.0205e-08
			NDUFC1	-1.7165	1.688e-07	NDUFV1	-6.5274	1.0205e-08
			NDUFV2	7.7227	9.1018e-22	NDUFV1	-6.5274	1.0205e-08
			MT-ND1	1.1048	0	NDUFV1	-6.5274	1.0205e-08
			MT-ND4	2.1843	3.6658e-248	NDUFV1	-6.5274	1.0205e-08
			MT-ND5	1.3137	9.2069e-15	NDUFV1	-6.5274	1.0205e-08
			Srsf4	-5.4884	0.00064109	DDX23	5.0158	0.0014008
			HNRNPU	6.7172	0.0042827	DDX23	5.0158	0.0014008
			NDUFA10	-4.5655	0.00089294	NDUFS1	-5.787	1.7935e-06
			NDUFC1	-1.7165	1.688e-07	NDUFS1	-5.787	1.7935e-06
			NDUFV2	7.7227	9.1018e-22	NDUFS1	-5.787	1.7935e-06
			MT-ND1	1.1048	0	NDUFS1	-5.787	1.7935e-06
			MT-ND4	2.1843	3.6658e-248	NDUFS1	-5.787	1.7935e-06
			MT-ND5	1.3137	9.2069e-15	NDUFS1	-5.787	1.7935e-06
			ITGB1	-1.8299	1.1619e-05	ACTN3	-1.1688	4.1185e-53
			ITGB1	-1.8299	1.1619e-05	FLNA	6.6397	2.4656e-06
			Eif2s1	-2.6115	3.1794e-15	EIF5	-3.6591	0.0030117
			Abce1	5.3506	0.00015475	EIF5	-3.6591	0.0030117
			EIF3A	4.9098	0.0025481	EIF5	-3.6591	0.0030117
			Eif2s1	-2.6115	3.1794e-15	EIF4G1	1.6011	0.00025422
			EIF3A	4.9098	0.0025481	EIF4G1	1.6011	0.00025422
			DLST	4.0474	3.6955e-09	DLD	4.3673	2.5536e-06
			ITGB1	-1.8299	1.1619e-05	COL1A2	-2.6832	0.00040198
			MAOB	5.2305	0.00035814	ALDH9A1	-5.1638	0.00033529
			ITGB1	-1.8299	1.1619e-05	Col4a1	-3.5066	2.3604e-06
			ELN	-1.8805	0.00073046	FBN1	-1.4455	0.0031897
			ITGB1	-1.8299	1.1619e-05	THBS4	-3.3276	0.00011621
			HNRNPU	6.7172	0.0042827	Srsf4	-5.4884	0.00064109
			CAV1	-9.7628	6.1698e-24	BSG	10.101	1.128e-09
			PGK1	-8.537	9.5844e-37	GAPDH	-2.1088	0
			UGP2	6.8296	2.1833e-12	GYS1	8.4156	4.1377e-21
			Abce1	5.3506	0.00015475	Eif2s1	-2.6115	3.1794e-15
			EIF3A	4.9098	0.0025481	Eif2s1	-2.6115	3.1794e-15
			MYL1	10.303	2.3276e-126	MYBPC1	1.4223	7.9098e-06
			DES	3.0845	2.6697e-07	MYBPC1	1.4223	7.9098e-06
			NEB	-4.3023	2.7845e-33	MYBPC1	1.4223	7.9098e-06
			HIBCH	-4.7882	0.0031909	ECHS1	6.6161	8.9024e-11
			GSTA2	6.3711	3.7071e-09	GSTM1	3.2137	4.0344e-08
			GPX3	5.5864	2.3513e-05	GSTM1	3.2137	4.0344e-08
			GPX3	5.5864	2.3513e-05	GSTA2	6.3711	3.7071e-09
			ITGB1	-1.8299	1.1619e-05	CAV1	-9.7628	6.1698e-24
			LDHA	3.6163	9.4796e-96	PKM	6.2546	1.1741e-20
			AK1	-9.2782	1.4675e-97	PKM	6.2546	1.1741e-20
			DES	3.0845	2.6697e-07	MYL1	10.303	2.3276e-126
			NEB	-4.3023	2.7845e-33	MYL1	10.303	2.3276e-126
			NDUFC1	-1.7165	1.688e-07	NDUFA10	-4.5655	0.00089294
			MT-ND1	1.1048	0	NDUFA10	-4.5655	0.00089294
			MT-ND4	2.1843	3.6658e-248	NDUFA10	-4.5655	0.00089294
			MT-ND5	1.3137	9.2069e-15	NDUFA10	-4.5655	0.00089294
			NEB	-4.3023	2.7845e-33	DES	3.0845	2.6697e-07
			MT-ND1	1.1048	0	NDUFC1	-1.7165	1.688e-07
			MT-ND4	2.1843	3.6658e-248	NDUFC1	-1.7165	1.688e-07
			MT-ND5	1.3137	9.2069e-15	NDUFC1	-1.7165	1.688e-07
			MT-ND1	1.1048	0	NDUFV2	7.7227	9.1018e-22
			MT-ND4	2.1843	3.6658e-248	NDUFV2	7.7227	9.1018e-22
			MT-ND5	1.3137	9.2069e-15	NDUFV2	7.7227	9.1018e-22
			MT-ND4	2.1843	3.6658e-248	MT-ND1	1.1048	0
			MT-ND5	1.3137	9.2069e-15	MT-ND1	1.1048	0
			MT-CO3	-2.9595	0	MT-CO1	-1.6028	1.936e-26
			MT-ND5	1.3137	9.2069e-15	MT-ND4	2.1843	3.6658e-248
			TTN	5.4596	2.3604e-05	NEB	-4.3023	2.7845e-33

## Sheet: Msc_3vsMsc_2
Additional File 10 Interaction networks of DE unigenes in each comparable groups (Msc_3vsMsc_2)
		Shared gene name	Log2(Fold change)	Q-value	Gene name	Log2(Fold change)	Q-value
		EPHX1	5.2666	0.00034986	CYP2E1	-7.949	2.4733e-05
		EPHX1	5.2666	0.00034986	GSTM1	-2.8888	0.00029933
		EPHX1	5.2666	0.00034986	GSTA2	-3.6584	5.1564e-07
		PFKM	-2.0941	1.035e-07	GPI	7.9755	4.2259e-25
		PFKM	-2.0941	1.035e-07	PFKFB4	-6.0405	1.0815e-08
		PFKM	-2.0941	1.035e-07	Pfkfb3	-7.1501	3.6902e-16
		PFKM	-2.0941	1.035e-07	ALDOA	-12.055	0
		HGS	5.2223	0.00047282	AP1B1	5.0718	0.0012479
		NR4A1	3.598	8.1905e-10	NR1H2	5.316	0.00024709
		NR4A1	3.598	8.1905e-10	THRA	-7.2808	0.00020439
		AHSG	-5.3609	6.6244e-05	ANXA2	-9.325	0.0011124
		PGM2L1	-5.9148	3.3576e-07	PYGM	3.8003	2.8878e-15
		PGM2L1	-5.9148	3.3576e-07	PGM1	5.2723	0.00026909
		PGM2L1	-5.9148	3.3576e-07	UGP2	-4.7627	0.003268
		HSP90AB1	-5.5918	9.0668e-06	STIP1	1.3003	4.4698e-06
		PGK1	8.1716	2.8819e-28	BPGM	-2.372	4.8597e-06
		PGK1	8.1716	2.8819e-28	GAPDH	5.1228	0
		PYGM	3.8003	2.8878e-15	PHKB	-1.0234	5.7983e-06
		PYGM	3.8003	2.8878e-15	AGL	4.2243	1.2027e-15
		PYGM	3.8003	2.8878e-15	CALM1	-3.1154	7.8729e-45
		PYGM	3.8003	2.8878e-15	PHKA1	9.2869	7.0386e-35
		PYGM	3.8003	2.8878e-15	PGM1	5.2723	0.00026909
		PYGM	3.8003	2.8878e-15	AMY2B	-6.0852	4.4071e-08
		PYGM	3.8003	2.8878e-15	GYS1	-7.9729	1.0663e-21
		PYGM	3.8003	2.8878e-15	UGP2	-4.7627	0.003268
		AP1B1	5.0718	0.0012479	HSPA8	2.8006	6.9207e-05
		PPP1R15A	-5.2573	6.8556e-07	Eif2s1	2.5803	1.0385e-11
		GHR	-1.4686	0.00035069	JAK1	7.0407	7.1233e-07
		UQCRB	4.7095	1.6195e-32	NDUFS2	5.573	3.4104e-05
		UQCRB	4.7095	1.6195e-32	CYC1	1.1143	3.5433e-07
		UQCRB	4.7095	1.6195e-32	SDHC	8.7826	3.0724e-18
		UQCRB	4.7095	1.6195e-32	UQCRC1	4.2001	2.9268e-05
		UQCRB	4.7095	1.6195e-32	NDUFS1	-6.8357	3.3343e-05
		UQCRB	4.7095	1.6195e-32	NDUFV3	2.202	8.6925e-05
		UQCRB	4.7095	1.6195e-32	NDUFA5	1.3271	0.0010644
		UQCRB	4.7095	1.6195e-32	NDUFA10	-2.5574	0.00031807
		UQCRB	4.7095	1.6195e-32	NDUFC1	-4.8097	0.0025293
		UQCRB	4.7095	1.6195e-32	MT-ND1	1.6086	1.3799e-89
		UQCRB	4.7095	1.6195e-32	MT-CO1	-1.5521	5.4374e-40
		UQCRB	4.7095	1.6195e-32	MT-CYB	6.7637	0
		UQCRB	4.7095	1.6195e-32	MT-ND4	-12.054	4.8754e-252
		UQCRB	4.7095	1.6195e-32	MT-ND5	4.1122	5.5546e-32
		UQCRB	4.7095	1.6195e-32	MT-ND6	-6.0862	0.00071718
		UQCRB	4.7095	1.6195e-32	MT-CO3	-14.027	0
		GYG1	1.7194	0.00067191	UGP2	-4.7627	0.003268
		NEDD1	-4.6722	1.7268e-05	YWHAG	6.7408	5.0866e-08
		NEDD1	-4.6722	1.7268e-05	Dctn1	-3.097	1.7025e-11
		NEDD1	-4.6722	1.7268e-05	HSP90AA1	4.7181	0.0031678
		NEDD1	-4.6722	1.7268e-05	PPP2R1A	6.5458	3.9209e-10
		NEDD1	-4.6722	1.7268e-05	CSNK1D	-4.4347	4.2214e-05
		NEDD1	-4.6722	1.7268e-05	ACTR1A	-4.9868	0.00089609
		PTPN11	-3.2504	0.0047414	PIK3R1	6.5454	3.9433e-10
		PTPN11	-3.2504	0.0047414	JAK1	7.0407	7.1233e-07
		HADH	-6.7299	2.2922e-12	ACAA2	-6.0282	8.8694e-08
		HADH	-6.7299	2.2922e-12	ECHDC2	5.516	0.00023037
		HADH	-6.7299	2.2922e-12	CS	2.3626	1.5709e-41
		HADH	-6.7299	2.2922e-12	ALDH2	-1.5199	6.4964e-15
		HADH	-6.7299	2.2922e-12	HADHB	-1.3282	1.927e-05
		HADH	-6.7299	2.2922e-12	ETFA	5.6679	4.0122e-22
		HADH	-6.7299	2.2922e-12	ACAT1	-6.0165	1.021e-07
		HADH	-6.7299	2.2922e-12	HADHA	-5.7896	1.2973e-06
		HADH	-6.7299	2.2922e-12	ALDH6A1	4.1884	0.0004145
		HADH	-6.7299	2.2922e-12	ECHS1	-10.218	3.3573e-07
		HADH	-6.7299	2.2922e-12	OXCT1	-5.7025	3.1581e-06
		NDUFS2	5.573	3.4104e-05	ATP5A1	2.6354	5.3471e-33
		NDUFS2	5.573	3.4104e-05	ATP5B	1.1004	3.6505e-15
		NDUFS2	5.573	3.4104e-05	UQCRC1	4.2001	2.9268e-05
		NDUFS2	5.573	3.4104e-05	NDUFS1	-6.8357	3.3343e-05
		NDUFS2	5.573	3.4104e-05	NDUFV3	2.202	8.6925e-05
		NDUFS2	5.573	3.4104e-05	NDUFA10	-2.5574	0.00031807
		NDUFS2	5.573	3.4104e-05	NDUFC1	-4.8097	0.0025293
		NDUFS2	5.573	3.4104e-05	NDUFV2	2.6752	4.0514e-10
		NDUFS2	5.573	3.4104e-05	MT-ND1	1.6086	1.3799e-89
		NDUFS2	5.573	3.4104e-05	MT-CYB	6.7637	0
		NDUFS2	5.573	3.4104e-05	MT-ND4	-12.054	4.8754e-252
		NDUFS2	5.573	3.4104e-05	MT-ND5	4.1122	5.5546e-32
		NDUFS2	5.573	3.4104e-05	MT-ND6	-6.0862	0.00071718
		PSMD12	-4.6643	0.00021305	Psmc1	7.1484	5.116e-07
		PSMD12	-4.6643	0.00021305	PSMD2	-6.0145	1.0446e-07
		PSMD12	-4.6643	0.00021305	PSMD6	5.7285	0.0037992
		PSMD12	-4.6643	0.00021305	CTNNB1	-5.2693	0.00013094
		PSMD12	-4.6643	0.00021305	PSMD7	7.5398	0.0018006
		PSMD12	-4.6643	0.00021305	OAZ1	3.8333	9.8961e-09
		PSMD12	-4.6643	0.00021305	Psmc2	-6.3201	2.583e-07
		VPS35	-5.5777	1.031e-05	Vps26b	3.6352	0.0031037
		ATP5A1	2.6354	5.3471e-33	CS	2.3626	1.5709e-41
		ATP5A1	2.6354	5.3471e-33	ATP5B	1.1004	3.6505e-15
		ATP5A1	2.6354	5.3471e-33	FH	4.8514	0.0042804
		MAP3K7	-4.7495	0.0035133	PPM1B	1.6198	0.00043825
		RPS18	8.1551	6.8128e-10	EIF3E	-1.3572	1.7146e-07
		RPS18	8.1551	6.8128e-10	SRP68	7.7393	0.00025915
		RPS18	8.1551	6.8128e-10	RPL3L	3.546	0.0004024
		RPS18	8.1551	6.8128e-10	EIF2S3	-5.4057	4.5998e-05
		RPS18	8.1551	6.8128e-10	EIF4A2	-1.1213	1.1839e-09
		RPS18	8.1551	6.8128e-10	RPL4	6.4743	1.1324e-100
		RPS18	8.1551	6.8128e-10	EIF4G1	-6.0876	0.00045415
		RPS18	8.1551	6.8128e-10	Eif2s1	2.5803	1.0385e-11
		BLZF1	-4.1045	0.00085072	GORASP2	5.6682	0.004034
		ACAA2	-6.0282	8.8694e-08	CS	2.3626	1.5709e-41
		ACAA2	-6.0282	8.8694e-08	SUCLA2	6.2104	2.091e-05
		ACAA2	-6.0282	8.8694e-08	ACADL	-4.1532	0.0029712
		ACAA2	-6.0282	8.8694e-08	DLAT	1.2234	0.00012066
		ACAA2	-6.0282	8.8694e-08	ACAT1	-6.0165	1.021e-07
		ACAA2	-6.0282	8.8694e-08	HADHA	-5.7896	1.2973e-06
		ACAA2	-6.0282	8.8694e-08	ACADSB	-5.6646	4.5792e-06
		ACAA2	-6.0282	8.8694e-08	PDHX	5.8941	3.7756e-09
		ACAA2	-6.0282	8.8694e-08	ALDH6A1	4.1884	0.0004145
		ACADVL	-5.5756	1.0522e-05	ACSL1	-6.5305	0.00011764
		ACADVL	-5.5756	1.0522e-05	Dctn1	-3.097	1.7025e-11
		ACADVL	-5.5756	1.0522e-05	SSR1	-7.1044	4.1082e-10
		ACADVL	-5.5756	1.0522e-05	ACSL1	-6.5305	0.00011764
		ACADVL	-5.5756	1.0522e-05	KLHDC3	7.4958	3.0339e-33
		ACADVL	-5.5756	1.0522e-05	HADHA	-5.7896	1.2973e-06
		ACADVL	-5.5756	1.0522e-05	CTDSP2	-1.7648	0.00017928
		ACADVL	-5.5756	1.0522e-05	ECHS1	-10.218	3.3573e-07
		ACADVL	-5.5756	1.0522e-05	ACSL4	-4.1978	4.6784e-06
		NR1H2	5.316	0.00024709	THRA	-7.2808	0.00020439
		EPAS1	-1.5832	0.00012672	EGLN3	4.9128	0.0031018
		EPAS1	-1.5832	0.00012672	CUL2	4.7569	0.0016238
		A1AT	-6.0968	1.1414e-06	CLU	-2.0022	0.0003164
		A1AT	-6.0968	1.1414e-06	ACTN2	-8.7597	1.8539e-42
		A1AT	-6.0968	1.1414e-06	ACTN4	-3.6116	0.00042804
		A1AT	-6.0968	1.1414e-06	ALDOA	-12.055	0
		A1AT	-6.0968	1.1414e-06	SERPINE1	-3.3299	4.686e-06
		A1AT	-6.0968	1.1414e-06	SPARC	5.767	5.9386e-06
		A1AT	-6.0968	1.1414e-06	ALB	-7.301	9.4476e-18
		A1AT	-6.0968	1.1414e-06	APP	4.9054	2.4893e-06
		ECHDC1	-3.4289	8.0218e-05	HADHA	-5.7896	1.2973e-06
		ECHDC1	-3.4289	8.0218e-05	ACADSB	-5.6646	4.5792e-06
		ECHDC1	-3.4289	8.0218e-05	ECHS1	-10.218	3.3573e-07
		YWHAG	6.7408	5.0866e-08	Dctn1	-3.097	1.7025e-11
		YWHAG	6.7408	5.0866e-08	HSP90AA1	4.7181	0.0031678
		YWHAG	6.7408	5.0866e-08	PPP2R1A	6.5458	3.9209e-10
		YWHAG	6.7408	5.0866e-08	CSNK1D	-4.4347	4.2214e-05
		YWHAG	6.7408	5.0866e-08	ACTR1A	-4.9868	0.00089609
		AIMP1	1.6104	0.00016395	DARS	-5.1106	0.0004024
		AIMP1	1.6104	0.00016395	QARS	6.5608	0.001381
		ACSL1	-6.5305	0.00011764	PHYH	-5.5416	1.443e-05
		ACSL1	-6.5305	0.00011764	ALDH1A1	-4.8405	0.0021441
		ACSL1	-6.5305	0.00011764	ALDH2	-1.5199	6.4964e-15
		ACSL1	-6.5305	0.00011764	ACADL	-4.1532	0.0029712
		ACSL1	-6.5305	0.00011764	ALDH6A1	4.1884	0.0004145
		ACSL1	-6.5305	0.00011764	Lpin1	-1.1519	9.6616e-06
		CS	2.3626	1.5709e-41	IDH3A	4.4168	0.00010684
		CS	2.3626	1.5709e-41	ACO2	7.3194	1.001e-16
		CS	2.3626	1.5709e-41	GOT2	7.6664	9.0583e-21
		CS	2.3626	1.5709e-41	Glud1	-1.7048	5.1115e-05
		CS	2.3626	1.5709e-41	HADHB	-1.3282	1.927e-05
		CS	2.3626	1.5709e-41	DLAT	1.2234	0.00012066
		CS	2.3626	1.5709e-41	GOT1	2.5969	5.4765e-49
		CS	2.3626	1.5709e-41	ACAT1	-6.0165	1.021e-07
		CS	2.3626	1.5709e-41	ME2	-5.0049	0.00079841
		CS	2.3626	1.5709e-41	PDHX	5.8941	3.7756e-09
		CS	2.3626	1.5709e-41	MDH1	4.39	9.2063e-52
		CS	2.3626	1.5709e-41	FH	4.8514	0.0042804
		CS	2.3626	1.5709e-41	MDH2	-1.5414	2.7786e-11
		IVD	-2.7567	2.2425e-05	HADHA	-5.7896	1.2973e-06
		IVD	-2.7567	2.2425e-05	ECHS1	-10.218	3.3573e-07
		RAF1	6.2589	0.0014275	PAK1	-5.4571	2.9867e-05
		TPM4	-5.6166	7.2025e-06	ACTA1	2.7334	0.0017712
		TPM4	-5.6166	7.2025e-06	ACTN2	-8.7597	1.8539e-42
		TPM4	-5.6166	7.2025e-06	TCAP	2.5042	7.0598e-17
		TPM4	-5.6166	7.2025e-06	Cald1	4.4773	0.00029009
		TPM4	-5.6166	7.2025e-06	TMOD1	-6.9009	7.0851e-26
		TPM4	-5.6166	7.2025e-06	VIM	-1.0988	0.00014573
		TPM4	-5.6166	7.2025e-06	MYBPC2	-8.0926	5.7579e-260
		TPM4	-5.6166	7.2025e-06	MYH11	-6.4765	1.7366e-10
		TPM4	-5.6166	7.2025e-06	MYBPC1	10.133	5.2252e-87
		TPM4	-5.6166	7.2025e-06	MYL1	5.5197	6.6109e-11
		TPM4	-5.6166	7.2025e-06	DES	5.8121	2.6562e-172
		TPM4	-5.6166	7.2025e-06	NEB	4.2198	2.3283e-26
		PHKB	-1.0234	5.7983e-06	PPP1R3A	-5.9787	1.5969e-07
		PHKB	-1.0234	5.7983e-06	PPP1CB	-7.2434	4.0479e-17
		PHKB	-1.0234	5.7983e-06	CALM1	-3.1154	7.8729e-45
		PHKB	-1.0234	5.7983e-06	PPP1R3C	1.6531	5.9739e-05
		Dctn1	-3.097	1.7025e-11	HSP90AA1	4.7181	0.0031678
		Dctn1	-3.097	1.7025e-11	SSR1	-7.1044	4.1082e-10
		Dctn1	-3.097	1.7025e-11	KLHDC3	7.4958	3.0339e-33
		Dctn1	-3.097	1.7025e-11	PPP2R1A	6.5458	3.9209e-10
		Dctn1	-3.097	1.7025e-11	CSNK1D	-4.4347	4.2214e-05
		Dctn1	-3.097	1.7025e-11	ACTR1A	-4.9868	0.00089609
		Dctn1	-3.097	1.7025e-11	CTDSP2	-1.7648	0.00017928
		Dctn1	-3.097	1.7025e-11	Dctn4	4.1935	0.0036208
		ACTA1	2.7334	0.0017712	TPM1	-10.553	0
		ACTA1	2.7334	0.0017712	Tpm3	-6.4089	2.2226e-107
		RPN1	-5.2184	0.00012137	RPN2	-4.8366	0.0021939
		Psmc1	7.1484	5.116e-07	PSMD2	-6.0145	1.0446e-07
		Psmc1	7.1484	5.116e-07	PSMD6	5.7285	0.0037992
		Psmc1	7.1484	5.116e-07	CTNNB1	-5.2693	0.00013094
		Psmc1	7.1484	5.116e-07	PSMD7	7.5398	0.0018006
		Psmc1	7.1484	5.116e-07	OAZ1	3.8333	9.8961e-09
		Psmc1	7.1484	5.116e-07	Psmc2	-6.3201	2.583e-07
		ENO3	6.3824	3.3172e-06	GPI	7.9755	4.2259e-25
		ENO3	6.3824	3.3172e-06	BPGM	-2.372	4.8597e-06
		ENO3	6.3824	3.3172e-06	ALDOA	-12.055	0
		ENO3	6.3824	3.3172e-06	PKM	9.8684	0
		CLU	-2.0022	0.0003164	ACTN2	-8.7597	1.8539e-42
		CLU	-2.0022	0.0003164	ACTN4	-3.6116	0.00042804
		CLU	-2.0022	0.0003164	ALDOA	-12.055	0
		CLU	-2.0022	0.0003164	SERPINE1	-3.3299	4.686e-06
		CLU	-2.0022	0.0003164	SPARC	5.767	5.9386e-06
		CLU	-2.0022	0.0003164	ALB	-7.301	9.4476e-18
		CLU	-2.0022	0.0003164	APP	4.9054	2.4893e-06
		MYH7	8.5619	6.1408e-50	MYBPC2	-8.0926	5.7579e-260
		PAFAH1B2	-3.2167	0.0044675	PLA2G12A	-4.9308	0.0012703
		PSMD2	-6.0145	1.0446e-07	VCP	1.1736	9.954e-06
		PSMD2	-6.0145	1.0446e-07	PSMD6	5.7285	0.0037992
		PSMD2	-6.0145	1.0446e-07	CTNNB1	-5.2693	0.00013094
		PSMD2	-6.0145	1.0446e-07	PSMD7	7.5398	0.0018006
		PSMD2	-6.0145	1.0446e-07	OAZ1	3.8333	9.8961e-09
		PSMD2	-6.0145	1.0446e-07	Psmc2	-6.3201	2.583e-07
		PSMD2	-6.0145	1.0446e-07	DERL1	-3.1197	3.1389e-05
		Hnrnpa2b1	-6.209	3.368e-14	FUS	-5.0416	0.00063543
		Hnrnpa2b1	-6.209	3.368e-14	RBM5	5.3686	0.00016933
		Hnrnpa2b1	-6.209	3.368e-14	Hnrnpm	5.3337	0.00021804
		Hnrnpa2b1	-6.209	3.368e-14	HNRNPF	-5.354	6.9538e-05
		Hnrnpa2b1	-6.209	3.368e-14	Rnps1	2.7504	0.0015473
		Hnrnpa2b1	-6.209	3.368e-14	SF3B3	5.6485	0.00029167
		Hnrnpa2b1	-6.209	3.368e-14	Srsf5	-6.33	0.0015818
		Hnrnpa2b1	-6.209	3.368e-14	Ybx1	-2.4856	8.2482e-54
		Hnrnpa2b1	-6.209	3.368e-14	POLR2B	-5.7803	1.4292e-06
		Hnrnpa2b1	-6.209	3.368e-14	DDX23	-4.9148	0.0014022
		Hnrnpa2b1	-6.209	3.368e-14	HNRNPU	-6.6789	0.0046954
		GPAT4	1.2256	0.00011219	GPD1	-1.1752	1.4535e-07
		GPAT4	1.2256	0.00011219	Lpin1	-1.1519	9.6616e-06
		FUS	-5.0416	0.00063543	RBM5	5.3686	0.00016933
		FUS	-5.0416	0.00063543	Hnrnpm	5.3337	0.00021804
		FUS	-5.0416	0.00063543	HNRNPF	-5.354	6.9538e-05
		FUS	-5.0416	0.00063543	Rnps1	2.7504	0.0015473
		FUS	-5.0416	0.00063543	SF3B3	5.6485	0.00029167
		FUS	-5.0416	0.00063543	Srsf5	-6.33	0.0015818
		FUS	-5.0416	0.00063543	Ybx1	-2.4856	8.2482e-54
		FUS	-5.0416	0.00063543	POLR2B	-5.7803	1.4292e-06
		FUS	-5.0416	0.00063543	DDX23	-4.9148	0.0014022
		FUS	-5.0416	0.00063543	HNRNPU	-6.6789	0.0046954
		OGDH	6.7544	5.2134e-21	IDH3A	4.4168	0.00010684
		OGDH	6.7544	5.2134e-21	SUCLA2	6.2104	2.091e-05
		OGDH	6.7544	5.2134e-21	GOT2	7.6664	9.0583e-21
		OGDH	6.7544	5.2134e-21	Glud1	-1.7048	5.1115e-05
		OGDH	6.7544	5.2134e-21	GOT1	2.5969	5.4765e-49
		OGDH	6.7544	5.2134e-21	DLD	4.881	1.9462e-06
		P4HB	5.4431	9.7066e-05	CHRNB1	-4.9424	0.0011851
		P4HB	5.4431	9.7066e-05	GAPDH	5.1228	0
		ACTG1	7.3397	6.1935e-17	MYH1	-1.653	9.5023e-05
		ACTG1	7.3397	6.1935e-17	ACTN2	-8.7597	1.8539e-42
		ACTG1	7.3397	6.1935e-17	MYH2	8.0828	0
		ACTG1	7.3397	6.1935e-17	PFN2	5.2268	0.00045846
		ACTG1	7.3397	6.1935e-17	ACTN4	-3.6116	0.00042804
		ACTG1	7.3397	6.1935e-17	CFL2	-1.7597	3.6539e-13
		ACTG1	7.3397	6.1935e-17	Rps15a	-3.7905	0.00065251
		ACTG1	7.3397	6.1935e-17	ACTN3	-7.6019	7.3879e-51
		ACTG1	7.3397	6.1935e-17	MYH11	-6.4765	1.7366e-10
		ACTG1	7.3397	6.1935e-17	MYH7	8.5619	6.1408e-50
		ACTG1	7.3397	6.1935e-17	GAPDH	5.1228	0
		ACTG1	7.3397	6.1935e-17	Tmsb4x	-3.8474	0.00061336
		ACTG1	7.3397	6.1935e-17	ITGB1	-3.6697	2.3161e-08
		IDH3A	4.4168	0.00010684	ACO2	7.3194	1.001e-16
		IDH3A	4.4168	0.00010684	GOT2	7.6664	9.0583e-21
		IDH3A	4.4168	0.00010684	Glud1	-1.7048	5.1115e-05
		IDH3A	4.4168	0.00010684	GOT1	2.5969	5.4765e-49
		HSP90AA1	4.7181	0.0031678	STIP1	1.3003	4.4698e-06
		HSP90AA1	4.7181	0.0031678	NOS3	-5.0043	0.00080089
		HSP90AA1	4.7181	0.0031678	PPP2R1A	6.5458	3.9209e-10
		HSP90AA1	4.7181	0.0031678	CSNK1D	-4.4347	4.2214e-05
		HSP90AA1	4.7181	0.0031678	ACTR1A	-4.9868	0.00089609
		HSP90AA1	4.7181	0.0031678	CDC37	1.3874	0.0023458
		SSR1	-7.1044	4.1082e-10	KLHDC3	7.4958	3.0339e-33
		SSR1	-7.1044	4.1082e-10	CTDSP2	-1.7648	0.00017928
		RBM5	5.3686	0.00016933	Hnrnpm	5.3337	0.00021804
		RBM5	5.3686	0.00016933	HNRNPF	-5.354	6.9538e-05
		RBM5	5.3686	0.00016933	Rnps1	2.7504	0.0015473
		RBM5	5.3686	0.00016933	SF3B3	5.6485	0.00029167
		RBM5	5.3686	0.00016933	Srsf5	-6.33	0.0015818
		RBM5	5.3686	0.00016933	Ybx1	-2.4856	8.2482e-54
		RBM5	5.3686	0.00016933	POLR2B	-5.7803	1.4292e-06
		RBM5	5.3686	0.00016933	DDX23	-4.9148	0.0014022
		RBM5	5.3686	0.00016933	HNRNPU	-6.6789	0.0046954
		CCT3	4.2756	0.0019981	CCT7	-6.7968	0.00012576
		CCT3	4.2756	0.0019981	CCT8	-6.1793	3.1913e-06
		CCT3	4.2756	0.0019981	CCT5	-5.0507	0.00059838
		CCT3	4.2756	0.0019981	CCT2	-5.2441	0.0001577
		CCT3	4.2756	0.0019981	CCT4	1.6142	0.0049582
		TUBB4B	7.4783	1.7724e-18	TUBA1B	1.6616	0.00019452
		TUBB4B	7.4783	1.7724e-18	TUBA8	1.2431	4.1812e-08
		GPI	7.9755	4.2259e-25	BPGM	-2.372	4.8597e-06
		GPI	7.9755	4.2259e-25	ALDOA	-12.055	0
		GPI	7.9755	4.2259e-25	ENO1	3.9585	9.0975e-07
		GPI	7.9755	4.2259e-25	PGM1	5.2723	0.00026909
		GPI	7.9755	4.2259e-25	GAPDH	5.1228	0
		GPI	7.9755	4.2259e-25	PKM	9.8684	0
		GPI	7.9755	4.2259e-25	LDHA	7.1597	4.0614e-15
		GPI	7.9755	4.2259e-25	PDHA1	-9.1589	2.4686e-53
		ACO2	7.3194	1.001e-16	MDH2	-1.5414	2.7786e-11
		AGL	4.2243	1.2027e-15	AMY2B	-6.0852	4.4071e-08
		AGL	4.2243	1.2027e-15	GYS1	-7.9729	1.0663e-21
		EIF3E	-1.3572	1.7146e-07	EIF2S3	-5.4057	4.5998e-05
		EIF3E	-1.3572	1.7146e-07	EIF4A2	-1.1213	1.1839e-09
		EIF3E	-1.3572	1.7146e-07	EIF4G1	-6.0876	0.00045415
		EIF3E	-1.3572	1.7146e-07	Eif2s1	2.5803	1.0385e-11
		ACSL1	-6.5305	0.00011764	ALDH1A1	-4.8405	0.0021441
		ACSL1	-6.5305	0.00011764	ALDH2	-1.5199	6.4964e-15
		ACSL1	-6.5305	0.00011764	ACADL	-4.1532	0.0029712
		ACSL1	-6.5305	0.00011764	ALDH6A1	4.1884	0.0004145
		PPP1R3A	-5.9787	1.5969e-07	CALM1	-3.1154	7.8729e-45
		PPP1R3A	-5.9787	1.5969e-07	PHKA1	9.2869	7.0386e-35
		PPP1R3A	-5.9787	1.5969e-07	GYS1	-7.9729	1.0663e-21
		PFKFB4	-6.0405	1.0815e-08	Pfkfb3	-7.1501	3.6902e-16
		SUCLA2	6.2104	2.091e-05	HADHB	-1.3282	1.927e-05
		SUCLA2	6.2104	2.091e-05	ACAT1	-6.0165	1.021e-07
		SUCLA2	6.2104	2.091e-05	SDHC	8.7826	3.0724e-18
		COPS4	-2.7084	1.8827e-05	COPS3	6.3195	1.0549e-08
		COPS4	-2.7084	1.8827e-05	Gps1	1.8052	0.0047096
		NFS1	-2.7179	0.0042639	Iscu	1.9594	0.00010349
		GOT2	7.6664	9.0583e-21	Glud1	-1.7048	5.1115e-05
		GOT2	7.6664	9.0583e-21	ALDH2	-1.5199	6.4964e-15
		GOT2	7.6664	9.0583e-21	GOT1	2.5969	5.4765e-49
		GOT2	7.6664	9.0583e-21	MDH1	4.39	9.2063e-52
		GOT2	7.6664	9.0583e-21	ADSSL1	8.4359	7.5419e-25
		GOT2	7.6664	9.0583e-21	MDH2	-1.5414	2.7786e-11
		GOT2	7.6664	9.0583e-21	LDHA	7.1597	4.0614e-15
		Glud1	-1.7048	5.1115e-05	GOT1	2.5969	5.4765e-49
		Glud1	-1.7048	5.1115e-05	MDH1	4.39	9.2063e-52
		Glud1	-1.7048	5.1115e-05	GLUL	-2.3422	0.00011921
		Glud1	-1.7048	5.1115e-05	ADSSL1	8.4359	7.5419e-25
		Glud1	-1.7048	5.1115e-05	MDH2	-1.5414	2.7786e-11
		STAT1	4.9656	0.0023193	JAK1	7.0407	7.1233e-07
		ALDH1A1	-4.8405	0.0021441	DHRS3	-4.0422	1.7142e-10
		CLPX	7.3255	0.00071611	LONP2	6.6516	0.0032354
		ALDH2	-1.5199	6.4964e-15	GOT1	2.5969	5.4765e-49
		ALDH2	-1.5199	6.4964e-15	CYP2E1	-7.949	2.4733e-05
		ALDH2	-1.5199	6.4964e-15	ALDH6A1	4.1884	0.0004145
		ALDH2	-1.5199	6.4964e-15	ADSSL1	8.4359	7.5419e-25
		ALDH2	-1.5199	6.4964e-15	MAOB	2.9033	0.00071943
		Hnrnpm	5.3337	0.00021804	HNRNPF	-5.354	6.9538e-05
		Hnrnpm	5.3337	0.00021804	Rnps1	2.7504	0.0015473
		Hnrnpm	5.3337	0.00021804	SF3B3	5.6485	0.00029167
		Hnrnpm	5.3337	0.00021804	Srsf5	-6.33	0.0015818
		Hnrnpm	5.3337	0.00021804	Ybx1	-2.4856	8.2482e-54
		Hnrnpm	5.3337	0.00021804	POLR2B	-5.7803	1.4292e-06
		Hnrnpm	5.3337	0.00021804	DDX23	-4.9148	0.0014022
		Hnrnpm	5.3337	0.00021804	HNRNPU	-6.6789	0.0046954
		HNRNPF	-5.354	6.9538e-05	Rnps1	2.7504	0.0015473
		HNRNPF	-5.354	6.9538e-05	SF3B3	5.6485	0.00029167
		HNRNPF	-5.354	6.9538e-05	Srsf5	-6.33	0.0015818
		HNRNPF	-5.354	6.9538e-05	Ybx1	-2.4856	8.2482e-54
		HNRNPF	-5.354	6.9538e-05	POLR2B	-5.7803	1.4292e-06
		HNRNPF	-5.354	6.9538e-05	DDX23	-4.9148	0.0014022
		HNRNPF	-5.354	6.9538e-05	HNRNPU	-6.6789	0.0046954
		BPGM	-2.372	4.8597e-06	ALDOA	-12.055	0
		BPGM	-2.372	4.8597e-06	ENO1	3.9585	9.0975e-07
		BPGM	-2.372	4.8597e-06	GAPDH	5.1228	0
		ENG	3.579	0.00080089	CD34	3.4921	1.3384e-05
		SUPT6H	-4.0762	0.0046383	SUPT5H	-4.8009	1.5118e-06
		GART	-4.8046	0.0026056	MTHFD1	-5.2463	0.00015543
		GART	-4.8046	0.0026056	ADSSL1	8.4359	7.5419e-25
		SRP68	7.7393	0.00025915	RPL3L	3.546	0.0004024
		SRP68	7.7393	0.00025915	RPL4	6.4743	1.1324e-100
		RPL3L	3.546	0.0004024	RPL4	6.4743	1.1324e-100
		MTHFD1	-5.2463	0.00015543	ME2	-5.0049	0.00079841
		MTHFD1	-5.2463	0.00015543	MDH1	4.39	9.2063e-52
		MTHFD1	-5.2463	0.00015543	MDH2	-1.5414	2.7786e-11
		ACTN2	-8.7597	1.8539e-42	ACTN4	-3.6116	0.00042804
		ACTN2	-8.7597	1.8539e-42	TCAP	2.5042	7.0598e-17
		ACTN2	-8.7597	1.8539e-42	ALDOA	-12.055	0
		ACTN2	-8.7597	1.8539e-42	SERPINE1	-3.3299	4.686e-06
		ACTN2	-8.7597	1.8539e-42	TMOD1	-6.9009	7.0851e-26
		ACTN2	-8.7597	1.8539e-42	SPARC	5.767	5.9386e-06
		ACTN2	-8.7597	1.8539e-42	ALB	-7.301	9.4476e-18
		ACTN2	-8.7597	1.8539e-42	APP	4.9054	2.4893e-06
		ACTN2	-8.7597	1.8539e-42	VIM	-1.0988	0.00014573
		ACTN2	-8.7597	1.8539e-42	Camk2a	1.2747	2.2327e-07
		ACTN2	-8.7597	1.8539e-42	MYBPC2	-8.0926	5.7579e-260
		ACTN2	-8.7597	1.8539e-42	Camk2d	5.008	2.1656e-08
		ACTN2	-8.7597	1.8539e-42	MYBPC1	10.133	5.2252e-87
		ACTN2	-8.7597	1.8539e-42	MYL1	5.5197	6.6109e-11
		ACTN2	-8.7597	1.8539e-42	DES	5.8121	2.6562e-172
		ACTN2	-8.7597	1.8539e-42	ITGB1	-3.6697	2.3161e-08
		ACTN2	-8.7597	1.8539e-42	NEB	4.2198	2.3283e-26
		DARS	-5.1106	0.0004024	QARS	6.5608	0.001381
		Rnps1	2.7504	0.0015473	SF3B3	5.6485	0.00029167
		Rnps1	2.7504	0.0015473	Srsf5	-6.33	0.0015818
		Rnps1	2.7504	0.0015473	Ybx1	-2.4856	8.2482e-54
		Rnps1	2.7504	0.0015473	POLR2B	-5.7803	1.4292e-06
		Rnps1	2.7504	0.0015473	DDX23	-4.9148	0.0014022
		Rnps1	2.7504	0.0015473	PNN	5.2367	0.00042925
		Rnps1	2.7504	0.0015473	HNRNPU	-6.6789	0.0046954
		EGR1	3.2983	8.5467e-05	RCAN1	2.8062	9.1005e-06
		HADHB	-1.3282	1.927e-05	ACADL	-4.1532	0.0029712
		HADHB	-1.3282	1.927e-05	DLAT	1.2234	0.00012066
		HADHB	-1.3282	1.927e-05	ACAT1	-6.0165	1.021e-07
		HADHB	-1.3282	1.927e-05	HADHA	-5.7896	1.2973e-06
		HADHB	-1.3282	1.927e-05	ACADSB	-5.6646	4.5792e-06
		HADHB	-1.3282	1.927e-05	PDHX	5.8941	3.7756e-09
		HADHB	-1.3282	1.927e-05	ALDH6A1	4.1884	0.0004145
		CD34	3.4921	1.3384e-05	ITGB1	-3.6697	2.3161e-08
		ACADL	-4.1532	0.0029712	HADHA	-5.7896	1.2973e-06
		ACADL	-4.1532	0.0029712	ECHS1	-10.218	3.3573e-07
		ACADL	-4.1532	0.0029712	ACSL4	-4.1978	4.6784e-06
		SF3B3	5.6485	0.00029167	Srsf5	-6.33	0.0015818
		SF3B3	5.6485	0.00029167	Ybx1	-2.4856	8.2482e-54
		SF3B3	5.6485	0.00029167	POLR2B	-5.7803	1.4292e-06
		SF3B3	5.6485	0.00029167	DDX23	-4.9148	0.0014022
		SF3B3	5.6485	0.00029167	HNRNPU	-6.6789	0.0046954
		PDE4C	3.9604	7.7215e-05	AMPD1	8.748	1.5636e-13
		PDE4C	3.9604	7.7215e-05	AK1	4.6989	6.1743e-16
		DLAT	1.2234	0.00012066	ACAT1	-6.0165	1.021e-07
		DLAT	1.2234	0.00012066	PDHX	5.8941	3.7756e-09
		DLAT	1.2234	0.00012066	DLD	4.881	1.9462e-06
		DLAT	1.2234	0.00012066	PDK4	-6.7381	1.9739e-12
		DLAT	1.2234	0.00012066	PDHA1	-9.1589	2.4686e-53
		PIK3R1	6.5454	3.9433e-10	GNAI3	4.8808	0.0036773
		PIK3R1	6.5454	3.9433e-10	COL1A2	-5.0854	0.00047562
		PIK3R1	6.5454	3.9433e-10	CHP1	-5.0319	0.00067511
		PIK3R1	6.5454	3.9433e-10	JAK1	7.0407	7.1233e-07
		ACTN4	-3.6116	0.00042804	ALDOA	-12.055	0
		ACTN4	-3.6116	0.00042804	SERPINE1	-3.3299	4.686e-06
		ACTN4	-3.6116	0.00042804	SPARC	5.767	5.9386e-06
		ACTN4	-3.6116	0.00042804	ALB	-7.301	9.4476e-18
		ACTN4	-3.6116	0.00042804	APP	4.9054	2.4893e-06
		ACTN4	-3.6116	0.00042804	ITGB1	-3.6697	2.3161e-08
		NUDT9	-5.1576	2.2925e-10	PGM1	5.2723	0.00026909
		HSPA9	-5.8511	6.7905e-07	HSPD1	5.6259	2.165e-05
		AMPD1	8.748	1.5636e-13	PDE4A	-5.1115	0.00040028
		AMPD1	8.748	1.5636e-13	PDE8A	-6.4491	6.4848e-07
		AMPD1	8.748	1.5636e-13	ADSSL1	8.4359	7.5419e-25
		AMPD1	8.748	1.5636e-13	AK1	4.6989	6.1743e-16
		Srsf5	-6.33	0.0015818	Ybx1	-2.4856	8.2482e-54
		Srsf5	-6.33	0.0015818	POLR2B	-5.7803	1.4292e-06
		Srsf5	-6.33	0.0015818	DDX23	-4.9148	0.0014022
		Srsf5	-6.33	0.0015818	HNRNPU	-6.6789	0.0046954
		TCAP	2.5042	7.0598e-17	TMOD1	-6.9009	7.0851e-26
		TCAP	2.5042	7.0598e-17	VIM	-1.0988	0.00014573
		TCAP	2.5042	7.0598e-17	MYBPC2	-8.0926	5.7579e-260
		TCAP	2.5042	7.0598e-17	MYBPC1	10.133	5.2252e-87
		TCAP	2.5042	7.0598e-17	MYL1	5.5197	6.6109e-11
		TCAP	2.5042	7.0598e-17	DES	5.8121	2.6562e-172
		TCAP	2.5042	7.0598e-17	NEB	4.2198	2.3283e-26
		TCAP	2.5042	7.0598e-17	Ttn	3.289	4.7214e-10
		GOT1	2.5969	5.4765e-49	MDH1	4.39	9.2063e-52
		GOT1	2.5969	5.4765e-49	ADSSL1	8.4359	7.5419e-25
		GOT1	2.5969	5.4765e-49	MDH2	-1.5414	2.7786e-11
		GOT1	2.5969	5.4765e-49	LDHA	7.1597	4.0614e-15
		PDE4A	-5.1115	0.00040028	AK1	4.6989	6.1743e-16
		CYC1	1.1143	3.5433e-07	ATP5B	1.1004	3.6505e-15
		CYC1	1.1143	3.5433e-07	UQCRC1	4.2001	2.9268e-05
		CYC1	1.1143	3.5433e-07	MDH2	-1.5414	2.7786e-11
		CYC1	1.1143	3.5433e-07	UQCRC2	-1.5146	0.0017539
		CYC1	1.1143	3.5433e-07	MT-CYB	6.7637	0
		PPP1CB	-7.2434	4.0479e-17	CALM1	-3.1154	7.8729e-45
		PPP1CB	-7.2434	4.0479e-17	PHKA1	9.2869	7.0386e-35
		PPP1CB	-7.2434	4.0479e-17	Camk2a	1.2747	2.2327e-07
		PPP1CB	-7.2434	4.0479e-17	Camk2d	5.008	2.1656e-08
		PPP1CB	-7.2434	4.0479e-17	GYS1	-7.9729	1.0663e-21
		ETFA	5.6679	4.0122e-22	ETFDH	2.2786	0.0034017
		ETFA	5.6679	4.0122e-22	FH	4.8514	0.0042804
		ETFA	5.6679	4.0122e-22	ACADM	5.8703	1.8262e-06
		HSPD1	5.6259	2.165e-05	HSPA8	2.8006	6.9207e-05
		HSPD1	5.6259	2.165e-05	HSPA1B	1.8071	1.4768e-11
		HSPD1	5.6259	2.165e-05	MDH2	-1.5414	2.7786e-11
		KLHDC3	7.4958	3.0339e-33	CTDSP2	-1.7648	0.00017928
		CCT7	-6.7968	0.00012576	CCT8	-6.1793	3.1913e-06
		CCT7	-6.7968	0.00012576	CCT5	-5.0507	0.00059838
		CCT7	-6.7968	0.00012576	CCT2	-5.2441	0.0001577
		CCT7	-6.7968	0.00012576	CCT4	1.6142	0.0049582
		ACAT1	-6.0165	1.021e-07	HADHA	-5.7896	1.2973e-06
		ACAT1	-6.0165	1.021e-07	ACADSB	-5.6646	4.5792e-06
		ACAT1	-6.0165	1.021e-07	PDHX	5.8941	3.7756e-09
		ACAT1	-6.0165	1.021e-07	OXCT1	-5.7025	3.1581e-06
		ALDOA	-12.055	0	ENO1	3.9585	9.0975e-07
		ALDOA	-12.055	0	SERPINE1	-3.3299	4.686e-06
		ALDOA	-12.055	0	SPARC	5.767	5.9386e-06
		ALDOA	-12.055	0	ALB	-7.301	9.4476e-18
		ALDOA	-12.055	0	APP	4.9054	2.4893e-06
		ALDOA	-12.055	0	PGM1	5.2723	0.00026909
		ALDOA	-12.055	0	GAPDH	5.1228	0
		ALDOA	-12.055	0	PKM	9.8684	0
		ALDOA	-12.055	0	LDHA	7.1597	4.0614e-15
		ALDOA	-12.055	0	PDHA1	-9.1589	2.4686e-53
		GNAI3	4.8808	0.0036773	PLA2G12A	-4.9308	0.0012703
		COPG1	-4.8858	0.0016566	COPB2	6.2008	4.9351e-08
		COPG1	-4.8858	0.0016566	COPA	-5.6406	5.7682e-06
		CAP1	-3.8603	0.0025141	CAP2	-1.8512	0.0045498
		ENO1	3.9585	9.0975e-07	PKM	9.8684	0
		PRKAG3	2.6078	3.0757e-05	Stat3	-2.9262	6.9189e-05
		LEO1	-4.914	0.0014087	PAF1	4.9782	0.00014446
		TXNRD1	3.7593	0.0015048	GPX3	5.2505	0.00039178
		Cald1	4.4773	0.00029009	MYH11	-6.4765	1.7366e-10
		CTNNA1	-5.4004	4.7864e-05	CTNNB1	-5.2693	0.00013094
		CTNNA1	-5.4004	4.7864e-05	CDH13	4.8431	0.0044605
		CCT8	-6.1793	3.1913e-06	CCT5	-5.0507	0.00059838
		CCT8	-6.1793	3.1913e-06	CCT2	-5.2441	0.0001577
		CCT8	-6.1793	3.1913e-06	CCT4	1.6142	0.0049582
		EIF2S3	-5.4057	4.5998e-05	EIF4A2	-1.1213	1.1839e-09
		EIF2S3	-5.4057	4.5998e-05	EIF5	5.7276	8.5928e-06
		EIF2S3	-5.4057	4.5998e-05	EIF4G1	-6.0876	0.00045415
		EIF2S3	-5.4057	4.5998e-05	Eif2s1	2.5803	1.0385e-11
		SERPINE1	-3.3299	4.686e-06	SPARC	5.767	5.9386e-06
		SERPINE1	-3.3299	4.686e-06	ALB	-7.301	9.4476e-18
		SERPINE1	-3.3299	4.686e-06	APP	4.9054	2.4893e-06
		CALM1	-3.1154	7.8729e-45	PPP1R3C	1.6531	5.9739e-05
		CALM1	-3.1154	7.8729e-45	PHKA1	9.2869	7.0386e-35
		CALM1	-3.1154	7.8729e-45	NOS3	-5.0043	0.00080089
		CALM1	-3.1154	7.8729e-45	Camk2a	1.2747	2.2327e-07
		CALM1	-3.1154	7.8729e-45	CHP1	-5.0319	0.00067511
		CALM1	-3.1154	7.8729e-45	Camk2d	5.008	2.1656e-08
		TMOD1	-6.9009	7.0851e-26	VIM	-1.0988	0.00014573
		TMOD1	-6.9009	7.0851e-26	MYBPC2	-8.0926	5.7579e-260
		TMOD1	-6.9009	7.0851e-26	MYBPC1	10.133	5.2252e-87
		TMOD1	-6.9009	7.0851e-26	MYL1	5.5197	6.6109e-11
		TMOD1	-6.9009	7.0851e-26	DES	5.8121	2.6562e-172
		TMOD1	-6.9009	7.0851e-26	NEB	4.2198	2.3283e-26
		EIF4A2	-1.1213	1.1839e-09	PAIP1	6.8093	6.3208e-06
		EIF4A2	-1.1213	1.1839e-09	EIF4G1	-6.0876	0.00045415
		EIF4A2	-1.1213	1.1839e-09	Eif2s1	2.5803	1.0385e-11
		PPP1R3C	1.6531	5.9739e-05	PHKA1	9.2869	7.0386e-35
		PPP1R3C	1.6531	5.9739e-05	GYS1	-7.9729	1.0663e-21
		SPARC	5.767	5.9386e-06	ALB	-7.301	9.4476e-18
		SPARC	5.767	5.9386e-06	APP	4.9054	2.4893e-06
		COPB2	6.2008	4.9351e-08	COPA	-5.6406	5.7682e-06
		HADHA	-5.7896	1.2973e-06	ACADSB	-5.6646	4.5792e-06
		HADHA	-5.7896	1.2973e-06	ECHS1	-10.218	3.3573e-07
		PSMD6	5.7285	0.0037992	CTNNB1	-5.2693	0.00013094
		PSMD6	5.7285	0.0037992	PSMD7	7.5398	0.0018006
		PSMD6	5.7285	0.0037992	OAZ1	3.8333	9.8961e-09
		PSMD6	5.7285	0.0037992	Psmc2	-6.3201	2.583e-07
		CD74	-3.18	8.3157e-17	CTSB	-4.8101	0.002524
		PLA2G12A	-4.9308	0.0012703	CYP2E1	-7.949	2.4733e-05
		COX10	2.5047	0.0024576	MT-CO1	-1.5521	5.4374e-40
		COX10	2.5047	0.0024576	MT-CO3	-14.027	0
		SDHC	8.7826	3.0724e-18	UQCRC1	4.2001	2.9268e-05
		SDHC	8.7826	3.0724e-18	FH	4.8514	0.0042804
		SDHC	8.7826	3.0724e-18	MT-CYB	6.7637	0
		PDE8A	-6.4491	6.4848e-07	AK1	4.6989	6.1743e-16
		ME2	-5.0049	0.00079841	MDH1	4.39	9.2063e-52
		ME2	-5.0049	0.00079841	MDH2	-1.5414	2.7786e-11
		ME2	-5.0049	0.00079841	PKM	9.8684	0
		ME2	-5.0049	0.00079841	LDHA	7.1597	4.0614e-15
		ME2	-5.0049	0.00079841	PDHA1	-9.1589	2.4686e-53
		CTNNB1	-5.2693	0.00013094	PSMD7	7.5398	0.0018006
		CTNNB1	-5.2693	0.00013094	Psmc2	-6.3201	2.583e-07
		CTNNB1	-5.2693	0.00013094	PECAM1	-5.0995	0.0004327
		ALB	-7.301	9.4476e-18	APP	4.9054	2.4893e-06
		Ybx1	-2.4856	8.2482e-54	POLR2B	-5.7803	1.4292e-06
		Ybx1	-2.4856	8.2482e-54	DDX23	-4.9148	0.0014022
		Ybx1	-2.4856	8.2482e-54	HNRNPU	-6.6789	0.0046954
		Slc16a3	-3.7907	2.4497e-09	BSG	-9.9457	1.2385e-09
		APP	4.9054	2.4893e-06	GAPDH	5.1228	0
		CCT5	-5.0507	0.00059838	CCT2	-5.2441	0.0001577
		CCT5	-5.0507	0.00059838	CCT4	1.6142	0.0049582
		ACADSB	-5.6646	4.5792e-06	ECHS1	-10.218	3.3573e-07
		PDHX	5.8941	3.7756e-09	DLD	4.881	1.9462e-06
		PDHX	5.8941	3.7756e-09	PDK4	-6.7381	1.9739e-12
		PDHX	5.8941	3.7756e-09	LDHA	7.1597	4.0614e-15
		PDHX	5.8941	3.7756e-09	PDHA1	-9.1589	2.4686e-53
		CYP2E1	-7.949	2.4733e-05	GSTM1	-2.8888	0.00029933
		CYP2E1	-7.949	2.4733e-05	GSTA2	-3.6584	5.1564e-07
		PSMD7	7.5398	0.0018006	OAZ1	3.8333	9.8961e-09
		PSMD7	7.5398	0.0018006	Psmc2	-6.3201	2.583e-07
		VIM	-1.0988	0.00014573	MYBPC2	-8.0926	5.7579e-260
		VIM	-1.0988	0.00014573	MYBPC1	10.133	5.2252e-87
		VIM	-1.0988	0.00014573	MYL1	5.5197	6.6109e-11
		VIM	-1.0988	0.00014573	DES	5.8121	2.6562e-172
		VIM	-1.0988	0.00014573	NEB	4.2198	2.3283e-26
		OAZ1	3.8333	9.8961e-09	Psmc2	-6.3201	2.583e-07
		COPS3	6.3195	1.0549e-08	Gps1	1.8052	0.0047096
		PGM1	5.2723	0.00026909	UGP2	-4.7627	0.003268
		UQCRC1	4.2001	2.9268e-05	NDUFS1	-6.8357	3.3343e-05
		UQCRC1	4.2001	2.9268e-05	NDUFV3	2.202	8.6925e-05
		UQCRC1	4.2001	2.9268e-05	NDUFA5	1.3271	0.0010644
		UQCRC1	4.2001	2.9268e-05	NDUFA10	-2.5574	0.00031807
		UQCRC1	4.2001	2.9268e-05	NDUFC1	-4.8097	0.0025293
		UQCRC1	4.2001	2.9268e-05	MT-ND1	1.6086	1.3799e-89
		UQCRC1	4.2001	2.9268e-05	MT-CO1	-1.5521	5.4374e-40
		UQCRC1	4.2001	2.9268e-05	MT-CYB	6.7637	0
		UQCRC1	4.2001	2.9268e-05	MT-ND4	-12.054	4.8754e-252
		UQCRC1	4.2001	2.9268e-05	MT-ND5	4.1122	5.5546e-32
		UQCRC1	4.2001	2.9268e-05	MT-ND6	-6.0862	0.00071718
		UQCRC1	4.2001	2.9268e-05	MT-CO3	-14.027	0
		CAV2	5.4919	6.7173e-05	ITGB1	-3.6697	2.3161e-08
		CCT2	-5.2441	0.0001577	CCT4	1.6142	0.0049582
		MDH1	4.39	9.2063e-52	FH	4.8514	0.0042804
		MDH1	4.39	9.2063e-52	MDH2	-1.5414	2.7786e-11
		POLR2B	-5.7803	1.4292e-06	DDX23	-4.9148	0.0014022
		POLR2B	-5.7803	1.4292e-06	SUPT5H	-4.8009	1.5118e-06
		POLR2B	-5.7803	1.4292e-06	PKM	9.8684	0
		POLR2B	-5.7803	1.4292e-06	HNRNPU	-6.6789	0.0046954
		PPP2R1A	6.5458	3.9209e-10	CSNK1D	-4.4347	4.2214e-05
		PPP2R1A	6.5458	3.9209e-10	ACTR1A	-4.9868	0.00089609
		CSNK1D	-4.4347	4.2214e-05	ACTR1A	-4.9868	0.00089609
		Camk2a	1.2747	2.2327e-07	Camk2d	5.008	2.1656e-08
		PAIP1	6.8093	6.3208e-06	EIF4G1	-6.0876	0.00045415
		COL3A1	-1.0478	0.0013844	ITGB1	-3.6697	2.3161e-08
		Stat3	-2.9262	6.9189e-05	JAK1	7.0407	7.1233e-07
		FH	4.8514	0.0042804	DLD	4.881	1.9462e-06
		FH	4.8514	0.0042804	MDH2	-1.5414	2.7786e-11
		MYBPC2	-8.0926	5.7579e-260	MYBPC1	10.133	5.2252e-87
		MYBPC2	-8.0926	5.7579e-260	MYL1	5.5197	6.6109e-11
		MYBPC2	-8.0926	5.7579e-260	DES	5.8121	2.6562e-172
		MYBPC2	-8.0926	5.7579e-260	NEB	4.2198	2.3283e-26
		DDX23	-4.9148	0.0014022	HNRNPU	-6.6789	0.0046954
		NDUFS1	-6.8357	3.3343e-05	NDUFV3	2.202	8.6925e-05
		NDUFS1	-6.8357	3.3343e-05	NDUFA10	-2.5574	0.00031807
		NDUFS1	-6.8357	3.3343e-05	NDUFC1	-4.8097	0.0025293
		NDUFS1	-6.8357	3.3343e-05	NDUFV2	2.6752	4.0514e-10
		NDUFS1	-6.8357	3.3343e-05	MT-ND1	1.6086	1.3799e-89
		NDUFS1	-6.8357	3.3343e-05	MT-CYB	6.7637	0
		NDUFS1	-6.8357	3.3343e-05	MT-ND4	-12.054	4.8754e-252
		NDUFS1	-6.8357	3.3343e-05	MT-ND5	4.1122	5.5546e-32
		NDUFS1	-6.8357	3.3343e-05	MT-ND6	-6.0862	0.00071718
		ACTN3	-7.6019	7.3879e-51	ITGB1	-3.6697	2.3161e-08
		FLNA	-5.7526	1.9007e-06	ITGB1	-3.6697	2.3161e-08
		EIF5	5.7276	8.5928e-06	Eif2s1	2.5803	1.0385e-11
		EIF5	5.7276	8.5928e-06	Abce1	5.1738	0.00065256
		EIF4G1	-6.0876	0.00045415	Eif2s1	2.5803	1.0385e-11
		DLD	4.881	1.9462e-06	PDHA1	-9.1589	2.4686e-53
		COL1A2	-5.0854	0.00047562	ITGB1	-3.6697	2.3161e-08
		PDK4	-6.7381	1.9739e-12	PDHA1	-9.1589	2.4686e-53
		GYS1	-7.9729	1.0663e-21	UGP2	-4.7627	0.003268
		Eif2s1	2.5803	1.0385e-11	Abce1	5.1738	0.00065256
		MYBPC1	10.133	5.2252e-87	MYL1	5.5197	6.6109e-11
		MYBPC1	10.133	5.2252e-87	DES	5.8121	2.6562e-172
		MYBPC1	10.133	5.2252e-87	NEB	4.2198	2.3283e-26
		NDUFV3	2.202	8.6925e-05	NDUFA10	-2.5574	0.00031807
		NDUFV3	2.202	8.6925e-05	NDUFC1	-4.8097	0.0025293
		NDUFV3	2.202	8.6925e-05	MT-ND1	1.6086	1.3799e-89
		NDUFV3	2.202	8.6925e-05	MT-CYB	6.7637	0
		NDUFV3	2.202	8.6925e-05	MT-ND4	-12.054	4.8754e-252
		NDUFV3	2.202	8.6925e-05	MT-ND5	4.1122	5.5546e-32
		NDUFV3	2.202	8.6925e-05	MT-ND6	-6.0862	0.00071718
		GSTM1	-2.8888	0.00029933	GSTA2	-3.6584	5.1564e-07
		GSTM1	-2.8888	0.00029933	GPX3	5.2505	0.00039178
		GSTA2	-3.6584	5.1564e-07	GPX3	5.2505	0.00039178
		PKM	9.8684	0	LDHA	7.1597	4.0614e-15
		PKM	9.8684	0	AK1	4.6989	6.1743e-16
		PKM	9.8684	0	PDHA1	-9.1589	2.4686e-53
		NDUFA5	1.3271	0.0010644	MT-CYB	6.7637	0
		LDHA	7.1597	4.0614e-15	PDHA1	-9.1589	2.4686e-53
		MYL1	5.5197	6.6109e-11	DES	5.8121	2.6562e-172
		MYL1	5.5197	6.6109e-11	NEB	4.2198	2.3283e-26
		NDUFA10	-2.5574	0.00031807	NDUFC1	-4.8097	0.0025293
		NDUFA10	-2.5574	0.00031807	MT-ND1	1.6086	1.3799e-89
		NDUFA10	-2.5574	0.00031807	MT-CYB	6.7637	0
		NDUFA10	-2.5574	0.00031807	MT-ND4	-12.054	4.8754e-252
		NDUFA10	-2.5574	0.00031807	MT-ND5	4.1122	5.5546e-32
		NDUFA10	-2.5574	0.00031807	MT-ND6	-6.0862	0.00071718
		DES	5.8121	2.6562e-172	NEB	4.2198	2.3283e-26
		NDUFC1	-4.8097	0.0025293	MT-ND1	1.6086	1.3799e-89
		NDUFC1	-4.8097	0.0025293	MT-CYB	6.7637	0
		NDUFC1	-4.8097	0.0025293	MT-ND4	-12.054	4.8754e-252
		NDUFC1	-4.8097	0.0025293	MT-ND5	4.1122	5.5546e-32
		NDUFC1	-4.8097	0.0025293	MT-ND6	-6.0862	0.00071718
		NDUFV2	2.6752	4.0514e-10	MT-ND1	1.6086	1.3799e-89
		NDUFV2	2.6752	4.0514e-10	MT-ND4	-12.054	4.8754e-252
		NDUFV2	2.6752	4.0514e-10	MT-ND5	4.1122	5.5546e-32
		MT-ND1	1.6086	1.3799e-89	MT-CYB	6.7637	0
		MT-ND1	1.6086	1.3799e-89	MT-ND4	-12.054	4.8754e-252
		MT-ND1	1.6086	1.3799e-89	MT-ND5	4.1122	5.5546e-32
		MT-ND1	1.6086	1.3799e-89	MT-ND6	-6.0862	0.00071718
		MT-CO1	-1.5521	5.4374e-40	MT-CYB	6.7637	0
		MT-CO1	-1.5521	5.4374e-40	MT-CO3	-14.027	0
		MT-CYB	6.7637	0	MT-ND4	-12.054	4.8754e-252
		MT-CYB	6.7637	0	MT-ND5	4.1122	5.5546e-32
		MT-CYB	6.7637	0	MT-ND6	-6.0862	0.00071718
		MT-CYB	6.7637	0	MT-CO3	-14.027	0
		MT-ND4	-12.054	4.8754e-252	MT-ND5	4.1122	5.5546e-32
		MT-ND4	-12.054	4.8754e-252	MT-ND6	-6.0862	0.00071718
		MT-ND5	4.1122	5.5546e-32	MT-ND6	-6.0862	0.00071718
		NEB	4.2198	2.3283e-26	Ttn	3.289	4.7214e-10

## Sheet: Sheet2
EPHX1	-8.6925	0.0011615	GSTA2	6.6778	6.3623e-12
PFKM	7.4757	2.9087e-69	GPI	-1.3792	0.00042644
PFKM	7.4757	2.9087e-69	PFKFB4	5.1959	0.00021251
PFKM	7.4757	2.9087e-69	PFKFB3	-1.1307	0.00023107
PFKM	7.4757	2.9087e-69	MPI	6.3257	0.0037064
NR4A1	-2.0057	3.2674e-10	NR1H2	-5.3059	0.00021821
NR4A1	-2.0057	3.2674e-10	THRA	6.7829	0.0028261
PGM2L1	4.9685	0.00095401	PYGM	-3.2469	2.0338e-13
PGM2L1	4.9685	0.00095401	PGM1	-6.6733	0
PGM2L1	4.9685	0.00095401	UGP2	1.4079	0.0033052
COPE	-5.5385	3.6463e-05	COPB1	5.2512	0.00014278
COPE	-5.5385	3.6463e-05	COPG1	-5.2424	0.00034023
COPE	-5.5385	3.6463e-05	COPB2	5.3937	4.7796e-05
COPE	-5.5385	3.6463e-05	COPA	5.3923	4.8333e-05
PGK1	-6.7847	2.4642e-31	GAPDH	1.1406	0
PYGM	-3.2469	2.0338e-13	PHKB	-6.946	2.8264e-13
PYGM	-3.2469	2.0338e-13	AGL	4.5641	2.6755e-12
PYGM	-3.2469	2.0338e-13	Phkg1	4.5513	5.8342e-16
PYGM	-3.2469	2.0338e-13	CALM	-9.0987	6.0138e-49
PYGM	-3.2469	2.0338e-13	PHKA1	-8.6451	1.1908e-37
PYGM	-3.2469	2.0338e-13	PGM1	-6.6733	0
PYGM	-3.2469	2.0338e-13	AMY2B	5.4145	4.0526e-05
PYGM	-3.2469	2.0338e-13	GYS1	8.1719	3.548e-24
PYGM	-3.2469	2.0338e-13	UGP2	1.4079	0.0033052
PYGM	-3.2469	2.0338e-13	GBE1	5.1489	0.00029416
IDH3G	-1.7903	2.3814e-08	IDH3A	4.9919	3.4627e-06
IDH3G	-1.7903	2.3814e-08	ACO2	-8.3358	2.7247e-15
IDH3G	-1.7903	2.3814e-08	GOT2	-1.3272	7.1949e-05
IDH3G	-1.7903	2.3814e-08	GLUD1	4.8085	0.0024083
IDH3G	-1.7903	2.3814e-08	DDO	3.7	0.00071812
IDH3G	-1.7903	2.3814e-08	GOT1	-2.1027	1.1675e-37
IDH3G	-1.7903	2.3814e-08	DLST	6.0031	0.00057521
GHR	-4.79	0.0049017	JAK1	-6.0134	3.652e-07
UQCRB	-3.7996	9.7141e-29	NDUFS2	8.4169	1.136e-34
UQCRB	-3.7996	9.7141e-29	SDHC	-7.6303	1.9174e-20
UQCRB	-3.7996	9.7141e-29	UQCRC1	-5.2137	7.8071e-06
UQCRB	-3.7996	9.7141e-29	UQCRC2	-1.0507	2.2132e-07
UQCRB	-3.7996	9.7141e-29	NDUFV1	-8.1371	2.4087e-12
UQCRB	-3.7996	9.7141e-29	NDUFS1	6.824	4.4138e-13
UQCRB	-3.7996	9.7141e-29	NDUFA5	-5.4198	1.7278e-17
UQCRB	-3.7996	9.7141e-29	NDUFA10	-6.9063	2.3496e-29
UQCRB	-3.7996	9.7141e-29	NDUFC1	-1.7069	0.00013049
UQCRB	-3.7996	9.7141e-29	MT-ND1	-9.2019	2.7482e-05
UQCRB	-3.7996	9.7141e-29	MT-CO1	-4.4251	5.6558e-33
UQCRB	-3.7996	9.7141e-29	MT-CYB	16.721	7.9455e-296
UQCRB	-3.7996	9.7141e-29	MT-ND4	-12.182	7.7836e-259
UQCRB	-3.7996	9.7141e-29	MT-ND5	13.341	0
UQCRB	-3.7996	9.7141e-29	MT-CO3	18.08	0
GYG1	3.6975	7.5371e-11	UGP2	1.4079	0.0033052
ISCA1	-9.5776	4.3229e-12	Iscu	-1.6447	0.00094208
NEDD1	5.4702	8.8053e-10	ywhag-b	7.3314	5.1093e-18
NEDD1	5.4702	8.8053e-10	Dctn1	-2.6641	0.00021945
NEDD1	5.4702	8.8053e-10	Ywhae	7.4497	7.7769e-10
NEDD1	5.4702	8.8053e-10	HSP90AA1	-6.1658	5.5045e-16
NEDD1	5.4702	8.8053e-10	DCTN2	1.6362	0.00087292
NEDD1	5.4702	8.8053e-10	PPP2R1A	-4.9196	5.5887e-10
NEDD1	5.4702	8.8053e-10	CSNK1D	4.3265	0.0001116
NEDD1	5.4702	8.8053e-10	ACTR1A	5.716	2.6958e-06
NEDD1	5.4702	8.8053e-10	DYNC1I2	-5.2603	0.00029974
HADH	-3.0072	0.00054821	ECHDC2	4.949	0.00058732
HADH	-3.0072	0.00054821	CS	-9.3353	5.09e-63
HADH	-3.0072	0.00054821	ETFA	-4.0081	2.3363e-19
HADH	-3.0072	0.00054821	ACAT1	-6.2507	0.00032004
HADH	-3.0072	0.00054821	HADHA	5.0488	7.48e-06
HADH	-3.0072	0.00054821	ACAA1	-4.9934	0.0016459
HADH	-3.0072	0.00054821	ECHS1	4.1336	0.0030898
NDUFS2	8.4169	1.136e-34	ATP5A1	2.1495	6.5807e-11
NDUFS2	8.4169	1.136e-34	ATP5B	-1.2952	2.4261e-06
NDUFS2	8.4169	1.136e-34	UQCRC1	-5.2137	7.8071e-06
NDUFS2	8.4169	1.136e-34	NDUFV1	-8.1371	2.4087e-12
NDUFS2	8.4169	1.136e-34	NDUFS1	6.824	4.4138e-13
NDUFS2	8.4169	1.136e-34	NDUFA10	-6.9063	2.3496e-29
NDUFS2	8.4169	1.136e-34	NDUFC1	-1.7069	0.00013049
NDUFS2	8.4169	1.136e-34	MT-ND1	-9.2019	2.7482e-05
NDUFS2	8.4169	1.136e-34	MT-CYB	16.721	7.9455e-296
NDUFS2	8.4169	1.136e-34	MT-ND4	-12.182	7.7836e-259
NDUFS2	8.4169	1.136e-34	MT-ND5	13.341	0
Tuba4a	-6.3234	1.431e-67	DYNC1LI1	2.4386	1.7432e-09
Tuba4a	-6.3234	1.431e-67	DYNC1H1	7.9454	0.0029713
Tuba4a	-6.3234	1.431e-67	DYNC1I2	-5.2603	0.00029974
VPS35	5.4628	7.3697e-06	Vps26b	-4.886	0.00068007
ATP5A1	2.1495	6.5807e-11	CS	-9.3353	5.09e-63
ATP5A1	2.1495	6.5807e-11	ATP5B	-1.2952	2.4261e-06
ATP5A1	2.1495	6.5807e-11	FH	-5.5963	0.002993
ATP5A1	2.1495	6.5807e-11	MT-CO3	18.08	0
RPS18	-6.6984	5.0691e-11	EIF2S2	4.7353	0.0035415
RPS18	-6.6984	5.0691e-11	EIF3E	5.2573	0.00013629
RPS18	-6.6984	5.0691e-11	Eif4b	6.7995	7.004e-13
RPS18	-6.6984	5.0691e-11	SRP68	-10.059	0.0023516
RPS18	-6.6984	5.0691e-11	EIF4E	-3.0829	0.0037004
RPS18	-6.6984	5.0691e-11	RPL3L	-2.6482	0.0036001
RPS18	-6.6984	5.0691e-11	SRPRA	5.7786	1.4408e-06
RPS18	-6.6984	5.0691e-11	RPL4	-5.33	1.1538e-100
RPS18	-6.6984	5.0691e-11	AK3	4.9683	0.00095438
RPS18	-6.6984	5.0691e-11	EIF4G1	-3.0944	0.00024255
RPS18	-6.6984	5.0691e-11	Eif3a	-5.409	0.00010172
ACADVL	5.7952	1.2147e-06	ACSL1	8.5193	1.4793e-15
ACADVL	5.7952	1.2147e-06	Dctn1	-2.6641	0.00021945
ACADVL	5.7952	1.2147e-06	SSR1	5.3722	4.1418e-09
ACADVL	5.7952	1.2147e-06	ACSL1	8.5193	1.4793e-15
ACADVL	5.7952	1.2147e-06	KLHDC3	1.4563	2.1722e-11
ACADVL	5.7952	1.2147e-06	SRPRA	5.7786	1.4408e-06
ACADVL	5.7952	1.2147e-06	HADHA	5.0488	7.48e-06
ACADVL	5.7952	1.2147e-06	CPT1B	1.3162	0.00069879
ACADVL	5.7952	1.2147e-06	LMNA	5.6871	3.5526e-06
ACADVL	5.7952	1.2147e-06	TLN1	-6.2852	2.0593e-05
ACADVL	5.7952	1.2147e-06	CTDSP2	1.8152	0.00010278
ACADVL	5.7952	1.2147e-06	ECHS1	4.1336	0.0030898
NR1H2	-5.3059	0.00021821	THRA	6.7829	0.0028261
EPAS1	4.6741	0.0048192	EGLN3	-1.6988	3.124e-07
EPAS1	4.6741	0.0048192	CUL2	-5.0463	0.0012025
SCP2	-5.0931	0.00090119	HSD17B4	5.5452	1.3375e-05
AMFR	-2.1204	3.8061e-06	GPI	-1.3792	0.00042644
PER1	-1.6237	0.0039074	CSNK1D	4.3265	0.0001116
PER1	-1.6237	0.0039074	Cry2	-4.8901	0.0020349
JUN	5.7223	2.5364e-06	ATF3	-2.7668	3.6259e-08
CAPZA2	-6.0722	2.3219e-06	CAPZB	-5.8606	1.8816e-06
ywhag-b	7.3314	5.1093e-18	Dctn1	-2.6641	0.00021945
ywhag-b	7.3314	5.1093e-18	Ywhae	7.4497	7.7769e-10
ywhag-b	7.3314	5.1093e-18	HSP90AA1	-6.1658	5.5045e-16
ywhag-b	7.3314	5.1093e-18	DCTN2	1.6362	0.00087292
ywhag-b	7.3314	5.1093e-18	PPP2R1A	-4.9196	5.5887e-10
ywhag-b	7.3314	5.1093e-18	CSNK1D	4.3265	0.0001116
ywhag-b	7.3314	5.1093e-18	ACTR1A	5.716	2.6958e-06
ywhag-b	7.3314	5.1093e-18	DYNC1I2	-5.2603	0.00029974
Eef2	1.0067	0.00020819	EEF2K	-2.5449	8.2988e-06
RHOA	4.9438	0.0011057	ACTG1	-6.146	7.1899e-18
RHOA	4.9438	0.0011057	MYH1	-4.2274	0
RHOA	4.9438	0.0011057	MYH2	9.1483	1.0719e-110
RHOA	4.9438	0.0011057	MLRM	5.0948	0.00042365
RHOA	4.9438	0.0011057	PXN	-3.7719	0.0033148
RHOA	4.9438	0.0011057	MYH7	4.707	1.4059e-62
RHOA	4.9438	0.0011057	PRKCQ	2.4429	4.3027e-05
ACSL1	8.5193	1.4793e-15	PHYH	5.0992	0.00041219
ACSL1	8.5193	1.4793e-15	ALDH1A1	1.9387	6.5349e-05
ACSL1	8.5193	1.4793e-15	CPT1B	1.3162	0.00069879
ACSL1	8.5193	1.4793e-15	Lpin1	-5.6369	1.579e-05
CS	-9.3353	5.09e-63	IDH3A	4.9919	3.4627e-06
CS	-9.3353	5.09e-63	ACO2	-8.3358	2.7247e-15
CS	-9.3353	5.09e-63	GOT2	-1.3272	7.1949e-05
CS	-9.3353	5.09e-63	GLUD1	4.8085	0.0024083
CS	-9.3353	5.09e-63	DDO	3.7	0.00071812
CS	-9.3353	5.09e-63	GOT1	-2.1027	1.1675e-37
CS	-9.3353	5.09e-63	ACAT1	-6.2507	0.00032004
CS	-9.3353	5.09e-63	MUT	3.4505	0.00085198
CS	-9.3353	5.09e-63	PDHX	6.804	6.439e-13
CS	-9.3353	5.09e-63	ACAA1	-4.9934	0.0016459
CS	-9.3353	5.09e-63	MDH1	-1.1025	1.2209e-08
CS	-9.3353	5.09e-63	FH	-5.5963	0.002993
CS	-9.3353	5.09e-63	MDH2	-2.3091	4.4028e-06
RAF1	-6.4493	0.0013111	PAK1	-2.5131	0.002007
RAF1	-6.4493	0.0013111	MAP2K1	-5.1192	7.7798e-06
RAF1	-6.4493	0.0013111	PRKCQ	2.4429	4.3027e-05
TPM4	-1.3882	8.974e-05	ACTA1	-14.379	0
TPM4	-1.3882	8.974e-05	ACTN2	-4.7292	2.3209e-99
TPM4	-1.3882	8.974e-05	Cald1	1.7364	0.00017516
TPM4	-1.3882	8.974e-05	SORBS3	5.2966	0.0022962
TPM4	-1.3882	8.974e-05	TMOD1	5.834	1.2695e-12
TPM4	-1.3882	8.974e-05	Mybpc2	-6.3145	1.1159e-29
TPM4	-1.3882	8.974e-05	TLN1	-6.2852	2.0593e-05
TPM4	-1.3882	8.974e-05	Mybpc2	-6.3145	1.1159e-29
TPM4	-1.3882	8.974e-05	MYL1	-11.174	6.6353e-123
TPM4	-1.3882	8.974e-05	DES	1.3909	9.149e-169
TPM4	-1.3882	8.974e-05	NEB	-5.9048	2.3122e-29
TPM4	-1.3882	8.974e-05	Vcl	5.9889	4.6008e-09
CAPZB	-5.8606	1.8816e-06	CAPZA1	-4.6478	0.0034106
PHKB	-6.946	2.8264e-13	PPP1R3A	5.9354	2.6505e-07
PHKB	-6.946	2.8264e-13	Ppp1cc	4.8832	0.0015798
PHKB	-6.946	2.8264e-13	PPP1CB	5.4455	3.1418e-05
PHKB	-6.946	2.8264e-13	CALM	-9.0987	6.0138e-49
PHKB	-6.946	2.8264e-13	PPP1R3C	-1.172	1.4486e-05
Dctn1	-2.6641	0.00021945	Ywhae	7.4497	7.7769e-10
Dctn1	-2.6641	0.00021945	HSP90AA1	-6.1658	5.5045e-16
Dctn1	-2.6641	0.00021945	SSR1	5.3722	4.1418e-09
Dctn1	-2.6641	0.00021945	DCTN2	1.6362	0.00087292
Dctn1	-2.6641	0.00021945	KLHDC3	1.4563	2.1722e-11
Dctn1	-2.6641	0.00021945	SRPRA	5.7786	1.4408e-06
Dctn1	-2.6641	0.00021945	CLIP1	5.0911	0.0010047
Dctn1	-2.6641	0.00021945	LMNA	5.6871	3.5526e-06
Dctn1	-2.6641	0.00021945	PPP2R1A	-4.9196	5.5887e-10
Dctn1	-2.6641	0.00021945	CSNK1D	4.3265	0.0001116
Dctn1	-2.6641	0.00021945	ACTR1A	5.716	2.6958e-06
Dctn1	-2.6641	0.00021945	TLN1	-6.2852	2.0593e-05
Dctn1	-2.6641	0.00021945	CTDSP2	1.8152	0.00010278
Dctn1	-2.6641	0.00021945	DYNC1I2	-5.2603	0.00029974
ACTA1	-14.379	0	TPM1	9.8437	2.0663e-288
ACTA1	-14.379	0	Tpm3	3.8861	2.1936e-16
ARAF	2.5653	6.185e-06	MAP2K1	-5.1192	7.7798e-06
ARAF	2.5653	6.185e-06	PRKCQ	2.4429	4.3027e-05
RPN1	5.8058	1.0912e-06	RPN2	9.5486	0.0018824
RPN1	5.8058	1.0912e-06	MAGT1	-3.8109	0.0038088
Psmc1	-6.053	2.3313e-07	PSMD2	5.4733	2.4978e-05
Psmc1	-6.053	2.3313e-07	PSMA4	-1.5831	0.0026538
Psmc1	-6.053	2.3313e-07	CTNNB1	-6.9022	6.5639e-13
Psmc1	-6.053	2.3313e-07	PSMF1	-4.8095	0.0044514
Psmc1	-6.053	2.3313e-07	PSMD7	-8.2017	0.0025024
Psmc1	-6.053	2.3313e-07	OAZ1	-3.4565	4.0716e-08
COG5	-4.9022	0.0027521	COG1	-5.0615	0.0010971
ENO3	1.5324	3.5078e-10	GPI	-1.3792	0.00042644
ENO3	1.5324	3.5078e-10	PKM	-6.0965	4.2405e-14
CLU	2.8157	1.7194e-10	ACTN2	-4.7292	2.3209e-99
CLU	2.8157	1.7194e-10	ACTN4	-2.3353	0.0001768
CLU	2.8157	1.7194e-10	SPARC	6.3741	8.7313e-10
CLU	2.8157	1.7194e-10	APP	-4.0411	8.3084e-06
MYH7	4.707	1.4059e-62	Mybpc2	-6.3145	1.1159e-29
PSMD2	5.4733	2.4978e-05	PSMA4	-1.5831	0.0026538
PSMD2	5.4733	2.4978e-05	CTNNB1	-6.9022	6.5639e-13
PSMD2	5.4733	2.4978e-05	PSMF1	-4.8095	0.0044514
PSMD2	5.4733	2.4978e-05	PSMD7	-8.2017	0.0025024
PSMD2	5.4733	2.4978e-05	OAZ1	-3.4565	4.0716e-08
PSMD2	5.4733	2.4978e-05	DERL1	4.0248	1.3841e-11
Ywhae	7.4497	7.7769e-10	HSP90AA1	-6.1658	5.5045e-16
Ywhae	7.4497	7.7769e-10	DCTN2	1.6362	0.00087292
Ywhae	7.4497	7.7769e-10	PPP2R1A	-4.9196	5.5887e-10
Ywhae	7.4497	7.7769e-10	CSNK1D	4.3265	0.0001116
Ywhae	7.4497	7.7769e-10	ACTR1A	5.716	2.6958e-06
Ywhae	7.4497	7.7769e-10	DYNC1I2	-5.2603	0.00029974
Hnrnpa2b1	6.5383	1.9667e-17	FUS	5.2819	0.00011321
Hnrnpa2b1	6.5383	1.9667e-17	RBM5	3.2819	0.00012701
Hnrnpa2b1	6.5383	1.9667e-17	Hnrnpm	-5.3236	0.00019198
Hnrnpa2b1	6.5383	1.9667e-17	HNRNPF	5.5021	1.9585e-05
Hnrnpa2b1	6.5383	1.9667e-17	SF3B3	-5.2687	0.00028313
Hnrnpa2b1	6.5383	1.9667e-17	Srsf5	5.4675	2.6156e-05
Hnrnpa2b1	6.5383	1.9667e-17	EFTUD2	7.7537	3.5755e-06
Hnrnpa2b1	6.5383	1.9667e-17	Ybx1	4.2091	1.9671e-49
Hnrnpa2b1	6.5383	1.9667e-17	POLR2B	-5.6035	2.1198e-05
Hnrnpa2b1	6.5383	1.9667e-17	HNRNPK	1.7483	0.0017422
Hnrnpa2b1	6.5383	1.9667e-17	Srsf4	6.914	2.2167e-05
Hnrnpa2b1	6.5383	1.9667e-17	SF3B2	-6.0139	0.0013265
FUS	5.2819	0.00011321	RBM5	3.2819	0.00012701
FUS	5.2819	0.00011321	Hnrnpm	-5.3236	0.00019198
FUS	5.2819	0.00011321	HNRNPF	5.5021	1.9585e-05
FUS	5.2819	0.00011321	SF3B3	-5.2687	0.00028313
FUS	5.2819	0.00011321	Srsf5	5.4675	2.6156e-05
FUS	5.2819	0.00011321	EFTUD2	7.7537	3.5755e-06
FUS	5.2819	0.00011321	Ybx1	4.2091	1.9671e-49
FUS	5.2819	0.00011321	POLR2B	-5.6035	2.1198e-05
FUS	5.2819	0.00011321	HNRNPK	1.7483	0.0017422
FUS	5.2819	0.00011321	Srsf4	6.914	2.2167e-05
FUS	5.2819	0.00011321	SF3B2	-6.0139	0.0013265
EIF2S2	4.7353	0.0035415	EIF3E	5.2573	0.00013629
EIF2S2	4.7353	0.0035415	Eif4b	6.7995	7.004e-13
EIF2S2	4.7353	0.0035415	EIF4E	-3.0829	0.0037004
EIF2S2	4.7353	0.0035415	EIF4G1	-3.0944	0.00024255
EIF2S2	4.7353	0.0035415	Eif3a	-5.409	0.00010172
ACTG1	-6.146	7.1899e-18	MYH1	-4.2274	0
ACTG1	-6.146	7.1899e-18	ACTN2	-4.7292	2.3209e-99
ACTG1	-6.146	7.1899e-18	MYH2	9.1483	1.0719e-110
ACTG1	-6.146	7.1899e-18	PFN2	-5.2167	0.00040422
ACTG1	-6.146	7.1899e-18	ACTN4	-2.3353	0.0001768
ACTG1	-6.146	7.1899e-18	MLRM	5.0948	0.00042365
ACTG1	-6.146	7.1899e-18	CFL1	2.6907	0.0023239
ACTG1	-6.146	7.1899e-18	PXN	-3.7719	0.0033148
ACTG1	-6.146	7.1899e-18	ACTN3	5.7526	7.9768e-16
ACTG1	-6.146	7.1899e-18	MYH7	4.707	1.4059e-62
ACTG1	-6.146	7.1899e-18	GAPDH	1.1406	0
ACTG1	-6.146	7.1899e-18	ITGB1	6.8318	3.7905e-08
ACTG1	-6.146	7.1899e-18	PRKCQ	2.4429	4.3027e-05
ACTG1	-6.146	7.1899e-18	Vcl	5.9889	4.6008e-09
IDH3A	4.9919	3.4627e-06	ACO2	-8.3358	2.7247e-15
IDH3A	4.9919	3.4627e-06	GOT2	-1.3272	7.1949e-05
IDH3A	4.9919	3.4627e-06	GLUD1	4.8085	0.0024083
IDH3A	4.9919	3.4627e-06	DDO	3.7	0.00071812
IDH3A	4.9919	3.4627e-06	GOT1	-2.1027	1.1675e-37
IDH3A	4.9919	3.4627e-06	DLST	6.0031	0.00057521
HSP90AA1	-6.1658	5.5045e-16	DCTN2	1.6362	0.00087292
HSP90AA1	-6.1658	5.5045e-16	NOS3	5.0282	0.00065719
HSP90AA1	-6.1658	5.5045e-16	PPP2R1A	-4.9196	5.5887e-10
HSP90AA1	-6.1658	5.5045e-16	CSNK1D	4.3265	0.0001116
HSP90AA1	-6.1658	5.5045e-16	ACTR1A	5.716	2.6958e-06
HSP90AA1	-6.1658	5.5045e-16	CDC37	4.7796	0.0028137
HSP90AA1	-6.1658	5.5045e-16	CAV1	-4.8393	0.0038077
HSP90AA1	-6.1658	5.5045e-16	DYNC1I2	-5.2603	0.00029974
SSR1	5.3722	4.1418e-09	KLHDC3	1.4563	2.1722e-11
SSR1	5.3722	4.1418e-09	SRPRA	5.7786	1.4408e-06
SSR1	5.3722	4.1418e-09	LMNA	5.6871	3.5526e-06
SSR1	5.3722	4.1418e-09	TLN1	-6.2852	2.0593e-05
SSR1	5.3722	4.1418e-09	CTDSP2	1.8152	0.00010278
RBM5	3.2819	0.00012701	Hnrnpm	-5.3236	0.00019198
RBM5	3.2819	0.00012701	HNRNPF	5.5021	1.9585e-05
RBM5	3.2819	0.00012701	SF3B3	-5.2687	0.00028313
RBM5	3.2819	0.00012701	Srsf5	5.4675	2.6156e-05
RBM5	3.2819	0.00012701	EFTUD2	7.7537	3.5755e-06
RBM5	3.2819	0.00012701	Ybx1	4.2091	1.9671e-49
RBM5	3.2819	0.00012701	POLR2B	-5.6035	2.1198e-05
RBM5	3.2819	0.00012701	HNRNPK	1.7483	0.0017422
RBM5	3.2819	0.00012701	Srsf4	6.914	2.2167e-05
RBM5	3.2819	0.00012701	SF3B2	-6.0139	0.0013265
CCT3	-5.8014	3.3701e-06	CCT6A	-5.2193	0.00066511
CCT3	-5.8014	3.3701e-06	CCT7	-6.4136	2.2007e-09
CCT3	-5.8014	3.3701e-06	CCT8	7.0222	1.1882e-10
CCT3	-5.8014	3.3701e-06	CCT5	5.6642	4.4338e-06
CCT3	-5.8014	3.3701e-06	CCT4	-1.7055	0.0021143
GPI	-1.3792	0.00042644	ENO1	-2.48	0.00022477
GPI	-1.3792	0.00042644	PGM1	-6.6733	0
GPI	-1.3792	0.00042644	GAPDH	1.1406	0
GPI	-1.3792	0.00042644	MPI	6.3257	0.0037064
GPI	-1.3792	0.00042644	PKM	-6.0965	4.2405e-14
GPI	-1.3792	0.00042644	LDHA	1.6099	6.0307e-05
ACO2	-8.3358	2.7247e-15	MDH2	-2.3091	4.4028e-06
AGL	4.5641	2.6755e-12	AMY2B	5.4145	4.0526e-05
AGL	4.5641	2.6755e-12	GYS1	8.1719	3.548e-24
AGL	4.5641	2.6755e-12	GBE1	5.1489	0.00029416
SOD2	1.0682	0.00076224	CAT	-7.2889	1.6215e-16
SOD2	1.0682	0.00076224	FH	-5.5963	0.002993
COPB1	5.2512	0.00014278	COPG1	-5.2424	0.00034023
COPB1	5.2512	0.00014278	COPB2	5.3937	4.7796e-05
COPB1	5.2512	0.00014278	COPA	5.3923	4.8333e-05
EIF3E	5.2573	0.00013629	Eif4b	6.7995	7.004e-13
EIF3E	5.2573	0.00013629	EIF4E	-3.0829	0.0037004
EIF3E	5.2573	0.00013629	EIF4G1	-3.0944	0.00024255
EIF3E	5.2573	0.00013629	Eif3a	-5.409	0.00010172
ACSL1	8.5193	1.4793e-15	ALDH1A1	1.9387	6.5349e-05
ACSL1	8.5193	1.4793e-15	CPT1B	1.3162	0.00069879
PPP1R3A	5.9354	2.6505e-07	Phkg1	4.5513	5.8342e-16
PPP1R3A	5.9354	2.6505e-07	CALM	-9.0987	6.0138e-49
PPP1R3A	5.9354	2.6505e-07	PHKA1	-8.6451	1.1908e-37
PPP1R3A	5.9354	2.6505e-07	GYS1	8.1719	3.548e-24
PFKFB4	5.1959	0.00021251	PFKFB3	-1.1307	0.00023107
PFKFB4	5.1959	0.00021251	MPI	6.3257	0.0037064
SUCLA2	-7.3476	3.4359e-05	ACAT1	-6.2507	0.00032004
SUCLA2	-7.3476	3.4359e-05	MUT	3.4505	0.00085198
SUCLA2	-7.3476	3.4359e-05	SDHC	-7.6303	1.9174e-20
SUCLA2	-7.3476	3.4359e-05	ACAA1	-4.9934	0.0016459
SUCLA2	-7.3476	3.4359e-05	DLST	6.0031	0.00057521
LARS	4.8413	0.002007	KARS	1.7439	1.1018e-07
Eif4b	6.7995	7.004e-13	EIF4E	-3.0829	0.0037004
Eif4b	6.7995	7.004e-13	PAIP1	-5.782	4.0752e-06
Eif4b	6.7995	7.004e-13	EIF4G1	-3.0944	0.00024255
Eif4b	6.7995	7.004e-13	Eif3a	-5.409	0.00010172
COPS4	2.6706	3.4359e-05	COPS3	-6.3093	9.4551e-09
HSD17B4	5.5452	1.3375e-05	ACAT1	-6.2507	0.00032004
HSD17B4	5.5452	1.3375e-05	HADHA	5.0488	7.48e-06
HSD17B4	5.5452	1.3375e-05	ACAA1	-4.9934	0.0016459
HSD17B4	5.5452	1.3375e-05	ECHS1	4.1336	0.0030898
GOT2	-1.3272	7.1949e-05	GLUD1	4.8085	0.0024083
GOT2	-1.3272	7.1949e-05	GLS	4.953	0.0010457
GOT2	-1.3272	7.1949e-05	DDO	3.7	0.00071812
GOT2	-1.3272	7.1949e-05	GOT1	-2.1027	1.1675e-37
GOT2	-1.3272	7.1949e-05	ALDH4A1	2.6998	0.0013048
GOT2	-1.3272	7.1949e-05	CDO1	5.4136	4.0252e-08
GOT2	-1.3272	7.1949e-05	MDH1	-1.1025	1.2209e-08
GOT2	-1.3272	7.1949e-05	ADSSL1	-1.1329	3.4911e-11
GOT2	-1.3272	7.1949e-05	MDH2	-2.3091	4.4028e-06
GOT2	-1.3272	7.1949e-05	LDHA	1.6099	6.0307e-05
GLUD1	4.8085	0.0024083	GLS	4.953	0.0010457
GLUD1	4.8085	0.0024083	GOT1	-2.1027	1.1675e-37
GLUD1	4.8085	0.0024083	ALDH4A1	2.6998	0.0013048
GLUD1	4.8085	0.0024083	MDH1	-1.1025	1.2209e-08
GLUD1	4.8085	0.0024083	ADSSL1	-1.1329	3.4911e-11
GLUD1	4.8085	0.0024083	MDH2	-2.3091	4.4028e-06
GLS	4.953	0.0010457	GOT1	-2.1027	1.1675e-37
GLS	4.953	0.0010457	ALDH4A1	2.6998	0.0013048
STAT1	-4.9554	0.0020408	CISH	-1.1204	7.1472e-08
STAT1	-4.9554	0.0020408	JAK1	-6.0134	3.652e-07
ALDH1A1	1.9387	6.5349e-05	DHRS3	4.2658	0.00030994
CCT6A	-5.2193	0.00066511	CCT7	-6.4136	2.2007e-09
CCT6A	-5.2193	0.00066511	CCT8	7.0222	1.1882e-10
CCT6A	-5.2193	0.00066511	CCT5	5.6642	4.4338e-06
CCT6A	-5.2193	0.00066511	CCT4	-1.7055	0.0021143
Phkg1	4.5513	5.8342e-16	Ppp1cc	4.8832	0.0015798
Phkg1	4.5513	5.8342e-16	PPP1CB	5.4455	3.1418e-05
Phkg1	4.5513	5.8342e-16	CALM	-9.0987	6.0138e-49
Phkg1	4.5513	5.8342e-16	PPP1R3C	-1.172	1.4486e-05
CAST	6.4677	0.0026745	CAPN1	1.6899	0.0012652
CAST	6.4677	0.0026745	CAPNS1	-1.2811	0.00041636
CLPX	5.8284	0.00082779	LONP2	-4.8686	0.0032796
PFKFB3	-1.1307	0.00023107	MPI	6.3257	0.0037064
ATF3	-2.7668	3.6259e-08	HERPUD1	6.463	0.0004029
PRKAR1A	-6.4827	8.0156e-10	PRKAR2A	-1.4473	0.0033817
Hnrnpm	-5.3236	0.00019198	HNRNPF	5.5021	1.9585e-05
Hnrnpm	-5.3236	0.00019198	SF3B3	-5.2687	0.00028313
Hnrnpm	-5.3236	0.00019198	Srsf5	5.4675	2.6156e-05
Hnrnpm	-5.3236	0.00019198	EFTUD2	7.7537	3.5755e-06
Hnrnpm	-5.3236	0.00019198	Ybx1	4.2091	1.9671e-49
Hnrnpm	-5.3236	0.00019198	POLR2B	-5.6035	2.1198e-05
Hnrnpm	-5.3236	0.00019198	HNRNPK	1.7483	0.0017422
Hnrnpm	-5.3236	0.00019198	Srsf4	6.914	2.2167e-05
Hnrnpm	-5.3236	0.00019198	SF3B2	-6.0139	0.0013265
Nbr1	5.9481	2.2894e-07	SQSTM1	-6.5088	0.0017895
HNRNPF	5.5021	1.9585e-05	SF3B3	-5.2687	0.00028313
HNRNPF	5.5021	1.9585e-05	Srsf5	5.4675	2.6156e-05
HNRNPF	5.5021	1.9585e-05	EFTUD2	7.7537	3.5755e-06
HNRNPF	5.5021	1.9585e-05	Ybx1	4.2091	1.9671e-49
HNRNPF	5.5021	1.9585e-05	POLR2B	-5.6035	2.1198e-05
HNRNPF	5.5021	1.9585e-05	HNRNPK	1.7483	0.0017422
HNRNPF	5.5021	1.9585e-05	Srsf4	6.914	2.2167e-05
HNRNPF	5.5021	1.9585e-05	SF3B2	-6.0139	0.0013265
SF3B1	3.9395	3.8558e-06	SF3B3	-5.2687	0.00028313
SF3B1	3.9395	3.8558e-06	SF3B2	-6.0139	0.0013265
HA1A	-5.4558	7.0919e-05	HA1B	-8.5111	8.5242e-35
ENG	-3.3765	0.0010431	CD34	-3.9663	2.9034e-06
SRP68	-10.059	0.0023516	RPL3L	-2.6482	0.0036001
SRP68	-10.059	0.0023516	SRPRA	5.7786	1.4408e-06
SRP68	-10.059	0.0023516	RPL4	-5.33	1.1538e-100
EIF4E	-3.0829	0.0037004	PAIP1	-5.782	4.0752e-06
EIF4E	-3.0829	0.0037004	EIF4G1	-3.0944	0.00024255
EIF4E	-3.0829	0.0037004	Eif3a	-5.409	0.00010172
RPL3L	-2.6482	0.0036001	SRPRA	5.7786	1.4408e-06
RPL3L	-2.6482	0.0036001	RPL4	-5.33	1.1538e-100
MTHFD1	5.7196	2.6025e-06	MDH1	-1.1025	1.2209e-08
MTHFD1	5.7196	2.6025e-06	MDH2	-2.3091	4.4028e-06
ACTN2	-4.7292	2.3209e-99	ACTN4	-2.3353	0.0001768
ACTN2	-4.7292	2.3209e-99	TMOD1	5.834	1.2695e-12
ACTN2	-4.7292	2.3209e-99	SPARC	6.3741	8.7313e-10
ACTN2	-4.7292	2.3209e-99	APP	-4.0411	8.3084e-06
ACTN2	-4.7292	2.3209e-99	Camk2a	1.3318	1.5086e-06
ACTN2	-4.7292	2.3209e-99	Mybpc2	-6.3145	1.1159e-29
ACTN2	-4.7292	2.3209e-99	CAMK2D	2.154	3.7409e-07
ACTN2	-4.7292	2.3209e-99	Mybpc2	-6.3145	1.1159e-29
ACTN2	-4.7292	2.3209e-99	MYL1	-11.174	6.6353e-123
ACTN2	-4.7292	2.3209e-99	DES	1.3909	9.149e-169
ACTN2	-4.7292	2.3209e-99	ITGB1	6.8318	3.7905e-08
ACTN2	-4.7292	2.3209e-99	NEB	-5.9048	2.3122e-29
ACTN2	-4.7292	2.3209e-99	Vcl	5.9889	4.6008e-09
FLOT2	-1.2881	4.3485e-05	CAV1	-4.8393	0.0038077
PAK1	-2.5131	0.002007	MYLK2	1.034	8.6857e-29
PAK1	-2.5131	0.002007	MAP2K1	-5.1192	7.7798e-06
RAB7A	7.262	2.9624e-17	DYNC1LI1	2.4386	1.7432e-09
RAB7A	7.262	2.9624e-17	DYNC1H1	7.9454	0.0029713
RAB7A	7.262	2.9624e-17	DYNC1I2	-5.2603	0.00029974
DDO	3.7	0.00071812	GOT1	-2.1027	1.1675e-37
DDO	3.7	0.00071812	MDH1	-1.1025	1.2209e-08
DDO	3.7	0.00071812	MDH2	-2.3091	4.4028e-06
CD34	-3.9663	2.9034e-06	ITGB1	6.8318	3.7905e-08
MAP2K3	7.2466	0.00077689	PPM1A	6.3558	1.1425e-09
SF3B3	-5.2687	0.00028313	Srsf5	5.4675	2.6156e-05
SF3B3	-5.2687	0.00028313	EFTUD2	7.7537	3.5755e-06
SF3B3	-5.2687	0.00028313	Ybx1	4.2091	1.9671e-49
SF3B3	-5.2687	0.00028313	POLR2B	-5.6035	2.1198e-05
SF3B3	-5.2687	0.00028313	HNRNPK	1.7483	0.0017422
SF3B3	-5.2687	0.00028313	Srsf4	6.914	2.2167e-05
SF3B3	-5.2687	0.00028313	SF3B2	-6.0139	0.0013265
DCTN2	1.6362	0.00087292	PPP2R1A	-4.9196	5.5887e-10
DCTN2	1.6362	0.00087292	CSNK1D	4.3265	0.0001116
DCTN2	1.6362	0.00087292	ACTR1A	5.716	2.6958e-06
DCTN2	1.6362	0.00087292	DYNC1I2	-5.2603	0.00029974
PDE4C	-1.7268	0.00068071	AMPD1	-3.8192	1.1425e-32
PDE4C	-1.7268	0.00068071	AK4	-5.5187	4.3246e-15
PDE4C	-1.7268	0.00068071	AK1	-1.224	0.0032077
PDE4C	-1.7268	0.00068071	ENTPD4	5.1246	0.00041033
PIK3R1	-5.5845	2.4908e-05	PPP3CA	5.0981	3.548e-05
PIK3R1	-5.5845	2.4908e-05	CHP1	3.7989	0.0005862
PIK3R1	-5.5845	2.4908e-05	JAK1	-6.0134	3.652e-07
Ppp1cc	4.8832	0.0015798	MLRM	5.0948	0.00042365
Ppp1cc	4.8832	0.0015798	CALM	-9.0987	6.0138e-49
Ppp1cc	4.8832	0.0015798	PHKA1	-8.6451	1.1908e-37
Ppp1cc	4.8832	0.0015798	Camk2a	1.3318	1.5086e-06
Ppp1cc	4.8832	0.0015798	CAMK2D	2.154	3.7409e-07
Ppp1cc	4.8832	0.0015798	GYS1	8.1719	3.548e-24
ACTN4	-2.3353	0.0001768	SPARC	6.3741	8.7313e-10
ACTN4	-2.3353	0.0001768	APP	-4.0411	8.3084e-06
ACTN4	-2.3353	0.0001768	ITGB1	6.8318	3.7905e-08
ACTN4	-2.3353	0.0001768	Vcl	5.9889	4.6008e-09
HSPA9	-1.2755	0.00029315	HSPD1	5.6923	3.3792e-06
SEMA7A	-1.8988	8.2949e-05	ITGB1	6.8318	3.7905e-08
MLRM	5.0948	0.00042365	PPP1CB	5.4455	3.1418e-05
MLRM	5.0948	0.00042365	MYLK2	1.034	8.6857e-29
MLRM	5.0948	0.00042365	PPP1R12A	4.7298	0.0038515
RABEP1	4.9138	0.001322	Rab5b	2.2836	4.2011e-07
AMPD1	-3.8192	1.1425e-32	PDE4A	4.9565	0.0010266
AMPD1	-3.8192	1.1425e-32	AK4	-5.5187	4.3246e-15
AMPD1	-3.8192	1.1425e-32	ADSSL1	-1.1329	3.4911e-11
AMPD1	-3.8192	1.1425e-32	AK1	-1.224	0.0032077
AMPD1	-3.8192	1.1425e-32	ENTPD4	5.1246	0.00041033
Srsf5	5.4675	2.6156e-05	EFTUD2	7.7537	3.5755e-06
Srsf5	5.4675	2.6156e-05	Ybx1	4.2091	1.9671e-49
Srsf5	5.4675	2.6156e-05	POLR2B	-5.6035	2.1198e-05
Srsf5	5.4675	2.6156e-05	HNRNPK	1.7483	0.0017422
Srsf5	5.4675	2.6156e-05	Srsf4	6.914	2.2167e-05
Srsf5	5.4675	2.6156e-05	SF3B2	-6.0139	0.0013265
HDAC2	-1.9432	0.0025394	HDAC3	-5.392	0.0024266
GOT1	-2.1027	1.1675e-37	ALDH4A1	2.6998	0.0013048
GOT1	-2.1027	1.1675e-37	CDO1	5.4136	4.0252e-08
GOT1	-2.1027	1.1675e-37	MDH1	-1.1025	1.2209e-08
GOT1	-2.1027	1.1675e-37	ADSSL1	-1.1329	3.4911e-11
GOT1	-2.1027	1.1675e-37	MDH2	-2.3091	4.4028e-06
GOT1	-2.1027	1.1675e-37	LDHA	1.6099	6.0307e-05
PDE4A	4.9565	0.0010266	AK4	-5.5187	4.3246e-15
PDE4A	4.9565	0.0010266	AK1	-1.224	0.0032077
PDE4A	4.9565	0.0010266	ENTPD4	5.1246	0.00041033
TUBA1B	4.7388	0.0034791	DYNC1LI1	2.4386	1.7432e-09
TUBA1B	4.7388	0.0034791	DYNC1H1	7.9454	0.0029713
TUBA1B	4.7388	0.0034791	DYNC1I2	-5.2603	0.00029974
PPP1CB	5.4455	3.1418e-05	CALM	-9.0987	6.0138e-49
PPP1CB	5.4455	3.1418e-05	PHKA1	-8.6451	1.1908e-37
PPP1CB	5.4455	3.1418e-05	Camk2a	1.3318	1.5086e-06
PPP1CB	5.4455	3.1418e-05	CAMK2D	2.154	3.7409e-07
PPP1CB	5.4455	3.1418e-05	GYS1	8.1719	3.548e-24
ETFA	-4.0081	2.3363e-19	ETFDH	6.6215	0.0049393
ETFA	-4.0081	2.3363e-19	FH	-5.5963	0.002993
ETFA	-4.0081	2.3363e-19	ACADM	-3.4032	2.9884e-08
HSPD1	5.6923	3.3792e-06	HSPA8	-6.0767	1.4516e-05
HSPD1	5.6923	3.3792e-06	HSPA1B	-6.0136	3.6485e-07
HSPD1	5.6923	3.3792e-06	MDH2	-2.3091	4.4028e-06
KLHDC3	1.4563	2.1722e-11	SRPRA	5.7786	1.4408e-06
KLHDC3	1.4563	2.1722e-11	LMNA	5.6871	3.5526e-06
KLHDC3	1.4563	2.1722e-11	TLN1	-6.2852	2.0593e-05
KLHDC3	1.4563	2.1722e-11	CTDSP2	1.8152	0.00010278
CCT7	-6.4136	2.2007e-09	CCT8	7.0222	1.1882e-10
CCT7	-6.4136	2.2007e-09	CCT5	5.6642	4.4338e-06
CCT7	-6.4136	2.2007e-09	CCT4	-1.7055	0.0021143
ACAT1	-6.2507	0.00032004	HADHA	5.0488	7.48e-06
ACAT1	-6.2507	0.00032004	ACADSB	3.8725	0.0045744
ACAT1	-6.2507	0.00032004	PDHX	6.804	6.439e-13
ACAT1	-6.2507	0.00032004	ACAA1	-4.9934	0.0016459
ACAT1	-6.2507	0.00032004	DLST	6.0031	0.00057521
VDAC2	-1.1897	2.4828e-10	SLC25A4	2.4238	2.5453e-48
COPG1	-5.2424	0.00034023	COPB2	5.3937	4.7796e-05
COPG1	-5.2424	0.00034023	COPA	5.3923	4.8333e-05
ATP5B	-1.2952	2.4261e-06	NDUFV1	-8.1371	2.4087e-12
ATP5B	-1.2952	2.4261e-06	MT-CO3	18.08	0
ENO1	-2.48	0.00022477	PKM	-6.0965	4.2405e-14
EFTUD2	7.7537	3.5755e-06	Ybx1	4.2091	1.9671e-49
EFTUD2	7.7537	3.5755e-06	POLR2B	-5.6035	2.1198e-05
EFTUD2	7.7537	3.5755e-06	HNRNPK	1.7483	0.0017422
EFTUD2	7.7537	3.5755e-06	Srsf4	6.914	2.2167e-05
EFTUD2	7.7537	3.5755e-06	SF3B2	-6.0139	0.0013265
TXNRD1	-3.6832	0.0014504	GPX3	5.3045	9.5802e-05
Cald1	1.7364	0.00017516	SORBS3	5.2966	0.0022962
Cald1	1.7364	0.00017516	TLN1	-6.2852	2.0593e-05
Cald1	1.7364	0.00017516	Vcl	5.9889	4.6008e-09
SRPRA	5.7786	1.4408e-06	RPL4	-5.33	1.1538e-100
SRPRA	5.7786	1.4408e-06	LMNA	5.6871	3.5526e-06
SRPRA	5.7786	1.4408e-06	TLN1	-6.2852	2.0593e-05
SRPRA	5.7786	1.4408e-06	CTDSP2	1.8152	0.00010278
CTNNA1	5.0179	0.00069879	CTNNB1	-6.9022	6.5639e-13
CTNNA1	5.0179	0.00069879	JUP	4.9372	0.0011515
CTNNA1	5.0179	0.00069879	CDH13	-4.833	0.0039311
CCT8	7.0222	1.1882e-10	CCT5	5.6642	4.4338e-06
CCT8	7.0222	1.1882e-10	CCT4	-1.7055	0.0021143
MUT	3.4505	0.00085198	PDHX	6.804	6.439e-13
MUT	3.4505	0.00085198	DLST	6.0031	0.00057521
SORBS3	5.2966	0.0022962	TLN1	-6.2852	2.0593e-05
SORBS3	5.2966	0.0022962	Vcl	5.9889	4.6008e-09
PSMA4	-1.5831	0.0026538	CTNNB1	-6.9022	6.5639e-13
PSMA4	-1.5831	0.0026538	PSMF1	-4.8095	0.0044514
PSMA4	-1.5831	0.0026538	PSMD7	-8.2017	0.0025024
PSMA4	-1.5831	0.0026538	OAZ1	-3.4565	4.0716e-08
CALM	-9.0987	6.0138e-49	PPP1R3C	-1.172	1.4486e-05
CALM	-9.0987	6.0138e-49	MYLK2	1.034	8.6857e-29
CALM	-9.0987	6.0138e-49	PHKA1	-8.6451	1.1908e-37
CALM	-9.0987	6.0138e-49	PPP3CA	5.0981	3.548e-05
CALM	-9.0987	6.0138e-49	NOS3	5.0282	0.00065719
CALM	-9.0987	6.0138e-49	Camk2a	1.3318	1.5086e-06
CALM	-9.0987	6.0138e-49	CHP1	3.7989	0.0005862
CALM	-9.0987	6.0138e-49	CAMK2D	2.154	3.7409e-07
DYNC1LI1	2.4386	1.7432e-09	Tuba8	-7.8455	1.3201e-10
TMOD1	5.834	1.2695e-12	Mybpc2	-6.3145	1.1159e-29
TMOD1	5.834	1.2695e-12	Mybpc2	-6.3145	1.1159e-29
TMOD1	5.834	1.2695e-12	MYL1	-11.174	6.6353e-123
TMOD1	5.834	1.2695e-12	DES	1.3909	9.149e-169
TMOD1	5.834	1.2695e-12	NEB	-5.9048	2.3122e-29
PPP1R3C	-1.172	1.4486e-05	PHKA1	-8.6451	1.1908e-37
PPP1R3C	-1.172	1.4486e-05	GYS1	8.1719	3.548e-24
SPARC	6.3741	8.7313e-10	APP	-4.0411	8.3084e-06
COPB2	5.3937	4.7796e-05	COPA	5.3923	4.8333e-05
HADHA	5.0488	7.48e-06	ACADSB	3.8725	0.0045744
HADHA	5.0488	7.48e-06	ACAA1	-4.9934	0.0016459
HADHA	5.0488	7.48e-06	ECHS1	4.1336	0.0030898
CD74	1.858	0.00087635	CTSB	-5.7391	6.1563e-06
ALDH4A1	2.6998	0.0013048	ADSSL1	-1.1329	3.4911e-11
KARS	1.7439	1.1018e-07	AARS	4.906	0.001381
SDHC	-7.6303	1.9174e-20	UQCRC1	-5.2137	7.8071e-06
SDHC	-7.6303	1.9174e-20	FH	-5.5963	0.002993
SDHC	-7.6303	1.9174e-20	MT-CYB	16.721	7.9455e-296
CTNNB1	-6.9022	6.5639e-13	PSMF1	-4.8095	0.0044514
CTNNB1	-6.9022	6.5639e-13	PSMD7	-8.2017	0.0025024
CTNNB1	-6.9022	6.5639e-13	PECAM1	-7.4552	0.00010371
CTNNB1	-6.9022	6.5639e-13	CSNK1A1	-4.4326	3.5081e-13
AK3	4.9683	0.00095438	POLR2B	-5.6035	2.1198e-05
AK3	4.9683	0.00095438	ENTPD4	5.1246	0.00041033
SAT1	2.2256	1.6589e-05	MAOB	-3.661	7.154e-05
Ybx1	4.2091	1.9671e-49	POLR2B	-5.6035	2.1198e-05
Ybx1	4.2091	1.9671e-49	HNRNPK	1.7483	0.0017422
Ybx1	4.2091	1.9671e-49	Srsf4	6.914	2.2167e-05
Ybx1	4.2091	1.9671e-49	SF3B2	-6.0139	0.0013265
Slc16a3	4.6267	3.1116e-18	BSG	10.387	3.7249e-12
LMNA	5.6871	3.5526e-06	TLN1	-6.2852	2.0593e-05
LMNA	5.6871	3.5526e-06	CTDSP2	1.8152	0.00010278
NOS3	5.0282	0.00065719	CAV1	-4.8393	0.0038077
APP	-4.0411	8.3084e-06	GAPDH	1.1406	0
CCT5	5.6642	4.4338e-06	CCT4	-1.7055	0.0021143
ACADSB	3.8725	0.0045744	ACAA1	-4.9934	0.0016459
ACADSB	3.8725	0.0045744	ECHS1	4.1336	0.0030898
PXN	-3.7719	0.0033148	ITGB1	6.8318	3.7905e-08
PXN	-3.7719	0.0033148	Vcl	5.9889	4.6008e-09
PDHX	6.804	6.439e-13	ACAA1	-4.9934	0.0016459
PDHX	6.804	6.439e-13	DLD	-8.9776	1.9467e-05
PDHX	6.804	6.439e-13	PDK4	9.0231	3.4047e-49
PDHX	6.804	6.439e-13	PDP1	-3.2746	1.9767e-06
PDHX	6.804	6.439e-13	LDHA	1.6099	6.0307e-05
ACAA1	-4.9934	0.0016459	DLST	6.0031	0.00057521
PSMF1	-4.8095	0.0044514	PSMD7	-8.2017	0.0025024
PSMF1	-4.8095	0.0044514	OAZ1	-3.4565	4.0716e-08
PSMD7	-8.2017	0.0025024	OAZ1	-3.4565	4.0716e-08
Tuba8	-7.8455	1.3201e-10	DYNC1H1	7.9454	0.0029713
Tuba8	-7.8455	1.3201e-10	DYNC1I2	-5.2603	0.00029974
PGM1	-6.6733	0	UGP2	1.4079	0.0033052
AMY2B	5.4145	4.0526e-05	GBE1	5.1489	0.00029416
UQCRC1	-5.2137	7.8071e-06	UQCRC2	-1.0507	2.2132e-07
UQCRC1	-5.2137	7.8071e-06	NDUFV1	-8.1371	2.4087e-12
UQCRC1	-5.2137	7.8071e-06	NDUFS1	6.824	4.4138e-13
UQCRC1	-5.2137	7.8071e-06	NDUFA5	-5.4198	1.7278e-17
UQCRC1	-5.2137	7.8071e-06	NDUFA10	-6.9063	2.3496e-29
UQCRC1	-5.2137	7.8071e-06	NDUFC1	-1.7069	0.00013049
UQCRC1	-5.2137	7.8071e-06	MT-ND1	-9.2019	2.7482e-05
UQCRC1	-5.2137	7.8071e-06	MT-CO1	-4.4251	5.6558e-33
UQCRC1	-5.2137	7.8071e-06	MT-CYB	16.721	7.9455e-296
UQCRC1	-5.2137	7.8071e-06	MT-ND4	-12.182	7.7836e-259
UQCRC1	-5.2137	7.8071e-06	MT-ND5	13.341	0
UQCRC1	-5.2137	7.8071e-06	MT-CO3	18.08	0
CAV2	-5.4817	5.7701e-05	ITGB1	6.8318	3.7905e-08
COL6A2	-6.39	3.0942e-09	ITGB1	6.8318	3.7905e-08
MDH1	-1.1025	1.2209e-08	FH	-5.5963	0.002993
MDH1	-1.1025	1.2209e-08	MDH2	-2.3091	4.4028e-06
POLR2B	-5.6035	2.1198e-05	HNRNPK	1.7483	0.0017422
POLR2B	-5.6035	2.1198e-05	Srsf4	6.914	2.2167e-05
POLR2B	-5.6035	2.1198e-05	GTF2B	5.3734	5.6038e-05
POLR2B	-5.6035	2.1198e-05	SUPT5H	4.7806	2.1178e-06
POLR2B	-5.6035	2.1198e-05	PKM	-6.0965	4.2405e-14
POLR2B	-5.6035	2.1198e-05	SF3B2	-6.0139	0.0013265
PPP2R1A	-4.9196	5.5887e-10	CSNK1D	4.3265	0.0001116
PPP2R1A	-4.9196	5.5887e-10	ACTR1A	5.716	2.6958e-06
PPP2R1A	-4.9196	5.5887e-10	DYNC1I2	-5.2603	0.00029974
PPP2R1A	-4.9196	5.5887e-10	MAP2K1	-5.1192	7.7798e-06
CSNK1D	4.3265	0.0001116	ACTR1A	5.716	2.6958e-06
CSNK1D	4.3265	0.0001116	Cry2	-4.8901	0.0020349
CSNK1D	4.3265	0.0001116	DYNC1I2	-5.2603	0.00029974
Camk2a	1.3318	1.5086e-06	CAMK2D	2.154	3.7409e-07
Camk2a	1.3318	1.5086e-06	PPP1R12A	4.7298	0.0038515
EIF4G2	8.4954	2.0628e-70	Eif3a	-5.409	0.00010172
PAIP1	-5.782	4.0752e-06	EIF4G1	-3.0944	0.00024255
ACTR1A	5.716	2.6958e-06	DYNC1I2	-5.2603	0.00029974
HNRNPK	1.7483	0.0017422	Srsf4	6.914	2.2167e-05
HNRNPK	1.7483	0.0017422	SF3B2	-6.0139	0.0013265
Stat3	2.617	0.0014686	CISH	-1.1204	7.1472e-08
Stat3	2.617	0.0014686	JAK1	-6.0134	3.652e-07
UQCRC2	-1.0507	2.2132e-07	MT-CYB	16.721	7.9455e-296
FH	-5.5963	0.002993	DLD	-8.9776	1.9467e-05
FH	-5.5963	0.002993	MDH2	-2.3091	4.4028e-06
Mybpc2	-6.3145	1.1159e-29	Mybpc2	-6.3145	1.1159e-29
Mybpc2	-6.3145	1.1159e-29	MYL1	-11.174	6.6353e-123
Mybpc2	-6.3145	1.1159e-29	DES	1.3909	9.149e-169
Mybpc2	-6.3145	1.1159e-29	NEB	-5.9048	2.3122e-29
NDUFV1	-8.1371	2.4087e-12	NDUFS1	6.824	4.4138e-13
NDUFV1	-8.1371	2.4087e-12	NDUFA10	-6.9063	2.3496e-29
NDUFV1	-8.1371	2.4087e-12	NDUFC1	-1.7069	0.00013049
NDUFV1	-8.1371	2.4087e-12	MT-ND1	-9.2019	2.7482e-05
NDUFV1	-8.1371	2.4087e-12	MT-CYB	16.721	7.9455e-296
NDUFV1	-8.1371	2.4087e-12	MT-ND4	-12.182	7.7836e-259
NDUFV1	-8.1371	2.4087e-12	MT-ND5	13.341	0
SUB1	-7.8415	2.7601e-06	GTF2B	5.3734	5.6038e-05
NDUFS1	6.824	4.4138e-13	NDUFA10	-6.9063	2.3496e-29
NDUFS1	6.824	4.4138e-13	NDUFC1	-1.7069	0.00013049
NDUFS1	6.824	4.4138e-13	MT-ND1	-9.2019	2.7482e-05
NDUFS1	6.824	4.4138e-13	MT-CYB	16.721	7.9455e-296
NDUFS1	6.824	4.4138e-13	MT-ND4	-12.182	7.7836e-259
NDUFS1	6.824	4.4138e-13	MT-ND5	13.341	0
ACTN3	5.7526	7.9768e-16	ITGB1	6.8318	3.7905e-08
ACTN3	5.7526	7.9768e-16	Vcl	5.9889	4.6008e-09
RPN2	9.5486	0.0018824	MAGT1	-3.8109	0.0038088
EIF4G1	-3.0944	0.00024255	Eif3a	-5.409	0.00010172
DLD	-8.9776	1.9467e-05	DLST	6.0031	0.00057521
Col4a1	-1.8938	0.004031	ITGB1	6.8318	3.7905e-08
TLN1	-6.2852	2.0593e-05	CTDSP2	1.8152	0.00010278
TLN1	-6.2852	2.0593e-05	ITGB1	6.8318	3.7905e-08
TLN1	-6.2852	2.0593e-05	Vcl	5.9889	4.6008e-09
Srsf4	6.914	2.2167e-05	SF3B2	-6.0139	0.0013265
CAMK2D	2.154	3.7409e-07	PPP1R12A	4.7298	0.0038515
BSG	10.387	3.7249e-12	CAV1	-4.8393	0.0038077
JUP	4.9372	0.0011515	CDH13	-4.833	0.0039311
GYS1	8.1719	3.548e-24	UGP2	1.4079	0.0033052
GYS1	8.1719	3.548e-24	GBE1	5.1489	0.00029416
AK4	-5.5187	4.3246e-15	PKM	-6.0965	4.2405e-14
Mybpc2	-6.3145	1.1159e-29	MYL1	-11.174	6.6353e-123
Mybpc2	-6.3145	1.1159e-29	DES	1.3909	9.149e-169
Mybpc2	-6.3145	1.1159e-29	NEB	-5.9048	2.3122e-29
ADSSL1	-1.1329	3.4911e-11	ENTPD4	5.1246	0.00041033
GSTA2	6.6778	6.3623e-12	GPX3	5.3045	9.5802e-05
CAV1	-4.8393	0.0038077	ITGB1	6.8318	3.7905e-08
PKM	-6.0965	4.2405e-14	LDHA	1.6099	6.0307e-05
PKM	-6.0965	4.2405e-14	AK1	-1.224	0.0032077
PKM	-6.0965	4.2405e-14	ENTPD4	5.1246	0.00041033
NDUFA5	-5.4198	1.7278e-17	MT-CYB	16.721	7.9455e-296
MYL1	-11.174	6.6353e-123	DES	1.3909	9.149e-169
MYL1	-11.174	6.6353e-123	NEB	-5.9048	2.3122e-29
NDUFA10	-6.9063	2.3496e-29	NDUFC1	-1.7069	0.00013049
NDUFA10	-6.9063	2.3496e-29	MT-ND1	-9.2019	2.7482e-05
NDUFA10	-6.9063	2.3496e-29	MT-CYB	16.721	7.9455e-296
NDUFA10	-6.9063	2.3496e-29	MT-ND4	-12.182	7.7836e-259
NDUFA10	-6.9063	2.3496e-29	MT-ND5	13.341	0
DES	1.3909	9.149e-169	NEB	-5.9048	2.3122e-29
NDUFC1	-1.7069	0.00013049	MT-ND1	-9.2019	2.7482e-05
NDUFC1	-1.7069	0.00013049	MT-CYB	16.721	7.9455e-296
NDUFC1	-1.7069	0.00013049	MT-ND4	-12.182	7.7836e-259
NDUFC1	-1.7069	0.00013049	MT-ND5	13.341	0
MT-ND1	-9.2019	2.7482e-05	MT-CYB	16.721	7.9455e-296
MT-ND1	-9.2019	2.7482e-05	MT-ND4	-12.182	7.7836e-259
MT-ND1	-9.2019	2.7482e-05	MT-ND5	13.341	0
MT-ND1	-9.2019	2.7482e-05	MT-CO3	18.08	0
MT-CO1	-4.4251	5.6558e-33	MT-CYB	16.721	7.9455e-296
MT-CO1	-4.4251	5.6558e-33	MT-CO3	18.08	0
MT-CYB	16.721	7.9455e-296	MT-ND4	-12.182	7.7836e-259
MT-CYB	16.721	7.9455e-296	MT-ND5	13.341	0
MT-CYB	16.721	7.9455e-296	MT-CO3	18.08	0
MT-ND4	-12.182	7.7836e-259	MT-ND5	13.341	0
NEB	-5.9048	2.3122e-29	TTN	4.7557	0.0031874

## Sheet: Msc_4vsMsc_3
Additional File 10 Interaction networks of DE unigenes in each comparable groups (Msc_4vsMsc_3)
		Shared gene name	Log2(Fold change)	Q-value	Gene name	Log2(Fold change)	Q-value
		EPHX1	-8.6925	0.0011615	GSTA2	6.6778	6.3623e-12
		PFKM	7.4757	2.9087e-69	GPI	-1.3792	0.00042644
		PFKM	7.4757	2.9087e-69	PFKFB4	5.1959	0.00021251
		PFKM	7.4757	2.9087e-69	PFKFB3	-1.1307	0.00023107
		PFKM	7.4757	2.9087e-69	MPI	6.3257	0.0037064
		NR4A1	-2.0057	3.2674e-10	NR1H2	-5.3059	0.00021821
		NR4A1	-2.0057	3.2674e-10	THRA	6.7829	0.0028261
		PGM2L1	4.9685	0.00095401	PYGM	-3.2469	2.0338e-13
		PGM2L1	4.9685	0.00095401	PGM1	-6.6733	0
		PGM2L1	4.9685	0.00095401	UGP2	1.4079	0.0033052
		COPE	-5.5385	3.6463e-05	COPB1	5.2512	0.00014278
		COPE	-5.5385	3.6463e-05	COPG1	-5.2424	0.00034023
		COPE	-5.5385	3.6463e-05	COPB2	5.3937	4.7796e-05
		COPE	-5.5385	3.6463e-05	COPA	5.3923	4.8333e-05
		PGK1	-6.7847	2.4642e-31	GAPDH	1.1406	0
		PYGM	-3.2469	2.0338e-13	PHKB	-6.946	2.8264e-13
		PYGM	-3.2469	2.0338e-13	AGL	4.5641	2.6755e-12
		PYGM	-3.2469	2.0338e-13	Phkg1	4.5513	5.8342e-16
		PYGM	-3.2469	2.0338e-13	CALM	-9.0987	6.0138e-49
		PYGM	-3.2469	2.0338e-13	PHKA1	-8.6451	1.1908e-37
		PYGM	-3.2469	2.0338e-13	PGM1	-6.6733	0
		PYGM	-3.2469	2.0338e-13	AMY2B	5.4145	4.0526e-05
		PYGM	-3.2469	2.0338e-13	GYS1	8.1719	3.548e-24
		PYGM	-3.2469	2.0338e-13	UGP2	1.4079	0.0033052
		PYGM	-3.2469	2.0338e-13	GBE1	5.1489	0.00029416
		IDH3G	-1.7903	2.3814e-08	IDH3A	4.9919	3.4627e-06
		IDH3G	-1.7903	2.3814e-08	ACO2	-8.3358	2.7247e-15
		IDH3G	-1.7903	2.3814e-08	GOT2	-1.3272	7.1949e-05
		IDH3G	-1.7903	2.3814e-08	GLUD1	4.8085	0.0024083
		IDH3G	-1.7903	2.3814e-08	DDO	3.7	0.00071812
		IDH3G	-1.7903	2.3814e-08	GOT1	-2.1027	1.1675e-37
		IDH3G	-1.7903	2.3814e-08	DLST	6.0031	0.00057521
		GHR	-4.79	0.0049017	JAK1	-6.0134	3.652e-07
		UQCRB	-3.7996	9.7141e-29	NDUFS2	8.4169	1.136e-34
		UQCRB	-3.7996	9.7141e-29	SDHC	-7.6303	1.9174e-20
		UQCRB	-3.7996	9.7141e-29	UQCRC1	-5.2137	7.8071e-06
		UQCRB	-3.7996	9.7141e-29	UQCRC2	-1.0507	2.2132e-07
		UQCRB	-3.7996	9.7141e-29	NDUFV1	-8.1371	2.4087e-12
		UQCRB	-3.7996	9.7141e-29	NDUFS1	6.824	4.4138e-13
		UQCRB	-3.7996	9.7141e-29	NDUFA5	-5.4198	1.7278e-17
		UQCRB	-3.7996	9.7141e-29	NDUFA10	-6.9063	2.3496e-29
		UQCRB	-3.7996	9.7141e-29	NDUFC1	-1.7069	0.00013049
		UQCRB	-3.7996	9.7141e-29	MT-ND1	-9.2019	2.7482e-05
		UQCRB	-3.7996	9.7141e-29	MT-CO1	-4.4251	5.6558e-33
		UQCRB	-3.7996	9.7141e-29	MT-CYB	16.721	7.9455e-296
		UQCRB	-3.7996	9.7141e-29	MT-ND4	-12.182	7.7836e-259
		UQCRB	-3.7996	9.7141e-29	MT-ND5	13.341	0
		UQCRB	-3.7996	9.7141e-29	MT-CO3	18.08	0
		GYG1	3.6975	7.5371e-11	UGP2	1.4079	0.0033052
		ISCA1	-9.5776	4.3229e-12	Iscu	-1.6447	0.00094208
		NEDD1	5.4702	8.8053e-10	ywhag-b	7.3314	5.1093e-18
		NEDD1	5.4702	8.8053e-10	Dctn1	-2.6641	0.00021945
		NEDD1	5.4702	8.8053e-10	Ywhae	7.4497	7.7769e-10
		NEDD1	5.4702	8.8053e-10	HSP90AA1	-6.1658	5.5045e-16
		NEDD1	5.4702	8.8053e-10	DCTN2	1.6362	0.00087292
		NEDD1	5.4702	8.8053e-10	PPP2R1A	-4.9196	5.5887e-10
		NEDD1	5.4702	8.8053e-10	CSNK1D	4.3265	0.0001116
		NEDD1	5.4702	8.8053e-10	ACTR1A	5.716	2.6958e-06
		NEDD1	5.4702	8.8053e-10	DYNC1I2	-5.2603	0.00029974
		HADH	-3.0072	0.00054821	ECHDC2	4.949	0.00058732
		HADH	-3.0072	0.00054821	CS	-9.3353	5.09e-63
		HADH	-3.0072	0.00054821	ETFA	-4.0081	2.3363e-19
		HADH	-3.0072	0.00054821	ACAT1	-6.2507	0.00032004
		HADH	-3.0072	0.00054821	HADHA	5.0488	7.48e-06
		HADH	-3.0072	0.00054821	ACAA1	-4.9934	0.0016459
		HADH	-3.0072	0.00054821	ECHS1	4.1336	0.0030898
		NDUFS2	8.4169	1.136e-34	ATP5A1	2.1495	6.5807e-11
		NDUFS2	8.4169	1.136e-34	ATP5B	-1.2952	2.4261e-06
		NDUFS2	8.4169	1.136e-34	UQCRC1	-5.2137	7.8071e-06
		NDUFS2	8.4169	1.136e-34	NDUFV1	-8.1371	2.4087e-12
		NDUFS2	8.4169	1.136e-34	NDUFS1	6.824	4.4138e-13
		NDUFS2	8.4169	1.136e-34	NDUFA10	-6.9063	2.3496e-29
		NDUFS2	8.4169	1.136e-34	NDUFC1	-1.7069	0.00013049
		NDUFS2	8.4169	1.136e-34	MT-ND1	-9.2019	2.7482e-05
		NDUFS2	8.4169	1.136e-34	MT-CYB	16.721	7.9455e-296
		NDUFS2	8.4169	1.136e-34	MT-ND4	-12.182	7.7836e-259
		NDUFS2	8.4169	1.136e-34	MT-ND5	13.341	0
		Tuba4a	-6.3234	1.431e-67	DYNC1LI1	2.4386	1.7432e-09
		Tuba4a	-6.3234	1.431e-67	DYNC1H1	7.9454	0.0029713
		Tuba4a	-6.3234	1.431e-67	DYNC1I2	-5.2603	0.00029974
		VPS35	5.4628	7.3697e-06	Vps26b	-4.886	0.00068007
		ATP5A1	2.1495	6.5807e-11	CS	-9.3353	5.09e-63
		ATP5A1	2.1495	6.5807e-11	ATP5B	-1.2952	2.4261e-06
		ATP5A1	2.1495	6.5807e-11	FH	-5.5963	0.002993
		ATP5A1	2.1495	6.5807e-11	MT-CO3	18.08	0
		RPS18	-6.6984	5.0691e-11	EIF2S2	4.7353	0.0035415
		RPS18	-6.6984	5.0691e-11	EIF3E	5.2573	0.00013629
		RPS18	-6.6984	5.0691e-11	Eif4b	6.7995	7.004e-13
		RPS18	-6.6984	5.0691e-11	SRP68	-10.059	0.0023516
		RPS18	-6.6984	5.0691e-11	EIF4E	-3.0829	0.0037004
		RPS18	-6.6984	5.0691e-11	RPL3L	-2.6482	0.0036001
		RPS18	-6.6984	5.0691e-11	SRPRA	5.7786	1.4408e-06
		RPS18	-6.6984	5.0691e-11	RPL4	-5.33	1.1538e-100
		RPS18	-6.6984	5.0691e-11	AK3	4.9683	0.00095438
		RPS18	-6.6984	5.0691e-11	EIF4G1	-3.0944	0.00024255
		RPS18	-6.6984	5.0691e-11	Eif3a	-5.409	0.00010172
		ACADVL	5.7952	1.2147e-06	ACSL1	8.5193	1.4793e-15
		ACADVL	5.7952	1.2147e-06	Dctn1	-2.6641	0.00021945
		ACADVL	5.7952	1.2147e-06	SSR1	5.3722	4.1418e-09
		ACADVL	5.7952	1.2147e-06	ACSL1	8.5193	1.4793e-15
		ACADVL	5.7952	1.2147e-06	KLHDC3	1.4563	2.1722e-11
		ACADVL	5.7952	1.2147e-06	SRPRA	5.7786	1.4408e-06
		ACADVL	5.7952	1.2147e-06	HADHA	5.0488	7.48e-06
		ACADVL	5.7952	1.2147e-06	CPT1B	1.3162	0.00069879
		ACADVL	5.7952	1.2147e-06	LMNA	5.6871	3.5526e-06
		ACADVL	5.7952	1.2147e-06	TLN1	-6.2852	2.0593e-05
		ACADVL	5.7952	1.2147e-06	CTDSP2	1.8152	0.00010278
		ACADVL	5.7952	1.2147e-06	ECHS1	4.1336	0.0030898
		NR1H2	-5.3059	0.00021821	THRA	6.7829	0.0028261
		EPAS1	4.6741	0.0048192	EGLN3	-1.6988	3.124e-07
		EPAS1	4.6741	0.0048192	CUL2	-5.0463	0.0012025
		SCP2	-5.0931	0.00090119	HSD17B4	5.5452	1.3375e-05
		AMFR	-2.1204	3.8061e-06	GPI	-1.3792	0.00042644
		PER1	-1.6237	0.0039074	CSNK1D	4.3265	0.0001116
		PER1	-1.6237	0.0039074	Cry2	-4.8901	0.0020349
		JUN	5.7223	2.5364e-06	ATF3	-2.7668	3.6259e-08
		CAPZA2	-6.0722	2.3219e-06	CAPZB	-5.8606	1.8816e-06
		ywhag-b	7.3314	5.1093e-18	Dctn1	-2.6641	0.00021945
		ywhag-b	7.3314	5.1093e-18	Ywhae	7.4497	7.7769e-10
		ywhag-b	7.3314	5.1093e-18	HSP90AA1	-6.1658	5.5045e-16
		ywhag-b	7.3314	5.1093e-18	DCTN2	1.6362	0.00087292
		ywhag-b	7.3314	5.1093e-18	PPP2R1A	-4.9196	5.5887e-10
		ywhag-b	7.3314	5.1093e-18	CSNK1D	4.3265	0.0001116
		ywhag-b	7.3314	5.1093e-18	ACTR1A	5.716	2.6958e-06
		ywhag-b	7.3314	5.1093e-18	DYNC1I2	-5.2603	0.00029974
		Eef2	1.0067	0.00020819	EEF2K	-2.5449	8.2988e-06
		RHOA	4.9438	0.0011057	ACTG1	-6.146	7.1899e-18
		RHOA	4.9438	0.0011057	MYH1	-4.2274	0
		RHOA	4.9438	0.0011057	MYH2	9.1483	1.0719e-110
		RHOA	4.9438	0.0011057	MLRM	5.0948	0.00042365
		RHOA	4.9438	0.0011057	PXN	-3.7719	0.0033148
		RHOA	4.9438	0.0011057	MYH7	4.707	1.4059e-62
		RHOA	4.9438	0.0011057	PRKCQ	2.4429	4.3027e-05
		ACSL1	8.5193	1.4793e-15	PHYH	5.0992	0.00041219
		ACSL1	8.5193	1.4793e-15	ALDH1A1	1.9387	6.5349e-05
		ACSL1	8.5193	1.4793e-15	CPT1B	1.3162	0.00069879
		ACSL1	8.5193	1.4793e-15	Lpin1	-5.6369	1.579e-05
		CS	-9.3353	5.09e-63	IDH3A	4.9919	3.4627e-06
		CS	-9.3353	5.09e-63	ACO2	-8.3358	2.7247e-15
		CS	-9.3353	5.09e-63	GOT2	-1.3272	7.1949e-05
		CS	-9.3353	5.09e-63	GLUD1	4.8085	0.0024083
		CS	-9.3353	5.09e-63	DDO	3.7	0.00071812
		CS	-9.3353	5.09e-63	GOT1	-2.1027	1.1675e-37
		CS	-9.3353	5.09e-63	ACAT1	-6.2507	0.00032004
		CS	-9.3353	5.09e-63	MUT	3.4505	0.00085198
		CS	-9.3353	5.09e-63	PDHX	6.804	6.439e-13
		CS	-9.3353	5.09e-63	ACAA1	-4.9934	0.0016459
		CS	-9.3353	5.09e-63	MDH1	-1.1025	1.2209e-08
		CS	-9.3353	5.09e-63	FH	-5.5963	0.002993
		CS	-9.3353	5.09e-63	MDH2	-2.3091	4.4028e-06
		RAF1	-6.4493	0.0013111	PAK1	-2.5131	0.002007
		RAF1	-6.4493	0.0013111	MAP2K1	-5.1192	7.7798e-06
		RAF1	-6.4493	0.0013111	PRKCQ	2.4429	4.3027e-05
		TPM4	-1.3882	8.974e-05	ACTA1	-14.379	0
		TPM4	-1.3882	8.974e-05	ACTN2	-4.7292	2.3209e-99
		TPM4	-1.3882	8.974e-05	Cald1	1.7364	0.00017516
		TPM4	-1.3882	8.974e-05	SORBS3	5.2966	0.0022962
		TPM4	-1.3882	8.974e-05	TMOD1	5.834	1.2695e-12
		TPM4	-1.3882	8.974e-05	Mybpc2	-6.3145	1.1159e-29
		TPM4	-1.3882	8.974e-05	TLN1	-6.2852	2.0593e-05
		TPM4	-1.3882	8.974e-05	Mybpc2	-6.3145	1.1159e-29
		TPM4	-1.3882	8.974e-05	MYL1	-11.174	6.6353e-123
		TPM4	-1.3882	8.974e-05	DES	1.3909	9.149e-169
		TPM4	-1.3882	8.974e-05	NEB	-5.9048	2.3122e-29
		TPM4	-1.3882	8.974e-05	Vcl	5.9889	4.6008e-09
		CAPZB	-5.8606	1.8816e-06	CAPZA1	-4.6478	0.0034106
		PHKB	-6.946	2.8264e-13	PPP1R3A	5.9354	2.6505e-07
		PHKB	-6.946	2.8264e-13	Ppp1cc	4.8832	0.0015798
		PHKB	-6.946	2.8264e-13	PPP1CB	5.4455	3.1418e-05
		PHKB	-6.946	2.8264e-13	CALM	-9.0987	6.0138e-49
		PHKB	-6.946	2.8264e-13	PPP1R3C	-1.172	1.4486e-05
		Dctn1	-2.6641	0.00021945	Ywhae	7.4497	7.7769e-10
		Dctn1	-2.6641	0.00021945	HSP90AA1	-6.1658	5.5045e-16
		Dctn1	-2.6641	0.00021945	SSR1	5.3722	4.1418e-09
		Dctn1	-2.6641	0.00021945	DCTN2	1.6362	0.00087292
		Dctn1	-2.6641	0.00021945	KLHDC3	1.4563	2.1722e-11
		Dctn1	-2.6641	0.00021945	SRPRA	5.7786	1.4408e-06
		Dctn1	-2.6641	0.00021945	CLIP1	5.0911	0.0010047
		Dctn1	-2.6641	0.00021945	LMNA	5.6871	3.5526e-06
		Dctn1	-2.6641	0.00021945	PPP2R1A	-4.9196	5.5887e-10
		Dctn1	-2.6641	0.00021945	CSNK1D	4.3265	0.0001116
		Dctn1	-2.6641	0.00021945	ACTR1A	5.716	2.6958e-06
		Dctn1	-2.6641	0.00021945	TLN1	-6.2852	2.0593e-05
		Dctn1	-2.6641	0.00021945	CTDSP2	1.8152	0.00010278
		Dctn1	-2.6641	0.00021945	DYNC1I2	-5.2603	0.00029974
		ACTA1	-14.379	0	TPM1	9.8437	2.0663e-288
		ACTA1	-14.379	0	Tpm3	3.8861	2.1936e-16
		ARAF	2.5653	6.185e-06	MAP2K1	-5.1192	7.7798e-06
		ARAF	2.5653	6.185e-06	PRKCQ	2.4429	4.3027e-05
		RPN1	5.8058	1.0912e-06	RPN2	9.5486	0.0018824
		RPN1	5.8058	1.0912e-06	MAGT1	-3.8109	0.0038088
		Psmc1	-6.053	2.3313e-07	PSMD2	5.4733	2.4978e-05
		Psmc1	-6.053	2.3313e-07	PSMA4	-1.5831	0.0026538
		Psmc1	-6.053	2.3313e-07	CTNNB1	-6.9022	6.5639e-13
		Psmc1	-6.053	2.3313e-07	PSMF1	-4.8095	0.0044514
		Psmc1	-6.053	2.3313e-07	PSMD7	-8.2017	0.0025024
		Psmc1	-6.053	2.3313e-07	OAZ1	-3.4565	4.0716e-08
		COG5	-4.9022	0.0027521	COG1	-5.0615	0.0010971
		ENO3	1.5324	3.5078e-10	GPI	-1.3792	0.00042644
		ENO3	1.5324	3.5078e-10	PKM	-6.0965	4.2405e-14
		CLU	2.8157	1.7194e-10	ACTN2	-4.7292	2.3209e-99
		CLU	2.8157	1.7194e-10	ACTN4	-2.3353	0.0001768
		CLU	2.8157	1.7194e-10	SPARC	6.3741	8.7313e-10
		CLU	2.8157	1.7194e-10	APP	-4.0411	8.3084e-06
		MYH7	4.707	1.4059e-62	Mybpc2	-6.3145	1.1159e-29
		PSMD2	5.4733	2.4978e-05	PSMA4	-1.5831	0.0026538
		PSMD2	5.4733	2.4978e-05	CTNNB1	-6.9022	6.5639e-13
		PSMD2	5.4733	2.4978e-05	PSMF1	-4.8095	0.0044514
		PSMD2	5.4733	2.4978e-05	PSMD7	-8.2017	0.0025024
		PSMD2	5.4733	2.4978e-05	OAZ1	-3.4565	4.0716e-08
		PSMD2	5.4733	2.4978e-05	DERL1	4.0248	1.3841e-11
		Ywhae	7.4497	7.7769e-10	HSP90AA1	-6.1658	5.5045e-16
		Ywhae	7.4497	7.7769e-10	DCTN2	1.6362	0.00087292
		Ywhae	7.4497	7.7769e-10	PPP2R1A	-4.9196	5.5887e-10
		Ywhae	7.4497	7.7769e-10	CSNK1D	4.3265	0.0001116
		Ywhae	7.4497	7.7769e-10	ACTR1A	5.716	2.6958e-06
		Ywhae	7.4497	7.7769e-10	DYNC1I2	-5.2603	0.00029974
		Hnrnpa2b1	6.5383	1.9667e-17	FUS	5.2819	0.00011321
		Hnrnpa2b1	6.5383	1.9667e-17	RBM5	3.2819	0.00012701
		Hnrnpa2b1	6.5383	1.9667e-17	Hnrnpm	-5.3236	0.00019198
		Hnrnpa2b1	6.5383	1.9667e-17	HNRNPF	5.5021	1.9585e-05
		Hnrnpa2b1	6.5383	1.9667e-17	SF3B3	-5.2687	0.00028313
		Hnrnpa2b1	6.5383	1.9667e-17	Srsf5	5.4675	2.6156e-05
		Hnrnpa2b1	6.5383	1.9667e-17	EFTUD2	7.7537	3.5755e-06
		Hnrnpa2b1	6.5383	1.9667e-17	Ybx1	4.2091	1.9671e-49
		Hnrnpa2b1	6.5383	1.9667e-17	POLR2B	-5.6035	2.1198e-05
		Hnrnpa2b1	6.5383	1.9667e-17	HNRNPK	1.7483	0.0017422
		Hnrnpa2b1	6.5383	1.9667e-17	Srsf4	6.914	2.2167e-05
		Hnrnpa2b1	6.5383	1.9667e-17	SF3B2	-6.0139	0.0013265
		FUS	5.2819	0.00011321	RBM5	3.2819	0.00012701
		FUS	5.2819	0.00011321	Hnrnpm	-5.3236	0.00019198
		FUS	5.2819	0.00011321	HNRNPF	5.5021	1.9585e-05
		FUS	5.2819	0.00011321	SF3B3	-5.2687	0.00028313
		FUS	5.2819	0.00011321	Srsf5	5.4675	2.6156e-05
		FUS	5.2819	0.00011321	EFTUD2	7.7537	3.5755e-06
		FUS	5.2819	0.00011321	Ybx1	4.2091	1.9671e-49
		FUS	5.2819	0.00011321	POLR2B	-5.6035	2.1198e-05
		FUS	5.2819	0.00011321	HNRNPK	1.7483	0.0017422
		FUS	5.2819	0.00011321	Srsf4	6.914	2.2167e-05
		FUS	5.2819	0.00011321	SF3B2	-6.0139	0.0013265
		EIF2S2	4.7353	0.0035415	EIF3E	5.2573	0.00013629
		EIF2S2	4.7353	0.0035415	Eif4b	6.7995	7.004e-13
		EIF2S2	4.7353	0.0035415	EIF4E	-3.0829	0.0037004
		EIF2S2	4.7353	0.0035415	EIF4G1	-3.0944	0.00024255
		EIF2S2	4.7353	0.0035415	Eif3a	-5.409	0.00010172
		ACTG1	-6.146	7.1899e-18	MYH1	-4.2274	0
		ACTG1	-6.146	7.1899e-18	ACTN2	-4.7292	2.3209e-99
		ACTG1	-6.146	7.1899e-18	MYH2	9.1483	1.0719e-110
		ACTG1	-6.146	7.1899e-18	PFN2	-5.2167	0.00040422
		ACTG1	-6.146	7.1899e-18	ACTN4	-2.3353	0.0001768
		ACTG1	-6.146	7.1899e-18	MLRM	5.0948	0.00042365
		ACTG1	-6.146	7.1899e-18	CFL1	2.6907	0.0023239
		ACTG1	-6.146	7.1899e-18	PXN	-3.7719	0.0033148
		ACTG1	-6.146	7.1899e-18	ACTN3	5.7526	7.9768e-16
		ACTG1	-6.146	7.1899e-18	MYH7	4.707	1.4059e-62
		ACTG1	-6.146	7.1899e-18	GAPDH	1.1406	0
		ACTG1	-6.146	7.1899e-18	ITGB1	6.8318	3.7905e-08
		ACTG1	-6.146	7.1899e-18	PRKCQ	2.4429	4.3027e-05
		ACTG1	-6.146	7.1899e-18	Vcl	5.9889	4.6008e-09
		IDH3A	4.9919	3.4627e-06	ACO2	-8.3358	2.7247e-15
		IDH3A	4.9919	3.4627e-06	GOT2	-1.3272	7.1949e-05
		IDH3A	4.9919	3.4627e-06	GLUD1	4.8085	0.0024083
		IDH3A	4.9919	3.4627e-06	DDO	3.7	0.00071812
		IDH3A	4.9919	3.4627e-06	GOT1	-2.1027	1.1675e-37
		IDH3A	4.9919	3.4627e-06	DLST	6.0031	0.00057521
		HSP90AA1	-6.1658	5.5045e-16	DCTN2	1.6362	0.00087292
		HSP90AA1	-6.1658	5.5045e-16	NOS3	5.0282	0.00065719
		HSP90AA1	-6.1658	5.5045e-16	PPP2R1A	-4.9196	5.5887e-10
		HSP90AA1	-6.1658	5.5045e-16	CSNK1D	4.3265	0.0001116
		HSP90AA1	-6.1658	5.5045e-16	ACTR1A	5.716	2.6958e-06
		HSP90AA1	-6.1658	5.5045e-16	CDC37	4.7796	0.0028137
		HSP90AA1	-6.1658	5.5045e-16	CAV1	-4.8393	0.0038077
		HSP90AA1	-6.1658	5.5045e-16	DYNC1I2	-5.2603	0.00029974
		SSR1	5.3722	4.1418e-09	KLHDC3	1.4563	2.1722e-11
		SSR1	5.3722	4.1418e-09	SRPRA	5.7786	1.4408e-06
		SSR1	5.3722	4.1418e-09	LMNA	5.6871	3.5526e-06
		SSR1	5.3722	4.1418e-09	TLN1	-6.2852	2.0593e-05
		SSR1	5.3722	4.1418e-09	CTDSP2	1.8152	0.00010278
		RBM5	3.2819	0.00012701	Hnrnpm	-5.3236	0.00019198
		RBM5	3.2819	0.00012701	HNRNPF	5.5021	1.9585e-05
		RBM5	3.2819	0.00012701	SF3B3	-5.2687	0.00028313
		RBM5	3.2819	0.00012701	Srsf5	5.4675	2.6156e-05
		RBM5	3.2819	0.00012701	EFTUD2	7.7537	3.5755e-06
		RBM5	3.2819	0.00012701	Ybx1	4.2091	1.9671e-49
		RBM5	3.2819	0.00012701	POLR2B	-5.6035	2.1198e-05
		RBM5	3.2819	0.00012701	HNRNPK	1.7483	0.0017422
		RBM5	3.2819	0.00012701	Srsf4	6.914	2.2167e-05
		RBM5	3.2819	0.00012701	SF3B2	-6.0139	0.0013265
		CCT3	-5.8014	3.3701e-06	CCT6A	-5.2193	0.00066511
		CCT3	-5.8014	3.3701e-06	CCT7	-6.4136	2.2007e-09
		CCT3	-5.8014	3.3701e-06	CCT8	7.0222	1.1882e-10
		CCT3	-5.8014	3.3701e-06	CCT5	5.6642	4.4338e-06
		CCT3	-5.8014	3.3701e-06	CCT4	-1.7055	0.0021143
		GPI	-1.3792	0.00042644	ENO1	-2.48	0.00022477
		GPI	-1.3792	0.00042644	PGM1	-6.6733	0
		GPI	-1.3792	0.00042644	GAPDH	1.1406	0
		GPI	-1.3792	0.00042644	MPI	6.3257	0.0037064
		GPI	-1.3792	0.00042644	PKM	-6.0965	4.2405e-14
		GPI	-1.3792	0.00042644	LDHA	1.6099	6.0307e-05
		ACO2	-8.3358	2.7247e-15	MDH2	-2.3091	4.4028e-06
		AGL	4.5641	2.6755e-12	AMY2B	5.4145	4.0526e-05
		AGL	4.5641	2.6755e-12	GYS1	8.1719	3.548e-24
		AGL	4.5641	2.6755e-12	GBE1	5.1489	0.00029416
		SOD2	1.0682	0.00076224	CAT	-7.2889	1.6215e-16
		SOD2	1.0682	0.00076224	FH	-5.5963	0.002993
		COPB1	5.2512	0.00014278	COPG1	-5.2424	0.00034023
		COPB1	5.2512	0.00014278	COPB2	5.3937	4.7796e-05
		COPB1	5.2512	0.00014278	COPA	5.3923	4.8333e-05
		EIF3E	5.2573	0.00013629	Eif4b	6.7995	7.004e-13
		EIF3E	5.2573	0.00013629	EIF4E	-3.0829	0.0037004
		EIF3E	5.2573	0.00013629	EIF4G1	-3.0944	0.00024255
		EIF3E	5.2573	0.00013629	Eif3a	-5.409	0.00010172
		ACSL1	8.5193	1.4793e-15	ALDH1A1	1.9387	6.5349e-05
		ACSL1	8.5193	1.4793e-15	CPT1B	1.3162	0.00069879
		PPP1R3A	5.9354	2.6505e-07	Phkg1	4.5513	5.8342e-16
		PPP1R3A	5.9354	2.6505e-07	CALM	-9.0987	6.0138e-49
		PPP1R3A	5.9354	2.6505e-07	PHKA1	-8.6451	1.1908e-37
		PPP1R3A	5.9354	2.6505e-07	GYS1	8.1719	3.548e-24
		PFKFB4	5.1959	0.00021251	PFKFB3	-1.1307	0.00023107
		PFKFB4	5.1959	0.00021251	MPI	6.3257	0.0037064
		SUCLA2	-7.3476	3.4359e-05	ACAT1	-6.2507	0.00032004
		SUCLA2	-7.3476	3.4359e-05	MUT	3.4505	0.00085198
		SUCLA2	-7.3476	3.4359e-05	SDHC	-7.6303	1.9174e-20
		SUCLA2	-7.3476	3.4359e-05	ACAA1	-4.9934	0.0016459
		SUCLA2	-7.3476	3.4359e-05	DLST	6.0031	0.00057521
		LARS	4.8413	0.002007	KARS	1.7439	1.1018e-07
		Eif4b	6.7995	7.004e-13	EIF4E	-3.0829	0.0037004
		Eif4b	6.7995	7.004e-13	PAIP1	-5.782	4.0752e-06
		Eif4b	6.7995	7.004e-13	EIF4G1	-3.0944	0.00024255
		Eif4b	6.7995	7.004e-13	Eif3a	-5.409	0.00010172
		COPS4	2.6706	3.4359e-05	COPS3	-6.3093	9.4551e-09
		HSD17B4	5.5452	1.3375e-05	ACAT1	-6.2507	0.00032004
		HSD17B4	5.5452	1.3375e-05	HADHA	5.0488	7.48e-06
		HSD17B4	5.5452	1.3375e-05	ACAA1	-4.9934	0.0016459
		HSD17B4	5.5452	1.3375e-05	ECHS1	4.1336	0.0030898
		GOT2	-1.3272	7.1949e-05	GLUD1	4.8085	0.0024083
		GOT2	-1.3272	7.1949e-05	GLS	4.953	0.0010457
		GOT2	-1.3272	7.1949e-05	DDO	3.7	0.00071812
		GOT2	-1.3272	7.1949e-05	GOT1	-2.1027	1.1675e-37
		GOT2	-1.3272	7.1949e-05	ALDH4A1	2.6998	0.0013048
		GOT2	-1.3272	7.1949e-05	CDO1	5.4136	4.0252e-08
		GOT2	-1.3272	7.1949e-05	MDH1	-1.1025	1.2209e-08
		GOT2	-1.3272	7.1949e-05	ADSSL1	-1.1329	3.4911e-11
		GOT2	-1.3272	7.1949e-05	MDH2	-2.3091	4.4028e-06
		GOT2	-1.3272	7.1949e-05	LDHA	1.6099	6.0307e-05
		GLUD1	4.8085	0.0024083	GLS	4.953	0.0010457
		GLUD1	4.8085	0.0024083	GOT1	-2.1027	1.1675e-37
		GLUD1	4.8085	0.0024083	ALDH4A1	2.6998	0.0013048
		GLUD1	4.8085	0.0024083	MDH1	-1.1025	1.2209e-08
		GLUD1	4.8085	0.0024083	ADSSL1	-1.1329	3.4911e-11
		GLUD1	4.8085	0.0024083	MDH2	-2.3091	4.4028e-06
		GLS	4.953	0.0010457	GOT1	-2.1027	1.1675e-37
		GLS	4.953	0.0010457	ALDH4A1	2.6998	0.0013048
		STAT1	-4.9554	0.0020408	CISH	-1.1204	7.1472e-08
		STAT1	-4.9554	0.0020408	JAK1	-6.0134	3.652e-07
		ALDH1A1	1.9387	6.5349e-05	DHRS3	4.2658	0.00030994
		CCT6A	-5.2193	0.00066511	CCT7	-6.4136	2.2007e-09
		CCT6A	-5.2193	0.00066511	CCT8	7.0222	1.1882e-10
		CCT6A	-5.2193	0.00066511	CCT5	5.6642	4.4338e-06
		CCT6A	-5.2193	0.00066511	CCT4	-1.7055	0.0021143
		Phkg1	4.5513	5.8342e-16	Ppp1cc	4.8832	0.0015798
		Phkg1	4.5513	5.8342e-16	PPP1CB	5.4455	3.1418e-05
		Phkg1	4.5513	5.8342e-16	CALM	-9.0987	6.0138e-49
		Phkg1	4.5513	5.8342e-16	PPP1R3C	-1.172	1.4486e-05
		CAST	6.4677	0.0026745	CAPN1	1.6899	0.0012652
		CAST	6.4677	0.0026745	CAPNS1	-1.2811	0.00041636
		CLPX	5.8284	0.00082779	LONP2	-4.8686	0.0032796
		PFKFB3	-1.1307	0.00023107	MPI	6.3257	0.0037064
		ATF3	-2.7668	3.6259e-08	HERPUD1	6.463	0.0004029
		PRKAR1A	-6.4827	8.0156e-10	PRKAR2A	-1.4473	0.0033817
		Hnrnpm	-5.3236	0.00019198	HNRNPF	5.5021	1.9585e-05
		Hnrnpm	-5.3236	0.00019198	SF3B3	-5.2687	0.00028313
		Hnrnpm	-5.3236	0.00019198	Srsf5	5.4675	2.6156e-05
		Hnrnpm	-5.3236	0.00019198	EFTUD2	7.7537	3.5755e-06
		Hnrnpm	-5.3236	0.00019198	Ybx1	4.2091	1.9671e-49
		Hnrnpm	-5.3236	0.00019198	POLR2B	-5.6035	2.1198e-05
		Hnrnpm	-5.3236	0.00019198	HNRNPK	1.7483	0.0017422
		Hnrnpm	-5.3236	0.00019198	Srsf4	6.914	2.2167e-05
		Hnrnpm	-5.3236	0.00019198	SF3B2	-6.0139	0.0013265
		Nbr1	5.9481	2.2894e-07	SQSTM1	-6.5088	0.0017895
		HNRNPF	5.5021	1.9585e-05	SF3B3	-5.2687	0.00028313
		HNRNPF	5.5021	1.9585e-05	Srsf5	5.4675	2.6156e-05
		HNRNPF	5.5021	1.9585e-05	EFTUD2	7.7537	3.5755e-06
		HNRNPF	5.5021	1.9585e-05	Ybx1	4.2091	1.9671e-49
		HNRNPF	5.5021	1.9585e-05	POLR2B	-5.6035	2.1198e-05
		HNRNPF	5.5021	1.9585e-05	HNRNPK	1.7483	0.0017422
		HNRNPF	5.5021	1.9585e-05	Srsf4	6.914	2.2167e-05
		HNRNPF	5.5021	1.9585e-05	SF3B2	-6.0139	0.0013265
		SF3B1	3.9395	3.8558e-06	SF3B3	-5.2687	0.00028313
		SF3B1	3.9395	3.8558e-06	SF3B2	-6.0139	0.0013265
		HA1A	-5.4558	7.0919e-05	HA1B	-8.5111	8.5242e-35
		ENG	-3.3765	0.0010431	CD34	-3.9663	2.9034e-06
		SRP68	-10.059	0.0023516	RPL3L	-2.6482	0.0036001
		SRP68	-10.059	0.0023516	SRPRA	5.7786	1.4408e-06
		SRP68	-10.059	0.0023516	RPL4	-5.33	1.1538e-100
		EIF4E	-3.0829	0.0037004	PAIP1	-5.782	4.0752e-06
		EIF4E	-3.0829	0.0037004	EIF4G1	-3.0944	0.00024255
		EIF4E	-3.0829	0.0037004	Eif3a	-5.409	0.00010172
		RPL3L	-2.6482	0.0036001	SRPRA	5.7786	1.4408e-06
		RPL3L	-2.6482	0.0036001	RPL4	-5.33	1.1538e-100
		MTHFD1	5.7196	2.6025e-06	MDH1	-1.1025	1.2209e-08
		MTHFD1	5.7196	2.6025e-06	MDH2	-2.3091	4.4028e-06
		ACTN2	-4.7292	2.3209e-99	ACTN4	-2.3353	0.0001768
		ACTN2	-4.7292	2.3209e-99	TMOD1	5.834	1.2695e-12
		ACTN2	-4.7292	2.3209e-99	SPARC	6.3741	8.7313e-10
		ACTN2	-4.7292	2.3209e-99	APP	-4.0411	8.3084e-06
		ACTN2	-4.7292	2.3209e-99	Camk2a	1.3318	1.5086e-06
		ACTN2	-4.7292	2.3209e-99	Mybpc2	-6.3145	1.1159e-29
		ACTN2	-4.7292	2.3209e-99	CAMK2D	2.154	3.7409e-07
		ACTN2	-4.7292	2.3209e-99	Mybpc2	-6.3145	1.1159e-29
		ACTN2	-4.7292	2.3209e-99	MYL1	-11.174	6.6353e-123
		ACTN2	-4.7292	2.3209e-99	DES	1.3909	9.149e-169
		ACTN2	-4.7292	2.3209e-99	ITGB1	6.8318	3.7905e-08
		ACTN2	-4.7292	2.3209e-99	NEB	-5.9048	2.3122e-29
		ACTN2	-4.7292	2.3209e-99	Vcl	5.9889	4.6008e-09
		FLOT2	-1.2881	4.3485e-05	CAV1	-4.8393	0.0038077
		PAK1	-2.5131	0.002007	MYLK2	1.034	8.6857e-29
		PAK1	-2.5131	0.002007	MAP2K1	-5.1192	7.7798e-06
		RAB7A	7.262	2.9624e-17	DYNC1LI1	2.4386	1.7432e-09
		RAB7A	7.262	2.9624e-17	DYNC1H1	7.9454	0.0029713
		RAB7A	7.262	2.9624e-17	DYNC1I2	-5.2603	0.00029974
		DDO	3.7	0.00071812	GOT1	-2.1027	1.1675e-37
		DDO	3.7	0.00071812	MDH1	-1.1025	1.2209e-08
		DDO	3.7	0.00071812	MDH2	-2.3091	4.4028e-06
		CD34	-3.9663	2.9034e-06	ITGB1	6.8318	3.7905e-08
		MAP2K3	7.2466	0.00077689	PPM1A	6.3558	1.1425e-09
		SF3B3	-5.2687	0.00028313	Srsf5	5.4675	2.6156e-05
		SF3B3	-5.2687	0.00028313	EFTUD2	7.7537	3.5755e-06
		SF3B3	-5.2687	0.00028313	Ybx1	4.2091	1.9671e-49
		SF3B3	-5.2687	0.00028313	POLR2B	-5.6035	2.1198e-05
		SF3B3	-5.2687	0.00028313	HNRNPK	1.7483	0.0017422
		SF3B3	-5.2687	0.00028313	Srsf4	6.914	2.2167e-05
		SF3B3	-5.2687	0.00028313	SF3B2	-6.0139	0.0013265
		DCTN2	1.6362	0.00087292	PPP2R1A	-4.9196	5.5887e-10
		DCTN2	1.6362	0.00087292	CSNK1D	4.3265	0.0001116
		DCTN2	1.6362	0.00087292	ACTR1A	5.716	2.6958e-06
		DCTN2	1.6362	0.00087292	DYNC1I2	-5.2603	0.00029974
		PDE4C	-1.7268	0.00068071	AMPD1	-3.8192	1.1425e-32
		PDE4C	-1.7268	0.00068071	AK4	-5.5187	4.3246e-15
		PDE4C	-1.7268	0.00068071	AK1	-1.224	0.0032077
		PDE4C	-1.7268	0.00068071	ENTPD4	5.1246	0.00041033
		PIK3R1	-5.5845	2.4908e-05	PPP3CA	5.0981	3.548e-05
		PIK3R1	-5.5845	2.4908e-05	CHP1	3.7989	0.0005862
		PIK3R1	-5.5845	2.4908e-05	JAK1	-6.0134	3.652e-07
		Ppp1cc	4.8832	0.0015798	MLRM	5.0948	0.00042365
		Ppp1cc	4.8832	0.0015798	CALM	-9.0987	6.0138e-49
		Ppp1cc	4.8832	0.0015798	PHKA1	-8.6451	1.1908e-37
		Ppp1cc	4.8832	0.0015798	Camk2a	1.3318	1.5086e-06
		Ppp1cc	4.8832	0.0015798	CAMK2D	2.154	3.7409e-07
		Ppp1cc	4.8832	0.0015798	GYS1	8.1719	3.548e-24
		ACTN4	-2.3353	0.0001768	SPARC	6.3741	8.7313e-10
		ACTN4	-2.3353	0.0001768	APP	-4.0411	8.3084e-06
		ACTN4	-2.3353	0.0001768	ITGB1	6.8318	3.7905e-08
		ACTN4	-2.3353	0.0001768	Vcl	5.9889	4.6008e-09
		HSPA9	-1.2755	0.00029315	HSPD1	5.6923	3.3792e-06
		SEMA7A	-1.8988	8.2949e-05	ITGB1	6.8318	3.7905e-08
		MLRM	5.0948	0.00042365	PPP1CB	5.4455	3.1418e-05
		MLRM	5.0948	0.00042365	MYLK2	1.034	8.6857e-29
		MLRM	5.0948	0.00042365	PPP1R12A	4.7298	0.0038515
		RABEP1	4.9138	0.001322	Rab5b	2.2836	4.2011e-07
		AMPD1	-3.8192	1.1425e-32	PDE4A	4.9565	0.0010266
		AMPD1	-3.8192	1.1425e-32	AK4	-5.5187	4.3246e-15
		AMPD1	-3.8192	1.1425e-32	ADSSL1	-1.1329	3.4911e-11
		AMPD1	-3.8192	1.1425e-32	AK1	-1.224	0.0032077
		AMPD1	-3.8192	1.1425e-32	ENTPD4	5.1246	0.00041033
		Srsf5	5.4675	2.6156e-05	EFTUD2	7.7537	3.5755e-06
		Srsf5	5.4675	2.6156e-05	Ybx1	4.2091	1.9671e-49
		Srsf5	5.4675	2.6156e-05	POLR2B	-5.6035	2.1198e-05
		Srsf5	5.4675	2.6156e-05	HNRNPK	1.7483	0.0017422
		Srsf5	5.4675	2.6156e-05	Srsf4	6.914	2.2167e-05
		Srsf5	5.4675	2.6156e-05	SF3B2	-6.0139	0.0013265
		HDAC2	-1.9432	0.0025394	HDAC3	-5.392	0.0024266
		GOT1	-2.1027	1.1675e-37	ALDH4A1	2.6998	0.0013048
		GOT1	-2.1027	1.1675e-37	CDO1	5.4136	4.0252e-08
		GOT1	-2.1027	1.1675e-37	MDH1	-1.1025	1.2209e-08
		GOT1	-2.1027	1.1675e-37	ADSSL1	-1.1329	3.4911e-11
		GOT1	-2.1027	1.1675e-37	MDH2	-2.3091	4.4028e-06
		GOT1	-2.1027	1.1675e-37	LDHA	1.6099	6.0307e-05
		PDE4A	4.9565	0.0010266	AK4	-5.5187	4.3246e-15
		PDE4A	4.9565	0.0010266	AK1	-1.224	0.0032077
		PDE4A	4.9565	0.0010266	ENTPD4	5.1246	0.00041033
		TUBA1B	4.7388	0.0034791	DYNC1LI1	2.4386	1.7432e-09
		TUBA1B	4.7388	0.0034791	DYNC1H1	7.9454	0.0029713
		TUBA1B	4.7388	0.0034791	DYNC1I2	-5.2603	0.00029974
		PPP1CB	5.4455	3.1418e-05	CALM	-9.0987	6.0138e-49
		PPP1CB	5.4455	3.1418e-05	PHKA1	-8.6451	1.1908e-37
		PPP1CB	5.4455	3.1418e-05	Camk2a	1.3318	1.5086e-06
		PPP1CB	5.4455	3.1418e-05	CAMK2D	2.154	3.7409e-07
		PPP1CB	5.4455	3.1418e-05	GYS1	8.1719	3.548e-24
		ETFA	-4.0081	2.3363e-19	ETFDH	6.6215	0.0049393
		ETFA	-4.0081	2.3363e-19	FH	-5.5963	0.002993
		ETFA	-4.0081	2.3363e-19	ACADM	-3.4032	2.9884e-08
		HSPD1	5.6923	3.3792e-06	HSPA8	-6.0767	1.4516e-05
		HSPD1	5.6923	3.3792e-06	HSPA1B	-6.0136	3.6485e-07
		HSPD1	5.6923	3.3792e-06	MDH2	-2.3091	4.4028e-06
		KLHDC3	1.4563	2.1722e-11	SRPRA	5.7786	1.4408e-06
		KLHDC3	1.4563	2.1722e-11	LMNA	5.6871	3.5526e-06
		KLHDC3	1.4563	2.1722e-11	TLN1	-6.2852	2.0593e-05
		KLHDC3	1.4563	2.1722e-11	CTDSP2	1.8152	0.00010278
		CCT7	-6.4136	2.2007e-09	CCT8	7.0222	1.1882e-10
		CCT7	-6.4136	2.2007e-09	CCT5	5.6642	4.4338e-06
		CCT7	-6.4136	2.2007e-09	CCT4	-1.7055	0.0021143
		ACAT1	-6.2507	0.00032004	HADHA	5.0488	7.48e-06
		ACAT1	-6.2507	0.00032004	ACADSB	3.8725	0.0045744
		ACAT1	-6.2507	0.00032004	PDHX	6.804	6.439e-13
		ACAT1	-6.2507	0.00032004	ACAA1	-4.9934	0.0016459
		ACAT1	-6.2507	0.00032004	DLST	6.0031	0.00057521
		VDAC2	-1.1897	2.4828e-10	SLC25A4	2.4238	2.5453e-48
		COPG1	-5.2424	0.00034023	COPB2	5.3937	4.7796e-05
		COPG1	-5.2424	0.00034023	COPA	5.3923	4.8333e-05
		ATP5B	-1.2952	2.4261e-06	NDUFV1	-8.1371	2.4087e-12
		ATP5B	-1.2952	2.4261e-06	MT-CO3	18.08	0
		ENO1	-2.48	0.00022477	PKM	-6.0965	4.2405e-14
		EFTUD2	7.7537	3.5755e-06	Ybx1	4.2091	1.9671e-49
		EFTUD2	7.7537	3.5755e-06	POLR2B	-5.6035	2.1198e-05
		EFTUD2	7.7537	3.5755e-06	HNRNPK	1.7483	0.0017422
		EFTUD2	7.7537	3.5755e-06	Srsf4	6.914	2.2167e-05
		EFTUD2	7.7537	3.5755e-06	SF3B2	-6.0139	0.0013265
		TXNRD1	-3.6832	0.0014504	GPX3	5.3045	9.5802e-05
		Cald1	1.7364	0.00017516	SORBS3	5.2966	0.0022962
		Cald1	1.7364	0.00017516	TLN1	-6.2852	2.0593e-05
		Cald1	1.7364	0.00017516	Vcl	5.9889	4.6008e-09
		SRPRA	5.7786	1.4408e-06	RPL4	-5.33	1.1538e-100
		SRPRA	5.7786	1.4408e-06	LMNA	5.6871	3.5526e-06
		SRPRA	5.7786	1.4408e-06	TLN1	-6.2852	2.0593e-05
		SRPRA	5.7786	1.4408e-06	CTDSP2	1.8152	0.00010278
		CTNNA1	5.0179	0.00069879	CTNNB1	-6.9022	6.5639e-13
		CTNNA1	5.0179	0.00069879	JUP	4.9372	0.0011515
		CTNNA1	5.0179	0.00069879	CDH13	-4.833	0.0039311
		CCT8	7.0222	1.1882e-10	CCT5	5.6642	4.4338e-06
		CCT8	7.0222	1.1882e-10	CCT4	-1.7055	0.0021143
		MUT	3.4505	0.00085198	PDHX	6.804	6.439e-13
		MUT	3.4505	0.00085198	DLST	6.0031	0.00057521
		SORBS3	5.2966	0.0022962	TLN1	-6.2852	2.0593e-05
		SORBS3	5.2966	0.0022962	Vcl	5.9889	4.6008e-09
		PSMA4	-1.5831	0.0026538	CTNNB1	-6.9022	6.5639e-13
		PSMA4	-1.5831	0.0026538	PSMF1	-4.8095	0.0044514
		PSMA4	-1.5831	0.0026538	PSMD7	-8.2017	0.0025024
		PSMA4	-1.5831	0.0026538	OAZ1	-3.4565	4.0716e-08
		CALM	-9.0987	6.0138e-49	PPP1R3C	-1.172	1.4486e-05
		CALM	-9.0987	6.0138e-49	MYLK2	1.034	8.6857e-29
		CALM	-9.0987	6.0138e-49	PHKA1	-8.6451	1.1908e-37
		CALM	-9.0987	6.0138e-49	PPP3CA	5.0981	3.548e-05
		CALM	-9.0987	6.0138e-49	NOS3	5.0282	0.00065719
		CALM	-9.0987	6.0138e-49	Camk2a	1.3318	1.5086e-06
		CALM	-9.0987	6.0138e-49	CHP1	3.7989	0.0005862
		CALM	-9.0987	6.0138e-49	CAMK2D	2.154	3.7409e-07
		DYNC1LI1	2.4386	1.7432e-09	Tuba8	-7.8455	1.3201e-10
		TMOD1	5.834	1.2695e-12	Mybpc2	-6.3145	1.1159e-29
		TMOD1	5.834	1.2695e-12	Mybpc2	-6.3145	1.1159e-29
		TMOD1	5.834	1.2695e-12	MYL1	-11.174	6.6353e-123
		TMOD1	5.834	1.2695e-12	DES	1.3909	9.149e-169
		TMOD1	5.834	1.2695e-12	NEB	-5.9048	2.3122e-29
		PPP1R3C	-1.172	1.4486e-05	PHKA1	-8.6451	1.1908e-37
		PPP1R3C	-1.172	1.4486e-05	GYS1	8.1719	3.548e-24
		SPARC	6.3741	8.7313e-10	APP	-4.0411	8.3084e-06
		COPB2	5.3937	4.7796e-05	COPA	5.3923	4.8333e-05
		HADHA	5.0488	7.48e-06	ACADSB	3.8725	0.0045744
		HADHA	5.0488	7.48e-06	ACAA1	-4.9934	0.0016459
		HADHA	5.0488	7.48e-06	ECHS1	4.1336	0.0030898
		CD74	1.858	0.00087635	CTSB	-5.7391	6.1563e-06
		ALDH4A1	2.6998	0.0013048	ADSSL1	-1.1329	3.4911e-11
		KARS	1.7439	1.1018e-07	AARS	4.906	0.001381
		SDHC	-7.6303	1.9174e-20	UQCRC1	-5.2137	7.8071e-06
		SDHC	-7.6303	1.9174e-20	FH	-5.5963	0.002993
		SDHC	-7.6303	1.9174e-20	MT-CYB	16.721	7.9455e-296
		CTNNB1	-6.9022	6.5639e-13	PSMF1	-4.8095	0.0044514
		CTNNB1	-6.9022	6.5639e-13	PSMD7	-8.2017	0.0025024
		CTNNB1	-6.9022	6.5639e-13	PECAM1	-7.4552	0.00010371
		CTNNB1	-6.9022	6.5639e-13	CSNK1A1	-4.4326	3.5081e-13
		AK3	4.9683	0.00095438	POLR2B	-5.6035	2.1198e-05
		AK3	4.9683	0.00095438	ENTPD4	5.1246	0.00041033
		SAT1	2.2256	1.6589e-05	MAOB	-3.661	7.154e-05
		Ybx1	4.2091	1.9671e-49	POLR2B	-5.6035	2.1198e-05
		Ybx1	4.2091	1.9671e-49	HNRNPK	1.7483	0.0017422
		Ybx1	4.2091	1.9671e-49	Srsf4	6.914	2.2167e-05
		Ybx1	4.2091	1.9671e-49	SF3B2	-6.0139	0.0013265
		Slc16a3	4.6267	3.1116e-18	BSG	10.387	3.7249e-12
		LMNA	5.6871	3.5526e-06	TLN1	-6.2852	2.0593e-05
		LMNA	5.6871	3.5526e-06	CTDSP2	1.8152	0.00010278
		NOS3	5.0282	0.00065719	CAV1	-4.8393	0.0038077
		APP	-4.0411	8.3084e-06	GAPDH	1.1406	0
		CCT5	5.6642	4.4338e-06	CCT4	-1.7055	0.0021143
		ACADSB	3.8725	0.0045744	ACAA1	-4.9934	0.0016459
		ACADSB	3.8725	0.0045744	ECHS1	4.1336	0.0030898
		PXN	-3.7719	0.0033148	ITGB1	6.8318	3.7905e-08
		PXN	-3.7719	0.0033148	Vcl	5.9889	4.6008e-09
		PDHX	6.804	6.439e-13	ACAA1	-4.9934	0.0016459
		PDHX	6.804	6.439e-13	DLD	-8.9776	1.9467e-05
		PDHX	6.804	6.439e-13	PDK4	9.0231	3.4047e-49
		PDHX	6.804	6.439e-13	PDP1	-3.2746	1.9767e-06
		PDHX	6.804	6.439e-13	LDHA	1.6099	6.0307e-05
		ACAA1	-4.9934	0.0016459	DLST	6.0031	0.00057521
		PSMF1	-4.8095	0.0044514	PSMD7	-8.2017	0.0025024
		PSMF1	-4.8095	0.0044514	OAZ1	-3.4565	4.0716e-08
		PSMD7	-8.2017	0.0025024	OAZ1	-3.4565	4.0716e-08
		Tuba8	-7.8455	1.3201e-10	DYNC1H1	7.9454	0.0029713
		Tuba8	-7.8455	1.3201e-10	DYNC1I2	-5.2603	0.00029974
		PGM1	-6.6733	0	UGP2	1.4079	0.0033052
		AMY2B	5.4145	4.0526e-05	GBE1	5.1489	0.00029416
		UQCRC1	-5.2137	7.8071e-06	UQCRC2	-1.0507	2.2132e-07
		UQCRC1	-5.2137	7.8071e-06	NDUFV1	-8.1371	2.4087e-12
		UQCRC1	-5.2137	7.8071e-06	NDUFS1	6.824	4.4138e-13
		UQCRC1	-5.2137	7.8071e-06	NDUFA5	-5.4198	1.7278e-17
		UQCRC1	-5.2137	7.8071e-06	NDUFA10	-6.9063	2.3496e-29
		UQCRC1	-5.2137	7.8071e-06	NDUFC1	-1.7069	0.00013049
		UQCRC1	-5.2137	7.8071e-06	MT-ND1	-9.2019	2.7482e-05
		UQCRC1	-5.2137	7.8071e-06	MT-CO1	-4.4251	5.6558e-33
		UQCRC1	-5.2137	7.8071e-06	MT-CYB	16.721	7.9455e-296
		UQCRC1	-5.2137	7.8071e-06	MT-ND4	-12.182	7.7836e-259
		UQCRC1	-5.2137	7.8071e-06	MT-ND5	13.341	0
		UQCRC1	-5.2137	7.8071e-06	MT-CO3	18.08	0
		CAV2	-5.4817	5.7701e-05	ITGB1	6.8318	3.7905e-08
		COL6A2	-6.39	3.0942e-09	ITGB1	6.8318	3.7905e-08
		MDH1	-1.1025	1.2209e-08	FH	-5.5963	0.002993
		MDH1	-1.1025	1.2209e-08	MDH2	-2.3091	4.4028e-06
		POLR2B	-5.6035	2.1198e-05	HNRNPK	1.7483	0.0017422
		POLR2B	-5.6035	2.1198e-05	Srsf4	6.914	2.2167e-05
		POLR2B	-5.6035	2.1198e-05	GTF2B	5.3734	5.6038e-05
		POLR2B	-5.6035	2.1198e-05	SUPT5H	4.7806	2.1178e-06
		POLR2B	-5.6035	2.1198e-05	PKM	-6.0965	4.2405e-14
		POLR2B	-5.6035	2.1198e-05	SF3B2	-6.0139	0.0013265
		PPP2R1A	-4.9196	5.5887e-10	CSNK1D	4.3265	0.0001116
		PPP2R1A	-4.9196	5.5887e-10	ACTR1A	5.716	2.6958e-06
		PPP2R1A	-4.9196	5.5887e-10	DYNC1I2	-5.2603	0.00029974
		PPP2R1A	-4.9196	5.5887e-10	MAP2K1	-5.1192	7.7798e-06
		CSNK1D	4.3265	0.0001116	ACTR1A	5.716	2.6958e-06
		CSNK1D	4.3265	0.0001116	Cry2	-4.8901	0.0020349
		CSNK1D	4.3265	0.0001116	DYNC1I2	-5.2603	0.00029974
		Camk2a	1.3318	1.5086e-06	CAMK2D	2.154	3.7409e-07
		Camk2a	1.3318	1.5086e-06	PPP1R12A	4.7298	0.0038515
		EIF4G2	8.4954	2.0628e-70	Eif3a	-5.409	0.00010172
		PAIP1	-5.782	4.0752e-06	EIF4G1	-3.0944	0.00024255
		ACTR1A	5.716	2.6958e-06	DYNC1I2	-5.2603	0.00029974
		HNRNPK	1.7483	0.0017422	Srsf4	6.914	2.2167e-05
		HNRNPK	1.7483	0.0017422	SF3B2	-6.0139	0.0013265
		Stat3	2.617	0.0014686	CISH	-1.1204	7.1472e-08
		Stat3	2.617	0.0014686	JAK1	-6.0134	3.652e-07
		UQCRC2	-1.0507	2.2132e-07	MT-CYB	16.721	7.9455e-296
		FH	-5.5963	0.002993	DLD	-8.9776	1.9467e-05
		FH	-5.5963	0.002993	MDH2	-2.3091	4.4028e-06
		Mybpc2	-6.3145	1.1159e-29	Mybpc2	-6.3145	1.1159e-29
		Mybpc2	-6.3145	1.1159e-29	MYL1	-11.174	6.6353e-123
		Mybpc2	-6.3145	1.1159e-29	DES	1.3909	9.149e-169
		Mybpc2	-6.3145	1.1159e-29	NEB	-5.9048	2.3122e-29
		NDUFV1	-8.1371	2.4087e-12	NDUFS1	6.824	4.4138e-13
		NDUFV1	-8.1371	2.4087e-12	NDUFA10	-6.9063	2.3496e-29
		NDUFV1	-8.1371	2.4087e-12	NDUFC1	-1.7069	0.00013049
		NDUFV1	-8.1371	2.4087e-12	MT-ND1	-9.2019	2.7482e-05
		NDUFV1	-8.1371	2.4087e-12	MT-CYB	16.721	7.9455e-296
		NDUFV1	-8.1371	2.4087e-12	MT-ND4	-12.182	7.7836e-259
		NDUFV1	-8.1371	2.4087e-12	MT-ND5	13.341	0
		SUB1	-7.8415	2.7601e-06	GTF2B	5.3734	5.6038e-05
		NDUFS1	6.824	4.4138e-13	NDUFA10	-6.9063	2.3496e-29
		NDUFS1	6.824	4.4138e-13	NDUFC1	-1.7069	0.00013049
		NDUFS1	6.824	4.4138e-13	MT-ND1	-9.2019	2.7482e-05
		NDUFS1	6.824	4.4138e-13	MT-CYB	16.721	7.9455e-296
		NDUFS1	6.824	4.4138e-13	MT-ND4	-12.182	7.7836e-259
		NDUFS1	6.824	4.4138e-13	MT-ND5	13.341	0
		ACTN3	5.7526	7.9768e-16	ITGB1	6.8318	3.7905e-08
		ACTN3	5.7526	7.9768e-16	Vcl	5.9889	4.6008e-09
		RPN2	9.5486	0.0018824	MAGT1	-3.8109	0.0038088
		EIF4G1	-3.0944	0.00024255	Eif3a	-5.409	0.00010172
		DLD	-8.9776	1.9467e-05	DLST	6.0031	0.00057521
		Col4a1	-1.8938	0.004031	ITGB1	6.8318	3.7905e-08
		TLN1	-6.2852	2.0593e-05	CTDSP2	1.8152	0.00010278
		TLN1	-6.2852	2.0593e-05	ITGB1	6.8318	3.7905e-08
		TLN1	-6.2852	2.0593e-05	Vcl	5.9889	4.6008e-09
		Srsf4	6.914	2.2167e-05	SF3B2	-6.0139	0.0013265
		CAMK2D	2.154	3.7409e-07	PPP1R12A	4.7298	0.0038515
		BSG	10.387	3.7249e-12	CAV1	-4.8393	0.0038077
		JUP	4.9372	0.0011515	CDH13	-4.833	0.0039311
		GYS1	8.1719	3.548e-24	UGP2	1.4079	0.0033052
		GYS1	8.1719	3.548e-24	GBE1	5.1489	0.00029416
		AK4	-5.5187	4.3246e-15	PKM	-6.0965	4.2405e-14
		Mybpc2	-6.3145	1.1159e-29	MYL1	-11.174	6.6353e-123
		Mybpc2	-6.3145	1.1159e-29	DES	1.3909	9.149e-169
		Mybpc2	-6.3145	1.1159e-29	NEB	-5.9048	2.3122e-29
		ADSSL1	-1.1329	3.4911e-11	ENTPD4	5.1246	0.00041033
		GSTA2	6.6778	6.3623e-12	GPX3	5.3045	9.5802e-05
		CAV1	-4.8393	0.0038077	ITGB1	6.8318	3.7905e-08
		PKM	-6.0965	4.2405e-14	LDHA	1.6099	6.0307e-05
		PKM	-6.0965	4.2405e-14	AK1	-1.224	0.0032077
		PKM	-6.0965	4.2405e-14	ENTPD4	5.1246	0.00041033
		NDUFA5	-5.4198	1.7278e-17	MT-CYB	16.721	7.9455e-296
		MYL1	-11.174	6.6353e-123	DES	1.3909	9.149e-169
		MYL1	-11.174	6.6353e-123	NEB	-5.9048	2.3122e-29
		NDUFA10	-6.9063	2.3496e-29	NDUFC1	-1.7069	0.00013049
		NDUFA10	-6.9063	2.3496e-29	MT-ND1	-9.2019	2.7482e-05
		NDUFA10	-6.9063	2.3496e-29	MT-CYB	16.721	7.9455e-296
		NDUFA10	-6.9063	2.3496e-29	MT-ND4	-12.182	7.7836e-259
		NDUFA10	-6.9063	2.3496e-29	MT-ND5	13.341	0
		DES	1.3909	9.149e-169	NEB	-5.9048	2.3122e-29
		NDUFC1	-1.7069	0.00013049	MT-ND1	-9.2019	2.7482e-05
		NDUFC1	-1.7069	0.00013049	MT-CYB	16.721	7.9455e-296
		NDUFC1	-1.7069	0.00013049	MT-ND4	-12.182	7.7836e-259
		NDUFC1	-1.7069	0.00013049	MT-ND5	13.341	0
		MT-ND1	-9.2019	2.7482e-05	MT-CYB	16.721	7.9455e-296
		MT-ND1	-9.2019	2.7482e-05	MT-ND4	-12.182	7.7836e-259
		MT-ND1	-9.2019	2.7482e-05	MT-ND5	13.341	0
		MT-ND1	-9.2019	2.7482e-05	MT-CO3	18.08	0
		MT-CO1	-4.4251	5.6558e-33	MT-CYB	16.721	7.9455e-296
		MT-CO1	-4.4251	5.6558e-33	MT-CO3	18.08	0
		MT-CYB	16.721	7.9455e-296	MT-ND4	-12.182	7.7836e-259
		MT-CYB	16.721	7.9455e-296	MT-ND5	13.341	0
		MT-CYB	16.721	7.9455e-296	MT-CO3	18.08	0
		MT-ND4	-12.182	7.7836e-259	MT-ND5	13.341	0
		NEB	-5.9048	2.3122e-29	TTN	4.7557	0.0031874
