# Supplementary material for: Altered miRNA and mRNA Expression in Sika Deer Skeletal Muscle with Age
Source: Genes (Basel). 2020 Feb 6;11(2):172. doi: 10.3390/genes11020172 (PMC7073773; doi:10.3390/genes11020172)
Supplement: Supplementary file 1 [file genes-11-00172-s001.zip › supplementary/Supplementary Materials/Table S 11.xls]

## Sheet: Sheet1
Additional File 11 Known miRNA four development stages
		Msc_1		Msc_2		Msc_3		Msc_4
		Category	Total Reads	Category	Total Reads	Category	Total Reads	Category	Total Reads
		bta-miR-1	7134528	bta-miR-1	5004849	bta-miR-1	6033223	bta-miR-1	5488253
		bta-miR-378	300746	bta-miR-378	139331	bta-miR-378	158293	bta-miR-378	177725
		bta-miR-133a	69115	bta-miR-133a	130052	bta-miR-133a	125359	bta-miR-133a	164039
		bta-miR-26a	67272	bta-miR-26a	40735	bta-miR-26a	43468	bta-miR-26a	34700
		bta-miR-26c	67269	bta-miR-26c	40735	bta-miR-26c	43468	bta-miR-26c	34700
		bta-miR-378c	16959	bta-miR-30c	9394	bta-miR-378c	9989	bta-miR-378c	14501
		bta-miR-199a-3p	12242	bta-miR-378c	8906	bta-miR-30c	9710	bta-miR-199a-3p	12410
		bta-miR-3604	12240	bta-miR-486	8769	bta-miR-486	7843	bta-miR-3604	12408
		bta-miR-486	11573	bta-let-7b	8564	bta-let-7b	6927	bta-miR-30c	12270
		bta-let-7b	9140	bta-miR-3596	8564	bta-miR-3596	6927	bta-miR-145	7831
		bta-miR-3596	9140	bta-miR-199a-3p	7796	bta-miR-145	6802	bta-miR-22-3p	7529
		bta-miR-30c	7863	bta-miR-3604	7796	bta-miR-199a-3p	6641	bta-miR-3600	7529
		bta-miR-199a-5p	5860	bta-miR-22-3p	4785	bta-miR-3604	6639	bta-let-7b	7376
		bta-miR-145	5215	bta-miR-3600	4785	bta-miR-133b	4930	bta-miR-3596	7376
		bta-miR-133b	2853	bta-miR-133b	4714	bta-miR-22-3p	4465	bta-miR-486	6526
		bta-miR-7	2598	bta-miR-145	3479	bta-miR-3600	4465	bta-miR-133c	5512
		bta-miR-2898	2492	bta-miR-7	2921	bta-miR-133c	2436	bta-miR-133b	4729
		bta-miR-22-3p	2280	bta-miR-199a-5p	2514	bta-miR-199a-5p	2198	bta-miR-199a-5p	2049
		bta-miR-3600	2280	bta-let-7c	1813	bta-miR-7	1923	bta-miR-186	1950
		bta-let-7c	2224	bta-miR-133c	1764	bta-miR-186	1557	bta-let-7c	1923
		bta-let-7a-5p	1527	bta-miR-186	1296	bta-miR-2284x	1500	bta-miR-7	1458
		bta-miR-2284x	1368	bta-let-7a-5p	1295	bta-miR-1839	1384	bta-let-7a-5p	1429
		bta-miR-192	1273	bta-miR-2898	1020	bta-let-7c	1268	bta-miR-2284x	1103
		bta-miR-133c	1225	bta-miR-2284x	835	bta-let-7a-5p	840	bta-miR-1839	936
		bta-miR-186	951	bta-miR-1839	734	bta-miR-2898	639	bta-miR-196a	792
		bta-miR-409b	947	bta-miR-192	470	bta-miR-192	397	bta-miR-339a	710
		bta-miR-1839	796	bta-miR-378b	393	bta-miR-378d	331	bta-miR-378b	685
		bta-miR-409a	771	bta-miR-22-5p	380	bta-miR-22-5p	314	bta-miR-192	591
		bta-miR-378d	681	bta-miR-30f	352	bta-miR-196a	313	bta-miR-196b	541
		bta-miR-196a	480	bta-miR-378d	317	bta-miR-339a	292	bta-miR-378d	410
		bta-miR-30f	329	bta-miR-151-5p	259	bta-miR-30f	280	bta-miR-17-5p	403
		bta-miR-214	328	bta-miR-339a	259	bta-miR-151-5p	259	bta-miR-151-5p	398
		bta-miR-196b	292	bta-miR-214	208	bta-miR-378b	254	bta-miR-22-5p	329
		bta-miR-664b	268	bta-miR-197	200	bta-miR-196b	239	bta-miR-2898	326
		bta-miR-151-3p	262	bta-miR-409b	198	bta-miR-197	221	bta-miR-664b	293
		bta-miR-378b	237	bta-miR-664b	169	bta-miR-664b	177	bta-miR-30f	253
		bta-miR-151-5p	191	bta-miR-17-5p	151	bta-miR-17-5p	150	bta-miR-214	182
		bta-miR-30a-5p	175	bta-miR-30a-5p	133	bta-miR-214	119	bta-miR-199c	178
		bta-miR-22-5p	160	bta-miR-151-3p	117	bta-miR-151-3p	80	bta-miR-30a-5p	156
		bta-miR-197	148	bta-miR-196b	116	bta-miR-30a-5p	80	bta-miR-339b	153
		bta-miR-339a	142	bta-miR-199c	92	bta-miR-199c	66	bta-miR-28	129
		bta-miR-2478	136	bta-miR-3120	85	bta-miR-185	62	bta-miR-197	118
		bta-miR-199c	132	bta-miR-28	81	bta-miR-28	56	bta-miR-374a	101
		bta-miR-17-5p	123	bta-let-7d	66	bta-miR-339b	56	bta-let-7d	100
		bta-miR-574	101	bta-miR-2478	65	bta-miR-1306	55	bta-miR-30b-5p	80
		bta-miR-1260b	78	bta-miR-409a	61	bta-miR-574	54	bta-miR-185	79
		bta-miR-2284y	74	bta-miR-30b-5p	60	bta-miR-374a	50	bta-miR-151-3p	66
		bta-miR-2285u	74	bta-miR-196a	59	bta-miR-2478	48	bta-miR-98	60
		bta-let-7d	70	bta-miR-185	46	bta-miR-30b-5p	47	bta-miR-374b	54
		bta-miR-185	65	bta-miR-339b	46	bta-miR-409b	42	bta-miR-342	47
		bta-miR-3120	64	bta-miR-374a	44	bta-miR-2284y	40	bta-miR-29a	43
		bta-miR-342	64	bta-miR-342	42	bta-miR-2285u	40	bta-miR-3120	40
		bta-miR-28	63	bta-miR-574	39	bta-miR-342	40	bta-miR-24-3p	40
		bta-miR-3432a	56	bta-miR-98	36	bta-let-7d	38	bta-miR-1306	39
		bta-miR-3957	43	bta-miR-29a	36	bta-miR-24-3p	32	bta-miR-574	36
		bta-miR-431	43	bta-miR-2284y	34	bta-miR-98	29	bta-miR-2284y	36
		bta-miR-30b-5p	41	bta-miR-2285u	34	bta-miR-3120	25	bta-miR-2285u	36
		bta-miR-98	40	bta-miR-1306	34	bta-miR-29a	25	bta-miR-95	35
		bta-miR-374a	37	bta-miR-1260b	28	bta-miR-2285o	23	bta-miR-2478	34
		bta-let-7i	37	bta-miR-95	27	bta-miR-409a	22	bta-miR-29d-3p	32
		bta-miR-493	36	bta-let-7i	25	bta-miR-1260b	21	bta-miR-409a	25
		bta-miR-1388-5p	35	bta-miR-24-3p	24	bta-miR-95	20	bta-miR-3432a	23
		bta-miR-24-3p	33	bta-miR-1343-3p	23	bta-miR-193b	20	bta-let-7i	23
		bta-miR-2285o	33	bta-miR-193b	22	bta-miR-1388-5p	19	bta-miR-628	23
		bta-miR-423-5p	32	bta-miR-3432a	21	bta-let-7i	18	bta-miR-409b	22
		bta-miR-95	30	bta-miR-423-5p	18	bta-miR-423-5p	15	bta-miR-29c	22
		bta-miR-1343-3p	28	bta-miR-140	18	bta-miR-2285f	14	bta-miR-208b	20
		bta-miR-1306	26	bta-miR-1388-5p	17	bta-miR-1343-3p	13	bta-miR-1296	19
		bta-miR-193b	25	bta-miR-2285o	17	bta-miR-124a	11	bta-miR-193b	18
		bta-miR-1468	25	bta-miR-374b	15	bta-miR-3432a	10	bta-miR-140	18
		bta-miR-140	24	bta-miR-628	14	bta-miR-1468	10	bta-miR-2285f	18
		bta-miR-433	24	bta-miR-29d-3p	14	bta-miR-140	10	bta-miR-2285o	17
		bta-miR-339b	23	bta-miR-29c	14	bta-miR-628	9	bta-miR-1468	17
		bta-miR-2284h-5p	16	bta-miR-4286	11	bta-miR-423-3p	9	bta-miR-2904	16
		bta-miR-424-5p	16	bta-miR-2285f	11	bta-miR-2285n	8	bta-miR-2887	15
		bta-miR-29a	15	bta-miR-206	10	bta-miR-4286	7	bta-miR-423-5p	14
		bta-miR-206	15	bta-miR-2904	10	bta-miR-374b	7	bta-miR-2285n	14
		bta-miR-2904	15	bta-miR-1296	10	bta-miR-7859	7	bta-miR-152	12
		bta-miR-4286	14	bta-miR-208b	10	bta-miR-206	6	bta-miR-2957	12
		bta-miR-2285f	11	bta-miR-1468	9	bta-miR-152	6	bta-miR-142-5p	12
		bta-miR-2887	11	bta-miR-433	9	bta-miR-2957	6	bta-miR-1343-3p	10
		bta-miR-532	11	bta-miR-150	9	bta-miR-1296	6	bta-miR-1388-5p	9
		bta-miR-374b	10	bta-miR-2285n	9	bta-miR-6119-5p	6	bta-miR-126-3p	9
		bta-miR-124a	10	bta-miR-2284h-5p	8	bta-miR-2284h-5p	5	bta-miR-423-3p	9
		bta-miR-628	8	bta-miR-2887	7	bta-miR-2887	5	bta-miR-6119-5p	9
		bta-miR-677	7	bta-miR-671	7	bta-miR-208b	5	bta-miR-15a	9
		bta-miR-152	6	bta-miR-423-3p	7	bta-miR-29d-3p	5	bta-miR-4286	8
		bta-miR-2957	6	bta-miR-3957	6	bta-miR-29c	5	bta-miR-1260b	6
		bta-miR-2285l	6	bta-miR-15a	6	bta-miR-671	4	bta-miR-2284h-5p	6
		bta-miR-126-3p	6	bta-miR-431	5	bta-miR-142-5p	4	bta-miR-206	6
		bta-miR-708	6	bta-miR-152	5	bta-miR-125a	4	bta-miR-532	6
		bta-miR-1296	5	bta-miR-2957	5	bta-miR-2285b	4	bta-miR-30e-5p	6
		bta-miR-208b	5	bta-miR-148a	5	bta-miR-2285ab	4	bta-miR-2285l	5
		bta-miR-671	5	bta-miR-142-5p	4	bta-miR-2284j	4	bta-miR-1814c	5
		bta-miR-142-5p	5	bta-miR-2285b	4	bta-miR-2312	4	bta-miR-2310	5
		bta-miR-7859	5	bta-miR-452	4	bta-miR-3957	3	bta-miR-708	4
		bta-miR-1814c	5	bta-miR-1246	4	bta-miR-433	3	bta-miR-671	4
		bta-miR-2310	5	bta-miR-2285l	3	bta-miR-532	3	bta-miR-7859	4
		bta-miR-134	5	bta-miR-125a	3	bta-miR-126-3p	3	bta-miR-1246	4
		bta-miR-423-3p	4	bta-miR-2285ab	3	bta-miR-150	3	bta-miR-150	3
		bta-miR-148a	4	bta-miR-216b	3	bta-miR-30e-5p	3	bta-miR-2355-3p	3
		bta-miR-125a	4	bta-miR-493	2	bta-miR-328	3	bta-miR-433	2
		bta-miR-2285b	3	bta-miR-532	2	bta-miR-2904	2	bta-miR-2285b	2
		bta-miR-2284z	3	bta-miR-677	2	bta-miR-148a	2	bta-miR-106a	2
		bta-miR-106a	3	bta-miR-126-3p	2	bta-miR-2284z	2	bta-miR-452	2
		bta-miR-135b	3	bta-miR-708	2	bta-miR-452	2	bta-miR-2285ab	2
		bta-miR-215	3	bta-miR-7859	2	bta-miR-135a	2	bta-miR-2285e	2
		bta-miR-150	2	bta-miR-6119-5p	2	bta-miR-2355-3p	2	bta-miR-27b	2
		bta-miR-6119-5p	2	bta-miR-143	2	bta-miR-376e	2	bta-miR-2285ad	2
		bta-miR-143	2	bta-miR-135a	2	bta-miR-15a	2	bta-miR-6119-3p	2
		bta-miR-2285y	2	bta-miR-2447	2	bta-miR-677	1	bta-miR-2447	2
		bta-miR-3533	2	bta-miR-2334	2	bta-miR-708	1	bta-miR-484	2
		bta-miR-541	2	bta-miR-424-5p	1	bta-miR-1814c	1	bta-miR-3957	1
		bta-miR-29d-3p	1	bta-miR-124a	1	bta-miR-2310	1	bta-miR-431	1
		bta-miR-29c	1	bta-miR-1814c	1	bta-miR-2285y	1	bta-miR-424-5p	1
		bta-miR-452	1	bta-miR-2310	1	bta-miR-27b	1	bta-miR-148a	1
		bta-miR-2285ab	1	bta-miR-134	1	bta-miR-2285w	1	bta-miR-125a	1
		bta-miR-216b	1	bta-miR-2284z	1	bta-miR-128	1	bta-miR-215	1
		bta-miR-135a	1	bta-miR-106a	1	bta-miR-2284ab	1	bta-miR-143	1
		bta-miR-30e-5p	1	bta-miR-135b	1	bta-miR-10b	1	bta-miR-135a	1
		bta-miR-2355-3p	1	bta-miR-2285y	1	bta-miR-191	1	bta-miR-328	1
		bta-miR-2285e	1	bta-miR-3533	1	bta-miR-362-3p	1	bta-miR-376e	1
		bta-miR-101	1	bta-miR-30e-5p	1			bta-miR-21-5p	1
		bta-miR-2284aa	1	bta-miR-2355-3p	1			bta-miR-2284j	1
		bta-miR-412	1	bta-miR-2285e	1			bta-miR-2312	1
		bta-miR-328	1	bta-miR-101	1			bta-miR-361	1
		bta-miR-376e	1	bta-miR-2284aa	1			bta-miR-128	1
		bta-miR-27b	1	bta-miR-412	1			bta-miR-2284ab	1
		bta-miR-2285w	1	bta-miR-2284j	1			bta-miR-2285j	1
		bta-miR-2285ad	1	bta-miR-2312	1			bta-miR-2285k	1
		bta-miR-6119-3p	1	bta-miR-484	1			bta-miR-2332	1
		bta-miR-21-5p	1	bta-miR-361	1			bta-miR-27a-3p	1
		bta-miR-1185	1	bta-miR-1277	1			bta-miR-2889	1
		bta-miR-199b	1	bta-miR-1307	1			bta-miR-29b	1
		bta-miR-2285c	1	bta-miR-2285ae	1			bta-miR-30d	1
		bta-miR-2285x	1	bta-miR-2404	1			bta-miR-345-5p	1
		bta-miR-23a	1	bta-miR-4657	1			bta-miR-425-5p	1
		bta-miR-2411-3p	1					bta-miR-6516	1
		bta-miR-3064	1
		bta-miR-320a	1
		bta-miR-381	1
		bta-miR-551b	1
