# Supplementary material for: Altered miRNA and mRNA Expression in Sika Deer Skeletal Muscle with Age
Source: Genes (Basel). 2020 Feb 6;11(2):172. doi: 10.3390/genes11020172 (PMC7073773; doi:10.3390/genes11020172)
Supplement: Supplementary file 1 [file genes-11-00172-s001.zip › supplementary/Supplementary Materials/Table S 12.xls]

## Sheet: Sheet1
	Additional File 12 The lists of DE miRNAs (qvalue<0.01 and |log2(fold change)|>1)
			Msc_2vsMsc_1		Msc_3vsMsc_2		Msc_3vsMsc_1		Msc_4vsMsc_3		Msc_4vsMsc_2		Msc_4vsMsc_1
			up-regulated	down-regulated	up-regulated	down-regulated	up-regulated	down-regulated	up-regulated	down-regulated	up-regulated	down-regulated	up-regulated	down-regulated
			bta-miR-133a	bta-miR-409a	bta-miR-145	bta-miR-409b	bta-miR-133a	bta-miR-2898		bta-miR-2898	bta-miR-133c	bta-miR-7	bta-miR-133a	bta-miR-26a
			bta-miR-22-3p	bta-miR-409b	bta-miR-196a		bta-miR-22-3p	bta-miR-409b			bta-miR-196a	bta-miR-2898	bta-miR-22-3p	bta-miR-26c
			bta-miR-3600	bta-miR-196a	bta-miR-1839		bta-miR-3600	bta-miR-409a			bta-miR-196b	bta-miR-409b	bta-miR-3600	bta-miR-2898
			bta-miR-133b	bta-miR-192			bta-miR-133b	bta-miR-192			bta-miR-339a		bta-miR-133c	bta-miR-199a-5p
			bta-miR-22-5p				bta-miR-133c	bta-miR-151-3p			bta-miR-17-5p		bta-miR-339a	bta-miR-409b
			bta-miR-378b				bta-miR-1839						bta-miR-378b	bta-miR-409a
			bta-miR-339a				bta-miR-186						bta-miR-17-5p	bta-miR-192
							bta-miR-339a						bta-miR-339b	bta-miR-151-3p
							bta-miR-22-5p
