# Supplementary material for: Altered miRNA and mRNA Expression in Sika Deer Skeletal Muscle with Age
Source: Genes (Basel). 2020 Feb 6;11(2):172. doi: 10.3390/genes11020172 (PMC7073773; doi:10.3390/genes11020172)
Supplement: Supplementary file 1 [file genes-11-00172-s001.zip › supplementary/Supplementary Materials/Table S 2.xls]

## Sheet: Sheet1
Additional File 3 FPKM statistical of muscle transcriptome in sika deer
		FPKM Interval	Msc_1	Msc_2	Msc_3	Msc_4
		0-0.1	53861(51.56%)	52934(50.68%)	56474(54.06%)	54492(52.17%)
		0.1-0.3	13334(12.77%)	14331(13.72%)	13180(12.62%)	13400(12.83%)
		0.3-3.57	27071(25.92%)	27225(26.06%)	25359(24.28%)	26753(25.61%)
		3.57-15	7351(7.04%)	7224(6.92%)	6703(6.42%)	7090(6.79%)
		15-60	2141(2.05%)	2030(1.94%)	2040(1.95%)	1998(1.91%)
		>60	699(0.67%)	713(0.68%)	701(0.67%)	724(0.69%)
		unigenes	37262(35.67%)	37192(35.61%)	34803(33.32%)	36565(35.00%)
