# Supplementary material for: Altered miRNA and mRNA Expression in Sika Deer Skeletal Muscle with Age
Source: Genes (Basel). 2020 Feb 6;11(2):172. doi: 10.3390/genes11020172 (PMC7073773; doi:10.3390/genes11020172)
Supplement: Supplementary file 1 [file genes-11-00172-s001.zip › supplementary/Supplementary Materials/Table S 3.xls]

## Sheet: Sheet1
Additional File 4 Summary of miRNAome data
		Sample	total_reads	N% > 10%	low quality	5_adapter_contamine	3_adapter_null or insert_null	with ployA/T/G/C	clean reads	Bases	Error rate	Q20	Q30	GC content
		Msc_1	14103998	84 (0.00%)	32858 (0.23%)	565 (0.00%)	236851 (1.68%)	4876 (0.03%)	13828764 (98.05%)	0.705G	0.0001	0.9796	0.9572	0.4486
		Msc_2	10521312	48 (0.00%)	37507 (0.36%)	571 (0.01%)	109700 (1.04%)	3604 (0.03%)	10369882 (98.56%)	0.526G	0.0001	0.9687	0.9344	0.4518
		Msc_3	11544954	323 (0.00%)	34426 (0.30%)	226 (0.00%)	150192 (1.30%)	3068 (0.03%)	11356719 (98.37%)	0.577G	0.0001	0.976	0.9493	0.445
		Msc_4	11138451	152 (0.00%)	41606 (0.37%)	161 (0.00%)	183544 (1.65%)	2396 (0.02%)	10910592 (97.95%)	0.557G	0.0001	0.9614	0.925	0.4473
