# Supplementary material for: Altered miRNA and mRNA Expression in Sika Deer Skeletal Muscle with Age
Source: Genes (Basel). 2020 Feb 6;11(2):172. doi: 10.3390/genes11020172 (PMC7073773; doi:10.3390/genes11020172)
Supplement: Supplementary file 1 [file genes-11-00172-s001.zip › supplementary/Supplementary Materials/Table S 4.xls]

## Sheet: Sheet1
Additional File 5 Statistical information of small RNAs mapping to reference sequence
		Sample	Statu	Total reads	Total bases (bp)	Uniq reads	Uniq bases (bp)
		Msc_1	Total Mapped small RNA	10111649	223217957	200240	4827042
			Total Sense Mapped small RNA	9949256	219757841	172312	4171185
			Total Antisense Mapped small RNA	162393	3460116	27928	655857
			Total small RNA	13437384	297448732	356476	8547865
		Msc_2	Total Mapped small RNA	7199160	159288234	168806	4213918
			Total Sense Mapped small RNA	7079139	156601557	145394	3644864
			Total Antisense Mapped small RNA	120021	2686677	23412	569054
			Total small RNA	10114787	226406272	378900	9464989
		Msc_3	Total Mapped small RNA	8473244	187266509	115410	2907420
			Total Sense Mapped small RNA	8357819	184719914	97393	2460396
			Total Antisense Mapped small RNA	115425	2546595	18017	447024
			Total small RNA	11243349	251006750	236517	5876297
		Msc_4	Total Mapped small RNA	7795413	172061069	128106	3157908
			Total Sense Mapped small RNA	7691663	169791341	109931	2721023
			Total Antisense Mapped small RNA	103750	2269728	18175	436885
			Total small RNA	10743906	239167034	300529	7286022
