# Supplementary material for: Altered miRNA and mRNA Expression in Sika Deer Skeletal Muscle with Age
Source: Genes (Basel). 2020 Feb 6;11(2):172. doi: 10.3390/genes11020172 (PMC7073773; doi:10.3390/genes11020172)
Supplement: Supplementary file 1 [file genes-11-00172-s001.zip › supplementary/Supplementary Materials/Table S 5.xlsx]

## Sheet: Sheet1
Additional File 6 Small RNAs annotation
			Msc_1		Msc_2		Msc_3		Msc_4
			Unique sRNAs	Total sRNAs	Unique sRNAs	Total sRNAs	Unique sRNAs	Total sRNAs	Unique sRNAs	Total sRNAs
		total	200240	10111649	168806	7199160	115410	8473244	128106	7795413
		miRNA	928	7653495	808	5381101	743	6427415	855	5948046
		rRNA	8589	88681	10410	72017	6502	54135	9632	50019
		tRNA	2	4	3	3	0	0	0	0
		snRNA	619	1676	831	2078	469	1194	682	1594
		snoRNA	492	3430	526	2988	410	2931	465	1930
		other	189610	2364363	156228	1740973	107286	1987569	116472	1793824
