# Supplementary material for: Altered miRNA and mRNA Expression in Sika Deer Skeletal Muscle with Age
Source: Genes (Basel). 2020 Feb 6;11(2):172. doi: 10.3390/genes11020172 (PMC7073773; doi:10.3390/genes11020172)
Supplement: Supplementary file 1 [file genes-11-00172-s001.zip › supplementary/Supplementary Materials/Table S 6.xlsx]

## Sheet: known miRNAs
Additional File 7 Identification of known miRNAs and novel miRNAs
		Total miRNA	Msc_1 miRNA	Msc_2 miRNA	Msc_3 miRNA	Msc_4 miRNA
		bta-miR-1	bta-miR-1	bta-miR-1	bta-miR-1	bta-miR-1
		bta-miR-378	bta-miR-378	bta-miR-378	bta-miR-378	bta-miR-378
		bta-miR-133a	bta-miR-133a	bta-miR-133a	bta-miR-133a	bta-miR-133a
		bta-miR-26a	bta-miR-26a	bta-miR-26a	bta-miR-26a	bta-miR-26a
		bta-miR-26c	bta-miR-26c	bta-miR-26c	bta-miR-26c	bta-miR-26c
		bta-miR-378c	bta-miR-378c	bta-miR-30c	bta-miR-378c	bta-miR-378c
		bta-miR-199a-3p	bta-miR-199a-3p	bta-miR-378c	bta-miR-30c	bta-miR-199a-3p
		bta-miR-3604	bta-miR-3604	bta-miR-486	bta-miR-486	bta-miR-3604
		bta-miR-486	bta-miR-486	bta-let-7b	bta-let-7b	bta-miR-30c
		bta-let-7b	bta-let-7b	bta-miR-3596	bta-miR-3596	bta-miR-145
		bta-miR-3596	bta-miR-3596	bta-miR-199a-3p	bta-miR-145	bta-miR-22-3p
		bta-miR-30c	bta-miR-30c	bta-miR-3604	bta-miR-199a-3p	bta-miR-3600
		bta-miR-199a-5p	bta-miR-199a-5p	bta-miR-22-3p	bta-miR-3604	bta-let-7b
		bta-miR-145	bta-miR-145	bta-miR-3600	bta-miR-133b	bta-miR-3596
		bta-miR-133b	bta-miR-133b	bta-miR-133b	bta-miR-22-3p	bta-miR-486
		bta-miR-7	bta-miR-7	bta-miR-145	bta-miR-3600	bta-miR-133c
		bta-miR-2898	bta-miR-2898	bta-miR-7	bta-miR-133c	bta-miR-133b
		bta-miR-22-3p	bta-miR-22-3p	bta-miR-199a-5p	bta-miR-199a-5p	bta-miR-199a-5p
		bta-miR-3600	bta-miR-3600	bta-let-7c	bta-miR-7	bta-miR-186
		bta-let-7c	bta-let-7c	bta-miR-133c	bta-miR-186	bta-let-7c
		bta-let-7a-5p	bta-let-7a-5p	bta-miR-186	bta-miR-2284x	bta-miR-7
		bta-miR-2284x	bta-miR-2284x	bta-let-7a-5p	bta-miR-1839	bta-let-7a-5p
		bta-miR-192	bta-miR-192	bta-miR-2898	bta-let-7c	bta-miR-2284x
		bta-miR-133c	bta-miR-133c	bta-miR-2284x	bta-let-7a-5p	bta-miR-1839
		bta-miR-186	bta-miR-186	bta-miR-1839	bta-miR-2898	bta-miR-196a
		bta-miR-409b	bta-miR-409b	bta-miR-192	bta-miR-192	bta-miR-339a
		bta-miR-1839	bta-miR-1839	bta-miR-378b	bta-miR-378d	bta-miR-378b
		bta-miR-409a	bta-miR-409a	bta-miR-22-5p	bta-miR-22-5p	bta-miR-192
		bta-miR-378d	bta-miR-378d	bta-miR-30f	bta-miR-196a	bta-miR-196b
		bta-miR-196a	bta-miR-196a	bta-miR-378d	bta-miR-339a	bta-miR-378d
		bta-miR-30f	bta-miR-30f	bta-miR-151-5p	bta-miR-30f	bta-miR-17-5p
		bta-miR-214	bta-miR-214	bta-miR-339a	bta-miR-151-5p	bta-miR-151-5p
		bta-miR-196b	bta-miR-196b	bta-miR-214	bta-miR-378b	bta-miR-22-5p
		bta-miR-664b	bta-miR-664b	bta-miR-197	bta-miR-196b	bta-miR-2898
		bta-miR-151-3p	bta-miR-151-3p	bta-miR-409b	bta-miR-197	bta-miR-664b
		bta-miR-378b	bta-miR-378b	bta-miR-664b	bta-miR-664b	bta-miR-30f
		bta-miR-151-5p	bta-miR-151-5p	bta-miR-17-5p	bta-miR-17-5p	bta-miR-214
		bta-miR-30a-5p	bta-miR-30a-5p	bta-miR-30a-5p	bta-miR-214	bta-miR-199c
		bta-miR-22-5p	bta-miR-22-5p	bta-miR-151-3p	bta-miR-151-3p	bta-miR-30a-5p
		bta-miR-197	bta-miR-197	bta-miR-196b	bta-miR-30a-5p	bta-miR-339b
		bta-miR-339a	bta-miR-339a	bta-miR-199c	bta-miR-199c	bta-miR-28
		bta-miR-2478	bta-miR-2478	bta-miR-3120	bta-miR-185	bta-miR-197
		bta-miR-199c	bta-miR-199c	bta-miR-28	bta-miR-28	bta-miR-374a
		bta-miR-17-5p	bta-miR-17-5p	bta-let-7d	bta-miR-339b	bta-let-7d
		bta-miR-574	bta-miR-574	bta-miR-2478	bta-miR-1306	bta-miR-30b-5p
		bta-miR-1260b	bta-miR-1260b	bta-miR-409a	bta-miR-574	bta-miR-185
		bta-miR-2284y	bta-miR-2284y	bta-miR-30b-5p	bta-miR-374a	bta-miR-151-3p
		bta-miR-2285u	bta-miR-2285u	bta-miR-196a	bta-miR-2478	bta-miR-98
		bta-let-7d	bta-let-7d	bta-miR-185	bta-miR-30b-5p	bta-miR-374b
		bta-miR-185	bta-miR-185	bta-miR-339b	bta-miR-409b	bta-miR-342
		bta-miR-3120	bta-miR-3120	bta-miR-374a	bta-miR-2284y	bta-miR-29a
		bta-miR-342	bta-miR-342	bta-miR-342	bta-miR-2285u	bta-miR-3120
		bta-miR-28	bta-miR-28	bta-miR-574	bta-miR-342	bta-miR-24-3p
		bta-miR-3432a	bta-miR-3432a	bta-miR-98	bta-let-7d	bta-miR-1306
		bta-miR-3957	bta-miR-3957	bta-miR-29a	bta-miR-24-3p	bta-miR-574
		bta-miR-431	bta-miR-431	bta-miR-2284y	bta-miR-98	bta-miR-2284y
		bta-miR-30b-5p	bta-miR-30b-5p	bta-miR-2285u	bta-miR-29a	bta-miR-2285u
		bta-miR-98	bta-miR-98	bta-miR-1306	bta-miR-3120	bta-miR-95
		bta-miR-374a	bta-miR-374a	bta-miR-1260b	bta-miR-2285o	bta-miR-2478
		bta-let-7i	bta-let-7i	bta-miR-95	bta-miR-409a	bta-miR-29d-3p
		bta-miR-493	bta-miR-493	bta-let-7i	bta-miR-1260b	bta-miR-409a
		bta-miR-1388-5p	bta-miR-1388-5p	bta-miR-24-3p	bta-miR-193b	bta-miR-3432a
		bta-miR-24-3p	bta-miR-24-3p	bta-miR-1343-3p	bta-miR-95	bta-let-7i
		bta-miR-2285o	bta-miR-2285o	bta-miR-193b	bta-miR-1388-5p	bta-miR-628
		bta-miR-423-5p	bta-miR-423-5p	bta-miR-3432a	bta-let-7i	bta-miR-409b
		bta-miR-95	bta-miR-95	bta-miR-423-5p	bta-miR-423-5p	bta-miR-29c
		bta-miR-1343-3p	bta-miR-1343-3p	bta-miR-140	bta-miR-2285f	bta-miR-208b
		bta-miR-1306	bta-miR-1306	bta-miR-1388-5p	bta-miR-1343-3p	bta-miR-1296
		bta-miR-193b	bta-miR-193b	bta-miR-2285o	bta-miR-124a	bta-miR-193b
		bta-miR-1468	bta-miR-1468	bta-miR-374b	bta-miR-140	bta-miR-140
		bta-miR-140	bta-miR-140	bta-miR-628	bta-miR-1468	bta-miR-2285f
		bta-miR-433	bta-miR-433	bta-miR-29d-3p	bta-miR-3432a	bta-miR-2285o
		bta-miR-339b	bta-miR-339b	bta-miR-29c	bta-miR-423-3p	bta-miR-1468
		bta-miR-2284h-5p	bta-miR-2284h-5p	bta-miR-4286	bta-miR-628	bta-miR-2904
		bta-miR-424-5p	bta-miR-424-5p	bta-miR-2285f	bta-miR-2285n	bta-miR-2887
		bta-miR-29a	bta-miR-29a	bta-miR-206	bta-miR-374b	bta-miR-423-5p
		bta-miR-206	bta-miR-206	bta-miR-2904	bta-miR-4286	bta-miR-2285n
		bta-miR-2904	bta-miR-2904	bta-miR-1296	bta-miR-7859	bta-miR-152
		bta-miR-4286	bta-miR-4286	bta-miR-208b	bta-miR-1296	bta-miR-2957
		bta-miR-2285f	bta-miR-2285f	bta-miR-1468	bta-miR-152	bta-miR-142-5p
		bta-miR-2887	bta-miR-2887	bta-miR-433	bta-miR-206	bta-miR-1343-3p
		bta-miR-532	bta-miR-532	bta-miR-150	bta-miR-2957	bta-miR-1388-5p
		bta-miR-374b	bta-miR-374b	bta-miR-2285n	bta-miR-6119-5p	bta-miR-126-3p
		bta-miR-124a	bta-miR-124a	bta-miR-2284h-5p	bta-miR-208b	bta-miR-423-3p
		bta-miR-628	bta-miR-628	bta-miR-2887	bta-miR-2284h-5p	bta-miR-6119-5p
		bta-miR-677	bta-miR-677	bta-miR-671	bta-miR-2887	bta-miR-15a
		bta-miR-152	bta-miR-152	bta-miR-423-3p	bta-miR-29c	bta-miR-4286
		bta-miR-2957	bta-miR-2957	bta-miR-3957	bta-miR-29d-3p	bta-miR-1260b
		bta-miR-2285l	bta-miR-2285l	bta-miR-15a	bta-miR-125a	bta-miR-2284h-5p
		bta-miR-126-3p	bta-miR-126-3p	bta-miR-431	bta-miR-142-5p	bta-miR-206
		bta-miR-708	bta-miR-708	bta-miR-152	bta-miR-2284j	bta-miR-532
		bta-miR-1296	bta-miR-1296	bta-miR-2957	bta-miR-2285ab	bta-miR-30e-5p
		bta-miR-208b	bta-miR-208b	bta-miR-148a	bta-miR-2285b	bta-miR-2285l
		bta-miR-671	bta-miR-671	bta-miR-142-5p	bta-miR-2312	bta-miR-1814c
		bta-miR-142-5p	bta-miR-142-5p	bta-miR-2285b	bta-miR-671	bta-miR-2310
		bta-miR-7859	bta-miR-7859	bta-miR-452	bta-miR-126-3p	bta-miR-708
		bta-miR-1814c	bta-miR-1814c	bta-miR-1246	bta-miR-150	bta-miR-671
		bta-miR-2310	bta-miR-2310	bta-miR-2285l	bta-miR-30e-5p	bta-miR-7859
		bta-miR-134	bta-miR-134	bta-miR-125a	bta-miR-328	bta-miR-1246
		bta-miR-423-3p	bta-miR-423-3p	bta-miR-2285ab	bta-miR-3957	bta-miR-150
		bta-miR-148a	bta-miR-148a	bta-miR-216b	bta-miR-433	bta-miR-2355-3p
		bta-miR-125a	bta-miR-125a	bta-miR-493	bta-miR-532	bta-miR-433
		bta-miR-2285b	bta-miR-2285b	bta-miR-532	bta-miR-135a	bta-miR-2285b
		bta-miR-2284z	bta-miR-2284z	bta-miR-677	bta-miR-148a	bta-miR-106a
		bta-miR-106a	bta-miR-106a	bta-miR-126-3p	bta-miR-15a	bta-miR-452
		bta-miR-135b	bta-miR-135b	bta-miR-708	bta-miR-2284z	bta-miR-2285ab
		bta-miR-215	bta-miR-215	bta-miR-7859	bta-miR-2355-3p	bta-miR-2285e
		bta-miR-150	bta-miR-150	bta-miR-6119-5p	bta-miR-2904	bta-miR-27b
		bta-miR-6119-5p	bta-miR-6119-5p	bta-miR-143	bta-miR-376e	bta-miR-2285ad
		bta-miR-143	bta-miR-143	bta-miR-135a	bta-miR-452	bta-miR-6119-3p
		bta-miR-2285y	bta-miR-2285y	bta-miR-2447	bta-miR-10b	bta-miR-2447
		bta-miR-3533	bta-miR-3533	bta-miR-2334	bta-miR-128	bta-miR-484
		bta-miR-541	bta-miR-541	bta-miR-424-5p	bta-miR-1814c	bta-miR-3957
		bta-miR-29d-3p	bta-miR-29d-3p	bta-miR-124a	bta-miR-191	bta-miR-431
		bta-miR-29c	bta-miR-29c	bta-miR-1814c	bta-miR-2284ab	bta-miR-424-5p
		bta-miR-452	bta-miR-452	bta-miR-2310	bta-miR-2285w	bta-miR-148a
		bta-miR-2285ab	bta-miR-2285ab	bta-miR-134	bta-miR-2285y	bta-miR-125a
		bta-miR-216b	bta-miR-216b	bta-miR-2284z	bta-miR-2310	bta-miR-215
		bta-miR-135a	bta-miR-135a	bta-miR-106a	bta-miR-27b	bta-miR-143
		bta-miR-30e-5p	bta-miR-30e-5p	bta-miR-135b	bta-miR-362-3p	bta-miR-135a
		bta-miR-2355-3p	bta-miR-2355-3p	bta-miR-2285y	bta-miR-677	bta-miR-328
		bta-miR-2285e	bta-miR-2285e	bta-miR-3533	bta-miR-708	bta-miR-376e
		bta-miR-101	bta-miR-101	bta-miR-30e-5p		bta-miR-21-5p
		bta-miR-2284aa	bta-miR-2284aa	bta-miR-2355-3p		bta-miR-2284j
		bta-miR-412	bta-miR-412	bta-miR-2285e		bta-miR-2312
		bta-miR-328	bta-miR-328	bta-miR-101		bta-miR-361
		bta-miR-376e	bta-miR-376e	bta-miR-2284aa		bta-miR-128
		bta-miR-27b	bta-miR-27b	bta-miR-412		bta-miR-2284ab
		bta-miR-2285w	bta-miR-2285w	bta-miR-2284j		bta-miR-2285j
		bta-miR-2285ad	bta-miR-2285ad	bta-miR-2312		bta-miR-2285k
		bta-miR-6119-3p	bta-miR-6119-3p	bta-miR-484		bta-miR-2332
		bta-miR-21-5p	bta-miR-21-5p	bta-miR-361		bta-miR-27a-3p
		bta-miR-1185	bta-miR-1185	bta-miR-1277		bta-miR-2889
		bta-miR-199b	bta-miR-199b	bta-miR-1307		bta-miR-29b
		bta-miR-2285c	bta-miR-2285c	bta-miR-2285ae		bta-miR-30d
		bta-miR-2285x	bta-miR-2285x	bta-miR-2404		bta-miR-345-5p
		bta-miR-23a	bta-miR-23a	bta-miR-4657		bta-miR-425-5p
		bta-miR-2411-3p	bta-miR-2411-3p			bta-miR-6516
		bta-miR-3064	bta-miR-3064
		bta-miR-320a	bta-miR-320a
		bta-miR-381	bta-miR-381
		bta-miR-551b	bta-miR-551b
		bta-miR-2285n
		bta-miR-15a
		bta-miR-1246
		bta-miR-2447
		bta-miR-2334
		bta-miR-2284j
		bta-miR-2312
		bta-miR-484
		bta-miR-361
		bta-miR-1277
		bta-miR-1307
		bta-miR-2285ae
		bta-miR-2404
		bta-miR-4657
		bta-miR-128
		bta-miR-2284ab
		bta-miR-10b
		bta-miR-191
		bta-miR-362-3p
		bta-miR-2285j
		bta-miR-2285k
		bta-miR-2332
		bta-miR-27a-3p
		bta-miR-2889
		bta-miR-29b
		bta-miR-30d
		bta-miR-345-5p
		bta-miR-425-5p
		bta-miR-6516

## Sheet: novel miRNAs
		total miRNA	Msc_1 miRNA	Msc_2 miRNA	Msc_3 miRNA	Msc_4 miRNA
		novel_16	novel_16	novel_16	novel_16	novel_16
		novel_23	novel_23	novel_23	novel_40	novel_23
		novel_52	novel_52	novel_58	novel_58	novel_31
		novel_40	novel_40	novel_40	novel_23	novel_51
		novel_22	novel_22	novel_258	novel_25	novel_258
		novel_58	novel_58	novel_25	novel_31	novel_42
		novel_49	novel_49	novel_49	novel_51	novel_66
		novel_31	novel_31	novel_79	novel_52	novel_40
		novel_25	novel_25	novel_51	novel_258	novel_25
		novel_258	novel_258	novel_42	novel_79	novel_58
		novel_79	novel_79	novel_66	novel_166	novel_75
		novel_164	novel_164	novel_190	novel_38	novel_76
		novel_51	novel_51	novel_52	novel_256	novel_166
		novel_146	novel_146	novel_63	novel_146	novel_38
		novel_42	novel_42	novel_24	novel_41	novel_52
		novel_66	novel_66	novel_166	novel_206	novel_22
		novel_166	novel_166	novel_22	novel_75	novel_49
		novel_38	novel_38	novel_31	novel_76	novel_89
		novel_89	novel_89	novel_38	novel_46	novel_63
		novel_255	novel_255	novel_89	novel_22	novel_46
		novel_63	novel_63	novel_151	novel_222	novel_134
		novel_151	novel_151	novel_35	novel_245	novel_209
		novel_41	novel_41	novel_206	novel_246	novel_93
		novel_93	novel_93	novel_150	novel_116	novel_24
		novel_148	novel_148	novel_77	novel_227	novel_35
		novel_18	novel_18		novel_231	novel_256
		novel_65	novel_65		novel_257	novel_57
		novel_24	novel_24			novel_245
		novel_35	novel_35			novel_246
		novel_256	novel_256			novel_181
		novel_222	novel_222			novel_184
		novel_57	novel_57			novel_204
		novel_129	novel_129			novel_69
		novel_141	novel_141
		novel_155	novel_155
		novel_158	novel_158
		novel_175	novel_175
		novel_214	novel_214
		novel_215	novel_215
		novel_259	novel_259
		novel_72	novel_72
		novel_190
		novel_206
		novel_150
		novel_77
		novel_75
		novel_76
		novel_46
		novel_245
		novel_246
		novel_116
		novel_227
		novel_231
		novel_257
		novel_134
		novel_209
		novel_181
		novel_184
		novel_204
		novel_69
