# Supplementary material for: Altered miRNA and mRNA Expression in Sika Deer Skeletal Muscle with Age
Source: Genes (Basel). 2020 Feb 6;11(2):172. doi: 10.3390/genes11020172 (PMC7073773; doi:10.3390/genes11020172)
Supplement: Supplementary file 1 [file genes-11-00172-s001.zip › supplementary/Supplementary Materials/Table S 7.xls]

## Sheet: Sheet1
Additional File 8 The lists of DE unigenes from RNA sequencing (qvalue<0.005 and |log2(fold change)|>1)
			Msc_2vsMsc_1		Msc_3vsMsc_2		Msc_3vsMsc_1		Msc_4vsMsc_3		Msc_4vsMsc_2		Msc_4vsMsc_1
			up-regulated	down-regulated	up-regulated	down-regulated	up-regulated	down-regulated	up-regulated	down-regulated	up-regulated	down-regulated	up-regulated	down-regulated
			i1.0_HQ_c1133/f7p16/1849	i1.0_HQ_c10904/f1p26/1654	i1.0_HQ_c11065/f1p8/1560	i1.0_HQ_c10287/f1p0/1705	i1.0_HQ_c10119/f1p3/1487	i1.0_HQ_c1083/f8p12/1978	i1.0_HQ_c10161/f1p11/1698	i1.0_HQ_c11065/f1p8/1560	i1.0_HQ_c10161/f1p11/1698	i1.0_HQ_c12192/f1p71/1546	i1.0_HQ_c10119/f1p3/1487	i1.0_HQ_c12044/f1p43/1226
			i1.0_HQ_c12192/f1p71/1546	i1.0_HQ_c11796/f15p86/1734	i1.0_HQ_c11787/f90p153/1438	i1.0_HQ_c1083/f8p12/1978	i1.0_HQ_c11065/f1p8/1560	i1.0_HQ_c10850/f1p1/1966	i1.0_HQ_c10424/f1p20/2030	i1.0_HQ_c1273/f6p1/1332	i1.0_HQ_c10424/f1p20/2030	i1.0_HQ_c1273/f6p1/1332	i1.0_HQ_c10161/f1p11/1698	i1.0_HQ_c1240/f7p18/1580
			i1.0_HQ_c1306/f7p17/1547	i1.0_HQ_c11804/f4p17/1593	i1.0_HQ_c11796/f15p86/1734	i1.0_HQ_c12192/f1p71/1546	i1.0_HQ_c1133/f7p16/1849	i1.0_HQ_c10904/f1p26/1654	i1.0_HQ_c10496/f1p6/1990	i1.0_HQ_c12860/f1p36/1310	i1.0_HQ_c10496/f1p6/1990	i1.0_HQ_c12860/f1p36/1310	i1.0_HQ_c10424/f1p20/2030	i1.0_HQ_c12418/f1p85/1943
			i1.0_HQ_c13213/f1p66/1274	i1.0_HQ_c12044/f1p43/1226	i1.0_HQ_c12171/f1p2/1890	i1.0_HQ_c13213/f1p66/1274	i1.0_HQ_c1267/f5p11/1466	i1.0_HQ_c11796/f15p86/1734	i1.0_HQ_c1083/f8p12/1978	i1.0_HQ_c13378/f1p1/1796	i1.0_HQ_c10904/f1p26/1654	i1.0_HQ_c13213/f1p66/1274	i1.0_HQ_c10496/f1p6/1990	i1.0_HQ_c12582/f1p38/1977
			i1.0_HQ_c13420/f1p4/1672	i1.0_HQ_c12171/f1p2/1890	i1.0_HQ_c1267/f5p11/1466	i1.0_HQ_c13747/f1p7/1458	i1.0_HQ_c13048/f1p17/1790	i1.0_HQ_c11804/f4p17/1593	i1.0_HQ_c10850/f1p1/1966	i1.0_HQ_c13594/f1p0/1569	i1.0_HQ_c11004/f1p10/1568	i1.0_HQ_c13594/f1p0/1569	i1.0_HQ_c10904/f1p26/1654	i1.0_HQ_c1273/f6p1/1332
			i1.0_HQ_c13747/f1p7/1458	i1.0_HQ_c1240/f7p18/1580	i1.0_HQ_c13048/f1p17/1790	i1.0_HQ_c14151/f1p22/1874	i1.0_HQ_c1306/f7p17/1547	i1.0_HQ_c12044/f1p43/1226	i1.0_HQ_c10904/f1p26/1654	i1.0_HQ_c14311/f1p3/1675	i1.0_HQ_c11796/f15p86/1734	i1.0_HQ_c14151/f1p22/1874	i1.0_HQ_c11298/f1p8/1819	i1.0_HQ_c12860/f1p36/1310
			i1.0_HQ_c14151/f1p22/1874	i1.0_HQ_c13378/f1p1/1796	i1.0_HQ_c13838/f1p10/1975	i1.0_HQ_c14803/f1p7/1966	i1.0_HQ_c13594/f1p0/1569	i1.0_HQ_c12188/f1p42/1430	i1.0_HQ_c11004/f1p10/1568	i1.0_HQ_c14691/f1p21/1987	i1.0_HQ_c11804/f4p17/1593	i1.0_HQ_c14691/f1p21/1987	i1.0_HQ_c1133/f7p16/1849	i1.0_HQ_c13378/f1p1/1796
			i1.0_HQ_c14803/f1p7/1966	i1.0_HQ_c13968/f1p10/1400	i1.0_HQ_c14311/f1p3/1675	i1.0_HQ_c1509/f3p20/1705	i1.0_HQ_c14691/f1p21/1987	i1.0_HQ_c1240/f7p18/1580	i1.0_HQ_c11298/f1p8/1819	i1.0_HQ_c15007/f1p8/1971	i1.0_HQ_c1202/f6p23/1996	i1.0_HQ_c14803/f1p7/1966	i1.0_HQ_c1202/f6p23/1996	i1.0_HQ_c13968/f1p10/1400
			i1.0_HQ_c1576/f4p17/1772	i1.0_HQ_c14311/f1p3/1675	i1.0_HQ_c15007/f1p8/1971	i1.0_HQ_c15460/f119p200/2004	i1.0_HQ_c15007/f1p8/1971	i1.0_HQ_c12418/f1p85/1943	i1.0_HQ_c11796/f15p86/1734	i1.0_HQ_c1623/f5p4/1498	i1.0_HQ_c12171/f1p2/1890	i1.0_HQ_c15460/f119p200/2004	i1.0_HQ_c1267/f5p11/1466	i1.0_HQ_c14311/f1p3/1675
			i1.0_HQ_c1623/f5p4/1498	i1.0_HQ_c14717/f1p0/1287	i1.0_HQ_c1546/f6p10/1453	i1.0_HQ_c1575/f3p4/1884	i1.0_HQ_c15560/f3p101/1439	i1.0_HQ_c12582/f1p38/1977	i1.0_HQ_c11804/f4p17/1593	i1.0_HQ_c1677/f4p13/1937	i1.0_HQ_c1267/f5p11/1466	i1.0_HQ_c1576/f4p17/1772	i1.0_HQ_c12754/f1p1/1820	i1.0_HQ_c14770/f1p19/1573
			i1.0_HQ_c1696/f3p31/1982	i1.0_HQ_c14770/f1p19/1573	i1.0_HQ_c15560/f3p101/1439	i1.0_HQ_c1696/f3p31/1982	i1.0_HQ_c1623/f5p4/1498	i1.0_HQ_c13968/f1p10/1400	i1.0_HQ_c11851/f2p10/1662	i1.0_HQ_c1790/f4p14/1350	i1.0_HQ_c13236/f1p0/1681	i1.0_HQ_c1623/f5p4/1498	i1.0_HQ_c13048/f1p17/1790	i1.0_HQ_c14944/f1p5/1741
			i1.0_HQ_c1928/f2p2/1727	i1.0_HQ_c14944/f1p5/1741	i1.0_HQ_c2855/f2p10/1909	i1.0_HQ_c1933/f2p13/1760	i1.0_HQ_c1928/f2p2/1727	i1.0_HQ_c14395/f1p6/1378	i1.0_HQ_c1202/f6p23/1996	i1.0_HQ_c2855/f2p10/1909	i1.0_HQ_c13684/f2p4/1681	i1.0_HQ_c1790/f4p14/1350	i1.0_HQ_c1306/f7p17/1547	i1.0_HQ_c15157/f1p1/1429
			i1.0_HQ_c1933/f2p13/1760	i1.0_HQ_c1548/f2p8/1465	i1.0_HQ_c3883/f1p6/1883	i1.0_HQ_c1939/f3p20/1831	i1.0_HQ_c2758/f1p0/1769	i1.0_HQ_c14717/f1p0/1287	i1.0_HQ_c13236/f1p0/1681	i1.0_HQ_c3573/f3p0/1327	i1.0_HQ_c14083/f1p7/1868	i1.0_HQ_c1811/f5p21/1644	i1.0_HQ_c13236/f1p0/1681	i1.0_HQ_c1548/f2p8/1465
			i1.0_HQ_c1939/f3p20/1831	i1.0_HQ_c2736/f1p5/1576	i1.0_HQ_c4095/f1p2/1180	i1.0_HQ_c2081/f8p11/1612	i1.0_HQ_c2855/f2p10/1909	i1.0_HQ_c14770/f1p19/1573	i1.0_HQ_c13684/f2p4/1681	i1.0_HQ_c3969/f1p40/1320	i1.0_HQ_c14717/f1p0/1287	i1.0_HQ_c1939/f3p20/1831	i1.0_HQ_c13684/f2p4/1681	i1.0_HQ_c1677/f4p13/1937
			i1.0_HQ_c2758/f1p0/1769	i1.0_HQ_c3262/f1p13/1772	i1.0_HQ_c4432/f1p10/1683	i1.0_HQ_c2365/f2p13/1531	i1.0_HQ_c2988/f1p118/1467	i1.0_HQ_c14944/f1p5/1741	i1.0_HQ_c14083/f1p7/1868	i1.0_HQ_c4095/f1p2/1180	i1.0_HQ_c14815/f1p1/1913	i1.0_HQ_c2670/f1p4/1422	i1.0_HQ_c14815/f1p1/1913	i1.0_HQ_c1939/f3p20/1831
			i1.0_HQ_c2988/f1p118/1467	i1.0_HQ_c3705/f1p26/1653	i1.0_HQ_c554/f44p46/1347	i1.0_HQ_c2670/f1p4/1422	i1.0_HQ_c3883/f1p6/1883	i1.0_HQ_c1509/f3p20/1705	i1.0_HQ_c14717/f1p0/1287	i1.0_HQ_c5708/f1p4/1373	i1.0_HQ_c15560/f3p101/1439	i1.0_HQ_c3521/f1p9/1468	i1.0_HQ_c15560/f3p101/1439	i1.0_HQ_c3025/f1p23/2012
			i1.0_HQ_c4179/f1p4/1244	i1.0_HQ_c3707/f1p1/1741	i1.0_HQ_c5708/f1p4/1373	i1.0_HQ_c3521/f1p9/1468	i1.0_HQ_c4095/f1p2/1180	i1.0_HQ_c15460/f119p200/2004	i1.0_HQ_c14815/f1p1/1913	i1.0_HQ_c5970/f1p17/1353	i1.0_HQ_c1689/f4p5/1318	i1.0_HQ_c3969/f1p40/1320	i1.0_HQ_c1575/f3p4/1884	i1.0_HQ_c3262/f1p13/1772
			i1.0_HQ_c5629/f1p6/1932	i1.0_HQ_c3850/f1p2/1771	i1.0_HQ_c6288/f1p3/1979	i1.0_HQ_c4179/f1p4/1244	i1.0_HQ_c4432/f1p10/1683	i1.0_HQ_c1548/f2p8/1465	i1.0_HQ_c15460/f119p200/2004	i1.0_HQ_c6288/f1p3/1979	i1.0_HQ_c2456/f2p6/1989	i1.0_HQ_c4179/f1p4/1244	i1.0_HQ_c1696/f3p31/1982	i1.0_HQ_c3521/f1p9/1468
			i1.0_HQ_c5970/f1p17/1353	i1.0_HQ_c4332/f1p31/1374	i1.0_HQ_c6817/f1p0/1390	i1.0_HQ_c4582/f1p13/1365	i1.0_HQ_c5708/f1p4/1373	i1.0_HQ_c1575/f3p4/1884	i1.0_HQ_c1575/f3p4/1884	i1.0_HQ_c6297/f1p1/1962	i1.0_HQ_c2736/f1p5/1576	i1.0_HQ_c4582/f1p13/1365	i1.0_HQ_c1928/f2p2/1727	i1.0_HQ_c3573/f3p0/1327
			i1.0_HQ_c6119/f1p7/1604	i1.0_HQ_c4819/f1p2/1342	i1.0_HQ_c7330/f1p163/1658	i1.0_HQ_c5445/f1p2/1236	i1.0_HQ_c5970/f1p17/1353	i1.0_HQ_c1939/f3p20/1831	i1.0_HQ_c1696/f3p31/1982	i1.0_HQ_c7175/f1p4/1985	i1.0_HQ_c2882/f1p3/1672	i1.0_HQ_c5970/f1p17/1353	i1.0_HQ_c1933/f2p13/1760	i1.0_HQ_c3705/f1p26/1653
			i1.0_HQ_c6288/f1p3/1979	i1.0_HQ_c5404/f1p1/1797	i1.0_HQ_c8235/f1p21/1630	i1.0_HQ_c5629/f1p6/1932	i1.0_HQ_c6288/f1p3/1979	i1.0_HQ_c2081/f8p11/1612	i1.0_HQ_c1933/f2p13/1760	i1.0_HQ_c7330/f1p163/1658	i1.0_HQ_c3843/f1p407/1709	i1.0_HQ_c6192/f1p129/1881	i1.0_HQ_c2365/f2p13/1531	i1.0_HQ_c3707/f1p1/1741
			i1.0_HQ_c6297/f1p1/1962	i1.0_HQ_c554/f44p46/1347	i1.0_HQ_c8297/f1p7/1849	i1.0_HQ_c6119/f1p7/1604	i1.0_HQ_c6297/f1p1/1962	i1.0_HQ_c2736/f1p5/1576	i1.0_HQ_c2081/f8p11/1612	i1.0_HQ_c7419/f1p1/1669	i1.0_HQ_c3850/f1p2/1771	i1.0_HQ_c6288/f1p3/1979	i1.0_HQ_c2419/f3p7/1559	i1.0_HQ_c3969/f1p40/1320
			i1.0_HQ_c6360/f1p12/1858	i1.0_HQ_c5885/f1p5/1529	i1.0_HQ_c8486/f1p28/1270	i1.0_HQ_c6192/f1p129/1881	i1.0_HQ_c6817/f1p0/1390	i1.0_HQ_c3262/f1p13/1772	i1.0_HQ_c2365/f2p13/1531	i1.0_HQ_c7630/f1p6/1821	i1.0_HQ_c3883/f1p6/1883	i1.0_HQ_c6297/f1p1/1962	i1.0_HQ_c2456/f2p6/1989	i1.0_HQ_c4332/f1p31/1374
			i1.0_HQ_c6821/f1p12/1981	i1.0_HQ_c6722/f1p19/1700	i1.0_HQ_c8541/f2p2/1289	i1.0_HQ_c6360/f1p12/1858	i1.0_HQ_c7029/f1p7/1859	i1.0_HQ_c3521/f1p9/1468	i1.0_HQ_c2456/f2p6/1989	i1.0_HQ_c8061/f1p6/1212	i1.0_HQ_c4432/f1p10/1683	i1.0_HQ_c6360/f1p12/1858	i1.0_HQ_c2736/f1p5/1576	i1.0_HQ_c4356/f3p4/1503
			i1.0_HQ_c7029/f1p7/1859	i1.0_HQ_c7420/f1p2/1839	i1.0_HQ_c862/f13p22/1637	i1.0_HQ_c7668/f1p29/1945	i1.0_HQ_c7330/f1p163/1658	i1.0_HQ_c3707/f1p1/1741	i1.0_HQ_c2736/f1p5/1576	i1.0_HQ_c8297/f1p7/1849	i1.0_HQ_c4816/f1p17/1609	i1.0_HQ_c6729/f1p23/1645	i1.0_HQ_c2758/f1p0/1769	i1.0_HQ_c4582/f1p13/1365
			i1.0_HQ_c7419/f1p1/1669	i1.0_HQ_c8235/f1p21/1630	i1.0_HQ_c8709/f1p4/1745	i1.0_HQ_c8288/f1p2/1736	i1.0_HQ_c7368/f1p82/1290	i1.0_HQ_c3850/f1p2/1771	i1.0_HQ_c2882/f1p3/1672	i1.0_HQ_c8486/f1p28/1270	i1.0_HQ_c5016/f1p8/1720	i1.0_HQ_c7175/f1p4/1985	i1.0_HQ_c2882/f1p3/1672	i1.0_HQ_c5013/f1p5/1655
			i1.0_HQ_c7668/f1p29/1945	i1.0_HQ_c8285/f1p5/1718	i1.0_HQ_c9128/f1p4/1348	i1.0_HQ_c8590/f1p156/1664	i1.0_HQ_c7419/f1p1/1669	i1.0_HQ_c4332/f1p31/1374	i1.0_HQ_c3843/f1p407/1709	i1.0_HQ_c8525/f1p6/1666	i1.0_HQ_c5516/f1p8/1264	i1.0_HQ_c7419/f1p1/1669	i1.0_HQ_c2988/f1p118/1467	i1.0_HQ_c5404/f1p1/1797
			i1.0_HQ_c8061/f1p6/1212	i1.0_HQ_c857/f16p45/1661	i1.0_HQ_c9181/f1p7/1710	i1.0_HQ_c8596/f1p3/1348	i1.0_HQ_c7459/f1p0/1634	i1.0_HQ_c4582/f1p13/1365	i1.0_HQ_c3850/f1p2/1771	i1.0_HQ_c8541/f2p2/1289	i1.0_HQ_c554/f44p46/1347	i1.0_HQ_c7630/f1p6/1821	i1.0_HQ_c3843/f1p407/1709	i1.0_HQ_c6192/f1p129/1881
			i1.0_HQ_c8073/f1p61/1697	i1.0_HQ_c8709/f1p4/1745	i1.0_HQ_c9279/f1p8/1572	i1.0_HQ_c9885/f1p4/1602	i1.0_HQ_c7668/f1p29/1945	i1.0_HQ_c4819/f1p2/1342	i1.0_HQ_c4816/f1p17/1609	i1.0_HQ_c862/f13p22/1637	i1.0_HQ_c5885/f1p5/1529	i1.0_HQ_c8288/f1p2/1736	i1.0_HQ_c3883/f1p6/1883	i1.0_HQ_c6729/f1p23/1645
			i1.0_HQ_c8288/f1p2/1736	i1.0_HQ_c9181/f1p7/1710	i1.0_HQ_c953/f13p24/1526	i1.0_LQ_c12107/f1p37/1040	i1.0_HQ_c7935/f1p1/1545	i1.0_HQ_c5404/f1p1/1797	i1.0_HQ_c5016/f1p8/1720	i1.0_HQ_c8690/f1p2/1623	i1.0_HQ_c6722/f1p19/1700	i1.0_HQ_c8486/f1p28/1270	i1.0_HQ_c4095/f1p2/1180	i1.0_HQ_c7175/f1p4/1985
			i1.0_HQ_c8590/f1p156/1664	i1.0_HQ_c9279/f1p8/1572	i1.0_LQ_c10136/f1p8/1619	i1.0_LQ_c12247/f1p2/1551	i1.0_HQ_c8061/f1p6/1212	i1.0_HQ_c5445/f1p2/1236	i1.0_HQ_c5290/f1p0/1405	i1.0_HQ_c8709/f1p4/1745	i1.0_HQ_c6817/f1p0/1390	i1.0_HQ_c8525/f1p6/1666	i1.0_HQ_c4432/f1p10/1683	i1.0_HQ_c7630/f1p6/1821
			i1.0_HQ_c862/f13p22/1637	i1.0_HQ_c9811/f1p127/1850	i1.0_LQ_c13299/f1p3/1414	i10_LQ_c194/f1p1/10034	i1.0_HQ_c8073/f1p61/1697	i1.0_HQ_c5885/f1p5/1529	i1.0_HQ_c5445/f1p2/1236	i1.0_HQ_c8753/f1p18/1704	i1.0_HQ_c7029/f1p7/1859	i1.0_HQ_c8590/f1p156/1664	i1.0_HQ_c4816/f1p17/1609	i1.0_HQ_c8297/f1p7/1849
			i1.0_HQ_c9582/f1p112/1462	i1.0_LQ_c11255/f1p3/1356	i1.0_LQ_c14399/f1p3/1822	i1.0_LQ_c3261/f1p3/1892	i1.0_HQ_c8297/f1p7/1849	i1.0_HQ_c6192/f1p129/1881	i1.0_HQ_c5516/f1p8/1264	i1.0_HQ_c9128/f1p4/1348	i1.0_HQ_c7459/f1p0/1634	i1.0_HQ_c8596/f1p3/1348	i1.0_HQ_c4959/f1p6/1604	i1.0_HQ_c8486/f1p28/1270
			i1.0_HQ_c9885/f1p4/1602	i1.0_LQ_c12112/f1p0/1716	i1.0_LQ_c2966/f1p19/1300	i1.0_LQ_c3941/f1p1/1306	i1.0_HQ_c862/f13p22/1637	i1.0_HQ_c6253/f1p11/1940	i1.0_HQ_c5885/f1p5/1529	i1.0_HQ_c9177/f1p5/1282	i1.0_HQ_c8235/f1p21/1630	i1.0_HQ_c862/f13p22/1637	i1.0_HQ_c5016/f1p8/1720	i1.0_HQ_c8525/f1p6/1666
			i1.0_HQ_c9932/f1p51/1904	i1.0_LQ_c12552/f1p18/1588	i1.0_LQ_c4534/f1p29/1622	i1.0_LQ_c5758/f1p0/1893	i1.0_HQ_c9128/f1p4/1348	i1.0_HQ_c6495/f1p31/2021	i1.0_HQ_c6119/f1p7/1604	i1.0_HQ_c9181/f1p7/1710	i1.0_HQ_c8285/f1p5/1718	i1.0_HQ_c8753/f1p18/1704	i1.0_HQ_c5290/f1p0/1405	i1.0_HQ_c8596/f1p3/1348
			i1.0_LQ_c10118/f1p1/1553	i1.0_LQ_c12563/f1p0/1386	i1.0_LQ_c5394/f1p43/1449	i1.0_LQ_c6004/f1p39/1663	i1.0_HQ_c9582/f1p112/1462	i1.0_HQ_c6722/f1p19/1700	i1.0_HQ_c6253/f1p11/1940	i1.0_HQ_c9279/f1p8/1572	i1.0_HQ_c857/f16p45/1661	i1.0_HQ_c9177/f1p5/1282	i1.0_HQ_c5516/f1p8/1264	i1.0_HQ_c8709/f1p4/1745
			i1.0_LQ_c12107/f1p37/1040	i1.0_LQ_c14584/f1p0/1309	i1.1_HQ_c10634/f1p6/1906	i1.0_LQ_c7735/f1p1/1453	i1.0_LQ_c10118/f1p1/1553	i1.0_HQ_c6729/f1p23/1645	i1.0_HQ_c6890/f1p4/1435	i1.0_HQ_c963/f9p4/1438	i1.0_HQ_c9694/f2p0/1296	i1.0_LQ_c12107/f1p37/1040	i1.0_HQ_c5885/f1p5/1529	i1.0_HQ_c8753/f1p18/1704
			i1.0_LQ_c13663/f1p32/1580	i1.0_LQ_c3920/f1p0/1974	i1.1_HQ_c10811/f1p197/1740	i1.0_LQ_c8881/f1p3/1564	i1.0_LQ_c10136/f1p8/1619	i1.0_HQ_c7339/f1p29/1993	i1.0_HQ_c7029/f1p7/1859	i1.0_LQ_c10136/f1p8/1619	i1.0_LQ_c14812/f1p9/1875	i1.0_LQ_c14301/f1p10/1409	i1.0_HQ_c6119/f1p7/1604	i1.0_HQ_c9177/f1p5/1282
			i1.0_LQ_c1919/f2p9/1345	i1.0_LQ_c6035/f1p0/1329	i1.1_HQ_c12098/f1p11/1327	i1.0_LQ_c9696/f1p30/1597	i1.0_LQ_c12107/f1p37/1040	i1.0_HQ_c7420/f1p2/1839	i1.0_HQ_c7668/f1p29/1945	i1.0_LQ_c12107/f1p37/1040	i1.0_LQ_c1919/f2p9/1345	i10_LQ_c194/f1p1/10034	i1.0_HQ_c6890/f1p4/1435	i1.0_HQ_c9181/f1p7/1710
			i10_LQ_c194/f1p1/10034	i1.0_LQ_c7584/f1p11/1674	i1.1_HQ_c1218/f7p9/1382	i1.1_HQ_c10009/f1p1/1324	i1.0_LQ_c13299/f1p3/1414	i1.0_HQ_c8288/f1p2/1736	i1.0_HQ_c8285/f1p5/1718	i1.0_LQ_c13299/f1p3/1414	i1.0_LQ_c4534/f1p29/1622	i1.0_LQ_c2966/f1p19/1300	i1.0_HQ_c7029/f1p7/1859	i1.0_HQ_c9279/f1p8/1572
			i1.0_LQ_c2966/f1p19/1300	i1.0_LQ_c7992/f1p0/1488	i1.1_HQ_c12292/f1p48/1435	i1.1_HQ_c10094/f1p3/1455	i1.0_LQ_c14399/f1p3/1822	i1.0_HQ_c8596/f1p3/1348	i1.0_HQ_c9694/f2p0/1296	i1.0_LQ_c14301/f1p10/1409	i1.0_LQ_c6035/f1p0/1329	i1.0_LQ_c3007/f1p40/1366	i1.0_HQ_c7419/f1p1/1669	i1.0_HQ_c933/f11p22/1897
			i1.0_LQ_c5758/f1p0/1893	i1.0_LQ_c8985/f1p1/1376	i1.1_HQ_c13093/f1p10/1632	i1.1_HQ_c10612/f1p12/2059	i1.0_LQ_c2966/f1p19/1300	i1.0_HQ_c9811/f1p127/1850	i1.0_LQ_c14287/f1p0/1791	i1.0_LQ_c2966/f1p19/1300	i1.0_LQ_c8033/f1p21/1525	i1.0_LQ_c3261/f1p3/1892	i1.0_HQ_c7459/f1p0/1634	i1.0_HQ_c9811/f1p127/1850
			i1.0_LQ_c8881/f1p3/1564	i1.0_LQ_c9536/f1p1/1410	i1.1_HQ_c13144/f1p27/1958	i1.1_HQ_c10766/f1p4/1980	i1.0_LQ_c4534/f1p29/1622	i1.0_LQ_c11255/f1p3/1356	i1.0_LQ_c14812/f1p9/1875	i1.0_LQ_c3007/f1p40/1366	i1.1_HQ_c10372/f1p13/1846	i1.0_LQ_c3297/f1p1/1479	i1.0_HQ_c7668/f1p29/1945	i1.0_LQ_c11255/f1p3/1356
			i1.1_HQ_c10082/f2p17/1393	i1.0_LQ_c9985/f1p1/1684	i1.1_HQ_c13872/f1p4/1845	i1.1_HQ_c11741/f3p82/1452	i1.0_LQ_c5394/f1p43/1449	i1.0_LQ_c12112/f1p0/1716	i1.0_LQ_c1919/f2p9/1345	i1.0_LQ_c3297/f1p1/1479	i1.1_HQ_c10698/f1p33/1888	i1.0_LQ_c3941/f1p1/1306	i1.0_HQ_c8061/f1p6/1212	i1.0_LQ_c12107/f1p37/1040
			i1.1_HQ_c10094/f1p3/1455	i1.1_HQ_c1081/f6p11/1716	i1.1_HQ_c14023/f1p3/1881	i1.1_HQ_c12285/f1p3/1770	i1.1_HQ_c10082/f2p17/1393	i1.0_LQ_c12563/f1p0/1386	i1.0_LQ_c4204/f2p0/1574	i1.0_LQ_c4534/f1p29/1622	i1.1_HQ_c1081/f6p11/1716	i1.0_LQ_c4107/f1p0/1461	i1.0_HQ_c8073/f1p61/1697	i1.0_LQ_c12563/f1p0/1386
			i1.1_HQ_c10766/f1p4/1980	i1.1_HQ_c11023/f1p11/1523	i1.1_HQ_c14670/f1p11/1787	i1.1_HQ_c12717/f1p9/1546	i1.1_HQ_c10634/f1p6/1906	i1.0_LQ_c14301/f1p10/1409	i1.0_LQ_c7584/f1p11/1674	i1.0_LQ_c5394/f1p43/1449	i1.1_HQ_c10928/f1p8/1922	i1.0_LQ_c5758/f1p0/1893	i1.0_HQ_c8285/f1p5/1718	i1.0_LQ_c14301/f1p10/1409
			i1.1_HQ_c11087/f1p0/1528	i1.1_HQ_c12816/f1p15/1451	i1.1_HQ_c15080/f1p0/1703	i1.1_HQ_c12900/f1p10/1581	i1.1_HQ_c11289/f1p22/1406	i1.0_LQ_c14584/f1p0/1309	i1.0_LQ_c7721/f1p4/1348	i1.0_LQ_c8992/f1p1/1188	i1.1_HQ_c11023/f1p11/1523	i1.0_LQ_c6004/f1p39/1663	i1.0_HQ_c9582/f1p112/1462	i1.0_LQ_c14584/f1p0/1309
			i1.1_HQ_c11289/f1p22/1406	i1.1_HQ_c13093/f1p10/1632	i1.1_HQ_c1695/f5p0/1418	i1.1_HQ_c13054/f1p1/1336	i1.1_HQ_c1186/f7p15/1727	i1.0_LQ_c3261/f1p3/1892	i1.0_LQ_c7735/f1p1/1453	i1.0_LQ_c9696/f1p30/1597	i1.1_HQ_c1218/f7p9/1382	i1.0_LQ_c8881/f1p3/1564	i1.0_HQ_c9694/f2p0/1296	i1.0_LQ_c2589/f1p0/1282
			i1.1_HQ_c11741/f3p82/1452	i1.1_HQ_c13352/f1p23/1465	i1.1_HQ_c2918/f1p1/1947	i1.1_HQ_c13726/f1p2/1642	i1.1_HQ_c12098/f1p11/1327	i1.0_LQ_c3941/f1p1/1306	i1.1_HQ_c10094/f1p3/1455	i1.1_HQ_c10233/f1p37/2157	i1.1_HQ_c12728/f1p7/1540	i1.0_LQ_c8992/f1p1/1188	i1.0_HQ_c9932/f1p51/1904	i1.0_LQ_c3261/f1p3/1892
			i1.1_HQ_c1186/f7p15/1727	i1.1_HQ_c14023/f1p3/1881	i1.1_HQ_c2962/f1p0/1484	i1.1_HQ_c14512/f1p38/1442	i1.1_HQ_c12292/f1p48/1435	i1.0_LQ_c4204/f2p0/1574	i1.1_HQ_c10612/f1p12/2059	i1.1_HQ_c11078/f1p2/1634	i1.1_HQ_c12816/f1p15/1451	i1.0_LQ_c9696/f1p30/1597	i1.0_LQ_c13663/f1p32/1580	i1.0_LQ_c3297/f1p1/1479
			i1.1_HQ_c11977/f1p25/1989	i1.1_HQ_c14096/f1p8/1792	i1.1_HQ_c4002/f1p5/1484	i1.1_HQ_c14566/f1p4/1822	i1.1_HQ_c12312/f1p2/1453	i1.0_LQ_c7584/f1p11/1674	i1.1_HQ_c10698/f1p33/1888	i1.1_HQ_c11130/f1p3/1781	i1.1_HQ_c13144/f1p27/1958	i1.1_HQ_c10009/f1p1/1324	i1.0_LQ_c13929/f1p0/1233	i1.0_LQ_c3941/f1p1/1306
			i1.1_HQ_c12900/f1p10/1581	i1.1_HQ_c14100/f1p1/1674	i1.1_HQ_c5211/f1p17/1457	i1.1_HQ_c15103/f1p56/1934	i1.1_HQ_c13144/f1p27/1958	i1.0_LQ_c7735/f1p1/1453	i1.1_HQ_c10766/f1p4/1980	i1.1_HQ_c11289/f1p22/1406	i1.1_HQ_c1314/f6p26/1934	i1.1_HQ_c10233/f1p37/2157	i1.0_LQ_c14812/f1p9/1875	i1.0_LQ_c7584/f1p11/1674
			i1.1_HQ_c13726/f1p2/1642	i1.1_HQ_c14137/f1p15/1790	i1.1_HQ_c5567/f1p11/1478	i1.1_HQ_c15270/f1p1/1417	i1.1_HQ_c13872/f1p4/1845	i1.0_LQ_c7992/f1p0/1488	i1.1_HQ_c10928/f1p8/1922	i1.1_HQ_c12292/f1p48/1435	i1.1_HQ_c13779/f1p8/1484	i1.1_HQ_c10360/f1p7/1444	i1.0_LQ_c1919/f2p9/1345	i1.0_LQ_c7992/f1p0/1488
			i1.1_HQ_c14566/f1p4/1822	i1.1_HQ_c14670/f1p11/1787	i1.1_HQ_c588/f10p13/1417	i1.1_HQ_c1795/f2p5/1493	i1.1_HQ_c14514/f1p0/1535	i1.0_LQ_c9536/f1p1/1410	i1.1_HQ_c11023/f1p11/1523	i1.1_HQ_c13872/f1p4/1845	i1.1_HQ_c14023/f1p3/1881	i1.1_HQ_c10612/f1p12/2059	i1.0_LQ_c4534/f1p29/1622	i1.0_LQ_c8985/f1p1/1376
			i1.1_HQ_c14651/f1p40/1514	i1.1_HQ_c15080/f1p0/1703	i1.1_HQ_c6347/f1p2/1948	i1.1_HQ_c2328/f3p9/1797	i1.1_HQ_c1477/f5p7/1859	i1.0_LQ_c9696/f1p30/1597	i1.1_HQ_c11741/f3p82/1452	i1.1_HQ_c14670/f1p11/1787	i1.1_HQ_c14096/f1p8/1792	i1.1_HQ_c10766/f1p4/1980	i1.0_LQ_c9703/f1p0/1352	i1.0_LQ_c8992/f1p1/1188
			i1.1_HQ_c1477/f5p7/1859	i1.1_HQ_c1583/f3p25/1295	i1.1_HQ_c6767/f1p16/1512	i1.1_HQ_c3558/f1p11/1506	i1.1_HQ_c1625/f6p41/1966	i1.1_HQ_c10009/f1p1/1324	i1.1_HQ_c12011/f1p49/1700	i1.1_HQ_c1477/f5p7/1859	i1.1_HQ_c15069/f1p4/1499	i1.1_HQ_c11078/f1p2/1634	i1.1_HQ_c10082/f2p17/1393	i1.0_LQ_c9536/f1p1/1410
			i1.1_HQ_c1770/f4p1/1303	i1.1_HQ_c1695/f5p0/1418	i1.1_HQ_c7781/f1p2/1798	i1.1_HQ_c3783/f2p12/1966	i1.1_HQ_c1770/f4p1/1303	i1.1_HQ_c10247/f1p5/1331	i1.1_HQ_c12285/f1p3/1770	i1.1_HQ_c15103/f1p56/1934	i1.1_HQ_c15080/f1p0/1703	i1.1_HQ_c11087/f1p0/1528	i1.1_HQ_c10094/f1p3/1455	i1.0_LQ_c9696/f1p30/1597
			i1.1_HQ_c2328/f3p9/1797	i1.1_HQ_c2137/f2p3/1326	i1.1_HQ_c7810/f1p183/1633	i1.1_HQ_c4778/f1p2/1360	i1.1_HQ_c2605/f1p1/1655	i1.1_HQ_c10612/f1p12/2059	i1.1_HQ_c12728/f1p7/1540	i1.1_HQ_c1734/f4p9/1576	i1.1_HQ_c1534/f7p37/1310	i1.1_HQ_c11289/f1p22/1406	i1.1_HQ_c10634/f1p6/1906	i1.0_LQ_c9985/f1p1/1684
			i1.1_HQ_c3396/f2p3/1842	i1.1_HQ_c2316/f2p1/1521	i1.1_HQ_c8101/f1p58/1933	i1.1_HQ_c7129/f5p57/1311	i1.1_HQ_c3396/f2p3/1842	i1.1_HQ_c11023/f1p11/1523	i1.1_HQ_c12816/f1p15/1451	i1.1_HQ_c1770/f4p1/1303	i1.1_HQ_c1695/f5p0/1418	i1.1_HQ_c11741/f3p82/1452	i1.1_HQ_c10698/f1p33/1888	i1.1_HQ_c10009/f1p1/1324
			i1.1_HQ_c3783/f2p12/1966	i1.1_HQ_c2432/f2p0/1489	i1.1_HQ_c848/f23p98/1545	i1.1_HQ_c713/f33p83/1816	i1.1_HQ_c3868/f1p21/1709	i1.1_HQ_c12717/f1p9/1546	i1.1_HQ_c12900/f1p10/1581	i1.1_HQ_c1850/f2p2/1744	i1.1_HQ_c1938/f2p15/1745	i1.1_HQ_c11918/f2p16/1515	i1.1_HQ_c10766/f1p4/1980	i1.1_HQ_c10233/f1p37/2157
			i1.1_HQ_c4772/f1p59/1621	i1.1_HQ_c2520/f1p12/1806	i1.1_HQ_c8848/f1p42/1490	i1.1_HQ_c7367/f1p117/1719	i1.1_HQ_c4002/f1p5/1484	i1.1_HQ_c12816/f1p15/1451	i1.1_HQ_c1314/f6p26/1934	i1.1_HQ_c2213/f2p3/1304	i1.1_HQ_c2057/f2p5/1505	i1.1_HQ_c12142/f1p9/1433	i1.1_HQ_c10928/f1p8/1922	i1.1_HQ_c10612/f1p12/2059
			i1.1_HQ_c4778/f1p2/1360	i1.1_HQ_c2918/f1p1/1947	i1.1_HQ_c9290/f1p5/1849	i1.1_HQ_c7860/f1p47/1976	i1.1_HQ_c4772/f1p59/1621	i1.1_HQ_c13054/f1p1/1336	i1.1_HQ_c13726/f1p2/1642	i1.1_HQ_c2918/f1p1/1947	i1.1_HQ_c2342/f2p14/1618	i1.1_HQ_c12292/f1p48/1435	i1.1_HQ_c1186/f7p15/1727	i1.1_HQ_c11078/f1p2/1634
			i1.1_HQ_c5255/f1p74/1492	i1.1_HQ_c2962/f1p0/1484	i1.1_HQ_c9309/f1p1/1357	i1.1_HQ_c7932/f1p28/1488	i1.1_HQ_c588/f10p13/1417	i1.1_HQ_c14096/f1p8/1792	i1.1_HQ_c13779/f1p8/1484	i1.1_HQ_c3396/f2p3/1842	i1.1_HQ_c2936/f1p5/1957	i1.1_HQ_c12717/f1p9/1546	i1.1_HQ_c12728/f1p7/1540	i1.1_HQ_c12292/f1p48/1435
			i1.1_HQ_c6776/f1p10/1477	i1.1_HQ_c3779/f2p38/1601	i1.1_HQ_c959/f8p10/1641	i1.1_HQ_c8382/f1p1/1419	i1.1_HQ_c6347/f1p2/1948	i1.1_HQ_c14100/f1p1/1674	i1.1_HQ_c14096/f1p8/1792	i1.1_HQ_c4073/f1p6/1762	i1.1_HQ_c2962/f1p0/1484	i1.1_HQ_c13054/f1p1/1336	i1.1_HQ_c12816/f1p15/1451	i1.1_HQ_c12717/f1p9/1546
			i1.1_HQ_c7129/f5p57/1311	i1.1_HQ_c3786/f1p0/1579	i1.1_HQ_c9812/f1p47/1235	i1.1_HQ_c8522/f1p43/1426	i1.1_HQ_c6767/f1p16/1512	i1.1_HQ_c14137/f1p15/1790	i1.1_HQ_c15069/f1p4/1499	i1.1_HQ_c4772/f1p59/1621	i1.1_HQ_c3786/f1p0/1579	i1.1_HQ_c14512/f1p38/1442	i1.1_HQ_c12900/f1p10/1581	i1.1_HQ_c13054/f1p1/1336
			i1.1_HQ_c7367/f1p117/1719	i1.1_HQ_c4948/f1p9/1484	i1.1_LQ_c11092/f1p15/1991	i1.1_HQ_c8734/f1p3/1856	i1.1_HQ_c7129/f5p57/1311	i1.1_HQ_c14512/f1p38/1442	i1.1_HQ_c15270/f1p1/1417	i1.1_HQ_c5211/f1p17/1457	i1.1_HQ_c4002/f1p5/1484	i1.1_HQ_c14566/f1p4/1822	i1.1_HQ_c13144/f1p27/1958	i1.1_HQ_c14100/f1p1/1674
			i1.1_HQ_c7860/f1p47/1976	i1.1_HQ_c5402/f1p9/1542	i1.1_LQ_c11270/f1p51/1784	i1.1_HQ_c890/f8p36/1948	i1.1_HQ_c7520/f2p7/1359	i1.1_HQ_c15103/f1p56/1934	i1.1_HQ_c1534/f7p37/1310	i1.1_HQ_c5255/f1p74/1492	i1.1_HQ_c4229/f1p17/1840	i1.1_HQ_c14651/f1p40/1514	i1.1_HQ_c1314/f6p26/1934	i1.1_HQ_c14137/f1p15/1790
			i1.1_HQ_c8169/f1p2/1596	i1.1_HQ_c5567/f1p11/1478	i1.1_LQ_c12517/f1p5/1575	i1.1_HQ_c9080/f1p44/1809	i1.1_HQ_c7810/f1p183/1633	i1.1_HQ_c15270/f1p1/1417	i1.1_HQ_c1857/f3p11/1544	i1.1_HQ_c5556/f1p5/1509	i1.1_HQ_c4948/f1p9/1484	i1.1_HQ_c14767/f1p144/1932	i1.1_HQ_c13726/f1p2/1642	i1.1_HQ_c14512/f1p38/1442
			i1.1_HQ_c8382/f1p1/1419	i1.1_HQ_c6020/f1p9/1874	i1.1_LQ_c14589/f1p1/1495	i1.1_HQ_c9320/f1p13/1410	i1.1_HQ_c8169/f1p2/1596	i1.1_HQ_c1583/f3p25/1295	i1.1_HQ_c1938/f2p15/1745	i1.1_HQ_c588/f10p13/1417	i1.1_HQ_c5265/f1p20/1359	i1.1_HQ_c1477/f5p7/1859	i1.1_HQ_c13779/f1p8/1484	i1.1_HQ_c14670/f1p11/1787
			i1.1_HQ_c8492/f1p4/1658	i1.1_HQ_c6723/f1p130/1361	i1.1_LQ_c15062/f1p5/1700	i1.1_LQ_c10794/f1p5/1577	i1.1_HQ_c8848/f1p42/1490	i1.1_HQ_c1795/f2p5/1493	i1.1_HQ_c2057/f2p5/1505	i1.1_HQ_c6736/f1p6/1380	i1.1_HQ_c5567/f1p11/1478	i1.1_HQ_c15103/f1p56/1934	i1.1_HQ_c14096/f1p8/1792	i1.1_HQ_c14767/f1p144/1932
			i1.1_HQ_c8522/f1p43/1426	i1.1_HQ_c7154/f1p35/1907	i1.1_LQ_c3752/f1p241/1752	i1.1_LQ_c13418/f1p21/1709	i1.1_HQ_c9083/f1p10/1701	i1.1_HQ_c1857/f3p11/1544	i1.1_HQ_c2342/f2p14/1618	i1.1_HQ_c6767/f1p16/1512	i1.1_HQ_c6358/f1p3/1967	i1.1_HQ_c1734/f4p9/1576	i1.1_HQ_c15069/f1p4/1499	i1.1_HQ_c15103/f1p56/1934
			i1.1_HQ_c9080/f1p44/1809	i1.1_HQ_c7781/f1p2/1798	i1.1_LQ_c4068/f1p1/1468	i1.1_LQ_c13498/f1p0/1624	i1.1_HQ_c9309/f1p1/1357	i1.1_HQ_c2342/f2p14/1618	i1.1_HQ_c2936/f1p5/1957	i1.1_HQ_c7367/f1p117/1719	i1.1_HQ_c7116/f1p22/1278	i1.1_HQ_c1770/f4p1/1303	i1.1_HQ_c1534/f7p37/1310	i1.1_HQ_c1583/f3p25/1295
			i1.1_HQ_c9083/f1p10/1701	i1.1_HQ_c8101/f1p58/1933	i1.1_LQ_c7503/f1p3/1818	i1.1_LQ_c13809/f1p2/1684	i1.1_HQ_c959/f8p10/1641	i1.1_HQ_c2432/f2p0/1489	i1.1_HQ_c3558/f1p11/1506	i1.1_HQ_c7781/f1p2/1798	i1.1_HQ_c7154/f1p35/1907	i1.1_HQ_c1795/f2p5/1493	i1.1_HQ_c15364/f4p50/1430	i1.1_HQ_c1734/f4p9/1576
			i1.1_HQ_c9320/f1p13/1410	i1.1_HQ_c8323/f1p6/1327	i1.1_LQ_c8358/f1p4/1216	i1.1_LQ_c14354/f1p4/1729	i1.1_HQ_c9812/f1p47/1235	i1.1_HQ_c2520/f1p12/1806	i1.1_HQ_c3620/f2p32/1743	i1.1_HQ_c7810/f1p183/1633	i1.1_HQ_c7719/f1p4/1617	i1.1_HQ_c2213/f2p3/1304	i1.1_HQ_c1938/f2p15/1745	i1.1_HQ_c1795/f2p5/1493
			i1.1_HQ_c949/f12p11/1275	i1.1_HQ_c848/f23p98/1545	i1.2_HQ_c10046/f1p197/1892	i1.1_LQ_c7805/f1p8/1986	i1.1_LQ_c12438/f1p11/1690	i1.1_HQ_c3558/f1p11/1506	i1.1_HQ_c3786/f1p0/1579	i1.1_HQ_c8101/f1p58/1933	i1.1_HQ_c7990/f1p7/1467	i1.1_HQ_c3396/f2p3/1842	i1.1_HQ_c2057/f2p5/1505	i1.1_HQ_c1850/f2p2/1744
			i1.1_LQ_c12438/f1p11/1690	i1.1_HQ_c9290/f1p5/1849	i1.2_HQ_c10270/f1p19/1890	i1.2_HQ_c10174/f1p20/1398	i1.1_LQ_c12517/f1p5/1575	i1.1_HQ_c3779/f2p38/1601	i1.1_HQ_c4229/f1p17/1840	i1.1_HQ_c848/f23p98/1545	i1.1_HQ_c8323/f1p6/1327	i1.1_HQ_c4073/f1p6/1762	i1.1_HQ_c2342/f2p14/1618	i1.1_HQ_c1949/f2p6/1636
			i1.1_LQ_c12754/f1p23/1711	i1.1_HQ_c9609/f1p2/1448	i1.2_HQ_c10679/f1p74/1969	i1.2_HQ_c10407/f2p2/1986	i1.1_LQ_c12754/f1p23/1711	i1.1_HQ_c3786/f1p0/1579	i1.1_HQ_c4380/f1p32/1438	i1.1_HQ_c9083/f1p10/1701	i1.1_HQ_c8848/f1p42/1490	i1.1_HQ_c4772/f1p59/1621	i1.1_HQ_c3620/f2p32/1743	i1.1_HQ_c2213/f2p3/1304
			i1.1_LQ_c13418/f1p21/1709	i1.1_HQ_c9813/f1p3/1367	i1.2_HQ_c10997/f1p2/1705	i1.2_HQ_c11171/f1p88/1441	i1.1_LQ_c14589/f1p1/1495	i1.1_HQ_c3790/f1p4/1511	i1.1_HQ_c4948/f1p9/1484	i1.1_HQ_c9183/f1p9/1386	i1.1_HQ_c9063/f1p37/1715	i1.1_HQ_c4778/f1p2/1360	i1.1_HQ_c3786/f1p0/1579	i1.1_HQ_c2432/f2p0/1489
			i1.1_LQ_c13498/f1p0/1624	i1.1_LQ_c10835/f1p6/1408	i1.2_HQ_c11124/f1p106/1532	i1.2_HQ_c11400/f2p18/1882	i1.1_LQ_c15062/f1p5/1700	i1.1_HQ_c4948/f1p9/1484	i1.1_HQ_c5265/f1p20/1359	i1.1_HQ_c9309/f1p1/1357	i1.1_HQ_c9193/f3p127/1778	i1.1_HQ_c5255/f1p74/1492	i1.1_HQ_c4002/f1p5/1484	i1.1_HQ_c2520/f1p12/1806
			i1.1_LQ_c13809/f1p2/1684	i1.1_LQ_c11092/f1p15/1991	i1.2_HQ_c11328/f1p35/1973	i1.2_HQ_c1238/f5p34/1568	i1.1_LQ_c3752/f1p241/1752	i1.1_HQ_c5402/f1p9/1542	i1.1_HQ_c5495/f1p0/1511	i1.1_HQ_c959/f8p10/1641	i1.1_HQ_c9227/f1p22/1678	i1.1_HQ_c5556/f1p5/1509	i1.1_HQ_c4229/f1p17/1840	i1.1_HQ_c2918/f1p1/1947
			i1.1_LQ_c3969/f1p1/1383	i1.1_LQ_c11270/f1p51/1784	i1.2_HQ_c11332/f1p47/1932	i1.2_HQ_c1241/f6p16/1867	i1.1_LQ_c3969/f1p1/1383	i1.1_HQ_c6583/f1p1/1289	i1.1_HQ_c6358/f1p3/1967	i1.1_HQ_c9750/f1p102/1506	i1.1_HQ_c9418/f1p43/1336	i1.1_HQ_c6736/f1p6/1380	i1.1_HQ_c4380/f1p32/1438	i1.1_HQ_c3721/f1p2/1762
			i1.2_HQ_c10407/f2p2/1986	i1.1_LQ_c11988/f1p0/1998	i1.2_HQ_c1135/f8p29/1831	i1.2_HQ_c12496/f1p108/1403	i1.1_LQ_c4035/f1p43/1806	i1.1_HQ_c6723/f1p130/1361	i1.1_HQ_c6583/f1p1/1289	i1.1_HQ_c9812/f1p47/1235	i1.1_HQ_c9609/f1p2/1448	i1.1_HQ_c7129/f5p57/1311	i1.1_HQ_c4778/f1p2/1360	i1.1_HQ_c3779/f2p38/1601
			i1.2_HQ_c11212/f4p1/1575	i1.1_LQ_c13893/f1p3/1995	i1.2_HQ_c12351/f1p20/1690	i1.2_HQ_c12552/f1p23/1976	i1.1_LQ_c7503/f1p3/1818	i1.1_HQ_c6945/f1p6/1530	i1.1_HQ_c7116/f1p22/1278	i1.1_LQ_c11092/f1p15/1991	i1.1_HQ_c9667/f1p19/1498	i1.1_HQ_c7367/f1p117/1719	i1.1_HQ_c5849/f1p2/1920	i1.1_HQ_c3790/f1p4/1511
			i1.2_HQ_c1134/f7p27/1672	i1.1_LQ_c14297/f1p0/1603	i1.2_HQ_c12394/f1p2/1314	i1.2_HQ_c12670/f1p12/1549	i1.1_LQ_c8220/f1p9/1752	i1.1_HQ_c7154/f1p35/1907	i1.1_HQ_c7154/f1p35/1907	i1.1_LQ_c12517/f1p5/1575	i1.1_HQ_c9813/f1p3/1367	i1.1_HQ_c8734/f1p3/1856	i1.1_HQ_c5976/f1p0/1371	i1.1_HQ_c5255/f1p74/1492
			i1.2_HQ_c1238/f5p34/1568	i1.1_LQ_c14437/f1p24/1548	i1.2_HQ_c12681/f1p7/1442	i1.2_HQ_c12973/f1p6/1309	i1.2_HQ_c10046/f1p197/1892	i1.1_HQ_c7932/f1p28/1488	i1.1_HQ_c7719/f1p4/1617	i1.1_LQ_c12754/f1p23/1711	i1.1_LQ_c11231/f1p2/1615	i1.1_HQ_c9080/f1p44/1809	i1.1_HQ_c6358/f1p3/1967	i1.1_HQ_c5402/f1p9/1542
			i1.2_HQ_c12552/f1p23/1976	i1.1_LQ_c14834/f1p3/1979	i1.2_HQ_c12919/f1p1/1771	i1.2_HQ_c13586/f1p9/1750	i1.2_HQ_c10188/f5p32/1733	i1.1_HQ_c8734/f1p3/1856	i1.1_HQ_c7860/f1p47/1976	i1.1_LQ_c15062/f1p5/1700	i1.1_LQ_c12170/f1p2/2018	i1.1_HQ_c9083/f1p10/1701	i1.1_HQ_c6776/f1p10/1477	i1.1_HQ_c5556/f1p5/1509
			i1.2_HQ_c12670/f1p12/1549	i1.1_LQ_c3928/f1p12/1503	i1.2_HQ_c13426/f1p33/1340	i1.2_HQ_c13760/f10p28/1366	i1.2_HQ_c10270/f1p19/1890	i1.1_HQ_c890/f8p36/1948	i1.1_HQ_c7932/f1p28/1488	i1.1_LQ_c3752/f1p241/1752	i1.1_LQ_c12982/f1p1/1341	i1.1_HQ_c9183/f1p9/1386	i1.1_HQ_c7045/f1p38/1986	i1.1_HQ_c6723/f1p130/1361
			i1.2_HQ_c12973/f1p6/1309	i1.1_LQ_c4068/f1p1/1468	i1.2_HQ_c13794/f1p3/1823	i1.2_HQ_c14454/f1p6/1401	i1.2_HQ_c10407/f2p2/1986	i1.1_HQ_c9268/f2p2/1541	i1.1_HQ_c7990/f1p7/1467	i1.1_LQ_c3969/f1p1/1383	i1.1_LQ_c13893/f1p3/1995	i1.1_HQ_c9750/f1p102/1506	i1.1_HQ_c7116/f1p22/1278	i1.1_HQ_c6736/f1p6/1380
			i1.2_HQ_c13144/f1p4/1509	i1.2_HQ_c10205/f1p13/1464	i1.2_HQ_c14132/f1p11/1687	i1.2_HQ_c1453/f4p65/1951	i1.2_HQ_c10650/f2p4/1916	i1.1_HQ_c9609/f1p2/1448	i1.1_HQ_c8382/f1p1/1419	i1.1_LQ_c5569/f1p7/1803	i1.1_LQ_c4068/f1p1/1468	i1.1_LQ_c10794/f1p5/1577	i1.1_HQ_c7719/f1p4/1617	i1.1_HQ_c6945/f1p6/1530
			i1.2_HQ_c13845/f1p5/1991	i1.2_HQ_c11171/f1p88/1441	i1.2_HQ_c15207/f55p119/1568	i1.2_HQ_c15288/f1p6/1726	i1.2_HQ_c10997/f1p2/1705	i1.1_HQ_c9813/f1p3/1367	i1.1_HQ_c8522/f1p43/1426	i1.1_LQ_c6745/f1p1/1305	i1.1_LQ_c4952/f1p95/1623	i1.1_LQ_c12754/f1p23/1711	i1.1_HQ_c7860/f1p47/1976	i1.1_HQ_c7367/f1p117/1719
			i1.2_HQ_c14595/f1p27/2077	i1.2_HQ_c11188/f1p9/1529	i1.2_HQ_c2485/f2p5/1417	i1.2_HQ_c15334/f8p131/1398	i1.2_HQ_c11124/f1p106/1532	i1.1_LQ_c10794/f1p5/1577	i1.1_HQ_c890/f8p36/1948	i1.1_LQ_c8220/f1p9/1752	i1.1_LQ_c7503/f1p3/1818	i1.1_LQ_c13418/f1p21/1709	i1.1_HQ_c7990/f1p7/1467	i1.1_HQ_c7781/f1p2/1798
			i1.2_HQ_c15024/f1p17/1546	i1.2_HQ_c1135/f8p29/1831	i1.2_HQ_c2961/f1p54/1972	i1.2_HQ_c1640/f3p172/1738	i1.2_HQ_c11328/f1p35/1973	i1.1_LQ_c10835/f1p6/1408	i1.1_HQ_c9063/f1p37/1715	i1.2_HQ_c10188/f5p32/1733	i1.1_LQ_c7784/f1p12/1827	i1.1_LQ_c14354/f1p4/1729	i1.1_HQ_c8169/f1p2/1596	i1.1_HQ_c8101/f1p58/1933
			i1.2_HQ_c15334/f8p131/1398	i1.2_HQ_c12095/f1p38/1393	i1.2_HQ_c2991/f1p5/1487	i1.2_HQ_c1738/f4p7/1721	i1.2_HQ_c11332/f1p47/1932	i1.1_LQ_c11988/f1p0/1998	i1.1_HQ_c9080/f1p44/1809	i1.2_HQ_c10679/f1p74/1969	i1.2_HQ_c10283/f1p6/1683	i1.1_LQ_c3969/f1p1/1383	i1.1_HQ_c8382/f1p1/1419	i1.1_HQ_c8734/f1p3/1856
			i1.2_HQ_c1640/f3p172/1738	i1.2_HQ_c12394/f1p2/1314	i1.2_HQ_c3530/f1p2/1357	i1.2_HQ_c2523/f1p1/1680	i1.2_HQ_c11753/f3p27/1792	i1.1_LQ_c12818/f1p128/1730	i1.1_HQ_c9193/f3p127/1778	i1.2_HQ_c1090/f8p14/1775	i1.2_HQ_c11077/f1p17/1801	i1.1_LQ_c6745/f1p1/1305	i1.1_HQ_c8492/f1p4/1658	i1.1_HQ_c9750/f1p102/1506
			i1.2_HQ_c1738/f4p7/1721	i1.2_HQ_c12822/f1p12/1459	i1.2_HQ_c3686/f1p3/1815	i1.2_HQ_c2638/f1p35/1791	i1.2_HQ_c12351/f1p20/1690	i1.1_LQ_c13418/f1p21/1709	i1.1_HQ_c9227/f1p22/1678	i1.2_HQ_c11332/f1p47/1932	i1.2_HQ_c11124/f1p106/1532	i1.2_HQ_c10171/f1p1/1517	i1.1_HQ_c8522/f1p43/1426	i1.1_LQ_c10794/f1p5/1577
			i1.2_HQ_c2638/f1p35/1791	i1.2_HQ_c12898/f1p2/1726	i1.2_HQ_c5146/f1p57/1938	i1.2_HQ_c3239/f1p24/1678	i1.2_HQ_c12670/f1p12/1549	i1.1_LQ_c13893/f1p3/1995	i1.1_HQ_c9320/f1p13/1410	i1.2_HQ_c1135/f8p29/1831	i1.2_HQ_c1185/f7p12/1349	i1.2_HQ_c10174/f1p20/1398	i1.1_HQ_c8848/f1p42/1490	i1.1_LQ_c10835/f1p6/1408
			i1.2_HQ_c3496/f1p4/1750	i1.2_HQ_c12919/f1p1/1771	i1.2_HQ_c5174/f1p4/1291	i1.2_HQ_c3496/f1p4/1750	i1.2_HQ_c13144/f1p4/1509	i1.1_LQ_c14354/f1p4/1729	i1.1_HQ_c9361/f1p12/1542	i1.2_HQ_c12351/f1p20/1690	i1.2_HQ_c12095/f1p38/1393	i1.2_HQ_c10407/f2p2/1986	i1.1_HQ_c9063/f1p37/1715	i1.1_LQ_c11092/f1p15/1991
			i1.2_HQ_c3852/f1p0/1863	i1.2_HQ_c15055/f2p17/1434	i1.2_HQ_c5550/f1p45/1420	i1.2_HQ_c3852/f1p0/1863	i1.2_HQ_c13426/f1p33/1340	i1.1_LQ_c14834/f1p3/1979	i1.1_HQ_c9418/f1p43/1336	i1.2_HQ_c12670/f1p12/1549	i1.2_HQ_c12630/f1p4/1271	i1.2_HQ_c11171/f1p88/1441	i1.1_HQ_c9080/f1p44/1809	i1.1_LQ_c12754/f1p23/1711
			i1.2_HQ_c3930/f1p5/1438	i1.2_HQ_c1817/f3p4/1979	i1.2_HQ_c7102/f1p125/1759	i1.2_HQ_c3930/f1p5/1438	i1.2_HQ_c13845/f1p5/1991	i1.1_LQ_c4068/f1p1/1468	i1.1_HQ_c9609/f1p2/1448	i1.2_HQ_c12681/f1p7/1442	i1.2_HQ_c13426/f1p33/1340	i1.2_HQ_c12351/f1p20/1690	i1.1_HQ_c9193/f3p127/1778	i1.1_LQ_c12818/f1p128/1730
			i1.2_HQ_c4204/f1p3/1425	i1.2_HQ_c2686/f1p150/1723	i1.2_HQ_c736/f31p53/1950	i1.2_HQ_c3959/f1p6/1401	i1.2_HQ_c15024/f1p17/1546	i1.1_LQ_c7805/f1p8/1986	i1.1_HQ_c9667/f1p19/1498	i1.2_HQ_c12687/f1p1/1329	i1.2_HQ_c14132/f1p11/1687	i1.2_HQ_c1238/f5p34/1568	i1.1_HQ_c9227/f1p22/1678	i1.1_LQ_c13418/f1p21/1709
			i1.2_HQ_c4214/f1p7/1537	i1.2_HQ_c2961/f1p54/1972	i1.2_HQ_c742/f32p44/1365	i1.2_HQ_c4204/f1p3/1425	i1.2_HQ_c1908/f2p6/1434	i1.2_HQ_c10174/f1p20/1398	i1.1_HQ_c9813/f1p3/1367	i1.2_HQ_c12987/f1p10/1554	i1.2_HQ_c14385/f1p7/1357	i1.2_HQ_c12670/f1p12/1549	i1.1_HQ_c9320/f1p13/1410	i1.1_LQ_c14297/f1p0/1603
			i1.2_HQ_c4366/f1p40/1739	i1.2_HQ_c3329/f1p41/1404	i1.2_HQ_c7627/f1p7/1346	i1.2_HQ_c4214/f1p7/1537	i1.2_HQ_c2485/f2p5/1417	i1.2_HQ_c10205/f1p13/1464	i1.1_LQ_c11231/f1p2/1615	i1.2_HQ_c13424/f1p31/1397	i1.2_HQ_c15207/f55p119/1568	i1.2_HQ_c12681/f1p7/1442	i1.1_HQ_c9418/f1p43/1336	i1.1_LQ_c14354/f1p4/1729
			i1.2_HQ_c4533/f1p24/1334	i1.2_HQ_c4678/f1p40/1769	i1.2_HQ_c798/f9p11/1411	i1.2_HQ_c4894/f1p20/1529	i1.2_HQ_c2991/f1p5/1487	i1.2_HQ_c10283/f1p6/1683	i1.1_LQ_c11315/f1p7/1790	i1.2_HQ_c13794/f1p3/1823	i1.2_HQ_c1817/f3p4/1979	i1.2_HQ_c12687/f1p1/1329	i1.1_LQ_c11231/f1p2/1615	i1.1_LQ_c14834/f1p3/1979
			i1.2_HQ_c4598/f1p3/1276	i1.2_HQ_c4922/f2p4/1390	i1.2_HQ_c8138/f1p3/1397	i1.2_HQ_c5024/f1p39/1484	i1.2_HQ_c3530/f1p2/1357	i1.2_HQ_c10484/f1p55/1960	i1.1_LQ_c12982/f1p1/1341	i1.2_HQ_c1908/f2p6/1434	i1.2_HQ_c2991/f1p5/1487	i1.2_HQ_c12973/f1p6/1309	i1.1_LQ_c11964/f1p3/1418	i1.1_LQ_c4068/f1p1/1468
			i1.2_HQ_c4630/f1p35/1664	i1.2_HQ_c5146/f1p57/1938	i1.2_HQ_c8248/f1p11/1988	i1.2_HQ_c534/f42p99/1779	i1.2_HQ_c3610/f1p21/1533	i1.2_HQ_c10929/f1p14/1631	i1.1_LQ_c13809/f1p2/1684	i1.2_HQ_c2462/f4p9/1281	i1.2_HQ_c3022/f1p154/1876	i1.2_HQ_c12987/f1p10/1554	i1.1_LQ_c12438/f1p11/1690	i1.1_LQ_c6745/f1p1/1305
			i1.2_HQ_c534/f42p99/1779	i1.2_HQ_c5274/f1p2/1320	i1.2_HQ_c9731/f1p5/1633	i1.2_HQ_c5534/f1p7/1722	i1.2_HQ_c4366/f1p40/1739	i1.2_HQ_c11054/f1p9/1893	i1.1_LQ_c13893/f1p3/1995	i1.2_HQ_c2485/f2p5/1417	i1.2_HQ_c3329/f1p41/1404	i1.2_HQ_c13196/f1p2/1609	i1.1_LQ_c12982/f1p1/1341	i1.1_LQ_c7805/f1p8/1986
			i1.2_HQ_c5534/f1p7/1722	i1.2_HQ_c6316/f1p7/1984	i1.2_HQ_c9986/f1p10/1454	i1.2_HQ_c5631/f1p50/1517	i1.2_HQ_c4630/f1p35/1664	i1.2_HQ_c11171/f1p88/1441	i1.1_LQ_c14354/f1p4/1729	i1.2_HQ_c2961/f1p54/1972	i1.2_HQ_c3505/f1p11/1314	i1.2_HQ_c13424/f1p31/1397	i1.1_LQ_c13809/f1p2/1684	i1.2_HQ_c10174/f1p20/1398
			i1.2_HQ_c7050/f1p2/1510	i1.2_HQ_c7220/f1p7/1388	i1.2_LQ_c10367/f1p24/1545	i1.2_HQ_c5788/f1p19/1333	i1.2_HQ_c5174/f1p4/1291	i1.2_HQ_c11400/f2p18/1882	i1.1_LQ_c9048/f1p12/1293	i1.2_HQ_c3414/f1p1/1248	i1.2_HQ_c3530/f1p2/1357	i1.2_HQ_c13586/f1p9/1750	i1.1_LQ_c4035/f1p43/1806	i1.2_HQ_c10205/f1p13/1464
			i1.2_HQ_c7102/f1p125/1759	i1.2_HQ_c736/f31p53/1950	i1.2_LQ_c12529/f1p0/1972	i1.2_HQ_c5887/f1p27/1691	i1.2_HQ_c5443/f2p6/1864	i1.2_HQ_c12095/f1p38/1393	i1.2_HQ_c10283/f1p6/1683	i1.2_HQ_c3610/f1p21/1533	i1.2_HQ_c4068/f1p71/1386	i1.2_HQ_c13760/f10p28/1366	i1.1_LQ_c4952/f1p95/1623	i1.2_HQ_c10484/f1p55/1960
			i1.2_HQ_c7317/f1p8/1948	i1.2_HQ_c742/f32p44/1365	i1.2_LQ_c12936/f1p72/1538	i1.2_HQ_c6640/f1p3/1971	i1.2_HQ_c5550/f1p45/1420	i1.2_HQ_c1241/f6p16/1867	i1.2_HQ_c10407/f2p2/1986	i1.2_HQ_c4165/f1p0/1772	i1.2_HQ_c5274/f1p2/1320	i1.2_HQ_c1453/f4p65/1951	i1.1_LQ_c5465/f1p0/1888	i1.2_HQ_c10679/f1p74/1969
			i1.2_HQ_c7742/f1p15/1346	i1.2_HQ_c8148/f1p3/1414	i1.2_LQ_c3177/f1p11/1693	i1.2_HQ_c8052/f1p422/1826	i1.2_HQ_c6984/f1p6/1960	i1.2_HQ_c12822/f1p12/1459	i1.2_HQ_c10929/f1p14/1631	i1.2_HQ_c4459/f1p29/1329	i1.2_HQ_c5334/f1p6/1462	i1.2_HQ_c15334/f8p131/1398	i1.1_LQ_c6695/f1p3/1869	i1.2_HQ_c11171/f1p88/1441
			i1.2_HQ_c8052/f1p422/1826	i1.2_HQ_c8248/f1p11/1988	i1.2_LQ_c4285/f1p24/1694	i1.2_HQ_c8342/f1p13/1669	i1.2_HQ_c7050/f1p2/1510	i1.2_HQ_c12898/f1p2/1726	i1.2_HQ_c11124/f1p106/1532	i1.2_HQ_c4630/f1p35/1664	i1.2_HQ_c5550/f1p45/1420	i1.2_HQ_c1640/f3p172/1738	i1.1_LQ_c7503/f1p3/1818	i1.2_HQ_c1135/f8p29/1831
			i1.2_HQ_c8106/f1p134/1743	i1.2_HQ_c9031/f1p45/1738	i1.2_LQ_c4690/f1p5/1651	i1.2_HQ_c8891/f1p9/1520	i1.2_HQ_c7102/f1p125/1759	i1.2_HQ_c13586/f1p9/1750	i1.2_HQ_c11171/f1p88/1441	i1.2_HQ_c5067/f2p1/1261	i1.2_HQ_c6994/f1p1/1633	i1.2_HQ_c2461/f2p14/2070	i1.1_LQ_c9048/f1p12/1293	i1.2_HQ_c1211/f5p14/1641
			i1.2_HQ_c8342/f1p13/1669	i1.2_HQ_c9510/f2p0/1355	i1.2_LQ_c6356/f1p2/2259	i1.2_LQ_c11394/f1p3/1428	i1.2_HQ_c7317/f1p8/1948	i1.2_HQ_c13760/f10p28/1366	i1.2_HQ_c11400/f2p18/1882	i1.2_HQ_c5174/f1p4/1291	i1.2_HQ_c7019/f1p34/1407	i1.2_HQ_c2462/f4p9/1281	i1.2_HQ_c10046/f1p197/1892	i1.2_HQ_c12681/f1p7/1442
			i1.2_HQ_c9248/f1p11/1748	i1.2_HQ_c9572/f1p9/1601	i1.3_HQ_c10128/f1p0/1952	i1.2_LQ_c12326/f1p4/1734	i1.2_HQ_c736/f31p53/1950	i1.2_HQ_c1453/f4p65/1951	i1.2_HQ_c1185/f7p12/1349	i1.2_HQ_c7102/f1p125/1759	i1.2_HQ_c7290/f1p0/1336	i1.2_HQ_c3239/f1p24/1678	i1.2_HQ_c10196/f1p5/1827	i1.2_HQ_c12687/f1p1/1329
			i1.2_HQ_c9336/f1p2/1574	i1.2_HQ_c9986/f1p10/1454	i1.3_HQ_c1016/f9p13/1925	i1.2_LQ_c12521/f1p9/1727	i1.2_HQ_c7382/f1p7/1405	i1.2_HQ_c15288/f1p6/1726	i1.2_HQ_c1241/f6p16/1867	i1.2_HQ_c736/f31p53/1950	i1.2_HQ_c7502/f1p53/1748	i1.2_HQ_c3852/f1p0/1863	i1.2_HQ_c10407/f2p2/1986	i1.2_HQ_c12822/f1p12/1459
			i1.2_LQ_c12066/f1p13/1689	i1.2_LQ_c11121/f1p0/1888	i1.3_HQ_c11448/f1p10/1990	i1.2_LQ_c13738/f1p32/1811	i1.2_HQ_c7627/f1p7/1346	i1.2_HQ_c1817/f3p4/1979	i1.2_HQ_c12630/f1p4/1271	i1.2_HQ_c742/f32p44/1365	i1.2_HQ_c7869/f1p19/1580	i1.2_HQ_c3959/f1p6/1401	i1.2_HQ_c10650/f2p4/1916	i1.2_HQ_c12987/f1p10/1554
			i1.2_LQ_c12326/f1p4/1734	i1.2_LQ_c13270/f1p11/1936	i1.3_HQ_c12093/f1p4/1537	i1.2_LQ_c14870/f1p3/2009	i1.2_HQ_c7742/f1p15/1346	i1.2_HQ_c1832/f3p4/1276	i1.2_HQ_c12898/f1p2/1726	i1.2_HQ_c7627/f1p7/1346	i1.2_HQ_c8106/f1p134/1743	i1.2_HQ_c4204/f1p3/1425	i1.2_HQ_c11077/f1p17/1801	i1.2_HQ_c13196/f1p2/1609
			i1.2_LQ_c12521/f1p9/1727	i1.2_LQ_c14004/f1p4/1988	i1.3_HQ_c1402/f5p4/1939	i1.2_LQ_c3467/f1p0/1637	i1.2_HQ_c798/f9p11/1411	i1.2_HQ_c2523/f1p1/1680	i1.2_HQ_c14385/f1p7/1357	i1.2_HQ_c798/f9p11/1411	i1.2_HQ_c8138/f1p3/1397	i1.2_HQ_c4214/f1p7/1537	i1.2_HQ_c11124/f1p106/1532	i1.2_HQ_c13424/f1p31/1397
			i1.2_LQ_c13738/f1p32/1811	i1.2_LQ_c3149/f1p0/1845	i1.3_HQ_c1415/f6p23/1998	i1.2_LQ_c4026/f1p77/1559	i1.2_HQ_c8106/f1p134/1743	i1.2_HQ_c3239/f1p24/1678	i1.2_HQ_c1453/f4p65/1951	i1.2_HQ_c8248/f1p11/1988	i1.2_HQ_c8248/f1p11/1988	i1.2_HQ_c4580/f1p4/1728	i1.2_HQ_c11212/f4p1/1575	i1.2_HQ_c13586/f1p9/1750
			i1.2_LQ_c14870/f1p3/2009	i1.2_LQ_c3203/f1p1/1214	i1.3_HQ_c14275/f1p3/1617	i1.2_LQ_c9043/f1p4/1499	i1.2_HQ_c8138/f1p3/1397	i1.2_HQ_c3329/f1p41/1404	i1.2_HQ_c15288/f1p6/1726	i1.2_HQ_c8263/f1p43/1454	i1.2_HQ_c8910/f1p1/1351	i1.2_HQ_c4630/f1p35/1664	i1.2_HQ_c11753/f3p27/1792	i1.2_HQ_c13760/f10p28/1366
			i1.2_LQ_c4690/f1p5/1651	i1.2_LQ_c4770/f1p1/1432	i1.3_HQ_c14873/f1p1/1354	i1.2_LQ_c9937/f1p8/1924	i1.2_HQ_c8554/f1p8/1287	i1.2_HQ_c4678/f1p40/1769	i1.2_HQ_c1738/f4p7/1721	i1.2_HQ_c8554/f1p8/1287	i1.2_HQ_c9274/f1p9/1417	i1.2_HQ_c5067/f2p1/1261	i1.2_HQ_c1185/f7p12/1349	i1.2_HQ_c14495/f1p26/1434
			i1.2_LQ_c8109/f1p5/1316	i1.2_LQ_c6241/f1p1/1998	i1.3_HQ_c14911/f1p1/1591	i1.3_HQ_c10272/f1p23/1506	i1.2_HQ_c9248/f1p11/1748	i1.2_HQ_c4894/f1p20/1529	i1.2_HQ_c1812/f4p21/1947	i1.2_HQ_c9248/f1p11/1748	i1.2_HQ_c9572/f1p9/1601	i1.2_HQ_c534/f42p99/1779	i1.2_HQ_c12630/f1p4/1271	i1.2_HQ_c1453/f4p65/1951
			i1.2_LQ_c9043/f1p4/1499	i1.2_LQ_c7805/f1p8/1496	i1.3_HQ_c14981/f1p34/2044	i1.3_HQ_c10297/f1p58/1679	i1.2_HQ_c9336/f1p2/1574	i1.2_HQ_c4922/f2p4/1390	i1.2_HQ_c1817/f3p4/1979	i1.2_HQ_c9336/f1p2/1574	i1.2_HQ_c9968/f1p3/1540	i1.2_HQ_c5534/f1p7/1722	i1.2_HQ_c13144/f1p4/1509	i1.2_HQ_c2961/f1p54/1972
			i1.2_LQ_c9203/f1p0/1279	i1.2_LQ_c8776/f1p12/1552	i1.3_HQ_c15307/f22p84/1402	i1.3_HQ_c12769/f1p48/1485	i1.2_HQ_c934/f1p27/1374	i1.2_HQ_c5024/f1p39/1484	i1.2_HQ_c1832/f3p4/1276	i1.2_HQ_c9449/f1p6/1483	i1.2_LQ_c12529/f1p0/1972	i1.2_HQ_c5631/f1p50/1517	i1.2_HQ_c13426/f1p33/1340	i1.2_HQ_c3239/f1p24/1678
			i1.3_HQ_c10297/f1p58/1679	i1.3_HQ_c10550/f1p52/2007	i1.3_HQ_c15310/f14p22/1394	i1.3_HQ_c13446/f1p14/1662	i1.2_HQ_c9731/f1p5/1633	i1.2_HQ_c5274/f1p2/1320	i1.2_HQ_c2523/f1p1/1680	i1.2_HQ_c9731/f1p5/1633	i1.2_LQ_c13270/f1p11/1936	i1.2_HQ_c5813/f1p26/1386	i1.2_HQ_c13845/f1p5/1991	i1.2_HQ_c3329/f1p41/1404
			i1.3_HQ_c11827/f3p0/1884	i1.3_HQ_c11117/f1p3/1458	i1.3_HQ_c1534/f6p8/1671	i1.3_HQ_c14271/f1p1/1976	i1.2_HQ_c9968/f1p3/1540	i1.2_HQ_c5631/f1p50/1517	i1.2_HQ_c2617/f1p10/1471	i1.2_HQ_c9986/f1p10/1454	i1.2_LQ_c13432/f1p1/1507	i1.2_HQ_c5887/f1p27/1691	i1.2_HQ_c14385/f1p7/1357	i1.2_HQ_c3414/f1p1/1248
			i1.3_HQ_c12184/f1p2/1855	i1.3_HQ_c11333/f1p19/1836	i1.3_HQ_c2129/f1p3/1285	i1.3_HQ_c14438/f1p9/1568	i1.2_LQ_c10367/f1p24/1545	i1.2_HQ_c5788/f1p19/1333	i1.2_HQ_c2638/f1p35/1791	i1.2_LQ_c10367/f1p24/1545	i1.2_LQ_c14004/f1p4/1988	i1.2_HQ_c6640/f1p3/1971	i1.2_HQ_c15024/f1p17/1546	i1.2_HQ_c3959/f1p6/1401
			i1.3_HQ_c12769/f1p48/1485	i1.3_HQ_c13668/f1p3/1655	i1.3_HQ_c2181/f2p4/1637	i1.3_HQ_c14481/f1p14/1341	i1.2_LQ_c12066/f1p13/1689	i1.2_HQ_c5865/f1p2/1607	i1.2_HQ_c3022/f1p154/1876	i1.2_LQ_c12066/f1p13/1689	i1.2_LQ_c3203/f1p1/1214	i1.2_HQ_c7102/f1p125/1759	i1.2_HQ_c1738/f4p7/1721	i1.2_HQ_c4165/f1p0/1772
			i1.3_HQ_c13346/f1p9/1422	i1.3_HQ_c13888/f1p1/1409	i1.3_HQ_c2727/f1p12/1817	i1.3_HQ_c15311/f19p62/1574	i1.2_LQ_c12529/f1p0/1972	i1.2_HQ_c5887/f1p27/1691	i1.2_HQ_c3329/f1p41/1404	i1.2_LQ_c12931/f1p17/1519	i1.2_LQ_c3865/f1p6/1641	i1.2_HQ_c8263/f1p43/1454	i1.2_HQ_c1812/f4p21/1947	i1.2_HQ_c4630/f1p35/1664
			i1.3_HQ_c13446/f1p14/1662	i1.3_HQ_c1415/f6p23/1998	i1.3_HQ_c3029/f1p16/1982	i1.3_HQ_c15493/f1p4/1566	i1.2_LQ_c12936/f1p72/1538	i1.2_HQ_c6316/f1p7/1984	i1.2_HQ_c3505/f1p11/1314	i1.2_LQ_c12936/f1p72/1538	i1.2_LQ_c3912/f1p0/1435	i1.2_HQ_c8342/f1p13/1669	i1.2_HQ_c2638/f1p35/1791	i1.2_HQ_c4678/f1p40/1769
			i1.3_HQ_c13805/f1p1/1846	i1.3_HQ_c1439/f4p29/1853	i1.3_HQ_c3151/f1p32/1780	i1.3_HQ_c1667/f4p3/1496	i1.2_LQ_c13232/f1p2/1363	i1.2_HQ_c6673/f1p171/1985	i1.2_HQ_c4068/f1p71/1386	i1.2_LQ_c4285/f1p24/1694	i1.2_LQ_c8252/f1p159/1430	i1.2_HQ_c8738/f1p2/1532	i1.2_HQ_c2800/f1p7/1591	i1.2_HQ_c5631/f1p50/1517
			i1.3_HQ_c14091/f1p79/1735	i1.3_HQ_c14463/f1p1/1962	i1.3_HQ_c3591/f1p1/1196	i1.3_HQ_c2248/f2p9/1517	i1.2_LQ_c2402/f2p1/1442	i1.2_HQ_c7082/f1p0/1556	i1.2_HQ_c4894/f1p20/1529	i1.2_LQ_c4690/f1p5/1651	i1.2_LQ_c8378/f1p42/1447	i1.2_HQ_c8891/f1p9/1520	i1.2_HQ_c2991/f1p5/1487	i1.2_HQ_c5865/f1p2/1607
			i1.3_HQ_c14438/f1p9/1568	i1.3_HQ_c14796/f1p6/1423	i1.3_HQ_c4193/f1p3/1553	i1.3_HQ_c2920/f1p9/1383	i1.2_LQ_c4285/f1p24/1694	i1.2_HQ_c7220/f1p7/1388	i1.2_HQ_c5024/f1p39/1484	i1.2_LQ_c6356/f1p2/2259	i1.2_LQ_c9481/f1p3/1539	i1.2_HQ_c9248/f1p11/1748	i1.2_HQ_c3022/f1p154/1876	i1.2_HQ_c5887/f1p27/1691
			i1.3_HQ_c15311/f19p62/1574	i1.3_HQ_c15304/f17p160/1741	i1.3_HQ_c431/f11p19/1403	i1.3_HQ_c3244/f1p0/1801	i1.2_LQ_c4690/f1p5/1651	i1.2_HQ_c8248/f1p11/1988	i1.2_HQ_c5274/f1p2/1320	i1.3_HQ_c10128/f1p0/1952	i1.3_HQ_c10251/f1p134/1753	i1.2_HQ_c9336/f1p2/1574	i1.2_HQ_c3505/f1p11/1314	i1.2_HQ_c6673/f1p171/1985
			i1.3_HQ_c1650/f2p41/1325	i1.3_HQ_c1750/f5p17/1865	i1.3_HQ_c5165/f1p5/1833	i1.3_HQ_c3373/f1p0/1823	i1.2_LQ_c6356/f1p2/2259	i1.2_HQ_c8608/f2p18/1776	i1.2_HQ_c5334/f1p6/1462	i1.3_HQ_c10286/f1p38/1630	i1.3_HQ_c13251/f1p6/1758	i1.2_HQ_c9449/f1p6/1483	i1.2_HQ_c3530/f1p2/1357	i1.2_HQ_c7082/f1p0/1556
			i1.3_HQ_c3037/f1p23/1967	i1.3_HQ_c2129/f1p3/1285	i1.3_HQ_c5354/f1p2/1509	i1.3_HQ_c3377/f1p20/1887	i1.2_LQ_c8109/f1p5/1316	i1.2_HQ_c9031/f1p45/1738	i1.2_HQ_c5788/f1p19/1333	i1.3_HQ_c12093/f1p4/1537	i1.3_HQ_c13362/f1p5/1856	i1.2_LQ_c10367/f1p24/1545	i1.2_HQ_c4068/f1p71/1386	i1.2_HQ_c7220/f1p7/1388
			i1.3_HQ_c3069/f3p13/1788	i1.3_HQ_c2402/f2p4/1308	i1.3_HQ_c5790/f1p79/1365	i1.3_HQ_c3823/f1p14/1878	i1.3_HQ_c10128/f1p0/1952	i1.2_HQ_c9510/f2p0/1355	i1.2_HQ_c6994/f1p1/1633	i1.3_HQ_c13805/f1p1/1846	i1.3_HQ_c1339/f5p22/1439	i1.2_LQ_c11394/f1p3/1428	i1.2_HQ_c4366/f1p40/1739	i1.2_HQ_c742/f32p44/1365
			i1.3_HQ_c3244/f1p0/1801	i1.3_HQ_c3053/f1p16/1952	i1.3_HQ_c6137/f1p16/1824	i1.3_HQ_c3833/f3p25/1611	i1.3_HQ_c1016/f9p13/1925	i1.2_HQ_c9572/f1p9/1601	i1.2_HQ_c7019/f1p34/1407	i1.3_HQ_c14091/f1p79/1735	i1.3_HQ_c13413/f1p3/1901	i1.2_LQ_c12066/f1p13/1689	i1.2_HQ_c5274/f1p2/1320	i1.2_HQ_c8148/f1p3/1414
			i1.3_HQ_c3373/f1p0/1823	i1.3_HQ_c3151/f1p32/1780	i1.3_HQ_c6158/f1p21/1870	i1.3_HQ_c3912/f1p102/1530	i1.3_HQ_c10286/f1p38/1630	i1.2_LQ_c11121/f1p0/1888	i1.2_HQ_c7290/f1p0/1336	i1.3_HQ_c1415/f6p23/1998	i1.3_HQ_c1385/f3p7/1436	i1.2_LQ_c12326/f1p4/1734	i1.2_HQ_c5334/f1p6/1462	i1.2_HQ_c8248/f1p11/1988
			i1.3_HQ_c3776/f1p47/1437	i1.3_HQ_c3309/f1p19/1403	i1.3_HQ_c6279/f2p152/1944	i1.3_HQ_c4222/f1p7/1294	i1.3_HQ_c11723/f45p180/1509	i1.2_LQ_c11394/f1p3/1428	i1.2_HQ_c7502/f1p53/1748	i1.3_HQ_c14275/f1p3/1617	i1.3_HQ_c1402/f5p4/1939	i1.2_LQ_c12931/f1p17/1519	i1.2_HQ_c5550/f1p45/1420	i1.2_HQ_c8312/f1p11/1498
			i1.3_HQ_c4303/f1p7/1467	i1.3_HQ_c4030/f1p2/1367	i1.3_HQ_c6649/f1p3/1868	i1.3_HQ_c4499/f1p7/1324	i1.3_HQ_c12018/f1p1/1377	i1.2_LQ_c13270/f1p11/1936	i1.2_HQ_c7512/f1p2/1585	i1.3_HQ_c14873/f1p1/1354	i1.3_HQ_c15147/f1p17/1697	i1.2_LQ_c13738/f1p32/1811	i1.2_HQ_c5788/f1p19/1333	i1.2_HQ_c9031/f1p45/1738
			i1.3_HQ_c4385/f2p2/1754	i1.3_HQ_c4357/f1p46/1648	i1.3_HQ_c693/f4p84/1416	i1.3_HQ_c6170/f1p11/1851	i1.3_HQ_c12093/f1p4/1537	i1.2_LQ_c14004/f1p4/1988	i1.2_HQ_c7869/f1p19/1580	i1.3_HQ_c14911/f1p1/1591	i1.3_HQ_c15304/f17p160/1741	i1.2_LQ_c14870/f1p3/2009	i1.2_HQ_c6649/f1p2/1969	i1.2_HQ_c9449/f1p6/1483
			i1.3_HQ_c5969/f1p21/1780	i1.3_HQ_c5401/f1p6/1868	i1.3_HQ_c839/f22p35/1609	i1.3_HQ_c7231/f1p300/1303	i1.3_HQ_c12184/f1p2/1855	i1.2_LQ_c3203/f1p1/1214	i1.2_HQ_c8052/f1p422/1826	i1.3_HQ_c14981/f1p34/2044	i1.3_HQ_c15307/f22p84/1402	i1.2_LQ_c3467/f1p0/1637	i1.2_HQ_c6994/f1p1/1633	i1.2_HQ_c9510/f2p0/1355
			i1.3_HQ_c7027/f1p127/1707	i1.3_HQ_c5790/f1p79/1365	i1.3_HQ_c8457/f1p17/1659	i1.3_HQ_c7351/f1p13/1546	i1.3_HQ_c13346/f1p9/1422	i1.2_LQ_c3467/f1p0/1637	i1.2_HQ_c9274/f1p9/1417	i1.3_HQ_c14993/f1p12/1368	i1.3_HQ_c15361/f41p109/1455	i1.2_LQ_c4285/f1p24/1694	i1.2_HQ_c7019/f1p34/1407	i1.2_HQ_c9986/f1p10/1454
			i1.3_HQ_c7464/f1p5/1524	i1.3_HQ_c6279/f2p152/1944	i1.3_HQ_c8529/f1p9/1475	i1.3_HQ_c7464/f1p5/1524	i1.3_HQ_c13803/f1p3/1861	i1.2_LQ_c4026/f1p77/1559	i1.2_HQ_c9572/f1p9/1601	i1.3_HQ_c15310/f14p22/1394	i1.3_HQ_c15463/f1p7/1752	i1.2_LQ_c4690/f1p5/1651	i1.2_HQ_c7050/f1p2/1510	i1.2_LQ_c10367/f1p24/1545
			i1.3_HQ_c8121/f1p7/1712	i1.3_HQ_c693/f4p84/1416	i1.3_HQ_c8639/f1p5/1300	i1.3_HQ_c7730/f1p14/1803	i1.3_HQ_c13805/f1p1/1846	i1.2_LQ_c4770/f1p1/1432	i1.2_LQ_c12326/f1p4/1734	i1.3_HQ_c2066/f2p1/1677	i1.3_HQ_c15474/f2p18/1357	i1.2_LQ_c5701/f1p1/1693	i1.2_HQ_c7102/f1p125/1759	i1.2_LQ_c11394/f1p3/1428
			i1.3_HQ_c8170/f1p64/1699	i1.3_HQ_c7234/f1p6/1781	i1.3_HQ_c8831/f1p61/1813	i1.3_HQ_c7754/f1p3/1768	i1.3_HQ_c1402/f5p4/1939	i1.2_LQ_c6241/f1p1/1998	i1.2_LQ_c12521/f1p9/1727	i1.3_HQ_c2129/f1p3/1285	i1.3_HQ_c1589/f4p50/1560	i1.2_LQ_c9043/f1p4/1499	i1.2_HQ_c7290/f1p0/1336	i1.2_LQ_c12609/f1p0/1986
			i1.3_HQ_c913/f2p9/1783	i1.3_HQ_c7262/f1p0/1451	i1.3_HQ_c9299/f1p77/1725	i1.3_HQ_c788/f23p38/1802	i1.3_HQ_c14275/f1p3/1617	i1.2_LQ_c7719/f1p6/1902	i1.2_LQ_c13270/f1p11/1936	i1.3_HQ_c2727/f1p12/1817	i1.3_HQ_c1739/f3p18/1830	i1.3_HQ_c10286/f1p38/1630	i1.2_HQ_c7317/f1p8/1948	i1.2_LQ_c12931/f1p17/1519
			i1.3_LQ_c10395/f1p1/1270	i1.3_HQ_c734/f10p29/1409	i1.3_LQ_c11465/f2p0/1418	i1.3_LQ_c12358/f1p3/1799	i1.3_HQ_c14873/f1p1/1354	i1.2_LQ_c7805/f1p8/1496	i1.2_LQ_c13432/f1p1/1507	i1.3_HQ_c3029/f1p16/1982	i1.3_HQ_c2181/f2p4/1637	i1.3_HQ_c10297/f1p58/1679	i1.2_HQ_c7382/f1p7/1405	i1.2_LQ_c13270/f1p11/1936
			i1.3_LQ_c12358/f1p3/1799	i1.3_HQ_c7566/f1p31/1557	i1.3_LQ_c12176/f1p0/1383	i1.3_LQ_c12855/f1p1/1997	i1.3_HQ_c14889/f1p1/1330	i1.3_HQ_c10550/f1p52/2007	i1.2_LQ_c14004/f1p4/1988	i1.3_HQ_c3037/f1p23/1967	i1.3_HQ_c3003/f2p7/1984	i1.3_HQ_c12655/f1p29/1962	i1.2_HQ_c7502/f1p53/1748	i1.2_LQ_c3467/f1p0/1637
			i1.3_LQ_c12855/f1p1/1997	i1.3_HQ_c7754/f1p3/1768	i1.3_LQ_c12403/f1p4/1516	i1.3_LQ_c13180/f1p3/1392	i1.3_HQ_c14895/f1p3/1652	i1.3_HQ_c11333/f1p19/1836	i1.2_LQ_c3203/f1p1/1214	i1.3_HQ_c3069/f3p13/1788	i1.3_HQ_c3053/f1p16/1952	i1.3_HQ_c12769/f1p48/1485	i1.2_HQ_c7534/f1p53/1781	i1.2_LQ_c4285/f1p24/1694
			i1.3_LQ_c13180/f1p3/1392	i1.3_HQ_c790/f24p37/1822	i1.3_LQ_c12831/f1p5/1516	i1.3_LQ_c13418/f1p12/1921	i1.3_HQ_c14911/f1p1/1591	i1.3_HQ_c11847/f2p2/1889	i1.2_LQ_c3865/f1p6/1641	i1.3_HQ_c3090/f2p0/1882	i1.3_HQ_c3563/f1p9/1361	i1.3_HQ_c13446/f1p14/1662	i1.2_HQ_c7742/f1p15/1346	i1.2_LQ_c4770/f1p1/1432
			i1.3_LQ_c14328/f1p0/1769	i1.3_HQ_c8139/f1p0/1294	i1.3_LQ_c13505/f1p4/1676	i1.3_LQ_c13964/f1p2/1539	i1.3_HQ_c14981/f1p34/2044	i1.3_HQ_c11979/f1p4/1751	i1.2_LQ_c8252/f1p159/1430	i1.3_HQ_c3151/f1p32/1780	i1.3_HQ_c3591/f1p1/1196	i1.3_HQ_c13805/f1p1/1846	i1.2_HQ_c7869/f1p19/1580	i1.2_LQ_c6241/f1p1/1998
			i1.3_LQ_c2804/f1p11/1737	i1.3_HQ_c864/f19p56/1749	i1.3_LQ_c13633/f1p7/1557	i1.3_LQ_c2804/f1p11/1737	i1.3_HQ_c15307/f22p84/1402	i1.3_HQ_c1307/f7p11/1347	i1.2_LQ_c8378/f1p42/1447	i1.3_HQ_c3776/f1p47/1437	i1.3_HQ_c4030/f1p2/1367	i1.3_HQ_c14091/f1p79/1735	i1.2_HQ_c7983/f1p4/1634	i1.2_LQ_c7719/f1p6/1902
			i1.3_LQ_c3958/f1p11/1510	i1.3_HQ_c8784/f1p7/1681	i1.3_LQ_c13994/f1p4/1880	i1.3_LQ_c4673/f1p3/1189	i1.3_HQ_c15310/f14p22/1394	i1.3_HQ_c1339/f5p22/1439	i1.2_LQ_c9481/f1p3/1539	i1.3_HQ_c3912/f1p102/1530	i1.3_HQ_c4357/f1p46/1648	i1.3_HQ_c14438/f1p9/1568	i1.2_HQ_c8052/f1p422/1826	i1.2_LQ_c8279/f1p1/1563
			i1.3_LQ_c5107/f1p2/1638	i1.3_LQ_c10724/f1p6/1968	i1.3_LQ_c4715/f1p1/1961	i1.3_LQ_c4711/f1p22/1512	i1.3_HQ_c1650/f2p41/1325	i1.3_HQ_c13466/f1p13/1973	i1.3_HQ_c10251/f1p134/1753	i1.3_HQ_c4193/f1p3/1553	i1.3_HQ_c5548/f1p1/1521	i1.3_HQ_c14873/f1p1/1354	i1.2_HQ_c8106/f1p134/1743	i1.3_HQ_c10286/f1p38/1630
			i1.3_LQ_c5902/f1p1/2010	i1.3_LQ_c13542/f1p1/1965	i1.3_LQ_c4990/f1p5/1461	i1.3_LQ_c5107/f1p2/1638	i1.3_HQ_c2181/f2p4/1637	i1.3_HQ_c13668/f1p3/1655	i1.3_HQ_c11847/f2p2/1889	i1.3_HQ_c4303/f1p7/1467	i1.3_HQ_c5790/f1p79/1365	i1.3_HQ_c14993/f1p12/1368	i1.2_HQ_c8138/f1p3/1397	i1.3_HQ_c10310/f1p27/1594
			i1.3_LQ_c9327/f1p1/1376	i1.3_LQ_c14260/f1p0/1783	i1.3_LQ_c5461/f1p11/1646	i1.3_LQ_c9327/f1p1/1376	i1.3_HQ_c2727/f1p12/1817	i1.3_HQ_c1439/f4p29/1853	i1.3_HQ_c13219/f1p16/1754	i1.3_HQ_c431/f11p19/1403	i1.3_HQ_c6279/f2p152/1944	i1.3_HQ_c15311/f19p62/1574	i1.2_HQ_c9274/f1p9/1417	i1.3_HQ_c10550/f1p52/2007
			i1.4_HQ_c10350/f1p1/1413	i1.3_LQ_c15483/f1p2/1750	i1.3_LQ_c5878/f1p2/1396	i1.4_HQ_c10984/f1p14/1407	i1.3_HQ_c3029/f1p16/1982	i1.3_HQ_c14481/f1p14/1341	i1.3_HQ_c13251/f1p6/1758	i1.3_HQ_c4520/f1p19/1715	i1.3_HQ_c6981/f3p20/1776	i1.3_HQ_c15444/f2p6/1675	i1.2_HQ_c934/f1p27/1374	i1.3_HQ_c11333/f1p19/1836
			i1.4_HQ_c10984/f1p14/1407	i1.3_LQ_c4878/f1p0/1900	i1.3_LQ_c7640/f1p5/1378	i1.4_HQ_c11524/f1p5/1503	i1.3_HQ_c3037/f1p23/1967	i1.3_HQ_c14796/f1p6/1423	i1.3_HQ_c13362/f1p5/1856	i1.3_HQ_c5165/f1p5/1833	i1.3_HQ_c7202/f1p4/1996	i1.3_HQ_c2248/f2p9/1517	i1.2_HQ_c9968/f1p3/1540	i1.3_HQ_c11979/f1p4/1751
			i1.4_HQ_c10985/f2p2/1552	i13_LQ_c51/f1p2/13596	i1.3_LQ_c8087/f1p67/1769	i1.4_HQ_c11789/f4p23/1691	i1.3_HQ_c3069/f3p13/1788	i1.3_HQ_c15304/f17p160/1741	i1.3_HQ_c1339/f5p22/1439	i1.3_HQ_c5354/f1p2/1509	i1.3_HQ_c7234/f1p6/1781	i1.3_HQ_c3029/f1p16/1982	i1.2_LQ_c12326/f1p4/1734	i1.3_HQ_c13668/f1p3/1655
			i1.4_HQ_c12481/f1p0/1578	i1.3_LQ_c5461/f1p11/1646	i1.3_LQ_c8172/f1p34/1423	i1.4_HQ_c13421/f1p3/1709	i1.3_HQ_c3090/f2p0/1882	i1.3_HQ_c15463/f1p7/1752	i1.3_HQ_c15147/f1p17/1697	i1.3_HQ_c6137/f1p16/1824	i1.3_HQ_c7730/f1p14/1803	i1.3_HQ_c3037/f1p23/1967	i1.2_LQ_c12521/f1p9/1727	i1.3_HQ_c13888/f1p1/1409
			i1.4_HQ_c14279/f1p30/1749	i1.3_LQ_c5878/f1p2/1396	i1.3_LQ_c8601/f1p88/1339	i1.4_HQ_c13459/f1p78/1833	i1.3_HQ_c3776/f1p47/1437	i1.3_HQ_c1667/f4p3/1496	i1.3_HQ_c15304/f17p160/1741	i1.3_HQ_c6158/f1p21/1870	i1.3_HQ_c7910/f1p1/1601	i1.3_HQ_c3069/f3p13/1788	i1.2_LQ_c12529/f1p0/1972	i1.3_HQ_c14091/f1p79/1735
			i1.4_HQ_c14384/f1p6/1529	i1.3_LQ_c5894/f1p0/1467	i1.3_LQ_c9990/f1p4/1785	i1.4_HQ_c13584/f1p10/1487	i1.3_HQ_c4059/f1p10/1482	i1.3_HQ_c1716/f4p8/1686	i1.3_HQ_c15463/f1p7/1752	i1.3_HQ_c6273/f1p17/1904	i1.3_HQ_c8139/f1p0/1294	i1.3_HQ_c3244/f1p0/1801	i1.2_LQ_c13432/f1p1/1507	i1.3_HQ_c1415/f6p23/1998
			i1.4_HQ_c14514/f1p12/2123	i1.3_LQ_c8601/f1p88/1339	i1.4_HQ_c10593/f1p0/1908	i1.4_HQ_c14714/f1p19/1789	i1.3_HQ_c4193/f1p3/1553	i1.3_HQ_c2248/f2p9/1517	i1.3_HQ_c15474/f2p18/1357	i1.3_HQ_c6279/f2p152/1944	i1.3_HQ_c8529/f1p9/1475	i1.3_HQ_c3776/f1p47/1437	i1.2_LQ_c3865/f1p6/1641	i1.3_HQ_c14796/f1p6/1423
			i1.4_HQ_c14632/f1p21/1470	i1.3_LQ_c9911/f1p1/1713	i1.4_HQ_c11445/f1p22/1781	i1.4_HQ_c14812/f1p1/1372	i1.3_HQ_c4303/f1p7/1467	i1.3_HQ_c2402/f2p4/1308	i1.3_HQ_c15493/f1p4/1566	i1.3_HQ_c6649/f1p3/1868	i1.3_HQ_c8639/f1p5/1300	i1.3_HQ_c3823/f1p14/1878	i1.2_LQ_c8109/f1p5/1316	i1.3_HQ_c14993/f1p12/1368
			i1.4_HQ_c14812/f1p1/1372	i1.4_HQ_c11257/f2p161/1833	i1.4_HQ_c12094/f1p251/1671	i1.4_HQ_c14932/f1p9/1892	i1.3_HQ_c431/f11p19/1403	i1.3_HQ_c2920/f1p9/1383	i1.3_HQ_c1589/f4p50/1560	i1.3_HQ_c7566/f1p31/1557	i1.3_LQ_c10724/f1p6/1968	i1.3_HQ_c3912/f1p102/1530	i1.2_LQ_c8378/f1p42/1447	i1.3_HQ_c15304/f17p160/1741
			i1.4_HQ_c14824/f1p186/1652	i1.4_HQ_c11445/f1p22/1781	i1.4_HQ_c12133/f1p121/1466	i1.4_HQ_c1636/f4p6/1386	i1.3_HQ_c5165/f1p5/1833	i1.3_HQ_c3053/f1p16/1952	i1.3_HQ_c1667/f4p3/1496	i1.3_HQ_c788/f23p38/1802	i1.3_LQ_c13542/f1p1/1965	i1.3_HQ_c4222/f1p7/1294	i1.2_LQ_c9203/f1p0/1279	i1.3_HQ_c15444/f2p6/1675
			i1.4_HQ_c14881/f1p39/2011	i1.4_HQ_c11789/f4p23/1691	i1.4_HQ_c12433/f1p17/1479	i1.4_HQ_c2163/f3p12/1510	i1.3_HQ_c5354/f1p2/1509	i1.3_HQ_c3309/f1p19/1403	i1.3_HQ_c1739/f3p18/1830	i1.3_HQ_c8457/f1p17/1659	i1.3_LQ_c13633/f1p7/1557	i1.3_HQ_c4303/f1p7/1467	i1.2_LQ_c9481/f1p3/1539	i1.3_HQ_c2129/f1p3/1285
			i1.4_HQ_c14932/f1p9/1892	i1.4_HQ_c12497/f1p8/1583	i1.4_HQ_c12445/f1p11/1439	i1.4_HQ_c2574/f3p5/1906	i1.3_HQ_c5969/f1p21/1780	i1.3_HQ_c3669/f1p2/1322	i1.3_HQ_c2920/f1p9/1383	i1.3_HQ_c8831/f1p61/1813	i1.3_LQ_c14260/f1p0/1783	i1.3_HQ_c4385/f2p2/1754	i1.3_HQ_c10251/f1p134/1753	i1.3_HQ_c2248/f2p9/1517
			i1.4_HQ_c15284/f5p42/2001	i1.4_HQ_c12613/f1p0/1675	i1.4_HQ_c12859/f1p27/1886	i1.4_HQ_c2592/f1p14/1648	i1.3_HQ_c6137/f1p16/1824	i1.3_HQ_c3823/f1p14/1878	i1.3_HQ_c3003/f2p7/1984	i1.3_HQ_c885/f17p27/1476	i1.3_LQ_c4692/f1p0/1324	i1.3_HQ_c4499/f1p7/1324	i1.3_HQ_c11723/f45p180/1509	i1.3_HQ_c2402/f2p4/1308
			i1.4_HQ_c1676/f4p19/1809	i1.4_HQ_c12894/f1p0/1239	i1.4_HQ_c12952/f1p2/1326	i1.4_HQ_c2700/f1p1/1354	i1.3_HQ_c6158/f1p21/1870	i1.3_HQ_c3833/f3p25/1611	i1.3_HQ_c3053/f1p16/1952	i1.3_HQ_c9299/f1p77/1725	i1.3_LQ_c4742/f1p2/1517	i1.3_HQ_c6170/f1p11/1851	i1.3_HQ_c11827/f3p0/1884	i1.3_HQ_c3037/f1p23/1967
			i1.4_HQ_c1757/f3p12/1969	i1.4_HQ_c13606/f2p14/1819	i1.4_HQ_c13121/f1p8/1590	i1.4_HQ_c3274/f1p44/1369	i1.3_HQ_c6279/f2p152/1944	i1.3_HQ_c3912/f1p102/1530	i1.3_HQ_c3373/f1p0/1823	i1.3_HQ_c944/f10p44/1554	i1.3_LQ_c4878/f1p0/1900	i1.3_HQ_c7231/f1p300/1303	i1.3_HQ_c12184/f1p2/1855	i1.3_HQ_c3151/f1p32/1780
			i1.4_HQ_c2486/f1p38/1923	i1.4_HQ_c13841/f1p2/1722	i1.4_HQ_c1317/f7p9/1701	i1.4_HQ_c3386/f1p9/1405	i1.3_HQ_c6649/f1p3/1868	i1.3_HQ_c4030/f1p2/1367	i1.3_HQ_c3563/f1p9/1361	i1.3_LQ_c10395/f1p1/1270	i1.3_LQ_c5161/f1p44/1418	i1.3_HQ_c7464/f1p5/1524	i1.3_HQ_c13251/f1p6/1758	i1.3_HQ_c3492/f1p13/1687
			i1.4_HQ_c2732/f1p8/1401	i1.4_HQ_c14765/f1p11/1718	i1.4_HQ_c14384/f1p6/1529	i1.4_HQ_c6092/f1p14/1597	i1.3_HQ_c8121/f1p7/1712	i1.3_HQ_c4222/f1p7/1294	i1.3_HQ_c4030/f1p2/1367	i1.3_LQ_c11465/f2p0/1418	i1.3_LQ_c6136/f1p2/1472	i1.3_HQ_c7566/f1p31/1557	i1.3_HQ_c13346/f1p9/1422	i1.3_HQ_c3823/f1p14/1878
			i1.4_HQ_c3274/f1p44/1369	i1.4_HQ_c15204/f7p47/1505	i1.4_HQ_c14387/f1p47/1976	i1.4_HQ_c6434/f1p41/1964	i1.3_HQ_c839/f22p35/1609	i1.3_HQ_c4357/f1p46/1648	i1.3_HQ_c4178/f1p41/1559	i1.3_LQ_c12499/f1p0/1626	i1.3_LQ_c9990/f1p4/1785	i1.3_HQ_c788/f23p38/1802	i1.3_HQ_c1385/f3p7/1436	i1.3_HQ_c3912/f1p102/1530
			i1.4_HQ_c3386/f1p9/1405	i1.4_HQ_c2191/f4p4/1350	i1.4_HQ_c14445/f1p3/1333	i1.4_HQ_c6991/f1p11/1381	i1.3_HQ_c8457/f1p17/1659	i1.3_HQ_c4499/f1p7/1324	i1.3_HQ_c4222/f1p7/1294	i1.3_LQ_c12831/f1p5/1516	i1.4_HQ_c1006/f3p18/1505	i1.3_HQ_c8170/f1p64/1699	i1.3_HQ_c14889/f1p1/1330	i1.3_HQ_c4222/f1p7/1294
			i1.4_HQ_c4434/f1p18/1718	i1.4_HQ_c2943/f1p7/1975	i1.4_HQ_c14697/f1p6/1724	i1.4_HQ_c7430/f1p7/1803	i1.3_HQ_c8529/f1p9/1475	i1.3_HQ_c5401/f1p6/1868	i1.3_HQ_c4357/f1p46/1648	i1.3_LQ_c13505/f1p4/1676	i1.4_HQ_c1018/f9p23/1319	i1.3_HQ_c944/f10p44/1554	i1.3_HQ_c15147/f1p17/1697	i1.3_HQ_c4499/f1p7/1324
			i1.4_HQ_c5706/f1p3/1426	i1.4_HQ_c2968/f1p2/1348	i1.4_HQ_c14881/f1p39/2011	i1.4_HQ_c7957/f1p46/1738	i1.3_HQ_c8831/f1p61/1813	i1.3_HQ_c5518/f1p17/1294	i1.3_HQ_c4499/f1p7/1324	i1.3_LQ_c13994/f1p4/1880	i1.4_HQ_c10616/f1p44/1995	i1.3_LQ_c10395/f1p1/1270	i1.3_HQ_c15307/f22p84/1402	i1.3_HQ_c5518/f1p17/1294
			i1.4_HQ_c6092/f1p14/1597	i1.4_HQ_c3280/f1p108/1531	i1.4_HQ_c1935/f2p7/1617	i1.4_HQ_c8332/f1p5/1953	i1.3_HQ_c913/f2p9/1783	i1.3_HQ_c6941/f1p24/1329	i1.3_HQ_c5548/f1p1/1521	i1.3_LQ_c14328/f1p0/1769	i1.4_HQ_c10740/f1p52/1944	i1.3_LQ_c12358/f1p3/1799	i1.3_HQ_c15474/f2p18/1357	i1.3_HQ_c6170/f1p11/1851
			i1.4_HQ_c6434/f1p41/1964	i1.4_HQ_c3764/f1p5/1626	i1.4_HQ_c2205/f5p7/1281	i1.4_HQ_c8685/f1p15/1554	i1.3_HQ_c9196/f1p0/1665	i1.3_HQ_c7231/f1p300/1303	i1.3_HQ_c6981/f3p20/1776	i1.3_LQ_c3958/f1p11/1510	i1.4_HQ_c11433/f2p2/1264	i1.3_LQ_c12499/f1p0/1626	i1.3_HQ_c1650/f2p41/1325	i1.3_HQ_c6202/f1p5/1366
			i1.4_HQ_c6436/f1p12/1995	i1.4_HQ_c4100/f1p79/1863	i1.4_HQ_c2987/f4p1/1926	i1.4_HQ_c9669/f1p26/1639	i1.3_HQ_c9299/f1p77/1725	i1.3_HQ_c7234/f1p6/1781	i1.3_HQ_c7234/f1p6/1781	i1.3_LQ_c4715/f1p1/1961	i1.4_HQ_c11443/f1p15/1486	i1.3_LQ_c12855/f1p1/1997	i1.3_HQ_c1739/f3p18/1830	i1.3_HQ_c6273/f1p17/1904
			i1.4_HQ_c7098/f1p5/1308	i1.4_HQ_c4602/f1p10/1291	i1.4_HQ_c3038/f1p1/1509	i1.4_HQ_c9773/f1p5/1958	i1.3_LQ_c10395/f1p1/1270	i1.3_HQ_c734/f10p29/1409	i1.3_HQ_c7351/f1p13/1546	i1.3_LQ_c4990/f1p5/1461	i1.4_HQ_c11445/f1p22/1781	i1.3_LQ_c13964/f1p2/1539	i1.3_HQ_c2181/f2p4/1637	i1.3_HQ_c6941/f1p24/1329
			i1.4_HQ_c8103/f1p3/1554	i1.4_HQ_c5880/f2p5/1612	i1.4_HQ_c3280/f1p108/1531	i1.4_HQ_c9883/f1p4/1572	i1.3_LQ_c12831/f1p5/1516	i1.3_HQ_c7730/f1p14/1803	i1.3_HQ_c7730/f1p14/1803	i1.3_LQ_c5461/f1p11/1646	i1.4_HQ_c11789/f4p23/1691	i1.3_LQ_c14328/f1p0/1769	i1.3_HQ_c2920/f1p9/1383	i1.3_HQ_c7231/f1p300/1303
			i1.4_HQ_c8332/f1p5/1953	i1.4_HQ_c6451/f1p34/1963	i1.4_HQ_c3764/f1p5/1626	i1.4_HQ_c9973/f1p13/1337	i1.3_LQ_c13505/f1p4/1676	i1.3_HQ_c7754/f1p3/1768	i1.3_HQ_c7754/f1p3/1768	i1.3_LQ_c5878/f1p2/1396	i1.4_HQ_c12056/f1p96/1403	i1.3_LQ_c2804/f1p11/1737	i1.3_HQ_c3373/f1p0/1823	i1.3_HQ_c7262/f1p0/1451
			i1.4_HQ_c8685/f1p15/1554	i1.4_HQ_c6894/f1p2/1536	i1.4_HQ_c3800/f1p25/1479	i1.4_LQ_c10862/f1p3/1588	i1.3_LQ_c13633/f1p7/1557	i1.3_HQ_c790/f24p37/1822	i1.3_HQ_c7910/f1p1/1601	i1.3_LQ_c7590/f1p18/1565	i1.4_HQ_c12952/f1p2/1326	i1.3_LQ_c3958/f1p11/1510	i1.3_HQ_c4030/f1p2/1367	i1.3_HQ_c734/f10p29/1409
			i1.4_HQ_c9489/f1p11/1677	i1.4_HQ_c6987/f3p1/1337	i1.4_HQ_c4739/f1p13/1350	i1.4_LQ_c12702/f1p171/1956	i1.3_LQ_c13994/f1p4/1880	i1.3_HQ_c8466/f1p4/1984	i1.3_LQ_c13180/f1p3/1392	i1.3_LQ_c7640/f1p5/1378	i1.4_HQ_c13153/f1p3/1584	i1.3_LQ_c4673/f1p3/1189	i1.3_HQ_c4178/f1p41/1559	i1.3_HQ_c7566/f1p31/1557
			i1.4_HQ_c9773/f1p5/1958	i1.4_HQ_c7209/f1p3/1611	i1.4_HQ_c5921/f1p2/1448	i1.4_LQ_c15004/f1p56/1709	i1.3_LQ_c14328/f1p0/1769	i1.3_HQ_c8784/f1p7/1681	i1.3_LQ_c13418/f1p12/1921	i1.3_LQ_c8172/f1p34/1423	i1.4_HQ_c14387/f1p47/1976	i1.3_LQ_c5107/f1p2/1638	i1.3_HQ_c4357/f1p46/1648	i1.3_HQ_c7754/f1p3/1768
			i1.4_LQ_c12702/f1p171/1956	i1.4_HQ_c7610/f1p1/1303	i1.4_HQ_c7163/f1p0/1918	i1.4_LQ_c15135/f1p2/1428	i1.3_LQ_c3958/f1p11/1510	i1.3_LQ_c10153/f1p7/2113	i1.3_LQ_c13542/f1p1/1965	i1.3_LQ_c9327/f1p1/1376	i1.4_HQ_c14445/f1p3/1333	i1.3_LQ_c5586/f2p0/1201	i1.3_HQ_c5548/f1p1/1521	i1.3_HQ_c788/f23p38/1802
			i1.4_LQ_c13938/f1p2/1635	i1.4_HQ_c8120/f1p2/1245	i1.4_HQ_c7209/f1p3/1611	i1.4_LQ_c3284/f1p12/1337	i1.3_LQ_c4715/f1p1/1961	i1.3_LQ_c13180/f1p3/1392	i1.3_LQ_c14260/f1p0/1783	i1.4_HQ_c10350/f1p1/1413	i1.4_HQ_c14765/f1p11/1718	i1.3_LQ_c5902/f1p1/2010	i1.3_HQ_c5969/f1p21/1780	i1.3_HQ_c790/f24p37/1822
			i1.4_LQ_c15135/f1p2/1428	i1.4_HQ_c8207/f1p15/1762	i1.4_HQ_c7666/f1p6/1928	i1.4_LQ_c3327/f1p27/1329	i1.3_LQ_c4990/f1p5/1461	i1.3_LQ_c13418/f1p12/1921	i1.3_LQ_c4692/f1p0/1324	i1.4_HQ_c10593/f1p0/1908	i1.4_HQ_c14791/f1p8/1383	i1.3_LQ_c8172/f1p34/1423	i1.3_HQ_c6090/f1p16/1811	i1.3_HQ_c8466/f1p4/1984
			i1.4_LQ_c3175/f1p6/1519	i1.4_HQ_c9213/f1p5/1365	i1.4_HQ_c7698/f1p5/1646	i1.4_LQ_c4707/f1p16/1454	i1.3_LQ_c5902/f1p1/2010	i1.3_LQ_c13542/f1p1/1965	i1.3_LQ_c4742/f1p2/1517	i1.4_HQ_c12133/f1p121/1466	i1.4_HQ_c1485/f7p5/1579	i1.3_LQ_c9327/f1p1/1376	i1.3_HQ_c7464/f1p5/1524	i1.3_HQ_c864/f19p56/1749
			i1.4_LQ_c3284/f1p12/1337	i1.4_HQ_c9731/f1p0/1361	i1.4_HQ_c8025/f1p5/1373	i1.4_LQ_c6305/f1p2/1922	i1.3_LQ_c7640/f1p5/1378	i1.3_LQ_c13964/f1p2/1539	i1.3_LQ_c4878/f1p0/1900	i1.4_HQ_c12445/f1p11/1439	i1.4_HQ_c14881/f1p39/2011	i1.4_HQ_c10350/f1p1/1413	i1.3_HQ_c7730/f1p14/1803	i1.3_HQ_c944/f10p44/1554
			i1.4_LQ_c3327/f1p27/1329	i1.4_HQ_c973/f9p51/1699	i1.4_HQ_c8207/f1p15/1762	i1.4_LQ_c7798/f1p1/1538	i1.4_HQ_c10301/f1p35/1612	i1.3_LQ_c14260/f1p0/1783	i1.3_LQ_c5161/f1p44/1418	i1.4_HQ_c12859/f1p27/1886	i1.4_HQ_c15284/f5p42/2001	i1.4_HQ_c10984/f1p14/1407	i1.3_HQ_c7910/f1p1/1601	i1.3_LQ_c13542/f1p1/1965
			i1.4_LQ_c7798/f1p1/1538	i1.4_LQ_c10561/f1p7/1971	i1.4_HQ_c8665/f1p30/1722	i1.4_LQ_c7883/f1p1/1405	i1.4_HQ_c10350/f1p1/1413	i1.3_LQ_c15483/f1p2/1750	i1.3_LQ_c6136/f1p2/1472	i1.4_HQ_c13121/f1p8/1590	i1.4_HQ_c2860/f1p3/1416	i1.4_HQ_c11552/f4p11/1971	i1.3_HQ_c8121/f1p7/1712	i1.3_LQ_c13964/f1p2/1539
			i1.4_LQ_c9746/f1p1/1619	i1.4_LQ_c10723/f1p1/2107	i1.4_HQ_c9489/f1p11/1677	i1.4_LQ_c9945/f1p12/1671	i1.4_HQ_c10593/f1p0/1908	i1.3_LQ_c4711/f1p22/1512	i1.4_HQ_c1006/f3p18/1505	i1.4_HQ_c13531/f1p9/1385	i1.4_HQ_c2968/f1p2/1348	i1.4_HQ_c13017/f1p2/1961	i1.3_HQ_c8529/f1p9/1475	i1.3_LQ_c14260/f1p0/1783
			i2.0_HQ_c10739/f2p3/2714	i1.4_LQ_c13233/f1p4/1922	i1.4_LQ_c12591/f1p2/1790	i2.0_HQ_c10763/f1p8/2236	i1.4_HQ_c12133/f1p121/1466	i1.3_LQ_c4878/f1p0/1900	i1.4_HQ_c10113/f1p6/1510	i1.4_HQ_c14384/f1p6/1529	i1.4_HQ_c3280/f1p108/1531	i1.4_HQ_c13459/f1p78/1833	i1.3_HQ_c9196/f1p0/1665	i1.3_LQ_c15483/f1p2/1750
			i2.0_HQ_c10763/f1p8/2236	i1.4_LQ_c13377/f1p0/1912	i1.4_LQ_c13233/f1p4/1922	i2.0_HQ_c10802/f1p9/2501	i1.4_HQ_c12433/f1p17/1479	i13_LQ_c51/f1p2/13596	i1.4_HQ_c1018/f9p23/1319	i1.4_HQ_c14519/f1p0/1513	i1.4_HQ_c3325/f1p8/1511	i1.4_HQ_c13531/f1p9/1385	i1.3_LQ_c13180/f1p3/1392	i1.3_LQ_c3797/f1p1/1142
			i2.0_HQ_c10860/f1p95/2091	i1.4_LQ_c2492/f1p13/1296	i1.4_LQ_c13321/f1p0/1983	i2.0_HQ_c10837/f1p47/2695	i1.4_HQ_c12445/f1p11/1439	i1.3_LQ_c5894/f1p0/1467	i1.4_HQ_c10616/f1p44/1995	i1.4_HQ_c14632/f1p21/1470	i1.4_HQ_c3367/f1p31/1304	i1.4_HQ_c14514/f1p12/2123	i1.3_LQ_c13633/f1p7/1557	i13_LQ_c51/f1p2/13596
			i2.0_HQ_c10978/f1p11/2753	i1.4_LQ_c4456/f1p11/1589	i1.4_LQ_c14098/f1p3/1601	i2.0_HQ_c10860/f1p95/2091	i1.4_HQ_c13121/f1p8/1590	i1.3_LQ_c9911/f1p1/1713	i1.4_HQ_c10740/f1p52/1944	i1.4_HQ_c14714/f1p19/1789	i1.4_HQ_c3541/f1p1/1666	i1.4_HQ_c14632/f1p21/1470	i1.3_LQ_c14125/f1p0/1509	i1.3_LQ_c5461/f1p11/1646
			i2.0_HQ_c1098/f4p68/2054	i1.4_LQ_c4849/f1p2/1403	i1.4_LQ_c2492/f1p13/1296	i2.0_HQ_c10924/f1p21/2677	i1.4_HQ_c14279/f1p30/1749	i1.4_HQ_c1043/f9p26/1621	i1.4_HQ_c11433/f2p2/1264	i1.4_HQ_c15312/f5p9/1784	i1.4_HQ_c4199/f1p53/1990	i1.4_HQ_c14714/f1p19/1789	i1.3_LQ_c2663/f1p5/1351	i1.3_LQ_c5878/f1p2/1396
			i2.0_HQ_c11387/f1p7/2394	i1.4_LQ_c5398/f1p26/1723	i1.4_LQ_c3175/f1p6/1519	i2.0_HQ_c1129/f7p25/2693	i1.4_HQ_c14384/f1p6/1529	i1.4_HQ_c10765/f1p14/2071	i1.4_HQ_c11443/f1p15/1486	i1.4_HQ_c2205/f5p7/1281	i1.4_HQ_c4907/f2p10/1623	i1.4_HQ_c2592/f1p14/1648	i1.3_LQ_c5161/f1p44/1418	i1.3_LQ_c5894/f1p0/1467
			i2.0_HQ_c11930/f1p1056/2248	i1.4_LQ_c8437/f1p0/1367	i1.4_LQ_c4456/f1p11/1589	i2.0_HQ_c11559/f1p11/2894	i1.4_HQ_c14387/f1p47/1976	i1.4_HQ_c11257/f2p161/1833	i1.4_HQ_c11524/f1p5/1503	i1.4_HQ_c2987/f4p1/1926	i1.4_HQ_c5880/f2p5/1612	i1.4_HQ_c3274/f1p44/1369	i1.4_HQ_c1006/f3p18/1505	i1.3_LQ_c8172/f1p34/1423
			i2.0_HQ_c12044/f1p12/2768	i1.4_LQ_c8502/f1p5/1625	i1.4_LQ_c5398/f1p26/1723	i2.0_HQ_c11950/f1p13/2340	i1.4_HQ_c14514/f1p12/2123	i1.4_HQ_c11524/f1p5/1503	i1.4_HQ_c11789/f4p23/1691	i1.4_HQ_c3038/f1p1/1509	i1.4_HQ_c7163/f1p0/1918	i1.4_HQ_c4434/f1p18/1718	i1.4_HQ_c1018/f9p23/1319	i1.3_LQ_c8528/f1p2/1652
			i2.0_HQ_c12047/f1p16/2185	i2.0_HQ_c10146/f1p81/2193	i1.4_LQ_c5549/f1p11/1901	i2.0_HQ_c12044/f1p12/2768	i1.4_HQ_c14632/f1p21/1470	i1.4_HQ_c11789/f4p23/1691	i1.4_HQ_c12056/f1p96/1403	i1.4_HQ_c3493/f1p7/1536	i1.4_HQ_c7297/f1p33/1683	i1.4_HQ_c6434/f1p41/1964	i1.4_HQ_c10616/f1p44/1995	i1.3_LQ_c8601/f1p88/1339
			i2.0_HQ_c12636/f19p150/2189	i2.0_HQ_c10266/f1p7/2597	i1.4_LQ_c7203/f1p4/1292	i2.0_HQ_c12047/f1p16/2185	i1.4_HQ_c14881/f1p39/2011	i1.4_HQ_c11902/f4p1/1497	i1.4_HQ_c13153/f1p3/1584	i1.4_HQ_c3764/f1p5/1626	i1.4_HQ_c7393/f1p13/1847	i1.4_HQ_c6436/f1p12/1995	i1.4_HQ_c10740/f1p52/1944	i1.3_LQ_c9911/f1p1/1713
			i2.0_HQ_c12921/f3p10/2250	i2.0_HQ_c10375/f1p18/2371	i1.4_LQ_c7311/f1p1/1654	i2.0_HQ_c12636/f19p150/2189	i1.4_HQ_c14931/f1p12/1515	i1.4_HQ_c12497/f1p8/1583	i1.4_HQ_c13329/f1p2/1489	i1.4_HQ_c3800/f1p25/1479	i1.4_HQ_c8665/f1p30/1722	i1.4_HQ_c6991/f1p11/1381	i1.4_HQ_c11035/f1p1/1549	i1.4_HQ_c10765/f1p14/2071
			i2.0_HQ_c1338/f4p36/2111	i2.0_HQ_c1045/f4p31/2797	i1.4_LQ_c7572/f1p1/1611	i2.0_HQ_c1267/f3p27/2270	i1.4_HQ_c15312/f5p9/1784	i1.4_HQ_c12894/f1p0/1239	i1.4_HQ_c13421/f1p3/1709	i1.4_HQ_c4434/f1p18/1718	i1.4_HQ_c8721/f1p2/1496	i1.4_HQ_c7930/f1p6/1655	i1.4_HQ_c11433/f2p2/1264	i1.4_HQ_c11257/f2p161/1833
			i2.0_HQ_c13508/f2p9/2317	i2.0_HQ_c10897/f1p678/2128	i1.4_LQ_c8502/f1p5/1625	i2.0_HQ_c1286/f3p21/2579	i1.4_HQ_c1757/f3p12/1969	i1.4_HQ_c13584/f1p10/1487	i1.4_HQ_c13584/f1p10/1487	i1.4_HQ_c4820/f1p10/1845	i1.4_HQ_c8726/f1p13/1946	i1.4_HQ_c8332/f1p5/1953	i1.4_HQ_c11443/f1p15/1486	i1.4_HQ_c12497/f1p8/1583
			i2.0_HQ_c13636/f1p10/2534	i2.0_HQ_c10921/f1p6/2258	i2.0_HQ_c10112/f1p3/2388	i2.0_HQ_c1286/f3p46/2051	i1.4_HQ_c1935/f2p7/1617	i1.4_HQ_c13799/f1p284/1633	i1.4_HQ_c14765/f1p11/1718	i1.4_HQ_c5201/f1p16/1307	i1.4_HQ_c9126/f1p6/1299	i1.4_HQ_c9973/f1p13/1337	i1.4_HQ_c12056/f1p96/1403	i1.4_HQ_c12613/f1p0/1675
			i2.0_HQ_c13904/f1p33/2269	i2.0_HQ_c1117/f4p16/2508	i2.0_HQ_c10375/f1p18/2371	i2.0_HQ_c13508/f2p9/2317	i1.4_HQ_c2132/f2p10/1982	i1.4_HQ_c13841/f1p2/1722	i1.4_HQ_c14791/f1p8/1383	i1.4_HQ_c5921/f1p2/1448	i1.4_HQ_c9213/f1p5/1365	i1.4_LQ_c10857/f1p0/1429	i1.4_HQ_c12481/f1p0/1578	i1.4_HQ_c12859/f1p27/1886
			i2.0_HQ_c14652/f1p10/2626	i2.0_HQ_c11560/f1p7/2050	i2.0_HQ_c1045/f4p31/2797	i2.0_HQ_c13636/f1p10/2534	i1.4_HQ_c2280/f2p3/1660	i1.4_HQ_c14714/f1p19/1789	i1.4_HQ_c14932/f1p9/1892	i1.4_HQ_c7666/f1p6/1928	i1.4_HQ_c9489/f1p11/1677	i1.4_LQ_c10862/f1p3/1588	i1.4_HQ_c12952/f1p2/1326	i1.4_HQ_c12894/f1p0/1239
			i2.0_HQ_c14818/f1p5/2006	i2.0_HQ_c11587/f1p2/2366	i2.0_HQ_c11800/f1p5/2275	i2.0_HQ_c1400/f5p10/2170	i1.4_HQ_c2732/f1p8/1401	i1.4_HQ_c1472/f3p113/1513	i1.4_HQ_c15284/f5p42/2001	i1.4_HQ_c7698/f1p5/1646	i1.4_LQ_c10232/f1p2/1500	i1.4_LQ_c12702/f1p171/1956	i1.4_HQ_c13329/f1p2/1489	i1.4_HQ_c13017/f1p2/1961
			i2.0_HQ_c15129/f1p6/2048	i2.0_HQ_c11647/f1p17/2816	i2.0_HQ_c11814/f1p86/2858	i2.0_HQ_c14247/f1p16/2076	i1.4_HQ_c3038/f1p1/1509	i1.4_HQ_c14765/f1p11/1718	i1.4_HQ_c2163/f3p12/1510	i1.4_HQ_c7930/f1p6/1655	i1.4_LQ_c10822/f1p1/1974	i1.4_LQ_c13938/f1p2/1635	i1.4_HQ_c13961/f1p11/1851	i1.4_HQ_c13167/f1p23/1841
			i2.0_HQ_c15658/f1p2/2553	i2.0_HQ_c11813/f1p11/2470	i2.0_HQ_c11929/f1p2/2192	i2.0_HQ_c14298/f1p14/2239	i1.4_HQ_c3800/f1p25/1479	i1.4_HQ_c15204/f7p47/1505	i1.4_HQ_c2700/f1p1/1354	i1.4_HQ_c8025/f1p5/1373	i1.4_LQ_c5398/f1p26/1723	i1.4_LQ_c15004/f1p56/1709	i1.4_HQ_c14279/f1p30/1749	i1.4_HQ_c13531/f1p9/1385
			i2.0_HQ_c15711/f1p8/2024	i2.0_HQ_c11926/f1p15/2234	i2.0_HQ_c11930/f1p1056/2248	i2.0_HQ_c1468/f6p12/2549	i1.4_HQ_c4434/f1p18/1718	i1.4_HQ_c2163/f3p12/1510	i1.4_HQ_c2860/f1p3/1416	i1.4_HQ_c9685/f1p5/1700	i1.4_LQ_c6538/f1p2/1955	i1.4_LQ_c15135/f1p2/1428	i1.4_HQ_c14384/f1p6/1529	i1.4_HQ_c13799/f1p284/1633
			i2.0_HQ_c15822/f1p29/2040	i2.0_HQ_c11929/f1p2/2192	i2.0_HQ_c12342/f2p9/2710	i2.0_HQ_c14876/f1p10/2273	i1.4_HQ_c4739/f1p13/1350	i1.4_HQ_c2592/f1p14/1648	i1.4_HQ_c2968/f1p2/1348	i1.4_LQ_c11298/f1p0/1673	i1.4_LQ_c7203/f1p4/1292	i1.4_LQ_c3175/f1p6/1519	i1.4_HQ_c14387/f1p47/1976	i1.4_HQ_c13841/f1p2/1722
			i2.0_HQ_c16049/f1p94/2287	i2.0_HQ_c12308/f1p128/2619	i2.0_HQ_c12388/f1p10/2717	i2.0_HQ_c15129/f1p6/2048	i1.4_HQ_c5201/f1p16/1307	i1.4_HQ_c2700/f1p1/1354	i1.4_HQ_c3274/f1p44/1369	i1.4_LQ_c12591/f1p2/1790	i1.4_LQ_c8661/f1p2/1502	i1.4_LQ_c4260/f1p6/1482	i1.4_HQ_c14791/f1p8/1383	i1.4_HQ_c14632/f1p21/1470
			i2.0_HQ_c16395/f1p24/2597	i2.0_HQ_c12444/f1p4/2975	i2.0_HQ_c12436/f1p5/2247	i2.0_HQ_c15388/f1p12/2859	i1.4_HQ_c5706/f1p3/1426	i1.4_HQ_c2943/f1p7/1975	i1.4_HQ_c3280/f1p108/1531	i1.4_LQ_c13233/f1p4/1922	i1.4_LQ_c8924/f1p11/1494	i1.4_LQ_c4707/f1p16/1454	i1.4_HQ_c14824/f1p186/1652	i1.4_HQ_c14714/f1p19/1789
			i2.0_HQ_c16658/f1p3/2513	i2.0_HQ_c13306/f2p0/2508	i2.0_HQ_c12621/f1p15/2660	i2.0_HQ_c1548/f2p5/2132	i1.4_HQ_c5921/f1p2/1448	i1.4_HQ_c2968/f1p2/1348	i1.4_HQ_c3325/f1p8/1511	i1.4_LQ_c13321/f1p0/1983	i2.0_HQ_c10266/f1p7/2597	i1.4_LQ_c7798/f1p1/1538	i1.4_HQ_c14881/f1p39/2011	i1.4_HQ_c1472/f3p113/1513
			i2.0_HQ_c16805/f1p6/2080	i2.0_HQ_c1339/f6p24/2043	i2.0_HQ_c12695/f1p49/2603	i2.0_HQ_c15822/f1p29/2040	i1.4_HQ_c7098/f1p5/1308	i1.4_HQ_c3280/f1p108/1531	i1.4_HQ_c3367/f1p31/1304	i1.4_LQ_c13938/f1p2/1635	i2.0_HQ_c10594/f1p5/2294	i1.4_LQ_c9746/f1p1/1619	i1.4_HQ_c14932/f1p9/1892	i1.4_HQ_c15204/f7p47/1505
			i2.0_HQ_c16929/f1p21/2172	i2.0_HQ_c13982/f1p2/2422	i2.0_HQ_c13131/f2p9/2420	i2.0_HQ_c16328/f1p12/2295	i1.4_HQ_c7327/f1p2/1854	i1.4_HQ_c4100/f1p79/1863	i1.4_HQ_c3386/f1p9/1405	i1.4_LQ_c14098/f1p3/1601	i2.0_HQ_c11177/f1p17/2396	i1.4_LQ_c9954/f1p3/1315	i1.4_HQ_c15284/f5p42/2001	i1.4_HQ_c2469/f2p6/1626
			i2.0_HQ_c17021/f1p3/2435	i2.0_HQ_c14841/f1p7/2170	i2.0_HQ_c13306/f2p0/2508	i2.0_HQ_c1644/f2p14/2185	i1.4_HQ_c7393/f1p13/1847	i1.4_HQ_c4602/f1p10/1291	i1.4_HQ_c4199/f1p53/1990	i1.4_LQ_c14301/f1p29/2001	i2.0_HQ_c1117/f4p16/2508	i2.0_HQ_c10763/f1p8/2236	i1.4_HQ_c1757/f3p12/1969	i1.4_HQ_c2592/f1p14/1648
			i2.0_HQ_c17616/f1p2/2742	i2.0_HQ_c15045/f1p14/2405	i2.0_HQ_c1339/f6p24/2043	i2.0_HQ_c16658/f1p3/2513	i1.4_HQ_c7666/f1p6/1928	i1.4_HQ_c6451/f1p34/1963	i1.4_HQ_c7297/f1p33/1683	i1.4_LQ_c2492/f1p13/1296	i2.0_HQ_c1129/f7p25/2693	i2.0_HQ_c10860/f1p95/2091	i1.4_HQ_c1935/f2p7/1617	i1.4_HQ_c2943/f1p7/1975
			i2.0_HQ_c17831/f1p62/2337	i2.0_HQ_c15365/f1p1/2148	i2.0_HQ_c13402/f1p2/2195	i2.0_HQ_c16805/f1p6/2080	i1.4_HQ_c7698/f1p5/1646	i1.4_HQ_c6894/f1p2/1536	i1.4_HQ_c7430/f1p7/1803	i1.4_LQ_c3175/f1p6/1519	i2.0_HQ_c11554/f1p6/2127	i2.0_HQ_c11813/f1p11/2470	i1.4_HQ_c2132/f2p10/1982	i1.4_HQ_c3764/f1p5/1626
			i2.0_HQ_c17929/f1p92/2247	i2.0_HQ_c15516/f1p14/2391	i2.0_HQ_c13485/f1p8/2205	i2.0_HQ_c17021/f1p3/2435	i1.4_HQ_c8025/f1p5/1373	i1.4_HQ_c6987/f3p1/1337	i1.4_HQ_c7616/f1p5/1894	i1.4_LQ_c3999/f1p82/1709	i2.0_HQ_c11647/f1p17/2816	i2.0_HQ_c11930/f1p1056/2248	i1.4_HQ_c2732/f1p8/1401	i1.4_HQ_c3800/f1p25/1479
			i2.0_HQ_c17930/f1p24/2582	i2.0_HQ_c15606/f5p67/2116	i2.0_HQ_c14841/f1p7/2170	i2.0_HQ_c17616/f1p2/2742	i1.4_HQ_c8103/f1p3/1554	i1.4_HQ_c7430/f1p7/1803	i1.4_HQ_c7957/f1p46/1738	i1.4_LQ_c4260/f1p6/1482	i2.0_HQ_c12342/f2p9/2710	i2.0_HQ_c12044/f1p12/2768	i1.4_HQ_c2860/f1p3/1416	i1.4_HQ_c4100/f1p79/1863
			i2.0_HQ_c18015/f1p2/2285	i2.0_HQ_c16494/f1p7/2542	i2.0_HQ_c15217/f1p1/2084	i2.0_HQ_c17831/f1p62/2337	i1.4_HQ_c9489/f1p11/1677	i1.4_HQ_c7610/f1p1/1303	i1.4_HQ_c8685/f1p15/1554	i1.4_LQ_c4456/f1p11/1589	i2.0_HQ_c12436/f1p5/2247	i2.0_HQ_c12047/f1p16/2185	i1.4_HQ_c3274/f1p44/1369	i1.4_HQ_c6451/f1p34/1963
			i2.0_HQ_c18488/f1p6/2231	i2.0_HQ_c17319/f1p3/2083	i2.0_HQ_c15516/f1p14/2391	i2.0_HQ_c17929/f1p92/2247	i1.4_HQ_c9685/f1p5/1700	i1.4_HQ_c7957/f1p46/1738	i1.4_HQ_c8721/f1p2/1496	i1.4_LQ_c5398/f1p26/1723	i2.0_HQ_c12695/f1p49/2603	i2.0_HQ_c1204/f6p15/2008	i1.4_HQ_c3325/f1p8/1511	i1.4_HQ_c6894/f1p2/1536
			i2.0_HQ_c1860/f2p8/2284	i2.0_HQ_c18010/f1p19/2044	i2.0_HQ_c17319/f1p3/2083	i2.0_HQ_c1860/f2p8/2284	i1.4_LQ_c12591/f1p2/1790	i1.4_HQ_c9213/f1p5/1365	i1.4_HQ_c8726/f1p13/1946	i1.4_LQ_c5549/f1p11/1901	i2.0_HQ_c13270/f2p10/2374	i2.0_HQ_c12331/f1p18/2313	i1.4_HQ_c3367/f1p31/1304	i1.4_HQ_c6987/f3p1/1337
			i2.0_HQ_c18635/f1p34/2119	i2.0_HQ_c18813/f1p12/2318	i2.0_HQ_c18282/f1p22/2421	i2.0_HQ_c18647/f1p38/2142	i1.4_LQ_c13938/f1p2/1635	i1.4_HQ_c9669/f1p26/1639	i1.4_HQ_c9126/f1p6/1299	i1.4_LQ_c7311/f1p1/1654	i2.0_HQ_c13306/f2p0/2508	i2.0_HQ_c12636/f19p150/2189	i1.4_HQ_c3386/f1p9/1405	i1.4_HQ_c7610/f1p1/1303
			i2.0_HQ_c18653/f1p173/2391	i2.0_HQ_c19082/f1p21/2146	i2.0_HQ_c18889/f1p8/2407	i2.0_HQ_c18653/f1p173/2391	i1.4_LQ_c14098/f1p3/1601	i1.4_HQ_c9883/f1p4/1572	i1.4_HQ_c9213/f1p5/1365	i1.4_LQ_c7572/f1p1/1611	i2.0_HQ_c13485/f1p8/2205	i2.0_HQ_c12657/f43p214/2075	i1.4_HQ_c4199/f1p53/1990	i1.4_HQ_c7930/f1p6/1655
			i2.0_HQ_c18889/f1p8/2407	i2.0_HQ_c19183/f1p13/2752	i2.0_HQ_c18895/f1p1/2237	i2.0_HQ_c18896/f1p2/2541	i1.4_LQ_c3175/f1p6/1519	i1.4_HQ_c9973/f1p13/1337	i1.4_HQ_c9883/f1p4/1572	i1.4_LQ_c8502/f1p5/1625	i2.0_HQ_c13500/f1p6/2228	i2.0_HQ_c12953/f2p9/2547	i1.4_HQ_c4907/f2p10/1623	i1.4_HQ_c7957/f1p46/1738
			i2.0_HQ_c1888/f2p4/2146	i2.0_HQ_c19259/f1p5/2194	i2.0_HQ_c19183/f1p13/2752	i2.0_HQ_c1890/f2p12/2831	i1.4_LQ_c5549/f1p11/1901	i1.4_LQ_c10561/f1p7/1971	i1.4_HQ_c9927/f1p0/1540	i1.4_LQ_c9954/f1p3/1315	i2.0_HQ_c13991/f1p30/2169	i2.0_HQ_c1355/f3p7/2290	i1.4_HQ_c5706/f1p3/1426	i1.4_HQ_c8011/f1p43/1678
			i2.0_HQ_c18896/f1p2/2541	i2.0_HQ_c19782/f1p40/2967	i2.0_HQ_c19259/f1p5/2194	i2.0_HQ_c19080/f1p33/2426	i1.4_LQ_c7203/f1p4/1292	i1.4_LQ_c10723/f1p1/2107	i1.4_LQ_c10822/f1p1/1974	i2.0_HQ_c10112/f1p3/2388	i2.0_HQ_c14485/f1p30/2138	i2.0_HQ_c13636/f1p10/2534	i1.4_HQ_c6791/f1p0/1429	i1.4_HQ_c8207/f1p15/1762
			i2.0_HQ_c1890/f2p12/2831	i2.0_HQ_c1982/f2p12/2715	i2.0_HQ_c19317/f1p1/2328	i2.0_HQ_c19794/f1p5/2435	i1.4_LQ_c7311/f1p1/1654	i1.4_LQ_c13379/f1p7/1578	i1.4_LQ_c3284/f1p12/1337	i2.0_HQ_c10285/f1p0/2386	i2.0_HQ_c14599/f1p9/2267	i2.0_HQ_c14247/f1p16/2076	i1.4_HQ_c7098/f1p5/1308	i1.4_HQ_c9669/f1p26/1639
			i2.0_HQ_c1923/f2p0/2325	i2.0_HQ_c20246/f1p21/2122	i2.0_HQ_c19534/f1p22/2362	i2.0_HQ_c20809/f1p9/2813	i1.4_LQ_c7572/f1p1/1611	i1.4_LQ_c4414/f1p32/1597	i1.4_LQ_c6538/f1p2/1955	i2.0_HQ_c1032/f12p25/2511	i2.0_HQ_c14609/f1p5/2205	i2.0_HQ_c14298/f1p14/2239	i1.4_HQ_c7297/f1p33/1683	i1.4_HQ_c973/f9p51/1699
			i2.0_HQ_c19564/f1p7/2021	i2.0_HQ_c21265/f1p106/2676	i2.0_HQ_c19677/f1p3/2827	i2.0_HQ_c2090/f2p9/2802	i2.0_HQ_c10112/f1p3/2388	i1.4_LQ_c4707/f1p16/1454	i1.4_LQ_c8661/f1p2/1502	i2.0_HQ_c10375/f1p18/2371	i2.0_HQ_c15125/f1p12/2436	i2.0_HQ_c14876/f1p10/2273	i1.4_HQ_c7393/f1p13/1847	i1.4_HQ_c9973/f1p13/1337
			i2.0_HQ_c19596/f1p82/2164	i2.0_HQ_c2157/f2p3/2632	i2.0_HQ_c19979/f1p1/2562	i2.0_HQ_c21588/f1p18/2058	i2.0_HQ_c10149/f1p5/2132	i1.4_LQ_c6305/f1p2/1922	i1.4_LQ_c9945/f1p12/1671	i2.0_HQ_c10921/f1p6/2258	i2.0_HQ_c1537/f2p11/2434	i2.0_HQ_c1528/f2p3/2078	i1.4_HQ_c7616/f1p5/1894	i1.4_LQ_c10561/f1p7/1971
			i2.0_HQ_c19794/f1p5/2435	i2.0_HQ_c21788/f2p15/2375	i2.0_HQ_c20249/f1p22/2876	i2.0_HQ_c2167/f2p10/2446	i2.0_HQ_c10285/f1p0/2386	i1.4_LQ_c7883/f1p1/1405	i2.0_HQ_c10266/f1p7/2597	i2.0_HQ_c11073/f1p33/2301	i2.0_HQ_c15516/f1p14/2391	i2.0_HQ_c15606/f5p67/2116	i1.4_HQ_c8103/f1p3/1554	i1.4_LQ_c10723/f1p1/2107
			i2.0_HQ_c19830/f1p4/2708	i2.0_HQ_c21858/f41p90/2119	i2.0_HQ_c21113/f1p8/2699	i2.0_HQ_c21890/f27p124/2360	i2.0_HQ_c10978/f1p11/2753	i1.4_LQ_c9945/f1p12/1671	i2.0_HQ_c10594/f1p5/2294	i2.0_HQ_c11102/f2p0/2091	i2.0_HQ_c17714/f1p3/2306	i2.0_HQ_c15875/f1p4/2491	i1.4_HQ_c8685/f1p15/1554	i1.4_LQ_c13233/f1p4/1922
			i2.0_HQ_c19850/f1p27/2047	i2.0_HQ_c2558/f1p1/2176	i2.0_HQ_c2157/f2p3/2632	i2.0_HQ_c21926/f3p28/2634	i2.0_HQ_c11266/f1p7/2707	i2.0_HQ_c10146/f1p81/2193	i2.0_HQ_c10680/f2p6/2262	i2.0_HQ_c11800/f1p5/2275	i2.0_HQ_c17969/f1p9/2389	i2.0_HQ_c16395/f1p24/2597	i1.4_HQ_c8721/f1p2/1496	i1.4_LQ_c15004/f1p56/1709
			i2.0_HQ_c20183/f1p4/2009	i2.0_HQ_c2638/f1p2/2429	i2.0_HQ_c2639/f1p57/2335	i2.0_HQ_c2248/f1p14/2379	i2.0_HQ_c11387/f1p7/2394	i2.0_HQ_c10266/f1p7/2597	i2.0_HQ_c10802/f1p9/2501	i2.0_HQ_c11813/f1p11/2470	i2.0_HQ_c18027/f1p2/2828	i2.0_HQ_c16762/f1p7/2151	i1.4_HQ_c8726/f1p13/1946	i1.4_LQ_c2661/f1p6/1889
			i2.0_HQ_c2034/f6p31/2680	i2.0_HQ_c2639/f1p57/2335	i2.0_HQ_c2986/f1p33/2470	i2.0_HQ_c2292/f1p2/2312	i2.0_HQ_c11800/f1p5/2275	i2.0_HQ_c10680/f2p6/2262	i2.0_HQ_c1089/f7p22/2527	i2.0_HQ_c11814/f1p86/2858	i2.0_HQ_c18741/f1p7/2063	i2.0_HQ_c16805/f1p6/2080	i1.4_HQ_c8776/f1p3/1960	i1.4_LQ_c4260/f1p6/1482
			i2.0_HQ_c20918/f1p7/2691	i2.0_HQ_c2692/f1p49/2097	i2.0_HQ_c3009/f1p6/2203	i2.0_HQ_c2304/f1p3/2373	i2.0_HQ_c11814/f1p86/2858	i2.0_HQ_c10802/f1p9/2501	i2.0_HQ_c10924/f1p21/2677	i2.0_HQ_c11929/f1p2/2192	i2.0_HQ_c1886/f5p21/2970	i2.0_HQ_c17021/f1p3/2435	i1.4_HQ_c9126/f1p6/1299	i1.4_LQ_c4456/f1p11/1589
			i2.0_HQ_c21588/f1p18/2058	i2.0_HQ_c3029/f1p19/2257	i2.0_HQ_c3029/f1p19/2257	i2.0_HQ_c2919/f1p8/2924	i2.0_HQ_c11930/f1p1056/2248	i2.0_HQ_c1089/f7p22/2527	i2.0_HQ_c11182/f4p13/2687	i2.0_HQ_c11930/f1p1056/2248	i2.0_HQ_c18889/f1p8/2407	i2.0_HQ_c17396/f1p9/2588	i1.4_HQ_c9146/f1p0/1603	i1.4_LQ_c4707/f1p16/1454
			i2.0_HQ_c2167/f2p10/2446	i2.0_HQ_c3057/f1p9/2937	i2.0_HQ_c3057/f1p9/2937	i2.0_HQ_c3087/f1p39/2571	i2.0_HQ_c12342/f2p9/2710	i2.0_HQ_c10924/f1p21/2677	i2.0_HQ_c1129/f7p25/2693	i2.0_HQ_c1204/f6p15/2008	i2.0_HQ_c18895/f1p1/2237	i2.0_HQ_c17474/f1p16/2630	i1.4_HQ_c9489/f1p11/1677	i1.4_LQ_c4849/f1p2/1403
			i2.0_HQ_c21922/f1p33/2360	i2.0_HQ_c3237/f1p9/2326	i2.0_HQ_c3237/f1p9/2326	i2.0_HQ_c3121/f1p10/2691	i2.0_HQ_c12436/f1p5/2247	i2.0_HQ_c1117/f4p16/2508	i2.0_HQ_c11554/f1p6/2127	i2.0_HQ_c12331/f1p18/2313	i2.0_HQ_c1900/f2p7/2254	i2.0_HQ_c17831/f1p62/2337	i1.4_HQ_c9773/f1p5/1958	i1.4_LQ_c5398/f1p26/1723
			i2.0_HQ_c2292/f1p2/2312	i2.0_HQ_c3238/f1p6/2345	i2.0_HQ_c3806/f1p12/2249	i2.0_HQ_c3156/f1p25/2077	i2.0_HQ_c12621/f1p15/2660	i2.0_HQ_c1129/f7p25/2693	i2.0_HQ_c11647/f1p17/2816	i2.0_HQ_c12342/f2p9/2710	i2.0_HQ_c19080/f1p33/2426	i2.0_HQ_c17930/f1p24/2582	i1.4_LQ_c10822/f1p1/1974	i1.4_LQ_c6305/f1p2/1922
			i2.0_HQ_c2304/f1p3/2373	i2.0_HQ_c3452/f1p28/2439	i2.0_HQ_c3843/f1p0/2044	i2.0_HQ_c3164/f1p5/2464	i2.0_HQ_c12695/f1p49/2603	i2.0_HQ_c11647/f1p17/2816	i2.0_HQ_c12001/f1p2/2388	i2.0_HQ_c12382/f1p12/2462	i2.0_HQ_c19183/f1p13/2752	i2.0_HQ_c18635/f1p34/2119	i1.4_LQ_c3284/f1p12/1337	i1.4_LQ_c8502/f1p5/1625
			i2.0_HQ_c2622/f1p25/2138	i2.0_HQ_c3483/f1p12/2112	i2.0_HQ_c3890/f1p4/2351	i2.0_HQ_c3544/f1p7/2633	i2.0_HQ_c13131/f2p9/2420	i2.0_HQ_c11813/f1p11/2470	i2.0_HQ_c1286/f3p21/2579	i2.0_HQ_c12621/f1p15/2660	i2.0_HQ_c1936/f2p3/2070	i2.0_HQ_c18647/f1p38/2142	i1.4_LQ_c3614/f1p24/1657	i1.4_LQ_c9954/f1p3/1315
			i2.0_HQ_c2873/f1p7/2720	i2.0_HQ_c3621/f1p2/2284	i2.0_HQ_c4350/f1p12/2499	i2.0_HQ_c3600/f1p14/2371	i2.0_HQ_c1338/f4p36/2111	i2.0_HQ_c11891/f1p1/2659	i2.0_HQ_c1286/f3p46/2051	i2.0_HQ_c12657/f43p214/2075	i2.0_HQ_c19534/f1p22/2362	i2.0_HQ_c18653/f1p173/2391	i1.4_LQ_c6538/f1p2/1955	i2.0_HQ_c10146/f1p81/2193
			i2.0_HQ_c3087/f1p39/2571	i2.0_HQ_c3736/f1p3/2343	i2.0_HQ_c4653/f1p24/2011	i2.0_HQ_c3641/f1p61/2660	i2.0_HQ_c1339/f6p24/2043	i2.0_HQ_c12308/f1p128/2619	i2.0_HQ_c13270/f2p10/2374	i2.0_HQ_c12953/f2p9/2547	i2.0_HQ_c19826/f1p2/2761	i2.0_HQ_c18896/f1p2/2541	i1.4_LQ_c7798/f1p1/1538	i2.0_HQ_c10375/f1p18/2371
			i2.0_HQ_c3156/f1p25/2077	i2.0_HQ_c3749/f1p8/2040	i2.0_HQ_c4823/f1p6/2253	i2.0_HQ_c3796/f1p14/2113	i2.0_HQ_c13485/f1p8/2205	i2.0_HQ_c1286/f3p21/2579	i2.0_HQ_c13500/f1p6/2228	i2.0_HQ_c13131/f2p9/2420	i2.0_HQ_c20644/f1p5/2141	i2.0_HQ_c1923/f2p0/2325	i1.4_LQ_c8259/f1p3/1779	i2.0_HQ_c10921/f1p6/2258
			i2.0_HQ_c3210/f1p171/2196	i2.0_HQ_c3843/f1p0/2044	i2.0_HQ_c483/f22p117/2545	i2.0_HQ_c3978/f1p7/2776	i2.0_HQ_c13904/f1p33/2269	i2.0_HQ_c13710/f1p21/2898	i2.0_HQ_c13508/f2p9/2317	i2.0_HQ_c1339/f6p24/2043	i2.0_HQ_c21419/f1p7/2714	i2.0_HQ_c19830/f1p4/2708	i1.4_LQ_c8661/f1p2/1502	i2.0_HQ_c11073/f1p33/2301
			i2.0_HQ_c3312/f1p7/2155	i2.0_HQ_c4017/f1p13/2447	i2.0_HQ_c5224/f1p41/2714	i2.0_HQ_c4581/f1p5/2207	i2.0_HQ_c14652/f1p10/2626	i2.0_HQ_c13982/f1p2/2422	i2.0_HQ_c13991/f1p30/2169	i2.0_HQ_c13402/f1p2/2195	i2.0_HQ_c2416/f1p10/2065	i2.0_HQ_c19893/f1p7/2297	i2.0_HQ_c10051/f1p4/2451	i2.0_HQ_c11560/f1p7/2050
			i2.0_HQ_c3597/f1p1/2653	i2.0_HQ_c4146/f1p3/2668	i2.0_HQ_c5411/f1p26/2280	i2.0_HQ_c5547/f1p1/2960	i2.0_HQ_c14787/f1p5/2668	i2.0_HQ_c14247/f1p16/2076	i2.0_HQ_c14052/f1p9/2247	i2.0_HQ_c1355/f3p7/2290	i2.0_HQ_c2692/f1p49/2097	i2.0_HQ_c20183/f1p4/2009	i2.0_HQ_c10594/f1p5/2294	i2.0_HQ_c11813/f1p11/2470
			i2.0_HQ_c3608/f1p4/2479	i2.0_HQ_c4364/f2p2/2369	i2.0_HQ_c5490/f1p19/2394	i2.0_HQ_c5595/f1p25/2451	i2.0_HQ_c14818/f1p5/2006	i2.0_HQ_c14876/f1p10/2273	i2.0_HQ_c14485/f1p30/2138	i2.0_HQ_c14787/f1p5/2668	i2.0_HQ_c2696/f1p6/2425	i2.0_HQ_c20771/f1p2/2241	i2.0_HQ_c10739/f2p3/2714	i2.0_HQ_c11926/f1p15/2234
			i2.0_HQ_c3785/f1p20/2220	i2.0_HQ_c4589/f1p5/2179	i2.0_HQ_c5499/f1p21/2190	i2.0_HQ_c5687/f2p24/2984	i2.0_HQ_c15217/f1p1/2084	i2.0_HQ_c15045/f1p14/2405	i2.0_HQ_c14609/f1p5/2205	i2.0_HQ_c14841/f1p7/2170	i2.0_HQ_c2854/f1p6/2323	i2.0_HQ_c20918/f1p7/2691	i2.0_HQ_c10978/f1p11/2753	i2.0_HQ_c11929/f1p2/2192
			i2.0_HQ_c3796/f1p14/2113	i2.0_HQ_c4605/f1p292/2230	i2.0_HQ_c5709/f2p5/2965	i2.0_HQ_c5716/f1p8/2951	i2.0_HQ_c15658/f1p2/2553	i2.0_HQ_c16328/f1p12/2295	i2.0_HQ_c14876/f1p10/2273	i2.0_HQ_c15217/f1p1/2084	i2.0_HQ_c3080/f1p1/2342	i2.0_HQ_c21588/f1p18/2058	i2.0_HQ_c11182/f4p13/2687	i2.0_HQ_c12308/f1p128/2619
			i2.0_HQ_c3842/f1p16/1894	i2.0_HQ_c4702/f1p6/2449	i2.0_HQ_c6213/f1p12/2806	i2.0_HQ_c6300/f1p14/2006	i2.0_HQ_c16049/f1p94/2287	i2.0_HQ_c1644/f2p14/2185	i2.0_HQ_c15125/f1p12/2436	i2.0_HQ_c1528/f2p3/2078	i2.0_HQ_c3237/f1p9/2326	i2.0_HQ_c2167/f2p10/2446	i2.0_HQ_c1129/f7p25/2693	i2.0_HQ_c12331/f1p18/2313
			i2.0_HQ_c4755/f1p12/2053	i2.0_HQ_c4739/f1p7/2047	i2.0_HQ_c6219/f1p20/2520	i2.0_HQ_c6416/f1p145/2654	i2.0_HQ_c16395/f1p24/2597	i2.0_HQ_c16494/f1p7/2542	i2.0_HQ_c15129/f1p6/2048	i2.0_HQ_c15606/f5p67/2116	i2.0_HQ_c3416/f1p11/2505	i2.0_HQ_c2304/f1p3/2373	i2.0_HQ_c11387/f1p7/2394	i2.0_HQ_c12382/f1p12/2462
			i2.0_HQ_c4787/f1p6/2015	i2.0_HQ_c489/f20p106/2471	i2.0_HQ_c6349/f1p5/2554	i2.0_HQ_c6808/f1p10/2159	i2.0_HQ_c17233/f1p3/2830	i2.0_HQ_c18010/f1p19/2044	i2.0_HQ_c16049/f1p94/2287	i2.0_HQ_c16395/f1p24/2597	i2.0_HQ_c3483/f1p12/2112	i2.0_HQ_c2667/f1p2/2360	i2.0_HQ_c11554/f1p6/2127	i2.0_HQ_c12444/f1p4/2975
			i2.0_HQ_c483/f22p117/2545	i2.0_HQ_c5171/f1p5/2942	i2.0_HQ_c6374/f1p6/2361	i2.0_HQ_c6872/f1p4/2097	i2.0_HQ_c17930/f1p24/2582	i2.0_HQ_c18813/f1p12/2318	i2.0_HQ_c16257/f1p10/2194	i2.0_HQ_c17319/f1p3/2083	i2.0_HQ_c3621/f1p2/2284	i2.0_HQ_c2873/f1p7/2720	i2.0_HQ_c11647/f1p17/2816	i2.0_HQ_c12657/f43p214/2075
			i2.0_HQ_c4998/f1p7/2404	i2.0_HQ_c5224/f1p41/2714	i2.0_HQ_c6390/f1p31/2135	i2.0_HQ_c7030/f1p40/2622	i2.0_HQ_c18015/f1p2/2285	i2.0_HQ_c18896/f1p2/2541	i2.0_HQ_c16328/f1p12/2295	i2.0_HQ_c17323/f1p16/2072	i2.0_HQ_c3814/f1p8/2131	i2.0_HQ_c3087/f1p39/2571	i2.0_HQ_c12077/f1p30/2625	i2.0_HQ_c12953/f2p9/2547
			i2.0_HQ_c5547/f1p1/2960	i2.0_HQ_c5411/f1p26/2280	i2.0_HQ_c6407/f1p165/2624	i2.0_HQ_c7084/f1p10/2814	i2.0_HQ_c18282/f1p22/2421	i2.0_HQ_c19080/f1p33/2426	i2.0_HQ_c1644/f2p14/2185	i2.0_HQ_c17396/f1p9/2588	i2.0_HQ_c3843/f1p0/2044	i2.0_HQ_c3121/f1p10/2691	i2.0_HQ_c12193/f1p20/2289	i2.0_HQ_c13055/f2p39/2544
			i2.0_HQ_c5595/f1p25/2451	i2.0_HQ_c5443/f1p13/1899	i2.0_HQ_c6433/f1p61/2001	i2.0_HQ_c7764/f1p8/2038	i2.0_HQ_c18635/f1p34/2119	i2.0_HQ_c19082/f1p21/2146	i2.0_HQ_c16477/f1p2/2175	i2.0_HQ_c17474/f1p16/2630	i2.0_HQ_c3859/f1p19/2207	i2.0_HQ_c3156/f1p25/2077	i2.0_HQ_c12436/f1p5/2247	i2.0_HQ_c1339/f6p24/2043
			i2.0_HQ_c5827/f1p18/2484	i2.0_HQ_c5490/f1p19/2394	i2.0_HQ_c6623/f1p5/2236	i2.0_HQ_c7802/f1p16/2028	i2.0_HQ_c18889/f1p8/2407	i2.0_HQ_c19782/f1p40/2967	i2.0_HQ_c16658/f1p3/2513	i2.0_HQ_c18618/f1p4/2158	i2.0_HQ_c4017/f1p13/2447	i2.0_HQ_c3210/f1p171/2196	i2.0_HQ_c1286/f3p46/2051	i2.0_HQ_c1355/f3p7/2290
			i2.0_HQ_c6043/f1p53/2884	i2.0_HQ_c5694/f1p4/2986	i2.0_HQ_c7074/f1p26/2133	i2.0_HQ_c7949/f1p20/2601	i2.0_HQ_c1888/f2p4/2146	i2.0_HQ_c1982/f2p12/2715	i2.0_HQ_c16879/f1p16/2484	i2.0_HQ_c18635/f1p34/2119	i2.0_HQ_c4075/f1p76/2097	i2.0_HQ_c3312/f1p7/2155	i2.0_HQ_c13270/f2p10/2374	i2.0_HQ_c13982/f1p2/2422
			i2.0_HQ_c625/f26p65/2738	i2.0_HQ_c6091/f1p28/2253	i2.0_HQ_c7243/f1p2/2551	i2.0_HQ_c825/f15p60/2140	i2.0_HQ_c1923/f2p0/2325	i2.0_HQ_c20246/f1p21/2122	i2.0_HQ_c1754/f3p7/2438	i2.0_HQ_c19183/f1p13/2752	i2.0_HQ_c4350/f1p12/2499	i2.0_HQ_c3544/f1p7/2633	i2.0_HQ_c1338/f4p36/2111	i2.0_HQ_c14073/f1p1/2809
			i2.0_HQ_c6300/f1p4/2771	i2.0_HQ_c6219/f1p20/2520	i2.0_HQ_c742/f14p35/2108	i2.0_HQ_c9035/f1p117/2282	i2.0_HQ_c19534/f1p22/2362	i2.0_HQ_c20771/f1p2/2241	i2.0_HQ_c17714/f1p3/2306	i2.0_HQ_c1923/f2p0/2325	i2.0_HQ_c4653/f1p24/2011	i2.0_HQ_c3597/f1p1/2653	i2.0_HQ_c13485/f1p8/2205	i2.0_HQ_c14247/f1p16/2076
			i2.0_HQ_c6313/f1p9/2088	i2.0_HQ_c649/f10p27/2214	i2.0_HQ_c7586/f1p6/2336	i2.0_HQ_c9413/f1p25/2173	i2.0_HQ_c19564/f1p7/2021	i2.0_HQ_c21265/f1p106/2676	i2.0_HQ_c17929/f1p92/2247	i2.0_HQ_c19259/f1p5/2194	i2.0_HQ_c4823/f1p6/2253	i2.0_HQ_c3608/f1p4/2479	i2.0_HQ_c13500/f1p6/2228	i2.0_HQ_c14841/f1p7/2170
			i2.0_HQ_c6662/f1p2/2516	i2.0_HQ_c6578/f1p13/2356	i2.0_HQ_c7882/f1p7/2358	i2.0_HQ_c9490/f1p11/2346	i2.0_HQ_c19596/f1p82/2164	i2.0_HQ_c2157/f2p3/2632	i2.0_HQ_c17969/f1p9/2389	i2.0_HQ_c19677/f1p3/2827	i2.0_HQ_c489/f20p106/2471	i2.0_HQ_c3641/f1p61/2660	i2.0_HQ_c13508/f2p9/2317	i2.0_HQ_c14876/f1p10/2273
			i2.0_HQ_c6872/f1p4/2097	i2.0_HQ_c6623/f1p5/2236	i2.0_HQ_c801/f8p37/2228	i2.0_HQ_c9778/f1p3/2785	i2.0_HQ_c19850/f1p27/2047	i2.0_HQ_c21890/f27p124/2360	i2.0_HQ_c18027/f1p2/2828	i2.0_HQ_c19850/f1p27/2047	i2.0_HQ_c5130/f1p146/2389	i2.0_HQ_c3716/f1p24/2214	i2.0_HQ_c13904/f1p33/2269	i2.0_HQ_c15045/f1p14/2405
			i2.0_HQ_c7030/f1p40/2622	i2.0_HQ_c7243/f1p2/2551	i2.0_HQ_c8074/f1p76/2230	i2.0_HQ_c9844/f1p7/2342	i2.0_HQ_c20183/f1p4/2009	i2.0_HQ_c2638/f1p2/2429	i2.0_HQ_c18741/f1p7/2063	i2.0_HQ_c19979/f1p1/2562	i2.0_HQ_c5171/f1p5/2942	i2.0_HQ_c3785/f1p20/2220	i2.0_HQ_c13991/f1p30/2169	i2.0_HQ_c1528/f2p3/2078
			i2.0_HQ_c7103/f1p7/2658	i2.0_HQ_c7858/f1p8/2618	i2.0_HQ_c8153/f1p41/2508	i2.0_LQ_c10660/f1p10/2076	i2.0_HQ_c20249/f1p22/2876	i2.0_HQ_c2639/f1p57/2335	i2.0_HQ_c1886/f5p21/2970	i2.0_HQ_c20249/f1p22/2876	i2.0_HQ_c5224/f1p41/2714	i2.0_HQ_c3796/f1p14/2113	i2.0_HQ_c14052/f1p9/2247	i2.0_HQ_c15365/f1p1/2148
			i2.0_HQ_c7138/f6p34/2749	i2.0_HQ_c801/f8p37/2228	i2.0_HQ_c8227/f1p4/2220	i2.0_LQ_c14257/f1p13/2901	i2.0_HQ_c2034/f6p31/2680	i2.0_HQ_c2681/f1p3/2044	i2.0_HQ_c1900/f2p7/2254	i2.0_HQ_c20918/f1p7/2691	i2.0_HQ_c5364/f1p79/2197	i2.0_HQ_c3812/f1p5/2600	i2.0_HQ_c14485/f1p30/2138	i2.0_HQ_c15606/f5p67/2116
			i2.0_HQ_c7142/f1p14/2552	i2.0_HQ_c8074/f1p76/2230	i2.0_HQ_c832/f8p9/2271	i2.0_LQ_c14872/f1p4/2044	i2.0_HQ_c20918/f1p7/2691	i2.0_HQ_c2692/f1p49/2097	i2.0_HQ_c19080/f1p33/2426	i2.0_HQ_c21057/f1p9/2905	i2.0_HQ_c5443/f1p13/1899	i2.0_HQ_c3842/f1p16/1894	i2.0_HQ_c1459/f3p64/2403	i2.0_HQ_c15695/f1p14/2504
			i2.0_HQ_c7615/f1p19/2041	i2.0_HQ_c853/f6p22/2984	i2.0_HQ_c8651/f2p7/2373	i2.0_LQ_c15594/f1p99/2590	i2.0_HQ_c21922/f1p33/2360	i2.0_HQ_c2793/f1p11/2543	i2.0_HQ_c19082/f1p21/2146	i2.0_HQ_c21113/f1p8/2699	i2.0_HQ_c5490/f1p19/2394	i2.0_HQ_c4115/f1p9/2408	i2.0_HQ_c14609/f1p5/2205	i2.0_HQ_c16494/f1p7/2542
			i2.0_HQ_c7764/f1p8/2038	i2.0_HQ_c9373/f1p2/2218	i2.0_HQ_c8695/f1p5/2066	i2.0_LQ_c19668/f1p0/2539	i2.0_HQ_c2622/f1p25/2138	i2.0_HQ_c2919/f1p8/2924	i2.0_HQ_c1936/f2p3/2070	i2.0_HQ_c2157/f2p3/2632	i2.0_HQ_c5709/f2p5/2965	i2.0_HQ_c4581/f1p5/2207	i2.0_HQ_c15125/f1p12/2436	i2.0_HQ_c17319/f1p3/2083
			i2.0_HQ_c7949/f1p20/2601	i2.0_HQ_c9444/f1p3/2586	i2.0_HQ_c8998/f1p15/2231	i2.0_LQ_c20563/f1p11/2957	i2.0_HQ_c2640/f1p12/2260	i2.0_HQ_c3121/f1p10/2691	i2.0_HQ_c19794/f1p5/2435	i2.0_HQ_c2639/f1p57/2335	i2.0_HQ_c5762/f1p2/2927	i2.0_HQ_c4594/f1p1/2426	i2.0_HQ_c15552/f1p4/2367	i2.0_HQ_c17323/f1p16/2072
			i2.0_HQ_c8374/f1p27/2677	i2.0_HQ_c9901/f1p13/2218	i2.0_LQ_c10427/f1p9/2456	i2.0_LQ_c20682/f1p5/3014	i2.0_HQ_c2873/f1p7/2720	i2.0_HQ_c3164/f1p5/2464	i2.0_HQ_c19826/f1p2/2761	i2.0_HQ_c2640/f1p12/2260	i2.0_HQ_c5896/f1p42/2337	i2.0_HQ_c483/f22p117/2545	i2.0_HQ_c15658/f1p2/2553	i2.0_HQ_c17396/f1p9/2588
			i2.0_HQ_c8514/f1p11/2490	i2.0_HQ_c9956/f1p11/2106	i2.0_LQ_c11229/f1p23/2509	i2.0_LQ_c2995/f1p3/2125	i2.0_HQ_c2986/f1p33/2470	i2.0_HQ_c3238/f1p6/2345	i2.0_HQ_c20644/f1p5/2141	i2.0_HQ_c2667/f1p2/2360	i2.0_HQ_c6091/f1p28/2253	i2.0_HQ_c5527/f1p24/2283	i2.0_HQ_c16029/f1p1/2292	i2.0_HQ_c17474/f1p16/2630
			i2.0_HQ_c8597/f1p2/2177	i2.0_LQ_c10294/f1p6/2554	i2.0_LQ_c12399/f1p1/2603	i2.0_LQ_c3058/f1p2/2504	i2.0_HQ_c3009/f1p6/2203	i2.0_HQ_c3452/f1p28/2439	i2.0_HQ_c2090/f2p9/2802	i2.0_HQ_c2873/f1p7/2720	i2.0_HQ_c611/f7p97/2474	i2.0_HQ_c5547/f1p1/2960	i2.0_HQ_c16049/f1p94/2287	i2.0_HQ_c18010/f1p19/2044
			i2.0_HQ_c8681/f1p2/2447	i2.0_LQ_c10427/f1p9/2456	i2.0_LQ_c15728/f1p6/2597	i2.0_LQ_c3089/f1p29/3076	i2.0_HQ_c3087/f1p39/2571	i2.0_HQ_c3487/f1p0/2008	i2.0_HQ_c21890/f27p124/2360	i2.0_HQ_c2986/f1p33/2470	i2.0_HQ_c6219/f1p20/2520	i2.0_HQ_c5565/f1p63/2916	i2.0_HQ_c16396/f1p31/2324	i2.0_HQ_c18618/f1p4/2158
			i2.0_HQ_c8930/f1p7/2108	i2.0_LQ_c10660/f1p21/2338	i2.0_LQ_c15755/f1p5/2168	i2.0_LQ_c4097/f1p3/2731	i2.0_HQ_c3312/f1p7/2155	i2.0_HQ_c3527/f1p1/2335	i2.0_HQ_c2248/f1p14/2379	i2.0_HQ_c3009/f1p6/2203	i2.0_HQ_c6258/f1p5/2064	i2.0_HQ_c5595/f1p25/2451	i2.0_HQ_c1644/f2p14/2185	i2.0_HQ_c1878/f2p55/2525
			i2.0_HQ_c9035/f1p117/2282	i2.0_LQ_c10894/f1p29/2550	i2.0_LQ_c18219/f1p6/2518	i2.0_LQ_c4108/f1p183/2077	i2.0_HQ_c3447/f1p2/2280	i2.0_HQ_c3600/f1p14/2371	i2.0_HQ_c2292/f1p2/2312	i2.0_HQ_c3029/f1p19/2257	i2.0_HQ_c6349/f1p5/2554	i2.0_HQ_c5687/f2p24/2984	i2.0_HQ_c16477/f1p2/2175	i2.0_HQ_c18896/f1p2/2541
			i2.0_HQ_c9308/f1p0/2433	i2.0_LQ_c13984/f1p0/2130	i2.0_LQ_c20106/f1p7/2729	i2.0_LQ_c5303/f1p4/2510	i2.0_HQ_c3608/f1p4/2479	i2.0_HQ_c3630/f1p1/2226	i2.0_HQ_c2304/f1p3/2373	i2.0_HQ_c3031/f3p21/2726	i2.0_HQ_c6390/f1p31/2135	i2.0_HQ_c5827/f1p18/2484	i2.0_HQ_c16658/f1p3/2513	i2.0_HQ_c19082/f1p21/2146
			i2.0_HQ_c9490/f1p11/2346	i2.0_LQ_c15755/f1p5/2168	i2.0_LQ_c21798/f39p138/2253	i2.0_LQ_c5475/f1p1/2446	i2.0_HQ_c3691/f1p33/2282	i2.0_HQ_c3736/f1p3/2343	i2.0_HQ_c2622/f1p25/2138	i2.0_HQ_c3057/f1p9/2937	i2.0_HQ_c6745/f1p3/2205	i2.0_HQ_c6300/f1p14/2006	i2.0_HQ_c16683/f1p1/2395	i2.0_HQ_c1923/f2p0/2325
			i2.0_LQ_c10660/f1p10/2076	i2.0_LQ_c17597/f1p9/2985	i2.0_LQ_c3640/f1p1/2710	i2.0_LQ_c6106/f1p8/2768	i2.0_HQ_c3771/f1p5/2247	i2.0_HQ_c3749/f1p8/2040	i2.0_HQ_c2696/f1p6/2425	i2.0_HQ_c3210/f1p171/2196	i2.0_HQ_c6913/f1p7/2349	i2.0_HQ_c6313/f1p9/2088	i2.0_HQ_c16929/f1p21/2172	i2.0_HQ_c19259/f1p5/2194
			i2.0_LQ_c10824/f1p1/2655	i2.0_LQ_c17713/f1p0/2233	i2.0_LQ_c4946/f1p9/2432	i2.0_LQ_c6144/f1p9/2404	i2.0_HQ_c3785/f1p20/2220	i2.0_HQ_c3859/f1p19/2207	i2.0_HQ_c2854/f1p6/2323	i2.0_HQ_c3312/f1p7/2155	i2.0_HQ_c7243/f1p2/2551	i2.0_HQ_c6374/f1p6/2361	i2.0_HQ_c1754/f3p7/2438	i2.0_HQ_c19782/f1p40/2967
			i2.0_LQ_c14872/f1p4/2044	i2.0_LQ_c18823/f1p3/2608	i2.0_LQ_c5435/f1p4/2717	i2.0_LQ_c6451/f1p2/3203	i2.0_HQ_c3800/f1p13/2418	i2.0_HQ_c3880/f1p9/2637	i2.0_HQ_c2919/f1p8/2924	i2.0_HQ_c3608/f1p4/2479	i2.0_HQ_c7589/f1p5/2537	i2.0_HQ_c6407/f1p165/2624	i2.0_HQ_c17929/f1p92/2247	i2.0_HQ_c1982/f2p12/2715
			i2.0_LQ_c15728/f1p6/2597	i2.0_LQ_c21798/f39p138/2253	i2.0_LQ_c5522/f1p94/2080	i2.0_LQ_c6487/f1p5/3049	i2.0_HQ_c3806/f1p12/2249	i2.0_HQ_c3978/f1p7/2776	i2.0_HQ_c3080/f1p1/2342	i2.0_HQ_c3716/f1p24/2214	i2.0_HQ_c7693/f1p2/2376	i2.0_HQ_c6416/f1p145/2654	i2.0_HQ_c17930/f1p24/2582	i2.0_HQ_c19893/f1p7/2297
			i2.0_LQ_c15820/f1p1/2879	i2.0_LQ_c3640/f1p1/2710	i2.0_LQ_c5730/f1p12/2983	i2.0_LQ_c7773/f1p1/2287	i2.0_HQ_c3842/f1p16/1894	i2.0_HQ_c4017/f1p13/2447	i2.0_HQ_c3164/f1p5/2464	i2.0_HQ_c3826/f3p4/2299	i2.0_HQ_c7708/f1p41/2067	i2.0_HQ_c6808/f1p10/2159	i2.0_HQ_c17969/f1p9/2389	i2.0_HQ_c20246/f1p21/2122
			i2.0_LQ_c16226/f1p22/2299	i2.0_LQ_c4946/f1p9/2432	i2.0_LQ_c5902/f1p112/2825	i2.0_LQ_c8276/f1p11/2781	i2.0_HQ_c3890/f1p4/2351	i2.0_HQ_c4146/f1p3/2668	i2.0_HQ_c3416/f1p11/2505	i2.0_HQ_c3842/f1p16/1894	i2.0_HQ_c7760/f1p4/2108	i2.0_HQ_c6872/f1p4/2097	i2.0_HQ_c18027/f1p2/2828	i2.0_HQ_c20771/f1p2/2241
			i2.0_LQ_c17700/f1p1/2014	i2.0_LQ_c6008/f1p9/2611	i2.0_LQ_c6062/f1p2/2548	i2.0_LQ_c8424/f1p11/2875	i2.0_HQ_c4350/f1p12/2499	i2.0_HQ_c4230/f1p19/2518	i2.0_HQ_c3600/f1p14/2371	i2.0_HQ_c3890/f1p4/2351	i2.0_HQ_c7858/f1p8/2618	i2.0_HQ_c6933/f1p14/2337	i2.0_HQ_c1860/f2p8/2284	i2.0_HQ_c21265/f1p106/2676
			i2.0_LQ_c19668/f1p0/2539	i2.0_LQ_c6062/f1p2/2548	i2.0_LQ_c6185/f1p311/2281	i2.0_LQ_c8576/f1p1/2355	i2.0_HQ_c4653/f1p24/2011	i2.0_HQ_c4364/f2p2/2369	i2.0_HQ_c3859/f1p19/2207	i2.0_HQ_c4115/f1p9/2408	i2.0_HQ_c801/f8p37/2228	i2.0_HQ_c7030/f1p40/2622	i2.0_HQ_c18741/f1p7/2063	i2.0_HQ_c2157/f2p3/2632
			i2.0_LQ_c20563/f1p11/2957	i2.0_LQ_c6835/f1p1/2327	i2.0_LQ_c6525/f1p0/2249	i2.1_HQ_c10411/f1p7/2253	i2.0_HQ_c4758/f1p5/2525	i2.0_HQ_c4581/f1p5/2207	i2.0_HQ_c3978/f1p7/2776	i2.0_HQ_c4209/f1p1/2366	i2.0_HQ_c8536/f1p8/2268	i2.0_HQ_c7138/f6p34/2749	i2.0_HQ_c1886/f5p21/2970	i2.0_HQ_c21890/f27p124/2360
			i2.0_LQ_c20682/f1p5/3014	i2.0_LQ_c7396/f1p18/2225	i2.0_LQ_c7331/f1p2/2344	i2.1_HQ_c10664/f1p18/2384	i2.0_HQ_c483/f22p117/2545	i2.0_HQ_c4605/f1p292/2230	i2.0_HQ_c4017/f1p13/2447	i2.0_HQ_c4594/f1p1/2426	i2.0_HQ_c853/f6p22/2984	i2.0_HQ_c775/f7p21/2591	i2.0_HQ_c18889/f1p8/2407	i2.0_HQ_c2638/f1p2/2429
			i2.0_LQ_c2978/f1p7/2286	i2.0_LQ_c7450/f1p6/2053	i2.0_LQ_c7396/f1p18/2225	i2.1_HQ_c10792/f1p33/2221	i2.0_HQ_c4998/f1p7/2404	i2.0_HQ_c4739/f1p7/2047	i2.0_HQ_c4075/f1p76/2097	i2.0_HQ_c483/f22p117/2545	i2.0_HQ_c8651/f2p7/2373	i2.0_HQ_c7764/f1p8/2038	i2.0_HQ_c18895/f1p1/2237	i2.0_HQ_c2639/f1p57/2335
			i2.0_LQ_c4464/f1p39/2129	i2.0_LQ_c7589/f1p10/2590	i2.0_LQ_c7450/f1p6/2053	i2.1_HQ_c10819/f1p19/2638	i2.0_HQ_c5026/f1p49/1973	i2.0_HQ_c489/f20p106/2471	i2.0_HQ_c4581/f1p5/2207	i2.0_HQ_c5270/f1p18/2403	i2.0_HQ_c8767/f1p32/2133	i2.0_HQ_c7949/f1p20/2601	i2.0_HQ_c1896/f2p13/2427	i2.0_HQ_c2667/f1p2/2360
			i2.0_LQ_c5475/f1p1/2446	i2.0_LQ_c7688/f1p0/2199	i2.0_LQ_c7589/f1p10/2590	i2.1_HQ_c11481/f1p55/2312	i2.0_HQ_c5130/f4p7/2653	i2.0_HQ_c5171/f1p5/2942	i2.0_HQ_c489/f20p106/2471	i2.0_HQ_c5411/f1p26/2280	i2.0_HQ_c8998/f1p15/2231	i2.0_HQ_c8514/f1p11/2490	i2.0_HQ_c1900/f2p7/2254	i2.0_HQ_c2793/f1p11/2543
			i2.0_LQ_c6106/f1p8/2768	i2.0_LQ_c8060/f1p1/2506	i2.0_LQ_c8060/f1p1/2506	i2.1_HQ_c11882/f1p11/2162	i2.0_HQ_c5224/f1p41/2714	i2.0_HQ_c5687/f2p24/2984	i2.0_HQ_c5130/f1p146/2389	i2.0_HQ_c5490/f1p19/2394	i2.0_HQ_c966/f5p32/2717	i2.0_HQ_c8605/f1p4/2253	i2.0_HQ_c19080/f1p33/2426	i2.0_HQ_c3029/f1p19/2257
			i2.0_LQ_c6396/f1p4/2706	i2.0_LQ_c8379/f1p16/2902	i2.0_LQ_c8136/f1p5/2339	i2.1_HQ_c12096/f1p2/2504	i2.0_HQ_c5270/f1p18/2403	i2.0_HQ_c5694/f1p4/2986	i2.0_HQ_c5171/f1p5/2942	i2.0_HQ_c5499/f1p21/2190	i2.0_HQ_c9901/f1p13/2218	i2.0_HQ_c8655/f2p27/2277	i2.0_HQ_c19360/f1p9/2884	i2.0_HQ_c3057/f1p9/2937
			i2.0_LQ_c8424/f1p11/2875	i2.0_LQ_c8731/f1p18/2076	i2.0_LQ_c8727/f1p3/2507	i2.1_HQ_c12216/f1p16/2459	i2.0_HQ_c5411/f1p26/2280	i2.0_HQ_c5716/f1p8/2951	i2.0_HQ_c5364/f1p79/2197	i2.0_HQ_c5565/f1p63/2916	i2.0_HQ_c9924/f1p3/2140	i2.0_HQ_c8681/f1p2/2447	i2.0_HQ_c1936/f2p3/2070	i2.0_HQ_c3121/f1p10/2691
			i2.1_HQ_c10411/f1p7/2253	i2.1_HQ_c10205/f1p15/2195	i2.0_LQ_c9523/f1p0/2756	i2.1_HQ_c12416/f1p55/2672	i2.0_HQ_c5499/f1p21/2190	i2.0_HQ_c5737/f1p10/2927	i2.0_HQ_c5716/f1p8/2951	i2.0_HQ_c6213/f1p12/2806	i2.0_LQ_c10427/f1p9/2456	i2.0_HQ_c8930/f1p7/2108	i2.0_HQ_c19534/f1p22/2362	i2.0_HQ_c3238/f1p6/2345
			i2.1_HQ_c10517/f1p211/2514	i2.1_HQ_c10678/f1p1/2051	i2.0_LQ_c9535/f1p7/2204	i2.1_HQ_c12538/f2p8/2420	i2.0_HQ_c5709/f2p5/2965	i2.0_HQ_c6091/f1p28/2253	i2.0_HQ_c5896/f1p42/2337	i2.0_HQ_c6313/f1p9/2088	i2.0_LQ_c10824/f1p1/2655	i2.0_HQ_c9035/f1p117/2282	i2.0_HQ_c19564/f1p7/2021	i2.0_HQ_c3452/f1p28/2439
			i2.1_HQ_c10792/f1p33/2221	i2.1_HQ_c11633/f1p19/2965	i2.1_HQ_c10157/f1p20/2321	i2.1_HQ_c1447/f3p19/2174	i2.0_HQ_c6043/f1p53/2884	i2.0_HQ_c6416/f1p145/2654	i2.0_HQ_c6091/f1p28/2253	i2.0_HQ_c6374/f1p6/2361	i2.0_LQ_c11702/f1p7/2498	i2.0_HQ_c9490/f1p11/2346	i2.0_HQ_c19596/f1p82/2164	i2.0_HQ_c3630/f1p1/2226
			i2.1_HQ_c11481/f1p55/2312	i2.1_HQ_c11734/f1p0/2633	i2.1_HQ_c10517/f1p211/2514	i2.1_HQ_c2324/f1p2/2371	i2.0_HQ_c6213/f1p12/2806	i2.0_HQ_c649/f10p27/2214	i2.0_HQ_c611/f7p97/2474	i2.0_HQ_c6407/f1p165/2624	i2.0_LQ_c13349/f1p4/2072	i2.0_HQ_c9778/f1p3/2785	i2.0_HQ_c19794/f1p5/2435	i2.0_HQ_c3716/f1p24/2214
			i2.1_HQ_c1156/f3p36/2432	i2.1_HQ_c12144/f1p40/2236	i2.1_HQ_c10752/f1p3/2510	i2.1_HQ_c2893/f1p11/2257	i2.0_HQ_c625/f26p65/2738	i2.0_HQ_c6578/f1p13/2356	i2.0_HQ_c6258/f1p5/2064	i2.0_HQ_c6433/f1p61/2001	i2.0_LQ_c15594/f1p99/2590	i2.0_LQ_c14257/f1p13/2901	i2.0_HQ_c19826/f1p2/2761	i2.0_HQ_c3736/f1p3/2343
			i2.1_HQ_c11679/f1p29/2101	i2.1_HQ_c3363/f1p10/2318	i2.1_HQ_c11280/f1p5/2633	i2.1_HQ_c3080/f1p33/2839	i2.0_HQ_c6300/f1p4/2771	i2.0_HQ_c6808/f1p10/2159	i2.0_HQ_c6416/f1p145/2654	i2.0_HQ_c6623/f1p5/2236	i2.0_LQ_c18711/f1p3/2306	i2.0_LQ_c17245/f1p8/2500	i2.0_HQ_c2034/f6p31/2680	i2.0_HQ_c3749/f1p8/2040
			i2.1_HQ_c11882/f1p11/2162	i2.1_HQ_c4172/f1p17/2277	i2.1_HQ_c11951/f1p6/2588	i2.1_HQ_c3848/f1p4/2149	i2.0_HQ_c6313/f1p9/2088	i2.0_HQ_c7764/f1p8/2038	i2.0_HQ_c6745/f1p3/2205	i2.0_HQ_c6929/f1p6/2080	i2.0_LQ_c2989/f1p3/2807	i2.0_LQ_c17700/f1p1/2014	i2.0_HQ_c20644/f1p5/2141	i2.0_HQ_c4115/f1p9/2408
			i2.1_HQ_c12096/f1p2/2504	i2.1_HQ_c5008/f1p14/2064	i2.1_HQ_c12039/f1p20/2253	i2.1_HQ_c3933/f1p95/2468	i2.0_HQ_c6349/f1p5/2554	i2.0_HQ_c825/f15p60/2140	i2.0_HQ_c6913/f1p7/2349	i2.0_HQ_c7030/f1p40/2622	i2.0_LQ_c3089/f1p29/3076	i2.0_LQ_c19668/f1p0/2539	i2.0_HQ_c20735/f1p58/2005	i2.0_HQ_c4146/f1p3/2668
			i2.1_HQ_c12192/f1p10/2045	i2.1_HQ_c5163/f1p10/2134	i2.1_HQ_c2736/f1p5/2515	i2.1_HQ_c4891/f1p5/2305	i2.0_HQ_c6407/f1p165/2624	i2.0_HQ_c853/f6p22/2984	i2.0_HQ_c7000/f1p21/2455	i2.0_HQ_c7074/f1p26/2133	i2.0_LQ_c3100/f1p11/2571	i2.0_LQ_c20563/f1p11/2957	i2.0_HQ_c21922/f1p33/2360	i2.0_HQ_c4364/f2p2/2369
			i2.1_HQ_c12416/f1p55/2672	i2.1_HQ_c5237/f1p2/2056	i2.1_HQ_c3257/f1p85/2328	i2.1_HQ_c4954/f1p4/2460	i2.0_HQ_c6433/f1p61/2001	i2.0_HQ_c9373/f1p2/2218	i2.0_HQ_c7309/f1p4/2477	i2.0_HQ_c7882/f1p7/2358	i2.0_LQ_c4352/f1p1/2577	i2.0_LQ_c20682/f1p5/3014	i2.0_HQ_c2292/f1p2/2312	i2.0_HQ_c4581/f1p5/2207
			i2.1_HQ_c1447/f3p19/2174	i2.1_HQ_c5566/f1p0/2429	i2.1_HQ_c3363/f1p10/2318	i2.1_HQ_c5480/f1p4/2221	i2.0_HQ_c6662/f1p2/2516	i2.0_HQ_c9901/f1p13/2218	i2.0_HQ_c7589/f1p5/2537	i2.0_HQ_c8074/f1p76/2230	i2.0_LQ_c4352/f1p4/2046	i2.0_LQ_c2978/f1p7/2286	i2.0_HQ_c2304/f1p3/2373	i2.0_HQ_c4594/f1p1/2426
			i2.1_HQ_c1775/f2p4/2324	i2.1_HQ_c5878/f1p8/2246	i2.1_HQ_c3444/f1p4/2012	i2.1_HQ_c5771/f1p22/2583	i2.0_HQ_c684/f18p31/2167	i2.0_HQ_c9956/f1p11/2106	i2.0_HQ_c7693/f1p2/2376	i2.0_HQ_c8227/f1p4/2220	i2.0_LQ_c4946/f1p9/2432	i2.0_LQ_c2995/f1p3/2125	i2.0_HQ_c2416/f1p10/2065	i2.0_HQ_c4605/f1p292/2230
			i2.1_HQ_c1860/f2p8/2417	i2.1_HQ_c5907/f1p50/2015	i2.1_HQ_c4282/f1p47/2582	i2.1_HQ_c6165/f1p16/2546	i2.0_HQ_c7074/f1p26/2133	i2.0_LQ_c10294/f1p6/2554	i2.0_HQ_c7708/f1p41/2067	i2.0_HQ_c832/f8p9/2271	i2.0_LQ_c5435/f1p4/2717	i2.0_LQ_c3058/f1p2/2504	i2.0_HQ_c2622/f1p25/2138	i2.0_HQ_c4739/f1p7/2047
			i2.1_HQ_c3080/f1p33/2839	i2.1_HQ_c6265/f1p9/2639	i2.1_HQ_c5163/f1p10/2134	i2.1_HQ_c6186/f1p22/2144	i2.0_HQ_c7103/f1p7/2658	i2.0_LQ_c10660/f1p21/2338	i2.0_HQ_c7858/f1p8/2618	i2.0_HQ_c8514/f1p11/2490	i2.0_LQ_c5918/f1p6/2248	i2.0_LQ_c4097/f1p3/2731	i2.0_HQ_c2696/f1p6/2425	i2.0_HQ_c5068/f1p15/2397
			i2.1_HQ_c3575/f1p22/2123	i2.1_HQ_c6862/f1p46/2124	i2.1_HQ_c5237/f1p2/2056	i2.1_HQ_c6788/f1p1/2557	i2.0_HQ_c7138/f6p34/2749	i2.0_LQ_c11188/f1p0/2788	i2.0_HQ_c825/f15p60/2140	i2.0_HQ_c8605/f1p4/2253	i2.0_LQ_c6062/f1p2/2548	i2.0_LQ_c4108/f1p183/2077	i2.0_HQ_c2854/f1p6/2323	i2.0_HQ_c5190/f1p5/2149
			i2.1_HQ_c3848/f1p4/2149	i2.1_HQ_c6891/f1p34/2441	i2.1_HQ_c5495/f1p17/2208	i2.1_HQ_c7373/f1p22/2488	i2.0_HQ_c7142/f1p14/2552	i2.0_LQ_c13984/f1p0/2130	i2.0_HQ_c8536/f1p8/2268	i2.0_HQ_c8655/f2p27/2277	i2.0_LQ_c6495/f1p5/2471	i2.0_LQ_c5194/f1p9/2151	i2.0_HQ_c3080/f1p1/2342	i2.0_HQ_c5411/f1p26/2280
			i2.1_HQ_c3933/f1p95/2468	i2.1_HQ_c7435/f1p2/2668	i2.1_HQ_c5778/f1p29/2125	i2.1_HQ_c7696/f1p21/2184	i2.0_HQ_c7586/f1p6/2336	i2.0_LQ_c14257/f1p13/2901	i2.0_HQ_c853/f6p22/2984	i2.0_HQ_c8681/f1p2/2447	i2.0_LQ_c7396/f1p18/2225	i2.0_LQ_c5303/f1p4/2510	i2.0_HQ_c3087/f1p39/2571	i2.0_HQ_c5490/f1p19/2394
			i2.1_HQ_c4333/f1p6/2164	i2.1_HQ_c7873/f1p12/2171	i2.1_HQ_c6193/f1p45/2456	i2.1_HQ_c8587/f1p17/2347	i2.0_HQ_c7615/f1p19/2041	i2.0_LQ_c15594/f1p99/2590	i2.0_HQ_c8767/f1p32/2133	i2.0_HQ_c8930/f1p7/2108	i2.0_LQ_c7450/f1p6/2053	i2.0_LQ_c5522/f1p94/2080	i2.0_HQ_c3416/f1p11/2505	i2.0_HQ_c5527/f1p24/2283
			i2.1_HQ_c4954/f1p4/2460	i2.1_HQ_c8046/f1p30/2640	i2.1_HQ_c6265/f1p9/2639	i2.1_HQ_c898/f1p34/2210	i2.0_HQ_c7882/f1p7/2358	i2.0_LQ_c17597/f1p9/2985	i2.0_HQ_c9035/f1p117/2282	i2.0_HQ_c8998/f1p15/2231	i2.0_LQ_c7589/f1p10/2590	i2.0_LQ_c6106/f1p8/2768	i2.0_HQ_c3443/f1p15/2734	i2.0_HQ_c5565/f1p63/2916
			i2.1_HQ_c5495/f1p17/2208	i2.1_HQ_c8321/f1p9/3044	i2.1_HQ_c6737/f1p2/2185	i2.1_HQ_c9105/f1p155/2124	i2.0_HQ_c8153/f1p41/2508	i2.0_LQ_c18195/f1p2/2414	i2.0_HQ_c9413/f1p25/2173	i2.0_HQ_c9294/f1p5/2355	i2.0_LQ_c8379/f1p16/2902	i2.0_LQ_c6396/f1p4/2706	i2.0_HQ_c3800/f1p13/2418	i2.0_HQ_c5694/f1p4/2986
			i2.1_HQ_c578/f12p75/2056	i2.1_HQ_c8413/f1p11/2525	i2.1_HQ_c6891/f1p34/2441	i2.1_HQ_c941/f4p17/2542	i2.0_HQ_c8210/f2p12/2472	i2.0_LQ_c18823/f1p3/2608	i2.0_HQ_c966/f5p32/2717	i2.0_HQ_c9977/f1p86/2286	i2.0_LQ_c9523/f1p0/2756	i2.0_LQ_c6487/f1p5/3049	i2.0_HQ_c3843/f1p0/2044	i2.0_HQ_c5737/f1p10/2927
			i2.1_HQ_c6788/f1p1/2557	i2.1_HQ_c8696/f1p25/2294	i2.1_HQ_c695/f7p20/2354	i2.1_HQ_c9707/f1p40/2390	i2.0_HQ_c8227/f1p4/2220	i2.0_LQ_c2995/f1p3/2125	i2.0_HQ_c9901/f1p13/2218	i2.0_LQ_c14907/f1p3/2226	i2.0_LQ_c9535/f1p7/2204	i2.0_LQ_c6952/f1p0/2390	i2.0_HQ_c4067/f1p0/2096	i2.0_HQ_c5761/f1p0/2832
			i2.1_HQ_c7018/f1p6/2659	i2.1_HQ_c887/f5p35/2275	i2.1_HQ_c7028/f1p5/2051	i2.1_HQ_c981/f4p33/2855	i2.0_HQ_c832/f8p9/2271	i2.0_LQ_c3058/f1p2/2504	i2.0_HQ_c9924/f1p3/2140	i2.0_LQ_c15728/f1p6/2597	i2.1_HQ_c10157/f1p20/2321	i2.0_LQ_c7773/f1p1/2287	i2.0_HQ_c4075/f1p76/2097	i2.0_HQ_c6300/f1p14/2006
			i2.1_HQ_c7373/f1p22/2488	i2.1_HQ_c9280/f1p13/2182	i2.1_HQ_c7331/f1p28/2078	i2.1_LQ_c12388/f1p31/2048	i2.0_HQ_c8514/f1p11/2490	i2.0_LQ_c3089/f1p29/3076	i2.0_LQ_c10660/f1p10/2076	i2.0_LQ_c15755/f1p5/2168	i2.1_HQ_c10335/f1p18/2296	i2.0_LQ_c8104/f1p0/2010	i2.0_HQ_c4350/f1p12/2499	i2.0_HQ_c6374/f1p6/2361
			i2.1_HQ_c7696/f1p21/2184	i2.1_LQ_c11515/f1p4/2437	i2.1_HQ_c7435/f1p2/2668	i2.1_LQ_c3069/f1p1/2983	i2.0_HQ_c8522/f1p4/2198	i2.0_LQ_c3102/f1p4/2261	i2.0_LQ_c13349/f1p4/2072	i2.0_LQ_c16178/f1p1/2924	i2.1_HQ_c11280/f1p5/2633	i2.0_LQ_c8276/f1p11/2781	i2.0_HQ_c4653/f1p24/2011	i2.0_HQ_c6407/f1p165/2624
			i2.1_HQ_c7765/f1p13/2191	i2.1_LQ_c11735/f1p8/2398	i2.1_HQ_c7873/f1p12/2171	i2.1_LQ_c3210/f1p12/2276	i2.0_HQ_c8597/f1p2/2177	i2.0_LQ_c4097/f1p3/2731	i2.0_LQ_c14872/f1p4/2044	i2.0_LQ_c17700/f1p1/2014	i2.1_HQ_c12102/f1p3/2559	i2.0_LQ_c8576/f1p1/2355	i2.0_HQ_c4758/f1p5/2525	i2.0_HQ_c6416/f1p145/2654
			i2.1_HQ_c8587/f1p17/2347	i2.1_LQ_c2955/f1p11/2295	i2.1_HQ_c8321/f1p9/3044	i2.1_LQ_c4836/f1p1/2197	i2.0_HQ_c8651/f2p7/2373	i2.0_LQ_c4691/f1p26/2650	i2.0_LQ_c15594/f1p99/2590	i2.0_LQ_c21798/f39p138/2253	i2.1_HQ_c12144/f1p40/2236	i2.1_HQ_c10411/f1p7/2253	i2.0_HQ_c5130/f1p146/2389	i2.0_HQ_c649/f10p27/2214
			i2.1_HQ_c9055/f1p3/2260	i2.1_LQ_c3548/f1p2/2714	i2.1_HQ_c8336/f1p5/2012	i2.1_LQ_c6427/f1p5/2828	i2.0_HQ_c8681/f1p2/2447	i2.0_LQ_c5606/f1p1/2978	i2.0_LQ_c17597/f1p9/2985	i2.0_LQ_c2217/f2p1/2689	i2.1_HQ_c2625/f1p4/2592	i2.1_HQ_c10517/f1p211/2514	i2.0_HQ_c5130/f4p7/2653	i2.0_HQ_c6623/f1p5/2236
			i2.1_HQ_c9105/f1p155/2124	i2.1_LQ_c6473/f1p3/2936	i2.1_HQ_c8696/f1p25/2294	i2.1_LQ_c8391/f1p3/2623	i2.0_HQ_c8695/f1p5/2066	i2.0_LQ_c6008/f1p9/2611	i2.0_LQ_c18711/f1p3/2306	i2.0_LQ_c2978/f1p7/2286	i2.1_HQ_c3080/f1p33/2839	i2.1_HQ_c10705/f1p38/2221	i2.0_HQ_c5224/f1p41/2714	i2.0_HQ_c6808/f1p10/2159
			i2.1_HQ_c941/f4p17/2542	i2.1_LQ_c6780/f1p23/2591	i2.1_HQ_c8940/f1p7/2794	i2.1_LQ_c9732/f1p1/2606	i2.0_HQ_c8930/f1p7/2108	i2.0_LQ_c6106/f1p8/2768	i2.0_LQ_c2989/f1p3/2807	i2.0_LQ_c3640/f1p1/2710	i2.1_HQ_c3363/f1p10/2318	i2.1_HQ_c1110/f2p20/2475	i2.0_HQ_c5364/f1p79/2197	i2.0_HQ_c7030/f1p40/2622
			i2.1_HQ_c9420/f1p5/2146	i2.1_LQ_c8246/f1p6/2579	i2.1_LQ_c11172/f1p4/2338	i2.2_HQ_c10109/f1p4/2532	i2.0_HQ_c8998/f1p15/2231	i2.0_LQ_c6144/f1p9/2404	i2.0_LQ_c3089/f1p29/3076	i2.0_LQ_c4108/f1p183/2077	i2.1_HQ_c3444/f1p4/2012	i2.1_HQ_c11110/f1p122/2330	i2.0_HQ_c5709/f2p5/2965	i2.0_HQ_c7199/f1p184/2162
			i2.1_HQ_c9707/f1p40/2390	i2.1_LQ_c8473/f1p9/2227	i2.1_LQ_c11735/f1p8/2398	i2.2_HQ_c10475/f1p9/2532	i2.0_HQ_c914/f12p26/2255	i2.0_LQ_c6487/f1p5/3049	i2.0_LQ_c3100/f1p11/2571	i2.0_LQ_c5522/f1p94/2080	i2.1_HQ_c377/f1p99/2295	i2.1_HQ_c11481/f1p55/2312	i2.0_HQ_c5762/f1p2/2927	i2.0_HQ_c7764/f1p8/2038
			i2.1_HQ_c981/f4p33/2855	i2.1_LQ_c9018/f1p39/2074	i2.1_LQ_c4370/f1p2/2460	i2.2_HQ_c11132/f1p9/2595	i2.0_LQ_c10824/f1p1/2655	i2.0_LQ_c6835/f1p1/2327	i2.0_LQ_c4352/f1p1/2577	i2.0_LQ_c5730/f1p12/2983	i2.1_HQ_c4172/f1p17/2277	i2.1_HQ_c11882/f1p11/2162	i2.0_HQ_c5896/f1p42/2337	i2.0_HQ_c8018/f1p1/2743
			i2.1_LQ_c12388/f1p31/2048	i2.2_HQ_c10275/f1p10/2249	i2.1_LQ_c4517/f1p1/2094	i2.2_HQ_c1119/f4p38/2075	i2.0_LQ_c11229/f1p23/2509	i2.0_LQ_c7057/f1p10/2094	i2.0_LQ_c4352/f1p4/2046	i2.0_LQ_c6185/f1p311/2281	i2.1_HQ_c4282/f1p47/2582	i2.1_HQ_c12096/f1p2/2504	i2.0_HQ_c6043/f1p53/2884	i2.0_HQ_c8074/f1p76/2230
			i2.1_LQ_c3210/f1p12/2276	i2.2_HQ_c10781/f1p30/2381	i2.1_LQ_c6041/f1p5/2375	i2.2_HQ_c11230/f1p2/2472	i2.0_LQ_c14907/f1p3/2226	i2.0_LQ_c7688/f1p0/2199	i2.0_LQ_c5475/f1p1/2446	i2.0_LQ_c6396/f1p4/2706	i2.1_HQ_c4682/f1p21/2022	i2.1_HQ_c12416/f1p55/2672	i2.0_HQ_c6091/f1p28/2253	i2.0_HQ_c8514/f1p11/2490
			i2.1_LQ_c4836/f1p1/2197	i2.2_HQ_c10910/f1p11/2518	i2.1_LQ_c6473/f1p3/2936	i2.2_HQ_c1172/f5p52/2158	i2.0_LQ_c15728/f1p6/2597	i2.0_LQ_c7735/f1p0/2280	i2.0_LQ_c5852/f1p2/2417	i2.0_LQ_c6952/f1p0/2390	i2.1_HQ_c490/f18p67/2475	i2.1_HQ_c1409/f3p0/2758	i2.0_HQ_c611/f7p97/2474	i2.0_HQ_c8655/f2p27/2277
			i2.1_LQ_c7348/f1p4/2708	i2.2_HQ_c10934/f1p17/2566	i2.1_LQ_c6548/f1p15/2501	i2.2_HQ_c12035/f1p45/2651	i2.0_LQ_c15820/f1p1/2879	i2.0_LQ_c7773/f1p1/2287	i2.0_LQ_c5918/f1p6/2248	i2.0_LQ_c8060/f1p1/2506	i2.1_HQ_c5237/f1p2/2056	i2.1_HQ_c1447/f3p19/2174	i2.0_HQ_c6258/f1p5/2064	i2.0_HQ_c9134/f1p8/2159
			i2.1_LQ_c7469/f1p3/2465	i2.2_HQ_c10988/f1p8/2520	i2.1_LQ_c7348/f1p4/2708	i2.2_HQ_c12041/f1p11/2448	i2.0_LQ_c16178/f1p1/2924	i2.0_LQ_c8276/f1p11/2781	i2.0_LQ_c6144/f1p9/2404	i2.0_LQ_c8104/f1p0/2010	i2.1_HQ_c5495/f1p17/2208	i2.1_HQ_c3320/f1p9/2083	i2.0_HQ_c625/f26p65/2738	i2.0_HQ_c9373/f1p2/2218
			i2.1_LQ_c7700/f1p47/2247	i2.2_HQ_c1100/f3p19/2163	i2.1_LQ_c8052/f1p217/2767	i2.2_HQ_c12065/f1p40/2177	i2.0_LQ_c18219/f1p6/2518	i2.0_LQ_c8379/f1p16/2902	i2.0_LQ_c6427/f1p3/1848	i2.0_LQ_c8136/f1p5/2339	i2.1_HQ_c5539/f1p18/2239	i2.1_HQ_c3546/f1p3/2714	i2.0_HQ_c6349/f1p5/2554	i2.0_HQ_c9444/f1p3/2586
			i2.1_LQ_c8278/f1p41/2856	i2.2_HQ_c11143/f1p20/2154	i2.1_LQ_c8164/f1p29/2943	i2.2_HQ_c12070/f1p11/2062	i2.0_LQ_c18711/f1p3/2306	i2.0_LQ_c8576/f1p1/2355	i2.0_LQ_c6451/f1p2/3203	i2.0_LQ_c8727/f1p3/2507	i2.1_HQ_c6128/f1p4/2586	i2.1_HQ_c3575/f1p22/2123	i2.0_HQ_c6390/f1p31/2135	i2.0_HQ_c967/f5p23/2368
			i2.1_LQ_c8673/f1p0/2278	i2.2_HQ_c11302/f1p33/2115	i2.2_HQ_c10110/f1p6/2348	i2.2_HQ_c12460/f1p9/2455	i2.0_LQ_c2978/f1p7/2286	i2.0_LQ_c8731/f1p18/2076	i2.0_LQ_c6495/f1p5/2471	i2.1_HQ_c10517/f1p211/2514	i2.1_HQ_c6373/f1p6/2279	i2.1_HQ_c3848/f1p4/2149	i2.0_HQ_c6662/f1p2/2516	i2.0_HQ_c9956/f1p11/2106
			i2.1_LQ_c9732/f1p1/2606	i2.2_HQ_c11427/f1p48/2011	i2.2_HQ_c10275/f1p10/2249	i2.2_HQ_c12586/f14p158/2200	i2.0_LQ_c4464/f1p39/2129	i2.1_HQ_c10664/f1p18/2384	i2.0_LQ_c8379/f1p16/2902	i2.1_HQ_c1110/f2p20/2475	i2.1_HQ_c6891/f1p34/2441	i2.1_HQ_c3933/f1p95/2468	i2.0_HQ_c6745/f1p3/2205	i2.0_LQ_c10294/f1p6/2554
			i2.2_HQ_c10109/f1p4/2532	i2.2_HQ_c11669/f1p9/2533	i2.2_HQ_c1100/f3p19/2163	i2.2_HQ_c12668/f29p315/2155	i2.0_LQ_c4946/f1p9/2432	i2.1_HQ_c10792/f1p33/2221	i2.0_LQ_c8390/f1p0/2106	i2.1_HQ_c11110/f1p122/2330	i2.1_HQ_c7012/f1p20/2532	i2.1_HQ_c4954/f1p4/2460	i2.0_HQ_c684/f18p31/2167	i2.0_LQ_c10660/f1p21/2338
			i2.2_HQ_c10475/f1p9/2532	i2.2_HQ_c1171/f3p15/2385	i2.2_HQ_c11143/f1p20/2154	i2.2_HQ_c13363/f2p8/2574	i2.0_LQ_c5435/f1p4/2717	i2.1_HQ_c11357/f1p0/2144	i2.1_HQ_c10335/f1p18/2296	i2.1_HQ_c11277/f1p709/2285	i2.1_HQ_c7435/f1p2/2668	i2.1_HQ_c5771/f1p22/2583	i2.0_HQ_c6913/f1p7/2349	i2.0_LQ_c10894/f1p29/2550
			i2.2_HQ_c10480/f1p21/2426	i2.2_HQ_c12041/f1p11/2448	i2.2_HQ_c11795/f1p4/2165	i2.2_HQ_c13725/f1p0/2102	i2.0_LQ_c5522/f1p94/2080	i2.1_HQ_c11734/f1p0/2633	i2.1_HQ_c10664/f1p18/2384	i2.1_HQ_c11951/f1p6/2588	i2.1_HQ_c7518/f1p13/2557	i2.1_HQ_c6165/f1p16/2546	i2.0_HQ_c7103/f1p7/2658	i2.0_LQ_c11188/f1p0/2788
			i2.2_HQ_c10649/f1p0/2467	i2.2_HQ_c1213/f9p20/2420	i2.2_HQ_c11891/f1p5/2163	i2.2_HQ_c14087/f1p11/2178	i2.0_LQ_c5730/f1p12/2983	i2.1_HQ_c12144/f1p40/2236	i2.1_HQ_c10792/f1p33/2221	i2.1_HQ_c12039/f1p20/2253	i2.1_HQ_c7839/f1p24/2077	i2.1_HQ_c6788/f1p1/2557	i2.0_HQ_c7589/f1p5/2537	i2.0_LQ_c13984/f1p0/2130
			i2.2_HQ_c10687/f1p7/2593	i2.2_HQ_c12175/f1p5/2441	i2.2_HQ_c11914/f1p7/2510	i2.2_HQ_c1444/f7p19/2673	i2.0_LQ_c6185/f1p311/2281	i2.1_HQ_c12216/f1p16/2459	i2.1_HQ_c12102/f1p3/2559	i2.1_HQ_c1447/f3p19/2174	i2.1_HQ_c8046/f1p30/2640	i2.1_HQ_c7373/f1p22/2488	i2.0_HQ_c765/f7p28/2174	i2.0_LQ_c14257/f1p13/2901
			i2.2_HQ_c11134/f1p0/2160	i2.2_HQ_c12324/f1p10/2361	i2.2_HQ_c12483/f1p2/2348	i2.2_HQ_c1507/f2p16/2407	i2.0_LQ_c6396/f1p4/2706	i2.1_HQ_c12255/f1p1/2161	i2.1_HQ_c12144/f1p40/2236	i2.1_HQ_c2736/f1p5/2515	i2.1_HQ_c8306/f1p72/2507	i2.1_HQ_c7537/f1p18/2654	i2.0_HQ_c7693/f1p2/2376	i2.0_LQ_c15755/f1p5/2168
			i2.2_HQ_c1119/f4p38/2075	i2.2_HQ_c14058/f1p8/1918	i2.2_HQ_c1256/f6p17/2674	i2.2_HQ_c15151/f1p1/2215	i2.0_LQ_c6525/f1p0/2249	i2.1_HQ_c12538/f2p8/2420	i2.1_HQ_c12538/f2p8/2420	i2.1_HQ_c3546/f1p3/2714	i2.1_HQ_c8402/f1p9/2567	i2.1_HQ_c7696/f1p21/2184	i2.0_HQ_c7760/f1p4/2108	i2.0_LQ_c17713/f1p0/2233
			i2.2_HQ_c11701/f1p8/2540	i2.2_HQ_c14303/f1p7/2132	i2.2_HQ_c12685/f2p32/2057	i2.2_HQ_c16359/f1p14/2904	i2.0_LQ_c8136/f1p5/2339	i2.1_HQ_c1409/f3p0/2758	i2.1_HQ_c2324/f1p2/2371	i2.1_HQ_c3575/f1p22/2123	i2.1_HQ_c8696/f1p25/2294	i2.1_HQ_c8472/f1p7/2503	i2.0_HQ_c8210/f2p12/2472	i2.0_LQ_c18195/f1p2/2414
			i2.2_HQ_c12283/f1p6/2669	i2.2_HQ_c14383/f1p9/2360	i2.2_HQ_c13131/f2p9/2150	i2.2_HQ_c1647/f2p30/2183	i2.0_LQ_c8727/f1p3/2507	i2.1_HQ_c2371/f1p39/2355	i2.1_HQ_c2625/f1p4/2592	i2.1_HQ_c4333/f1p6/2164	i2.1_HQ_c8729/f1p1/2403	i2.1_HQ_c8587/f1p17/2347	i2.0_HQ_c8488/f1p0/2191	i2.0_LQ_c18823/f1p3/2608
			i2.2_HQ_c1237/f3p25/2670	i2.2_HQ_c14706/f1p6/2288	i2.2_HQ_c13294/f2p0/2065	i2.2_HQ_c17138/f1p13/2182	i2.0_LQ_c9523/f1p0/2756	i2.1_HQ_c2893/f1p11/2257	i2.1_HQ_c3080/f1p33/2839	i2.1_HQ_c4693/f1p0/2737	i2.1_HQ_c887/f5p35/2275	i2.1_HQ_c9105/f1p155/2124	i2.0_HQ_c8536/f1p8/2268	i2.0_LQ_c2217/f2p1/2689
			i2.2_HQ_c12413/f1p2/2067	i2.2_HQ_c15112/f1p1/2231	i2.2_HQ_c13524/f1p28/2186	i2.2_HQ_c17340/f1p1/2093	i2.0_LQ_c9535/f1p7/2204	i2.1_HQ_c4172/f1p17/2277	i2.1_HQ_c377/f1p99/2295	i2.1_HQ_c5163/f1p10/2134	i2.1_LQ_c4458/f1p33/2274	i2.1_HQ_c9420/f1p5/2146	i2.0_HQ_c8597/f1p2/2177	i2.0_LQ_c2995/f1p3/2125
			i2.2_HQ_c12460/f1p9/2455	i2.2_HQ_c15626/f1p428/2272	i2.2_HQ_c14058/f1p8/1918	i2.2_HQ_c17624/f1p16/2356	i2.1_HQ_c10157/f1p20/2321	i2.1_HQ_c5480/f1p4/2221	i2.1_HQ_c4172/f1p17/2277	i2.1_HQ_c5778/f1p29/2125	i2.1_LQ_c5076/f1p2/2308	i2.1_HQ_c9596/f1p20/2032	i2.0_HQ_c8651/f2p7/2373	i2.0_LQ_c3058/f1p2/2504
			i2.2_HQ_c13348/f2p9/2015	i2.2_HQ_c15970/f1p2/2586	i2.2_HQ_c14383/f1p9/2360	i2.2_HQ_c18019/f1p18/2131	i2.1_HQ_c10517/f1p211/2514	i2.1_HQ_c5566/f1p0/2429	i2.1_HQ_c4453/f1p48/2556	i2.1_HQ_c6193/f1p45/2456	i2.1_LQ_c6441/f1p10/2846	i2.1_LQ_c3210/f1p12/2276	i2.0_HQ_c8767/f1p32/2133	i2.0_LQ_c3640/f1p1/2710
			i2.2_HQ_c13484/f1p86/2127	i2.2_HQ_c16257/f1p7/2200	i2.2_HQ_c16484/f1p2/2527	i2.2_HQ_c18044/f1p16/2181	i2.1_HQ_c10752/f1p3/2510	i2.1_HQ_c5771/f1p22/2583	i2.1_HQ_c4682/f1p21/2022	i2.1_HQ_c6737/f1p2/2185	i2.1_LQ_c6473/f1p3/2936	i2.1_LQ_c4191/f1p15/2023	i2.0_HQ_c8998/f1p15/2231	i2.0_LQ_c4097/f1p3/2731
			i2.2_HQ_c1354/f7p21/2764	i2.2_HQ_c16505/f1p10/2048	i2.2_HQ_c16992/f1p46/2629	i2.2_HQ_c18254/f1p6/2685	i2.1_HQ_c11073/f1p6/2652	i2.1_HQ_c5878/f1p8/2246	i2.1_HQ_c5257/f1p11/2350	i2.1_HQ_c6774/f1p26/2470	i2.1_LQ_c6780/f1p23/2591	i2.1_LQ_c4836/f1p1/2197	i2.0_HQ_c9308/f1p0/2433	i2.0_LQ_c4108/f1p183/2077
			i2.2_HQ_c1373/f3p58/2572	i2.2_HQ_c16564/f1p13/2257	i2.2_HQ_c1732/f5p24/2842	i2.2_HQ_c18393/f1p12/2767	i2.1_HQ_c11280/f1p5/2633	i2.1_HQ_c6165/f1p16/2546	i2.1_HQ_c5480/f1p4/2221	i2.1_HQ_c7026/f1p13/2273	i2.1_LQ_c9267/f1p1/2057	i2.1_LQ_c7348/f1p4/2708	i2.0_HQ_c9413/f1p25/2173	i2.0_LQ_c4992/f1p88/2484
			i2.2_HQ_c14087/f1p11/2178	i2.2_HQ_c17232/f1p16/2121	i2.2_HQ_c17415/f1p4/2318	i2.2_HQ_c1841/f3p42/2493	i2.1_HQ_c1156/f3p36/2432	i2.1_HQ_c6862/f1p46/2124	i2.1_HQ_c6128/f1p4/2586	i2.1_HQ_c7028/f1p5/2051	i2.2_HQ_c10004/f1p5/2098	i2.1_LQ_c7469/f1p3/2465	i2.0_HQ_c966/f5p32/2717	i2.0_LQ_c5303/f1p4/2510
			i2.2_HQ_c14784/f1p49/2576	i2.2_HQ_c17908/f1p3/2321	i2.2_HQ_c17483/f1p5/1993	i2.2_HQ_c1918/f4p47/2463	i2.1_HQ_c11679/f1p29/2101	i2.1_HQ_c7373/f1p22/2488	i2.1_HQ_c6373/f1p6/2279	i2.1_HQ_c7331/f1p28/2078	i2.2_HQ_c10110/f1p6/2348	i2.1_LQ_c7700/f1p47/2247	i2.0_HQ_c9924/f1p3/2140	i2.0_LQ_c5522/f1p94/2080
			i2.2_HQ_c15151/f1p1/2215	i2.2_HQ_c17959/f1p26/2757	i2.2_HQ_c17857/f1p0/2044	i2.2_HQ_c19208/f1p11/2563	i2.1_HQ_c11951/f1p6/2588	i2.1_HQ_c7586/f1p26/2515	i2.1_HQ_c7012/f1p20/2532	i2.1_HQ_c7873/f1p12/2171	i2.2_HQ_c10367/f1p27/2428	i2.1_LQ_c9732/f1p1/2606	i2.0_LQ_c10660/f1p10/2076	i2.0_LQ_c5606/f1p1/2978
			i2.2_HQ_c15492/f1p17/2497	i2.2_HQ_c18043/f1p6/2925	i2.2_HQ_c18086/f1p13/2649	i2.2_HQ_c19340/f1p0/2653	i2.1_HQ_c12039/f1p20/2253	i2.1_HQ_c8046/f1p30/2640	i2.1_HQ_c7373/f1p22/2488	i2.1_HQ_c8321/f1p9/3044	i2.2_HQ_c10475/f1p9/2532	i2.2_HQ_c10109/f1p4/2532	i2.0_LQ_c10824/f1p1/2655	i2.0_LQ_c6008/f1p9/2611
			i2.2_HQ_c15739/f1p10/2130	i2.2_HQ_c18221/f1p19/2437	i2.2_HQ_c18638/f1p5/2288	i2.2_HQ_c19418/f1p7/2542	i2.1_HQ_c1364/f3p81/2610	i2.1_HQ_c8587/f1p17/2347	i2.1_HQ_c7518/f1p13/2557	i2.1_HQ_c8336/f1p5/2012	i2.2_HQ_c10781/f1p30/2381	i2.2_HQ_c10750/f1p5/2454	i2.0_LQ_c11702/f1p7/2498	i2.0_LQ_c6062/f1p2/2548
			i2.2_HQ_c16272/f1p0/2201	i2.2_HQ_c18225/f1p7/2139	i2.2_HQ_c18680/f1p16/2049	i2.2_HQ_c19834/f1p10/2242	i2.1_HQ_c1447/f3p19/2174	i2.1_HQ_c8867/f1p0/2319	i2.1_HQ_c7586/f1p26/2515	i2.1_HQ_c8696/f1p25/2294	i2.2_HQ_c10878/f1p2/2621	i2.2_HQ_c11132/f1p9/2595	i2.0_LQ_c13349/f1p4/2072	i2.0_LQ_c6090/f1p0/2503
			i2.2_HQ_c16359/f1p14/2904	i2.2_HQ_c1855/f2p2/2933	i2.2_HQ_c18724/f1p32/2649	i2.2_HQ_c20156/f1p35/2409	i2.1_HQ_c1860/f2p8/2417	i2.1_HQ_c887/f5p35/2275	i2.1_HQ_c8046/f1p30/2640	i2.1_HQ_c8940/f1p7/2794	i2.2_HQ_c10934/f1p17/2566	i2.2_HQ_c1119/f4p38/2075	i2.0_LQ_c14872/f1p4/2044	i2.0_LQ_c6106/f1p8/2768
			i2.2_HQ_c17138/f1p13/2182	i2.2_HQ_c19047/f1p12/2390	i2.2_HQ_c19047/f1p12/2390	i2.2_HQ_c2063/f2p12/2294	i2.1_HQ_c2736/f1p5/2515	i2.1_HQ_c898/f1p34/2210	i2.1_HQ_c8306/f1p72/2507	i2.1_HQ_c9420/f1p5/2146	i2.2_HQ_c10988/f1p8/2520	i2.2_HQ_c11668/f1p1/2204	i2.0_LQ_c15594/f1p99/2590	i2.0_LQ_c6487/f1p5/3049
			i2.2_HQ_c1713/f2p2/2087	i2.2_HQ_c19146/f1p3/2729	i2.2_HQ_c19146/f1p3/2729	i2.2_HQ_c22020/f4p355/2442	i2.1_HQ_c3080/f1p33/2839	i2.1_HQ_c9280/f1p13/2182	i2.1_HQ_c887/f5p35/2275	i2.1_HQ_c9543/f1p4/2500	i2.2_HQ_c1100/f3p19/2163	i2.2_HQ_c11701/f1p8/2540	i2.0_LQ_c15728/f1p6/2597	i2.0_LQ_c6835/f1p1/2327
			i2.2_HQ_c17624/f1p16/2356	i2.2_HQ_c19171/f1p4/2520	i2.2_HQ_c1923/f2p2/2314	i2.2_HQ_c22056/f16p28/2319	i2.1_HQ_c3444/f1p4/2012	i2.1_LQ_c11515/f1p4/2437	i2.1_HQ_c941/f4p17/2542	i2.1_HQ_c9596/f1p20/2032	i2.2_HQ_c11230/f1p2/2472	i2.2_HQ_c1172/f5p52/2158	i2.0_LQ_c15820/f1p1/2879	i2.0_LQ_c6937/f1p2/2694
			i2.2_HQ_c1820/f5p22/2852	i2.2_HQ_c19284/f1p9/2129	i2.2_HQ_c19406/f1p135/2013	i2.2_HQ_c2659/f1p10/2183	i2.1_HQ_c3575/f1p22/2123	i2.1_LQ_c2955/f1p11/2295	i2.1_HQ_c9562/f1p5/2445	i2.1_LQ_c10085/f1p1/2042	i2.2_HQ_c11265/f1p1/2214	i2.2_HQ_c12041/f1p11/2448	i2.0_LQ_c18711/f1p3/2306	i2.0_LQ_c7688/f1p0/2199
			i2.2_HQ_c18254/f1p6/2685	i2.2_HQ_c1933/f4p13/2212	i2.2_HQ_c19879/f1p13/2155	i2.2_HQ_c2862/f1p46/2147	i2.1_HQ_c4333/f1p6/2164	i2.1_LQ_c3069/f1p1/2983	i2.1_HQ_c9891/f1p54/2399	i2.1_LQ_c11172/f1p4/2338	i2.2_HQ_c11427/f1p48/2011	i2.2_HQ_c12460/f1p9/2455	i2.0_LQ_c2989/f1p3/2807	i2.0_LQ_c7735/f1p0/2280
			i2.2_HQ_c18393/f1p12/2767	i2.2_HQ_c19355/f1p4/2927	i2.2_HQ_c20171/f1p58/2407	i2.2_HQ_c2914/f1p23/2155	i2.1_HQ_c4589/f1p3/2461	i2.1_LQ_c3548/f1p2/2714	i2.1_LQ_c3069/f1p1/2983	i2.1_LQ_c4191/f1p15/2023	i2.2_HQ_c11573/f1p9/2950	i2.2_HQ_c12586/f14p158/2200	i2.0_LQ_c3089/f1p29/3076	i2.0_LQ_c8060/f1p1/2506
			i2.2_HQ_c1841/f3p42/2493	i2.2_HQ_c20141/f1p17/2808	i2.2_HQ_c20751/f1p27/2323	i2.2_HQ_c316/f1p11/2372	i2.1_HQ_c5495/f1p17/2208	i2.1_LQ_c6473/f1p3/2936	i2.1_LQ_c3180/f1p13/2842	i2.1_LQ_c4370/f1p2/2460	i2.2_HQ_c11891/f1p5/2163	i2.2_HQ_c13363/f2p8/2574	i2.0_LQ_c3100/f1p11/2571	i2.0_LQ_c8104/f1p0/2010
			i2.2_HQ_c18597/f1p2/2327	i2.2_HQ_c2023/f2p9/2699	i2.2_HQ_c21545/f1p5/2693	i2.2_HQ_c3453/f1p4/2137	i2.1_HQ_c5778/f1p29/2125	i2.1_LQ_c6780/f1p23/2591	i2.1_LQ_c4458/f1p33/2274	i2.1_LQ_c4517/f1p1/2094	i2.2_HQ_c11914/f1p7/2510	i2.2_HQ_c13725/f1p0/2102	i2.0_LQ_c4352/f1p4/2046	i2.0_LQ_c8276/f1p11/2781
			i2.2_HQ_c19039/f1p0/2215	i2.2_HQ_c20511/f1p7/2131	i2.2_HQ_c2167/f2p4/2131	i2.2_HQ_c3457/f1p29/2140	i2.1_HQ_c578/f12p75/2056	i2.1_LQ_c8391/f1p3/2623	i2.1_LQ_c5076/f1p2/2308	i2.1_LQ_c6041/f1p5/2375	i2.2_HQ_c12114/f1p2/2413	i2.2_HQ_c14087/f1p11/2178	i2.0_LQ_c5190/f1p5/2903	i2.0_LQ_c8576/f1p1/2355
			i2.2_HQ_c1918/f4p47/2463	i2.2_HQ_c20751/f1p27/2323	i2.2_HQ_c22070/f12p52/2349	i2.2_HQ_c4629/f1p505/2191	i2.1_HQ_c6193/f1p45/2456	i2.2_HQ_c10781/f1p30/2381	i2.1_LQ_c6441/f1p10/2846	i2.1_LQ_c6548/f1p15/2501	i2.2_HQ_c12685/f2p32/2057	i2.2_HQ_c14320/f1p4/2374	i2.0_LQ_c5435/f1p4/2717	i2.0_LQ_c8731/f1p18/2076
			i2.2_HQ_c19208/f1p11/2563	i2.2_HQ_c2132/f4p9/2212	i2.2_HQ_c2678/f1p2/2101	i2.2_HQ_c4801/f1p2/2112	i2.1_HQ_c6737/f1p2/2185	i2.2_HQ_c10910/f1p11/2518	i2.1_LQ_c6473/f1p3/2936	i2.1_LQ_c7348/f1p4/2708	i2.2_HQ_c13524/f1p28/2186	i2.2_HQ_c1444/f7p19/2673	i2.0_LQ_c5475/f1p1/2446	i2.1_HQ_c10205/f1p15/2195
			i2.2_HQ_c19417/f1p10/2088	i2.2_HQ_c22070/f12p52/2349	i2.2_HQ_c2858/f1p5/2063	i2.2_HQ_c4831/f1p13/2228	i2.1_HQ_c6907/f1p20/2675	i2.2_HQ_c10931/f1p0/2493	i2.2_HQ_c10367/f1p27/2428	i2.2_HQ_c10275/f1p10/2249	i2.2_HQ_c1373/f3p58/2572	i2.2_HQ_c15151/f1p1/2215	i2.0_LQ_c5918/f1p6/2248	i2.1_HQ_c11110/f1p122/2330
			i2.2_HQ_c19418/f1p7/2542	i2.2_HQ_c2371/f1p65/2869	i2.2_HQ_c3119/f1p16/2242	i2.2_HQ_c4889/f1p8/2156	i2.1_HQ_c7018/f1p6/2659	i2.2_HQ_c10934/f1p17/2566	i2.2_HQ_c10475/f1p9/2532	i2.2_HQ_c10364/f1p2/2041	i2.2_HQ_c13842/f1p6/2243	i2.2_HQ_c16359/f1p14/2904	i2.0_LQ_c6427/f1p3/1848	i2.1_HQ_c11602/f1p14/2839
			i2.2_HQ_c19834/f1p10/2242	i2.2_HQ_c3119/f1p16/2242	i2.2_HQ_c3654/f1p11/2456	i2.2_HQ_c5041/f1p1/2466	i2.1_HQ_c7026/f1p13/2273	i2.2_HQ_c11076/f1p22/2810	i2.2_HQ_c10781/f1p30/2381	i2.2_HQ_c10750/f1p5/2454	i2.2_HQ_c14033/f1p1/2255	i2.2_HQ_c16729/f1p6/2102	i2.0_LQ_c6495/f1p5/2471	i2.1_HQ_c11633/f1p19/2965
			i2.2_HQ_c21827/f1p15/2481	i2.2_HQ_c3140/f1p4/2959	i2.2_HQ_c3715/f1p2/2390	i2.2_HQ_c5166/f1p6/2927	i2.1_HQ_c7028/f1p5/2051	i2.2_HQ_c11132/f1p9/2595	i2.2_HQ_c10878/f1p2/2621	i2.2_HQ_c1090/f4p39/2033	i2.2_HQ_c14303/f1p7/2132	i2.2_HQ_c17564/f1p38/2866	i2.0_LQ_c9523/f1p0/2756	i2.1_HQ_c11734/f1p0/2633
			i2.2_HQ_c22020/f4p355/2442	i2.2_HQ_c3221/f1p8/2504	i2.2_HQ_c4000/f1p2/2573	i2.2_HQ_c5343/f1p20/2807	i2.1_HQ_c7331/f1p28/2078	i2.2_HQ_c11230/f1p2/2472	i2.2_HQ_c10931/f1p0/2493	i2.2_HQ_c11143/f1p20/2154	i2.2_HQ_c14784/f1p49/2576	i2.2_HQ_c17588/f1p6/2498	i2.0_LQ_c9535/f1p7/2204	i2.1_HQ_c11746/f1p25/2095
			i2.2_HQ_c2384/f1p22/2060	i2.2_HQ_c3396/f1p4/2639	i2.2_HQ_c4117/f1p75/2260	i2.2_HQ_c5581/f1p3/2712	i2.1_HQ_c7765/f1p13/2191	i2.2_HQ_c11302/f1p33/2115	i2.2_HQ_c10934/f1p17/2566	i2.2_HQ_c11795/f1p4/2165	i2.2_HQ_c14851/f1p25/2620	i2.2_HQ_c17624/f1p16/2356	i2.1_HQ_c10157/f1p20/2321	i2.1_HQ_c1409/f3p0/2758
			i2.2_HQ_c2659/f1p10/2183	i2.2_HQ_c3451/f1p3/2038	i2.2_HQ_c4123/f1p58/2133	i2.2_HQ_c5608/f1p4/2981	i2.1_HQ_c8200/f1p12/2981	i2.2_HQ_c11427/f1p48/2011	i2.2_HQ_c1104/f6p2/2469	i2.2_HQ_c12041/f1p11/2448	i2.2_HQ_c14940/f1p32/2160	i2.2_HQ_c17757/f1p17/2053	i2.1_HQ_c10335/f1p18/2296	i2.1_HQ_c3546/f1p3/2714
			i2.2_HQ_c2862/f1p46/2147	i2.2_HQ_c3703/f1p14/2081	i2.2_HQ_c4332/f3p17/2107	i2.2_HQ_c5725/f1p14/2797	i2.1_HQ_c8336/f1p5/2012	i2.2_HQ_c11669/f1p9/2533	i2.2_HQ_c11230/f1p2/2472	i2.2_HQ_c12083/f4p16/2285	i2.2_HQ_c15626/f1p428/2272	i2.2_HQ_c18044/f1p16/2181	i2.1_HQ_c10637/f1p6/2433	i2.1_HQ_c5008/f1p14/2064
			i2.2_HQ_c2914/f1p23/2155	i2.2_HQ_c3715/f1p2/2390	i2.2_HQ_c4393/f1p25/2296	i2.2_HQ_c5803/f1p32/2143	i2.1_HQ_c8696/f1p25/2294	i2.2_HQ_c1172/f5p52/2158	i2.2_HQ_c11427/f1p48/2011	i2.2_HQ_c12915/f99p191/2262	i2.2_HQ_c15665/f1p11/2799	i2.2_HQ_c18122/f1p7/2400	i2.1_HQ_c10792/f1p33/2221	i2.1_HQ_c5163/f1p10/2134
			i2.2_HQ_c316/f1p11/2372	i2.2_HQ_c4000/f1p2/2573	i2.2_HQ_c4440/f1p104/2653	i2.2_HQ_c5843/f1p54/2738	i2.1_HQ_c8940/f1p7/2794	i2.2_HQ_c11737/f1p8/2627	i2.2_HQ_c11573/f1p9/2950	i2.2_HQ_c13131/f2p9/2150	i2.2_HQ_c15899/f1p27/2330	i2.2_HQ_c18254/f1p6/2685	i2.1_HQ_c11073/f1p6/2652	i2.1_HQ_c5566/f1p0/2429
			i2.2_HQ_c3238/f1p8/2711	i2.2_HQ_c4117/f1p75/2260	i2.2_HQ_c4444/f1p1/2191	i2.2_HQ_c5873/f1p8/2377	i2.1_HQ_c9055/f1p3/2260	i2.2_HQ_c12035/f1p45/2651	i2.2_HQ_c11737/f1p8/2627	i2.2_HQ_c13294/f2p0/2065	i2.2_HQ_c16279/f1p10/2352	i2.2_HQ_c18393/f1p12/2767	i2.1_HQ_c11280/f1p5/2633	i2.1_HQ_c5771/f1p22/2583
			i2.2_HQ_c3453/f1p4/2137	i2.2_HQ_c4123/f1p58/2133	i2.2_HQ_c4671/f1p1/2148	i2.2_HQ_c5996/f1p332/2398	i2.1_HQ_c9420/f1p5/2146	i2.2_HQ_c12041/f1p11/2448	i2.2_HQ_c12035/f1p45/2651	i2.2_HQ_c1343/f4p8/2581	i2.2_HQ_c16325/f1p2/2451	i2.2_HQ_c18597/f1p2/2327	i2.1_HQ_c1156/f3p36/2432	i2.1_HQ_c5878/f1p8/2246
			i2.2_HQ_c4098/f1p29/2602	i2.2_HQ_c4529/f1p1/2046	i2.2_HQ_c4944/f1p12/2867	i2.2_HQ_c6495/f1p0/2190	i2.1_LQ_c11172/f1p4/2338	i2.2_HQ_c12065/f1p40/2177	i2.2_HQ_c12065/f1p40/2177	i2.2_HQ_c14041/f1p6/2772	i2.2_HQ_c16950/f1p6/2012	i2.2_HQ_c1918/f4p47/2463	i2.1_HQ_c11679/f1p29/2101	i2.1_HQ_c5907/f1p50/2015
			i2.2_HQ_c4166/f1p16/2466	i2.2_HQ_c4637/f5p34/2669	i2.2_HQ_c5061/f1p20/2564	i2.2_HQ_c6735/f1p8/2437	i2.1_LQ_c12388/f1p31/2048	i2.2_HQ_c12175/f1p5/2441	i2.2_HQ_c1206/f5p19/2133	i2.2_HQ_c14058/f1p8/1918	i2.2_HQ_c16992/f1p46/2629	i2.2_HQ_c19208/f1p11/2563	i2.1_HQ_c1860/f2p8/2417	i2.1_HQ_c6165/f1p16/2546
			i2.2_HQ_c4388/f2p170/2526	i2.2_HQ_c4671/f1p1/2148	i2.2_HQ_c5162/f2p10/2898	i2.2_HQ_c6817/f1p52/2149	i2.1_LQ_c4370/f1p2/2460	i2.2_HQ_c12324/f1p10/2361	i2.2_HQ_c12114/f1p2/2413	i2.2_HQ_c14320/f1p4/2374	i2.2_HQ_c1732/f5p24/2842	i2.2_HQ_c19417/f1p10/2088	i2.1_HQ_c2625/f1p4/2592	i2.1_HQ_c6539/f1p2/2385
			i2.2_HQ_c4614/f1p2/2137	i2.2_HQ_c5308/f1p218/2471	i2.2_HQ_c5308/f1p218/2471	i2.2_HQ_c7006/f1p5/2721	i2.1_LQ_c4517/f1p1/2094	i2.2_HQ_c12586/f14p158/2200	i2.2_HQ_c12283/f1p6/2669	i2.2_HQ_c14383/f1p9/2360	i2.2_HQ_c17418/f1p16/2064	i2.2_HQ_c19879/f1p13/2155	i2.1_HQ_c3080/f1p33/2839	i2.1_HQ_c6774/f1p26/2470
			i2.2_HQ_c4629/f1p505/2191	i2.2_HQ_c5506/f1p10/2673	i2.2_HQ_c5392/f1p3/2195	i2.2_HQ_c703/f9p38/2630	i2.1_LQ_c6548/f1p15/2501	i2.2_HQ_c12668/f29p315/2155	i2.2_HQ_c13842/f1p6/2243	i2.2_HQ_c1444/f7p19/2673	i2.2_HQ_c17443/f1p17/2250	i2.2_HQ_c20289/f1p100/2314	i2.1_HQ_c3444/f1p4/2012	i2.1_HQ_c6862/f1p46/2124
			i2.2_HQ_c5166/f1p6/2927	i2.2_HQ_c5742/f1p16/2134	i2.2_HQ_c5756/f1p38/2934	i2.2_HQ_c7057/f1p0/2219	i2.1_LQ_c7348/f1p4/2708	i2.2_HQ_c13449/f2p31/2334	i2.2_HQ_c14033/f1p1/2255	i2.2_HQ_c14727/f1p219/2112	i2.2_HQ_c17471/f1p37/2919	i2.2_HQ_c2112/f4p13/2267	i2.1_HQ_c377/f1p99/2295	i2.1_HQ_c7435/f1p2/2668
			i2.2_HQ_c5292/f1p1/2071	i2.2_HQ_c5774/f1p1/2933	i2.2_HQ_c5774/f1p1/2933	i2.2_HQ_c7232/f1p143/2319	i2.1_LQ_c8052/f1p217/2767	i2.2_HQ_c13725/f1p0/2102	i2.2_HQ_c14303/f1p7/2132	i2.2_HQ_c17483/f1p5/1993	i2.2_HQ_c17959/f1p26/2757	i2.2_HQ_c21827/f1p15/2481	i2.1_HQ_c4172/f1p17/2277	i2.1_HQ_c8321/f1p9/3044
			i2.2_HQ_c5705/f1p3/2966	i2.2_HQ_c5798/f1p28/3001	i2.2_HQ_c5827/f1p4/2041	i2.2_HQ_c7524/f1p5/2348	i2.1_LQ_c8278/f1p41/2856	i2.2_HQ_c14303/f1p7/2132	i2.2_HQ_c14784/f1p49/2576	i2.2_HQ_c17564/f1p38/2866	i2.2_HQ_c18225/f1p7/2139	i2.2_HQ_c21991/f30p127/2447	i2.1_HQ_c4333/f1p6/2164	i2.1_HQ_c8413/f1p11/2525
			i2.2_HQ_c5725/f1p14/2797	i2.2_HQ_c5827/f1p4/2041	i2.2_HQ_c5927/f1p17/2402	i2.2_HQ_c7782/f1p15/2257	i2.1_LQ_c8673/f1p0/2278	i2.2_HQ_c1444/f7p19/2673	i2.2_HQ_c14851/f1p25/2620	i2.2_HQ_c18086/f1p13/2649	i2.2_HQ_c18428/f1p5/2065	i2.2_HQ_c22020/f4p355/2442	i2.1_HQ_c5257/f1p11/2350	i2.1_HQ_c9280/f1p13/2182
			i2.2_HQ_c5729/f1p83/2597	i2.2_HQ_c5837/f1p17/1983	i2.2_HQ_c6211/f1p2/2113	i2.2_HQ_c8161/f1p20/2939	i2.2_HQ_c10480/f1p21/2426	i2.2_HQ_c1507/f2p16/2407	i2.2_HQ_c14940/f1p32/2160	i2.2_HQ_c1820/f5p22/2852	i2.2_HQ_c1855/f2p2/2933	i2.2_HQ_c22056/f16p28/2319	i2.1_HQ_c5495/f1p17/2208	i2.1_LQ_c11515/f1p4/2437
			i2.2_HQ_c6495/f1p0/2190	i2.2_HQ_c5939/f1p24/2842	i2.2_HQ_c6563/f1p24/2889	i2.2_HQ_c8224/f1p19/2521	i2.2_HQ_c10649/f1p0/2467	i2.2_HQ_c15112/f1p1/2231	i2.2_HQ_c1507/f2p16/2407	i2.2_HQ_c18717/f1p1/2171	i2.2_HQ_c18638/f1p5/2288	i2.2_HQ_c2862/f1p46/2147	i2.1_HQ_c578/f12p75/2056	i2.1_LQ_c2374/f1p1/2338
			i2.2_HQ_c6529/f1p5/2235	i2.2_HQ_c6037/f1p65/2071	i2.2_HQ_c6712/f1p15/2067	i2.2_HQ_c8299/f1p701/2453	i2.2_HQ_c11134/f1p0/2160	i2.2_HQ_c15626/f1p428/2272	i2.2_HQ_c15626/f1p428/2272	i2.2_HQ_c19146/f1p3/2729	i2.2_HQ_c18680/f1p16/2049	i2.2_HQ_c2914/f1p23/2155	i2.1_HQ_c6128/f1p4/2586	i2.1_LQ_c3069/f1p1/2983
			i2.2_HQ_c6949/f1p23/2208	i2.2_HQ_c6211/f1p2/2113	i2.2_HQ_c687/f8p30/2423	i2.2_HQ_c868/f8p6/2554	i2.2_HQ_c11701/f1p8/2540	i2.2_HQ_c15970/f1p2/2586	i2.2_HQ_c15665/f1p11/2799	i2.2_HQ_c1923/f2p2/2314	i2.2_HQ_c18700/f1p14/2384	i2.2_HQ_c316/f1p11/2372	i2.1_HQ_c6373/f1p6/2279	i2.1_LQ_c3548/f1p2/2714
			i2.2_HQ_c7006/f1p5/2721	i2.2_HQ_c6353/f1p45/2081	i2.2_HQ_c6995/f3p17/2735	i2.2_HQ_c8819/f1p17/2122	i2.2_HQ_c11795/f1p4/2165	i2.2_HQ_c16409/f1p7/2556	i2.2_HQ_c15844/f1p6/2265	i2.2_HQ_c19406/f1p135/2013	i2.2_HQ_c18724/f1p32/2649	i2.2_HQ_c3365/f1p3/2044	i2.1_HQ_c6907/f1p20/2675	i2.1_LQ_c5675/f1p96/2136
			i2.2_HQ_c7473/f1p4/2430	i2.2_HQ_c658/f2p50/2219	i2.2_HQ_c7076/f1p38/2188	i2.2_HQ_c9288/f1p41/2652	i2.2_HQ_c11891/f1p5/2163	i2.2_HQ_c1647/f2p30/2183	i2.2_HQ_c15899/f1p27/2330	i2.2_HQ_c19417/f1p10/2088	i2.2_HQ_c19047/f1p12/2390	i2.2_HQ_c3571/f2p15/2050	i2.1_HQ_c7018/f1p6/2659	i2.1_LQ_c8246/f1p6/2579
			i2.2_HQ_c7622/f1p15/2708	i2.2_HQ_c6830/f1p6/2652	i2.2_HQ_c7656/f1p13/2550	i2.2_HQ_c9308/f1p7/2154	i2.2_HQ_c11914/f1p7/2510	i2.2_HQ_c16505/f1p10/2048	i2.2_HQ_c1647/f2p30/2183	i2.2_HQ_c19879/f1p13/2155	i2.2_HQ_c19171/f1p4/2520	i2.2_HQ_c3831/f1p3/2127	i2.1_HQ_c7518/f1p13/2557	i2.1_LQ_c8391/f1p3/2623
			i2.2_HQ_c7741/f1p17/2141	i2.2_HQ_c6842/f1p8/2169	i2.2_HQ_c7718/f1p4/2439	i2.2_HQ_c9421/f1p16/2122	i2.2_HQ_c1237/f3p25/2670	i2.2_HQ_c16564/f1p13/2257	i2.2_HQ_c16950/f1p6/2012	i2.2_HQ_c20289/f1p100/2314	i2.2_HQ_c19355/f1p4/2927	i2.2_HQ_c4019/f3p13/2635	i2.1_HQ_c7765/f1p13/2191	i2.1_LQ_c8519/f1p1/2118
			i2.2_HQ_c7782/f1p15/2257	i2.2_HQ_c687/f8p30/2423	i2.2_HQ_c783/f7p24/2985	i2.2_HQ_c9540/f1p22/2292	i2.2_HQ_c12413/f1p2/2067	i2.2_HQ_c17255/f1p1/2528	i2.2_HQ_c17138/f1p13/2182	i2.2_HQ_c20823/f1p19/2445	i2.2_HQ_c19406/f1p135/2013	i2.2_HQ_c4098/f1p29/2602	i2.1_HQ_c7839/f1p24/2077	i2.1_LQ_c9018/f1p39/2074
			i2.2_HQ_c7797/f1p9/2693	i2.2_HQ_c7076/f1p38/2188	i2.2_HQ_c790/f10p13/2315	i2.2_HQ_c9597/f1p8/2186	i2.2_HQ_c12483/f1p2/2348	i2.2_HQ_c17340/f1p1/2093	i2.2_HQ_c17255/f1p1/2528	i2.2_HQ_c21639/f1p21/2089	i2.2_HQ_c19422/f1p6/2300	i2.2_HQ_c4166/f1p16/2466	i2.1_HQ_c8151/f1p2/2864	i2.2_HQ_c10275/f1p10/2249
			i2.2_HQ_c8224/f1p19/2521	i2.2_HQ_c7310/f1p117/2639	i2.2_HQ_c8094/f1p3/2265	i2.2_HQ_c959/f6p26/2075	i2.2_HQ_c12685/f2p32/2057	i2.2_HQ_c17908/f1p3/2321	i2.2_HQ_c17340/f1p1/2093	i2.2_HQ_c21827/f1p15/2481	i2.2_HQ_c19786/f1p3/2953	i2.2_HQ_c4388/f2p170/2526	i2.1_HQ_c8306/f1p72/2507	i2.2_HQ_c10750/f1p5/2454
			i2.2_HQ_c868/f8p6/2554	i2.2_HQ_c7319/f1p16/2343	i2.2_HQ_c8115/f1p2/2041	i2.2_HQ_c9635/f1p3/2232	i2.2_HQ_c13524/f1p28/2186	i2.2_HQ_c17959/f1p26/2757	i2.2_HQ_c17418/f1p16/2064	i2.2_HQ_c21991/f30p127/2447	i2.2_HQ_c20141/f1p17/2808	i2.2_HQ_c4614/f1p2/2137	i2.1_HQ_c8729/f1p1/2403	i2.2_HQ_c11076/f1p22/2810
			i2.2_HQ_c8738/f1p103/2713	i2.2_HQ_c7591/f1p1/2747	i2.2_HQ_c8159/f1p21/2833	i2.2_HQ_c981/f5p55/2798	i2.2_HQ_c1354/f7p21/2764	i2.2_HQ_c18019/f1p18/2131	i2.2_HQ_c17443/f1p17/2250	i2.2_HQ_c2678/f1p2/2101	i2.2_HQ_c20171/f1p58/2407	i2.2_HQ_c4629/f1p505/2191	i2.1_HQ_c8739/f1p22/2360	i2.2_HQ_c11132/f1p9/2595
			i2.2_HQ_c8819/f1p17/2122	i2.2_HQ_c7656/f1p13/2550	i2.2_HQ_c826/f6p34/2316	i2.2_LQ_c10737/f1p0/2235	i2.2_HQ_c1373/f3p58/2572	i2.2_HQ_c18043/f1p6/2925	i2.2_HQ_c17471/f1p37/2919	i2.2_HQ_c2858/f1p5/2063	i2.2_HQ_c20751/f1p27/2323	i2.2_HQ_c4801/f1p2/2112	i2.1_HQ_c9055/f1p3/2260	i2.2_HQ_c11143/f1p20/2154
			i2.2_HQ_c9343/f1p2/2043	i2.2_HQ_c7718/f1p4/2439	i2.2_HQ_c8483/f1p35/2150	i2.2_LQ_c12194/f1p12/2063	i2.2_HQ_c15492/f1p17/2497	i2.2_HQ_c18044/f1p16/2181	i2.2_HQ_c17959/f1p26/2757	i2.2_HQ_c3571/f2p15/2050	i2.2_HQ_c2132/f4p9/2212	i2.2_HQ_c5166/f1p6/2927	i2.1_HQ_c941/f4p17/2542	i2.2_HQ_c11302/f1p33/2115
			i2.2_HQ_c9348/f1p12/2343	i2.2_HQ_c7809/f1p5/2694	i2.2_HQ_c853/f5p102/2379	i2.2_LQ_c15767/f1p8/2301	i2.2_HQ_c15739/f1p10/2130	i2.2_HQ_c18221/f1p19/2437	i2.2_HQ_c18225/f1p7/2139	i2.2_HQ_c3654/f1p11/2456	i2.2_HQ_c2151/f2p14/2841	i2.2_HQ_c5269/f1p72/2764	i2.1_HQ_c9562/f1p5/2445	i2.2_HQ_c11668/f1p1/2204
			i2.2_HQ_c9421/f1p16/2122	i2.2_HQ_c783/f7p24/2985	i2.2_HQ_c8722/f1p25/2201	i2.2_LQ_c16124/f1p2/2157	i2.2_HQ_c1713/f2p2/2087	i2.2_HQ_c18225/f1p7/2139	i2.2_HQ_c1841/f3p42/2493	i2.2_HQ_c3715/f1p2/2390	i2.2_HQ_c21545/f1p5/2693	i2.2_HQ_c5581/f1p3/2712	i2.1_HQ_c981/f4p33/2855	i2.2_HQ_c11669/f1p9/2533
			i2.2_HQ_c9540/f1p22/2292	i2.2_HQ_c790/f10p13/2315	i2.2_HQ_c8768/f1p1/2270	i2.2_LQ_c18128/f1p3/2564	i2.2_HQ_c1732/f5p24/2842	i2.2_HQ_c18472/f1p1/2027	i2.2_HQ_c18428/f1p5/2065	i2.2_HQ_c3831/f1p3/2127	i2.2_HQ_c2167/f2p4/2131	i2.2_HQ_c5725/f1p14/2797	i2.1_HQ_c9836/f1p5/2248	i2.2_HQ_c1172/f5p52/2158
			i2.2_HQ_c959/f6p26/2075	i2.2_HQ_c8002/f1p19/2469	i2.2_HQ_c8961/f1p3/2464	i2.2_LQ_c19867/f1p11/2070	i2.2_HQ_c17415/f1p4/2318	i2.2_HQ_c19077/f1p5/2029	i2.2_HQ_c1855/f2p2/2933	i2.2_HQ_c4000/f1p2/2573	i2.2_HQ_c22006/f2p24/2445	i2.2_HQ_c5803/f1p32/2143	i2.1_LQ_c12388/f1p31/2048	i2.2_HQ_c12010/f1p2/2566
			i2.2_HQ_c9743/f1p10/2288	i2.2_HQ_c8115/f1p2/2041	i2.2_HQ_c8988/f1p1/2611	i2.2_LQ_c21534/f1p6/1948	i2.2_HQ_c17483/f1p5/1993	i2.2_HQ_c19171/f1p4/2520	i2.2_HQ_c19077/f1p5/2029	i2.2_HQ_c4098/f1p29/2602	i2.2_HQ_c22070/f12p52/2349	i2.2_HQ_c5843/f1p54/2738	i2.1_LQ_c3180/f1p13/2842	i2.2_HQ_c12041/f1p11/2448
			i2.2_HQ_c981/f5p55/2798	i2.2_HQ_c8121/f1p16/2928	i2.2_HQ_c905/f9p24/2332	i2.2_LQ_c2904/f1p10/2497	i2.2_HQ_c17857/f1p0/2044	i2.2_HQ_c19284/f1p9/2129	i2.2_HQ_c19171/f1p4/2520	i2.2_HQ_c4117/f1p75/2260	i2.2_HQ_c2570/f1p7/2571	i2.2_HQ_c5873/f1p8/2377	i2.1_LQ_c4458/f1p33/2274	i2.2_HQ_c1213/f9p20/2420
			i2.2_LQ_c10138/f1p11/2403	i2.2_HQ_c826/f6p34/2316	i2.2_HQ_c9263/f1p15/2529	i2.2_LQ_c2948/f1p6/2712	i2.2_HQ_c18086/f1p13/2649	i2.2_HQ_c1933/f4p13/2212	i2.2_HQ_c19340/f1p0/2653	i2.2_HQ_c4166/f1p16/2466	i2.2_HQ_c2577/f1p13/2388	i2.2_HQ_c5996/f1p332/2398	i2.1_LQ_c5076/f1p2/2308	i2.2_HQ_c12324/f1p10/2361
			i2.2_LQ_c10737/f1p0/2235	i2.2_HQ_c8483/f1p35/2150	i2.2_HQ_c9425/f1p21/2243	i2.2_LQ_c4308/f1p13/2145	i2.2_HQ_c1820/f5p22/2852	i2.2_HQ_c19355/f1p4/2927	i2.2_HQ_c19355/f1p4/2927	i2.2_HQ_c4332/f3p17/2107	i2.2_HQ_c2669/f1p74/2403	i2.2_HQ_c6495/f1p0/2190	i2.1_LQ_c6441/f1p10/2846	i2.2_HQ_c12489/f1p15/2291
			i2.2_LQ_c10745/f1p1/2596	i2.2_HQ_c8532/f1p1/2537	i2.2_HQ_c9578/f1p5/2168	i2.2_LQ_c4727/f1p2/2230	i2.2_HQ_c18597/f1p2/2327	i2.2_HQ_c20141/f1p17/2808	i2.2_HQ_c19786/f1p3/2953	i2.2_HQ_c4388/f2p170/2526	i2.2_HQ_c3013/f1p0/2013	i2.2_HQ_c6529/f1p5/2235	i2.1_LQ_c8052/f1p217/2767	i2.2_HQ_c12586/f14p158/2200
			i2.2_LQ_c12194/f1p12/2063	i2.2_HQ_c8691/f1p3/2488	i2.2_HQ_c9945/f1p9/2307	i2.2_LQ_c5563/f1p3/2770	i2.2_HQ_c18638/f1p5/2288	i2.2_HQ_c20156/f1p35/2409	i2.2_HQ_c19834/f1p10/2242	i2.2_HQ_c4440/f1p104/2653	i2.2_HQ_c3119/f1p16/2242	i2.2_HQ_c6735/f1p8/2437	i2.1_LQ_c8278/f1p41/2856	i2.2_HQ_c1259/f3p7/2981
			i2.2_LQ_c12252/f1p4/1949	i2.2_HQ_c8702/f1p8/2352	i2.2_HQ_c9973/f1p8/2210	i2.2_LQ_c5852/f1p23/2091	i2.2_HQ_c18680/f1p16/2049	i2.2_HQ_c2132/f4p9/2212	i2.2_HQ_c20141/f1p17/2808	i2.2_HQ_c4444/f1p1/2191	i2.2_HQ_c3334/f1p18/2192	i2.2_HQ_c6949/f1p23/2208	i2.1_LQ_c8673/f1p0/2278	i2.2_HQ_c12686/f1p21/2385
			i2.2_LQ_c15563/f1p0/2649	i2.2_HQ_c872/f5p272/2633	i2.2_LQ_c10538/f1p6/2761	i2.2_LQ_c5880/f1p21/2607	i2.2_HQ_c18724/f1p32/2649	i2.2_HQ_c2371/f1p65/2869	i2.2_HQ_c2063/f2p12/2294	i2.2_HQ_c4614/f1p2/2137	i2.2_HQ_c3453/f1p4/2137	i2.2_HQ_c703/f9p38/2630	i2.2_HQ_c10004/f1p5/2098	i2.2_HQ_c12915/f99p191/2262
			i2.2_LQ_c15767/f1p8/2301	i2.2_HQ_c879/f4p56/2782	i2.2_LQ_c11839/f1p2/2801	i2.2_LQ_c7475/f1p3/2229	i2.2_HQ_c19406/f1p135/2013	i2.2_HQ_c3221/f1p8/2504	i2.2_HQ_c2132/f4p9/2212	i2.2_HQ_c4944/f1p12/2867	i2.2_HQ_c4123/f1p58/2133	i2.2_HQ_c7232/f1p143/2319	i2.2_HQ_c10367/f1p27/2428	i2.2_HQ_c1343/f4p8/2581
			i2.2_LQ_c1622/f1p9/2154	i2.2_HQ_c8979/f1p5/2299	i2.2_LQ_c11970/f1p37/2017	i2.2_LQ_c7586/f1p2/2322	i2.2_HQ_c19417/f1p10/2088	i2.2_HQ_c3457/f1p29/2140	i2.2_HQ_c2151/f2p14/2841	i2.2_HQ_c5061/f1p20/2564	i2.2_HQ_c4505/f1p1/2622	i2.2_HQ_c7622/f1p15/2708	i2.2_HQ_c10475/f1p9/2532	i2.2_HQ_c13449/f2p31/2334
			i2.2_LQ_c19723/f1p32/2299	i2.2_HQ_c9206/f1p9/2630	i2.2_LQ_c12123/f1p1/2819	i2.3_HQ_c10008/f1p5/2228	i2.2_HQ_c19422/f1p6/2300	i2.2_HQ_c3891/f1p4/2044	i2.2_HQ_c2570/f1p7/2571	i2.2_HQ_c5162/f2p10/2898	i2.2_HQ_c4703/f1p1/2287	i2.2_HQ_c7741/f1p17/2141	i2.2_HQ_c10649/f1p0/2467	i2.2_HQ_c13725/f1p0/2102
			i2.2_LQ_c19806/f1p1/2712	i2.2_HQ_c9425/f1p21/2243	i2.2_LQ_c14280/f1p1/2936	i2.3_HQ_c10452/f1p10/2531	i2.2_HQ_c19879/f1p13/2155	i2.2_HQ_c4109/f2p38/2540	i2.2_HQ_c2577/f1p13/2388	i2.2_HQ_c5269/f1p72/2764	i2.2_HQ_c5161/f1p11/2911	i2.2_HQ_c8224/f1p19/2521	i2.2_HQ_c10878/f1p2/2621	i2.2_HQ_c14058/f1p8/1918
			i2.2_LQ_c19867/f1p11/2070	i2.2_HQ_c9945/f1p9/2307	i2.2_LQ_c15229/f1p17/2521	i2.3_HQ_c10856/f1p3/2187	i2.2_HQ_c20171/f1p58/2407	i2.2_HQ_c4123/f1p58/2133	i2.2_HQ_c2669/f1p74/2403	i2.2_HQ_c5308/f1p218/2471	i2.2_HQ_c5308/f1p218/2471	i2.2_HQ_c8299/f1p701/2453	i2.2_HQ_c11134/f1p0/2160	i2.2_HQ_c14320/f1p4/2374
			i2.2_LQ_c21534/f1p6/1948	i2.2_LQ_c10538/f1p6/2761	i2.2_LQ_c16734/f1p15/2455	i2.3_HQ_c1085/f4p84/2658	i2.2_HQ_c20823/f1p19/2445	i2.2_HQ_c4529/f1p1/2046	i2.2_HQ_c3013/f1p0/2013	i2.2_HQ_c5725/f1p14/2797	i2.2_HQ_c5496/f1p2/2159	i2.2_HQ_c8675/f1p14/2222	i2.2_HQ_c11230/f1p2/2472	i2.2_HQ_c14383/f1p9/2360
			i2.2_LQ_c21563/f1p3/2399	i2.2_LQ_c12528/f1p2/2170	i2.2_LQ_c2855/f1p8/2373	i2.3_HQ_c1347/f3p10/2942	i2.2_HQ_c21545/f1p5/2693	i2.2_HQ_c4831/f1p13/2228	i2.2_HQ_c3334/f1p18/2192	i2.2_HQ_c5756/f1p38/2934	i2.2_HQ_c5774/f1p1/2933	i2.2_HQ_c8900/f1p12/2131	i2.2_HQ_c11891/f1p5/2163	i2.2_HQ_c1444/f7p19/2673
			i2.2_LQ_c2904/f1p10/2497	i2.2_LQ_c15447/f1p2/2311	i2.2_LQ_c3604/f1p4/2283	i2.3_HQ_c1610/f2p26/2898	i2.2_HQ_c2167/f2p4/2131	i2.2_HQ_c4889/f1p8/2156	i2.2_HQ_c3453/f1p4/2137	i2.2_HQ_c5827/f1p4/2041	i2.2_HQ_c5778/f1p12/2932	i2.2_HQ_c9288/f1p41/2652	i2.2_HQ_c11914/f1p7/2510	i2.2_HQ_c14727/f1p219/2112
			i2.2_LQ_c3078/f1p26/2818	i2.2_LQ_c15991/f1p7/2461	i2.2_LQ_c4268/f1p29/2376	i2.3_HQ_c1635/f2p10/2462	i2.2_HQ_c21827/f1p15/2481	i2.2_HQ_c5041/f1p1/2466	i2.2_HQ_c3457/f1p29/2140	i2.2_HQ_c6529/f1p5/2235	i2.2_HQ_c5801/f1p3/2951	i2.2_HQ_c931/f9p19/2153	i2.2_HQ_c12065/f1p40/2177	i2.2_HQ_c15112/f1p1/2231
			i2.2_LQ_c3271/f1p19/2571	i2.2_LQ_c17480/f1p2/2357	i2.2_LQ_c4598/f1p2/2352	i2.3_HQ_c1646/f2p14/2339	i2.2_HQ_c22070/f12p52/2349	i2.2_HQ_c5506/f1p10/2673	i2.2_HQ_c4123/f1p58/2133	i2.2_HQ_c6563/f1p24/2889	i2.2_HQ_c5927/f1p17/2402	i2.2_HQ_c9421/f1p16/2122	i2.2_HQ_c12114/f1p2/2413	i2.2_HQ_c15970/f1p2/2586
			i2.2_LQ_c4711/f1p0/2509	i2.2_LQ_c17663/f1p2/2518	i2.2_LQ_c4932/f1p2/2355	i2.3_HQ_c1665/f2p0/2100	i2.2_HQ_c2384/f1p22/2060	i2.2_HQ_c5581/f1p3/2712	i2.2_HQ_c4505/f1p1/2622	i2.2_HQ_c6663/f1p8/2421	i2.2_HQ_c6211/f1p2/2113	i2.2_HQ_c9540/f1p22/2292	i2.2_HQ_c12283/f1p6/2669	i2.2_HQ_c16257/f1p7/2200
			i2.2_LQ_c5042/f1p0/2676	i2.2_LQ_c19098/f1p2/2585	i2.2_LQ_c5250/f1p39/2262	i2.3_HQ_c2763/f1p5/2592	i2.2_HQ_c2678/f1p2/2101	i2.2_HQ_c5746/f1p19/2974	i2.2_HQ_c4703/f1p1/2287	i2.2_HQ_c6712/f1p15/2067	i2.2_HQ_c6688/f1p42/2687	i2.2_HQ_c9743/f1p10/2288	i2.2_HQ_c12413/f1p2/2067	i2.2_HQ_c16409/f1p7/2556
			i2.2_LQ_c5662/f1p4/3267	i2.2_LQ_c19198/f1p11/2234	i2.2_LQ_c5891/f1p4/2162	i2.3_HQ_c2774/f1p4/2593	i2.2_HQ_c2858/f1p5/2063	i2.2_HQ_c5837/f1p17/1983	i2.2_HQ_c4831/f1p13/2228	i2.2_HQ_c7076/f1p38/2188	i2.2_HQ_c7243/f1p1/2290	i2.2_HQ_c9771/f1p12/2765	i2.2_HQ_c12580/f1p3/2275	i2.2_HQ_c16505/f1p10/2048
			i2.2_LQ_c5813/f1p6/2143	i2.2_LQ_c2512/f1p2/2137	i2.2_LQ_c6399/f1p17/2463	i2.3_HQ_c3098/f1p2/2909	i2.2_HQ_c3238/f1p8/2711	i2.2_HQ_c5873/f1p8/2377	i2.2_HQ_c4889/f1p8/2156	i2.2_HQ_c7622/f1p15/2708	i2.2_HQ_c7656/f1p13/2550	i2.2_LQ_c10138/f1p11/2403	i2.2_HQ_c12685/f2p32/2057	i2.2_HQ_c17447/f1p9/2010
			i2.2_LQ_c5880/f1p21/2607	i2.2_LQ_c2855/f1p8/2373	i2.2_LQ_c6460/f1p2/2376	i2.3_HQ_c3943/f1p22/2176	i2.2_HQ_c3654/f1p11/2456	i2.2_HQ_c5939/f1p24/2842	i2.2_HQ_c5041/f1p1/2466	i2.2_HQ_c7718/f1p4/2439	i2.2_HQ_c7946/f1p1/2576	i2.2_LQ_c10336/f1p38/2481	i2.2_HQ_c12980/f5p6/2553	i2.2_HQ_c17564/f1p38/2866
			i2.2_LQ_c5941/f1p33/2916	i2.2_LQ_c3199/f1p4/2079	i2.2_LQ_c8132/f1p14/2458	i2.3_HQ_c4031/f1p2/2280	i2.2_HQ_c4098/f1p29/2602	i2.2_HQ_c5996/f1p332/2398	i2.2_HQ_c5343/f1p20/2807	i2.2_HQ_c7741/f1p17/2141	i2.2_HQ_c8002/f1p19/2469	i2.2_LQ_c12194/f1p12/2063	i2.2_HQ_c13348/f2p9/2015	i2.2_HQ_c17908/f1p3/2321
			i2.2_LQ_c6215/f1p3/2455	i2.2_LQ_c3673/f1p4/2540	i2.2_LQ_c8502/f1p3/2510	i2.3_HQ_c4234/f1p8/2825	i2.2_HQ_c4117/f1p75/2260	i2.2_HQ_c6037/f1p65/2071	i2.2_HQ_c5496/f1p2/2159	i2.2_HQ_c783/f7p24/2985	i2.2_HQ_c809/f6p21/2413	i2.2_LQ_c1622/f1p9/2154	i2.2_HQ_c13524/f1p28/2186	i2.2_HQ_c18019/f1p18/2131
			i2.2_LQ_c7072/f1p5/2080	i2.2_LQ_c4268/f1p29/2376	i2.2_LQ_c9468/f1p2/2020	i2.3_HQ_c4700/f1p8/2505	i2.2_HQ_c4166/f1p16/2466	i2.2_HQ_c6353/f1p45/2081	i2.2_HQ_c5608/f1p4/2981	i2.2_HQ_c790/f10p13/2315	i2.2_HQ_c8670/f1p10/2716	i2.2_LQ_c16966/f1p2/2672	i2.2_HQ_c1354/f7p21/2764	i2.2_HQ_c18043/f1p6/2925
			i2.3_HQ_c10008/f1p5/2228	i2.2_LQ_c4539/f1p2/2055	i2.2_LQ_c9681/f1p1/2026	i2.3_HQ_c5022/f1p8/2331	i2.2_HQ_c4332/f3p17/2107	i2.2_HQ_c658/f2p50/2219	i2.2_HQ_c5778/f1p12/2932	i2.2_HQ_c8094/f1p3/2265	i2.2_HQ_c879/f4p56/2782	i2.2_LQ_c19806/f1p1/2712	i2.2_HQ_c1373/f3p58/2572	i2.2_HQ_c18044/f1p16/2181
			i2.3_HQ_c11862/f1p0/2180	i2.2_LQ_c5038/f1p0/2108	i2.3_HQ_c10638/f1p8/2186	i2.3_HQ_c5262/f1p37/2374	i2.2_HQ_c4388/f2p170/2526	i2.2_HQ_c6735/f1p8/2437	i2.2_HQ_c5801/f1p3/2951	i2.2_HQ_c8159/f1p21/2833	i2.2_HQ_c8819/f1p17/2122	i2.2_LQ_c19867/f1p11/2070	i2.2_HQ_c13842/f1p6/2243	i2.2_HQ_c18775/f1p51/2094
			i2.3_HQ_c12090/f1p6/2121	i2.2_LQ_c5226/f1p2/3025	i2.3_HQ_c11247/f1p11/2013	i2.3_HQ_c6436/f1p2/2068	i2.2_HQ_c4393/f1p25/2296	i2.2_HQ_c6817/f1p52/2149	i2.2_HQ_c6688/f1p42/2687	i2.2_HQ_c8628/f1p37/2145	i2.2_HQ_c8979/f1p5/2299	i2.2_LQ_c21534/f1p6/1948	i2.2_HQ_c14784/f1p49/2576	i2.2_HQ_c19146/f1p3/2729
			i2.3_HQ_c12119/f1p27/2375	i2.2_LQ_c5250/f1p39/2262	i2.3_HQ_c11837/f1p120/2417	i2.3_HQ_c6589/f1p6/2993	i2.2_HQ_c4440/f1p104/2653	i2.2_HQ_c6830/f1p6/2652	i2.2_HQ_c6817/f1p52/2149	i2.2_HQ_c8652/f1p9/2164	i2.2_HQ_c905/f9p24/2332	i2.2_LQ_c4308/f1p13/2145	i2.2_HQ_c14851/f1p25/2620	i2.2_HQ_c19284/f1p9/2129
			i2.3_HQ_c12266/f1p2/2666	i2.2_LQ_c5568/f1p0/2829	i2.3_HQ_c1233/f3p4/2628	i2.3_HQ_c7078/f1p9/2406	i2.2_HQ_c4614/f1p2/2137	i2.2_HQ_c6842/f1p8/2169	i2.2_HQ_c7006/f1p5/2721	i2.2_HQ_c8722/f1p25/2201	i2.2_HQ_c9081/f1p6/2284	i2.2_LQ_c4727/f1p2/2230	i2.2_HQ_c14940/f1p32/2160	i2.2_HQ_c1933/f4p13/2212
			i2.3_HQ_c1265/f3p9/2473	i2.2_LQ_c5891/f1p4/2162	i2.3_HQ_c12732/f81p600/2293	i2.3_HQ_c7245/f1p11/2543	i2.2_HQ_c4777/f1p86/2131	i2.2_HQ_c703/f9p38/2630	i2.2_HQ_c713/f15p89/2503	i2.2_HQ_c8738/f1p103/2713	i2.2_HQ_c9097/f1p95/2502	i2.2_LQ_c5813/f1p6/2143	i2.2_HQ_c15492/f1p17/2497	i2.2_HQ_c19648/f1p1/2341
			i2.3_HQ_c1448/f3p4/2128	i2.2_LQ_c5945/f1p2/2653	i2.3_HQ_c1933/f2p1/2116	i2.3_HQ_c7261/f1p11/2660	i2.2_HQ_c4944/f1p12/2867	i2.2_HQ_c7232/f1p143/2319	i2.2_HQ_c7251/f1p36/2327	i2.2_HQ_c8810/f1p7/2826	i2.2_HQ_c9263/f1p15/2529	i2.2_LQ_c5852/f1p23/2091	i2.2_HQ_c15665/f1p11/2799	i2.2_HQ_c20156/f1p35/2409
			i2.3_HQ_c1610/f2p26/2898	i2.2_LQ_c8132/f1p14/2458	i2.3_HQ_c2331/f1p3/2285	i2.3_HQ_c7561/f1p14/2734	i2.2_HQ_c5162/f2p10/2898	i2.2_HQ_c7269/f1p0/2362	i2.2_HQ_c7269/f1p0/2362	i2.2_HQ_c8895/f11p23/2256	i2.2_HQ_c934/f8p12/2351	i2.2_LQ_c5880/f1p21/2607	i2.2_HQ_c15899/f1p27/2330	i2.2_HQ_c20289/f1p100/2314
			i2.3_HQ_c1635/f2p10/2462	i2.2_LQ_c8186/f1p37/2264	i2.3_HQ_c4391/f1p19/2544	i2.3_HQ_c7604/f1p0/2105	i2.2_HQ_c5729/f1p83/2597	i2.2_HQ_c7310/f1p117/2639	i2.2_HQ_c7782/f1p15/2257	i2.2_HQ_c8961/f1p3/2464	i2.2_HQ_c9425/f1p21/2243	i2.2_LQ_c5941/f1p33/2916	i2.2_HQ_c16272/f1p0/2201	i2.2_HQ_c20309/f1p0/2043
			i2.3_HQ_c1646/f2p14/2339	i2.2_LQ_c8219/f1p26/2883	i2.3_HQ_c5033/f1p13/2770	i2.3_HQ_c7698/f1p4/2398	i2.2_HQ_c5756/f1p38/2934	i2.2_HQ_c7591/f1p1/2747	i2.2_HQ_c7946/f1p1/2576	i2.2_HQ_c8988/f1p1/2611	i2.2_HQ_c943/f6p29/2344	i2.2_LQ_c6120/f1p5/2872	i2.2_HQ_c16950/f1p6/2012	i2.2_HQ_c20511/f1p7/2131
			i2.3_HQ_c2265/f1p18/2440	i2.2_LQ_c8230/f1p3/2410	i2.3_HQ_c5174/f1p30/2803	i2.3_HQ_c789/f7p18/2757	i2.2_HQ_c5827/f1p4/2041	i2.2_HQ_c8121/f1p16/2928	i2.2_HQ_c8161/f1p20/2939	i2.2_HQ_c9137/f1p2/2752	i2.2_HQ_c9449/f1p13/2642	i2.2_LQ_c7475/f1p3/2229	i2.2_HQ_c17002/f1p1/2358	i2.2_HQ_c2112/f4p13/2267
			i2.3_HQ_c2700/f1p36/2462	i2.2_LQ_c8416/f1p4/2084	i2.3_HQ_c592/f12p56/2087	i2.3_HQ_c8204/f1p24/2087	i2.2_HQ_c5927/f1p17/2402	i2.2_HQ_c8161/f1p20/2939	i2.2_HQ_c879/f4p56/2782	i2.2_HQ_c9743/f1p10/2288	i2.2_HQ_c9872/f1p5/2388	i2.2_LQ_c8363/f1p1/2623	i2.2_HQ_c17138/f1p13/2182	i2.2_HQ_c21157/f1p2/2373
			i2.3_HQ_c2774/f1p4/2593	i2.2_LQ_c8502/f1p3/2510	i2.3_HQ_c6903/f1p67/2538	i2.3_HQ_c8388/f1p50/2447	i2.2_HQ_c6529/f1p5/2235	i2.2_HQ_c8183/f1p12/2071	i2.2_HQ_c8819/f1p17/2122	i2.2_HQ_c9771/f1p12/2765	i2.2_HQ_c9909/f1p49/2003	i2.2_LQ_c8414/f1p4/2918	i2.2_HQ_c1713/f2p2/2087	i2.2_HQ_c21183/f1p14/2242
			i2.3_HQ_c3020/f1p71/2504	i2.2_LQ_c8908/f1p0/2003	i2.3_HQ_c7564/f1p4/2687	i2.3_HQ_c8508/f1p44/2020	i2.2_HQ_c6563/f1p24/2889	i2.2_HQ_c8299/f1p701/2453	i2.2_HQ_c8979/f1p5/2299	i2.2_HQ_c9945/f1p9/2307	i2.2_HQ_c9915/f1p147/2667	i2.2_LQ_c9021/f1p12/2008	i2.2_HQ_c1732/f5p24/2842	i2.2_HQ_c21639/f1p21/2089
			i2.3_HQ_c4936/f1p4/2337	i2.2_LQ_c9788/f1p1/2849	i2.3_HQ_c7676/f1p0/2412	i2.3_HQ_c8644/f1p2/2181	i2.2_HQ_c6712/f1p15/2067	i2.2_HQ_c8532/f1p1/2537	i2.2_HQ_c9081/f1p6/2284	i2.2_HQ_c9973/f1p8/2210	i2.2_HQ_c9938/f1p29/2327	i2.3_HQ_c10638/f1p8/2186	i2.2_HQ_c17340/f1p1/2093	i2.2_HQ_c21991/f30p127/2447
			i2.3_HQ_c5022/f1p8/2331	i2.2_LQ_c9885/f1p1/2636	i2.3_HQ_c7988/f1p1/2571	i2.3_HQ_c9129/f1p6/2157	i2.2_HQ_c7010/f1p1/2047	i2.2_HQ_c8691/f1p3/2488	i2.2_HQ_c9097/f1p95/2502	i2.2_LQ_c10138/f1p11/2403	i2.2_LQ_c12123/f1p1/2819	i2.3_HQ_c11862/f1p0/2180	i2.2_HQ_c17418/f1p16/2064	i2.2_HQ_c2371/f1p65/2869
			i2.3_HQ_c5070/f1p2/2091	i2.2_LQ_c9957/f1p8/2487	i2.3_HQ_c8273/f1p19/2974	i2.3_HQ_c9136/f1p14/2347	i2.2_HQ_c7473/f1p4/2430	i2.2_HQ_c8702/f1p8/2352	i2.2_HQ_c9308/f1p7/2154	i2.2_LQ_c10538/f1p6/2761	i2.2_LQ_c15211/f1p2/2603	i2.3_HQ_c12090/f1p6/2121	i2.2_HQ_c17443/f1p17/2250	i2.2_HQ_c3140/f1p4/2959
			i2.3_HQ_c5262/f1p37/2374	i2.3_HQ_c10443/f1p15/2291	i2.3_HQ_c8510/f1p42/2687	i2.3_HQ_c9514/f1p18/2313	i2.2_HQ_c7741/f1p17/2141	i2.2_HQ_c872/f5p272/2633	i2.2_HQ_c934/f8p12/2351	i2.2_LQ_c11839/f1p2/2801	i2.2_LQ_c17583/f1p5/2108	i2.3_HQ_c12266/f1p2/2666	i2.2_HQ_c17471/f1p37/2919	i2.2_HQ_c3221/f1p8/2504
			i2.3_HQ_c5638/f1p0/2042	i2.3_HQ_c11234/f1p4/2448	i2.3_HQ_c8651/f1p4/2766	i2.3_LQ_c11055/f1p2/2093	i2.2_HQ_c7922/f1p3/2639	i2.2_HQ_c8740/f1p30/2360	i2.2_HQ_c9365/f1p10/2260	i2.2_LQ_c11970/f1p37/2017	i2.2_LQ_c20012/f1p0/2010	i2.3_HQ_c12278/f1p42/2627	i2.2_HQ_c1841/f3p42/2493	i2.2_HQ_c3396/f1p4/2639
			i2.3_HQ_c6436/f1p2/2068	i2.3_HQ_c11247/f1p11/2013	i2.3_HQ_c8875/f1p21/2357	i2.3_LQ_c3052/f1p5/2479	i2.2_HQ_c8094/f1p3/2265	i2.2_HQ_c879/f4p56/2782	i2.2_HQ_c9366/f1p24/2246	i2.2_LQ_c12528/f1p2/2170	i2.2_LQ_c2855/f1p8/2373	i2.3_HQ_c1646/f2p14/2339	i2.2_HQ_c18428/f1p5/2065	i2.2_HQ_c3451/f1p3/2038
			i2.3_HQ_c6589/f1p6/2993	i2.3_HQ_c11505/f1p2/2597	i2.3_HQ_c9517/f1p69/2257	i2.3_LQ_c3283/f1p5/2145	i2.2_HQ_c8159/f1p21/2833	i2.2_HQ_c8915/f1p20/2566	i2.2_HQ_c9421/f1p16/2122	i2.2_LQ_c14280/f1p1/2936	i2.2_LQ_c3045/f1p11/2389	i2.3_HQ_c2763/f1p5/2592	i2.2_HQ_c18597/f1p2/2327	i2.2_HQ_c3715/f1p2/2390
			i2.3_HQ_c7078/f1p9/2406	i2.3_HQ_c11837/f1p120/2417	i2.3_LQ_c11141/f1p18/2429	i2.3_LQ_c5668/f1p4/2806	i2.2_HQ_c853/f5p102/2379	i2.2_HQ_c8979/f1p5/2299	i2.2_HQ_c959/f6p26/2075	i2.2_LQ_c15229/f1p17/2521	i2.2_LQ_c3727/f1p3/2158	i2.3_HQ_c3020/f1p71/2504	i2.2_HQ_c18638/f1p5/2288	i2.2_HQ_c3831/f1p3/2127
			i2.3_HQ_c7261/f1p11/2660	i2.3_HQ_c1233/f3p4/2628	i2.3_LQ_c11459/f1p5/2479	i2.3_LQ_c5881/f1p1/2085	i2.2_HQ_c8652/f1p9/2164	i2.2_HQ_c9288/f1p41/2652	i2.2_HQ_c9635/f1p3/2232	i2.2_LQ_c15540/f1p10/2302	i2.2_LQ_c4044/f1p4/2500	i2.3_HQ_c4461/f1p6/2216	i2.2_HQ_c18680/f1p16/2049	i2.2_HQ_c3891/f1p4/2044
			i2.3_HQ_c7342/f1p6/2931	i2.3_HQ_c12732/f81p600/2293	i2.3_LQ_c1621/f1p0/2639	i2.3_LQ_c6269/f1p8/2254	i2.2_HQ_c8722/f1p25/2201	i2.2_HQ_c9292/f1p44/2177	i2.2_HQ_c9662/f1p23/2574	i2.2_LQ_c1622/f1p9/2154	i2.2_LQ_c4148/f1p20/2464	i2.3_HQ_c4585/f1p6/2381	i2.2_HQ_c18724/f1p32/2649	i2.2_HQ_c4000/f1p2/2573
			i2.3_HQ_c8204/f1p24/2087	i2.3_HQ_c1389/f3p28/2021	i2.3_LQ_c3255/f1p77/2160	i2.3_LQ_c6946/f1p13/2037	i2.2_HQ_c8738/f1p103/2713	i2.2_HQ_c9308/f1p7/2154	i2.2_HQ_c9711/f1p1/2020	i2.2_LQ_c16734/f1p15/2455	i2.2_LQ_c5622/f1p2/2990	i2.3_HQ_c4700/f1p8/2505	i2.2_HQ_c19039/f1p0/2215	i2.2_HQ_c4019/f3p13/2635
			i2.3_HQ_c841/f6p445/2337	i2.3_HQ_c1565/f2p10/2286	i2.3_LQ_c4527/f1p10/2322	i2.3_LQ_c7964/f1p8/2303	i2.2_HQ_c8961/f1p3/2464	i2.2_HQ_c959/f6p26/2075	i2.2_HQ_c981/f5p55/2798	i2.2_LQ_c16966/f1p2/2672	i2.2_LQ_c5891/f1p4/2162	i2.3_HQ_c5022/f1p8/2331	i2.2_HQ_c19406/f1p135/2013	i2.2_HQ_c4117/f1p75/2260
			i2.3_HQ_c8438/f1p173/2812	i2.3_HQ_c1746/f2p11/2979	i2.3_LQ_c6484/f1p16/2507	i2.3_LQ_c8447/f1p5/2674	i2.2_HQ_c8988/f1p1/2611	i2.2_HQ_c9635/f1p3/2232	i2.2_HQ_c9872/f1p5/2388	i2.2_LQ_c17462/f1p3/2587	i2.2_LQ_c6069/f1p5/3024	i2.3_HQ_c5070/f1p2/2091	i2.2_HQ_c19422/f1p6/2300	i2.2_HQ_c4166/f1p16/2466
			i2.3_HQ_c8508/f1p44/2020	i2.3_HQ_c1933/f2p1/2116	i2.3_LQ_c7547/f1p7/2494	i2.3_LQ_c9819/f1p1/2333	i2.2_HQ_c905/f9p24/2332	i2.2_HQ_c9711/f1p1/2020	i2.2_HQ_c9915/f1p147/2667	i2.2_LQ_c18145/f1p2/2445	i2.2_LQ_c6460/f1p2/2376	i2.3_HQ_c5262/f1p37/2374	i2.2_HQ_c19786/f1p3/2953	i2.2_HQ_c4529/f1p1/2046
			i2.3_HQ_c883/f5p135/2584	i2.3_HQ_c2872/f1p10/2083	i2.4_HQ_c1062/f5p18/2095	i2.4_HQ_c10338/f1p46/2679	i2.2_HQ_c9343/f1p2/2043	i2.2_HQ_c989/f7p14/2681	i2.2_HQ_c9938/f1p29/2327	i2.2_LQ_c3604/f1p4/2283	i2.2_LQ_c7841/f1p0/2622	i2.3_HQ_c5638/f1p0/2042	i2.2_HQ_c19834/f1p10/2242	i2.2_HQ_c5308/f1p218/2471
			i2.3_HQ_c902/f5p17/2512	i2.3_HQ_c2883/f1p46/2280	i2.4_HQ_c10930/f1p10/2317	i2.4_HQ_c10364/f1p7/2381	i2.2_HQ_c9348/f1p12/2343	i2.2_LQ_c15447/f1p2/2311	i2.2_LQ_c12123/f1p1/2819	i2.2_LQ_c4268/f1p29/2376	i2.2_LQ_c8186/f1p37/2264	i2.3_HQ_c597/f11p25/2596	i2.2_HQ_c20171/f1p58/2407	i2.2_HQ_c5339/f1p9/2030
			i2.3_HQ_c9129/f1p6/2157	i2.3_HQ_c3230/f1p14/2058	i2.4_HQ_c1117/f5p21/2649	i2.4_HQ_c10471/f1p5/2312	i2.2_HQ_c9578/f1p5/2168	i2.2_LQ_c17480/f1p2/2357	i2.2_LQ_c15211/f1p2/2603	i2.2_LQ_c4308/f1p13/2145	i2.2_LQ_c8194/f1p14/2448	i2.3_HQ_c599/f3p54/2333	i2.2_HQ_c21545/f1p5/2693	i2.2_HQ_c5506/f1p10/2673
			i2.3_HQ_c940/f5p18/2989	i2.3_HQ_c3563/f1p57/2607	i2.4_HQ_c11225/f1p45/2443	i2.4_HQ_c10548/f2p6/2301	i2.2_HQ_c9743/f1p10/2288	i2.2_LQ_c17663/f1p2/2518	i2.2_LQ_c15767/f1p8/2301	i2.2_LQ_c4598/f1p2/2352	i2.2_LQ_c8416/f1p4/2084	i2.3_HQ_c6436/f1p2/2068	i2.2_HQ_c2167/f2p4/2131	i2.2_HQ_c5525/f1p32/2201
			i2.3_LQ_c10964/f1p8/2362	i2.3_HQ_c3565/f1p4/2576	i2.4_HQ_c1141/f6p9/2659	i2.4_HQ_c1084/f8p10/2699	i2.2_LQ_c10138/f1p11/2403	i2.2_LQ_c19198/f1p11/2234	i2.2_LQ_c16124/f1p2/2157	i2.2_LQ_c4932/f1p2/2355	i2.2_LQ_c8617/f1p9/2019	i2.3_HQ_c6589/f1p6/2993	i2.2_HQ_c22070/f12p52/2349	i2.2_HQ_c5581/f1p3/2712
			i2.3_LQ_c11537/f1p8/2104	i2.3_HQ_c3606/f1p9/2118	i2.4_HQ_c1230/f4p120/2606	i2.4_HQ_c10873/f1p29/2495	i2.2_LQ_c10745/f1p1/2596	i2.2_LQ_c2512/f1p2/2137	i2.2_LQ_c16828/f1p5/2369	i2.2_LQ_c5250/f1p39/2262	i2.2_LQ_c9095/f1p1/2228	i2.3_HQ_c7078/f1p9/2406	i2.2_HQ_c2384/f1p22/2060	i2.2_HQ_c5725/f1p14/2797
			i2.3_LQ_c11850/f1p0/2185	i2.3_HQ_c4164/f1p2/2626	i2.4_HQ_c1244/f9p45/2592	i2.4_HQ_c11560/f1p6/2115	i2.2_LQ_c11839/f1p2/2801	i2.2_LQ_c3199/f1p4/2079	i2.2_LQ_c17583/f1p5/2108	i2.2_LQ_c5813/f1p6/2143	i2.3_HQ_c10443/f1p15/2291	i2.3_HQ_c7342/f1p6/2931	i2.2_HQ_c2570/f1p7/2571	i2.2_HQ_c5742/f1p16/2134
			i2.3_LQ_c5668/f1p4/2806	i2.3_HQ_c4396/f1p31/2641	i2.4_HQ_c14054/f1p4/2109	i2.4_HQ_c11722/f1p17/2806	i2.2_LQ_c11970/f1p37/2017	i2.2_LQ_c3673/f1p4/2540	i2.2_LQ_c20012/f1p0/2010	i2.2_LQ_c6120/f1p5/2872	i2.3_HQ_c1085/f4p84/2658	i2.3_HQ_c7561/f1p14/2734	i2.2_HQ_c2669/f1p74/2403	i2.2_HQ_c5837/f1p17/1983
			i2.3_LQ_c5881/f1p1/2085	i2.3_HQ_c4526/f1p145/2190	i2.4_HQ_c14464/f1p9/2446	i2.4_HQ_c11792/f1p58/2052	i2.2_LQ_c15229/f1p17/2521	i2.2_LQ_c3761/f1p3/2115	i2.2_LQ_c2855/f1p8/2373	i2.2_LQ_c6399/f1p17/2463	i2.3_HQ_c11070/f1p8/2262	i2.3_HQ_c7688/f1p21/2183	i2.2_HQ_c3013/f1p0/2013	i2.2_HQ_c5873/f1p8/2377
			i2.3_LQ_c7964/f1p8/2303	i2.3_HQ_c5677/f1p10/2260	i2.4_HQ_c14680/f1p2/2349	i2.4_HQ_c11867/f1p23/2184	i2.2_LQ_c1622/f1p9/2154	i2.2_LQ_c4308/f1p13/2145	i2.2_LQ_c2948/f1p6/2712	i2.2_LQ_c8132/f1p14/2458	i2.3_HQ_c11247/f1p11/2013	i2.3_HQ_c8010/f1p4/2237	i2.2_HQ_c3238/f1p8/2711	i2.2_HQ_c5939/f1p24/2842
			i2.3_LQ_c8447/f1p5/2674	i2.3_HQ_c5738/f1p10/2676	i2.4_HQ_c15070/f2p13/2202	i2.4_HQ_c12767/f57p88/2738	i2.2_LQ_c16734/f1p15/2455	i2.2_LQ_c4727/f1p2/2230	i2.2_LQ_c3727/f1p3/2158	i2.2_LQ_c8363/f1p1/2623	i2.3_HQ_c1233/f3p4/2628	i2.3_HQ_c841/f6p445/2337	i2.2_HQ_c3334/f1p18/2192	i2.2_HQ_c5996/f1p332/2398
			i2.3_LQ_c9123/f1p2/2084	i2.3_HQ_c626/f10p43/2722	i2.4_HQ_c15219/f1p2/2380	i2.4_HQ_c12788/f5p22/2466	i2.2_LQ_c17462/f1p3/2587	i2.2_LQ_c5038/f1p0/2108	i2.2_LQ_c4044/f1p4/2500	i2.2_LQ_c8502/f1p3/2510	i2.3_HQ_c12732/f81p600/2293	i2.3_HQ_c8508/f1p44/2020	i2.2_HQ_c3453/f1p4/2137	i2.2_HQ_c6037/f1p65/2071
			i2.4_HQ_c10471/f1p5/2312	i2.3_HQ_c7676/f1p0/2412	i2.4_HQ_c15715/f1p18/2712	i2.4_HQ_c12952/f3p15/2404	i2.2_LQ_c19723/f1p32/2299	i2.2_LQ_c5226/f1p2/3025	i2.2_LQ_c4148/f1p20/2464	i2.2_LQ_c8778/f1p8/2410	i2.3_HQ_c1933/f2p1/2116	i2.3_HQ_c883/f5p135/2584	i2.2_HQ_c4205/f1p1/2324	i2.2_HQ_c6353/f1p45/2081
			i2.4_HQ_c10873/f1p29/2495	i2.3_HQ_c7763/f1p0/2609	i2.4_HQ_c15840/f1p3/2220	i2.4_HQ_c13093/f2p3/2589	i2.2_LQ_c21563/f1p3/2399	i2.2_LQ_c5563/f1p3/2770	i2.2_LQ_c5622/f1p2/2990	i2.2_LQ_c9021/f1p12/2008	i2.3_HQ_c4396/f1p31/2641	i2.3_HQ_c902/f5p17/2512	i2.2_HQ_c4393/f1p25/2296	i2.2_HQ_c658/f2p50/2219
			i2.4_HQ_c11304/f1p6/2505	i2.3_HQ_c8273/f1p19/2974	i2.4_HQ_c16047/f1p5/2360	i2.4_HQ_c13169/f1p31/2394	i2.2_LQ_c3045/f1p11/2389	i2.2_LQ_c5568/f1p0/2829	i2.2_LQ_c5876/f1p1/2885	i2.2_LQ_c9468/f1p2/2020	i2.3_HQ_c4455/f1p10/2102	i2.3_HQ_c9136/f1p14/2347	i2.2_HQ_c4505/f1p1/2622	i2.2_HQ_c6735/f1p8/2437
			i2.4_HQ_c11356/f1p18/2123	i2.3_HQ_c8274/f1p9/3003	i2.4_HQ_c16445/f1p13/2147	i2.4_HQ_c13695/f1p26/2779	i2.2_LQ_c3078/f1p26/2818	i2.2_LQ_c5852/f1p23/2091	i2.2_LQ_c6215/f1p3/2455	i2.2_LQ_c9681/f1p1/2026	i2.3_HQ_c4572/f1p32/2291	i2.3_HQ_c9174/f1p2/2193	i2.2_HQ_c5292/f1p1/2071	i2.2_HQ_c6817/f1p52/2149
			i2.4_HQ_c11560/f1p6/2115	i2.3_HQ_c8549/f1p17/2190	i2.4_HQ_c16483/f1p2/2476	i2.4_HQ_c13830/f1p5/2527	i2.2_LQ_c3271/f1p19/2571	i2.2_LQ_c5945/f1p2/2653	i2.2_LQ_c7586/f1p2/2322	i2.3_HQ_c10638/f1p8/2186	i2.3_HQ_c4876/f1p37/2194	i2.3_HQ_c9514/f1p18/2313	i2.2_HQ_c5343/f1p20/2807	i2.2_HQ_c6830/f1p6/2652
			i2.4_HQ_c11722/f1p17/2806	i2.3_HQ_c8655/f1p4/2541	i2.4_HQ_c16497/f1p26/2338	i2.4_HQ_c13998/f1p5/2666	i2.2_LQ_c3604/f1p4/2283	i2.2_LQ_c8135/f1p1/2711	i2.2_LQ_c7841/f1p0/2622	i2.3_HQ_c11837/f1p120/2417	i2.3_HQ_c507/f11p75/2205	i2.3_HQ_c9544/f1p4/2055	i2.2_HQ_c5496/f1p2/2159	i2.2_HQ_c6842/f1p8/2169
			i2.4_HQ_c11792/f1p58/2052	i2.3_HQ_c8710/f1p13/2238	i2.4_HQ_c16812/f1p7/2451	i2.4_HQ_c15731/f1p26/2218	i2.2_LQ_c4932/f1p2/2355	i2.2_LQ_c8186/f1p37/2264	i2.2_LQ_c8186/f1p37/2264	i2.3_HQ_c11862/f1p0/2180	i2.3_HQ_c5174/f1p30/2803	i2.3_HQ_c9844/f1p5/2463	i2.2_HQ_c5705/f1p3/2966	i2.2_HQ_c703/f9p38/2630
			i2.4_HQ_c11867/f1p23/2184	i2.3_HQ_c8875/f1p21/2357	i2.4_HQ_c17138/f1p8/2941	i2.4_HQ_c15885/f1p60/2156	i2.2_LQ_c5250/f1p39/2262	i2.2_LQ_c8219/f1p26/2883	i2.2_LQ_c8194/f1p14/2448	i2.3_HQ_c12266/f1p2/2666	i2.3_HQ_c5738/f1p10/2676	i2.3_LQ_c11197/f1p10/2022	i2.2_HQ_c5729/f1p83/2597	i2.2_HQ_c7076/f1p38/2188
			i2.4_HQ_c12166/f1p38/2395	i2.3_HQ_c9176/f1p2/2209	i2.4_HQ_c17834/f1p3/2445	i2.4_HQ_c16220/f1p9/2236	i2.2_LQ_c5662/f1p4/3267	i2.2_LQ_c8230/f1p3/2410	i2.2_LQ_c8416/f1p4/2084	i2.3_HQ_c12278/f1p42/2627	i2.3_HQ_c592/f12p56/2087	i2.3_LQ_c3052/f1p5/2479	i2.2_HQ_c5778/f1p12/2932	i2.2_HQ_c7232/f1p143/2319
			i2.4_HQ_c12617/f1p17/2549	i2.3_LQ_c10159/f1p3/2481	i2.4_HQ_c17837/f1p9/2739	i2.4_HQ_c16723/f1p10/2611	i2.2_LQ_c5813/f1p6/2143	i2.2_LQ_c8414/f1p4/2918	i2.2_LQ_c8617/f1p9/2019	i2.3_HQ_c1932/f2p12/2171	i2.3_HQ_c626/f10p43/2722	i2.3_LQ_c3283/f1p5/2145	i2.2_HQ_c5801/f1p3/2951	i2.2_HQ_c7310/f1p117/2639
			i2.4_HQ_c12952/f3p15/2404	i2.3_LQ_c11459/f1p5/2479	i2.4_HQ_c17875/f1p2/2444	i2.4_HQ_c18147/f1p11/2459	i2.2_LQ_c5941/f1p33/2916	i2.2_LQ_c8416/f1p4/2084	i2.3_HQ_c10008/f1p5/2228	i2.3_HQ_c2331/f1p3/2285	i2.3_HQ_c6466/f1p13/2425	i2.3_LQ_c5881/f1p1/2085	i2.2_HQ_c5927/f1p17/2402	i2.2_HQ_c7319/f1p16/2343
			i2.4_HQ_c13093/f2p3/2589	i2.3_LQ_c2975/f1p2/2700	i2.4_HQ_c18046/f1p7/2048	i2.4_HQ_c18762/f1p3/2536	i2.2_LQ_c6399/f1p17/2463	i2.2_LQ_c8583/f1p3/2148	i2.3_HQ_c10196/f1p7/2342	i2.3_HQ_c2697/f1p7/2327	i2.3_HQ_c6653/f1p37/2229	i2.3_LQ_c6269/f1p8/2254	i2.2_HQ_c6625/f1p1/2372	i2.2_HQ_c7504/f1p16/2623
			i2.4_HQ_c13695/f1p26/2779	i2.3_LQ_c3052/f1p5/2479	i2.4_HQ_c18260/f1p36/2283	i2.4_HQ_c19229/f1p9/2668	i2.2_LQ_c6460/f1p2/2376	i2.2_LQ_c8908/f1p0/2003	i2.3_HQ_c10443/f1p15/2291	i2.3_HQ_c3020/f1p71/2504	i2.3_HQ_c6667/f1p738/2230	i2.4_HQ_c10376/f1p66/2681	i2.2_HQ_c6688/f1p42/2687	i2.2_HQ_c7718/f1p4/2439
			i2.4_HQ_c13998/f1p5/2666	i2.3_LQ_c3255/f1p77/2160	i2.4_HQ_c18348/f1p32/2080	i2.4_HQ_c19281/f1p9/2312	i2.2_LQ_c9095/f1p1/2228	i2.2_LQ_c9788/f1p1/2849	i2.3_HQ_c10625/f1p6/2210	i2.3_HQ_c3453/f1p31/2101	i2.3_HQ_c7708/f1p8/2143	i2.4_HQ_c10873/f1p29/2495	i2.2_HQ_c7006/f1p5/2721	i2.2_HQ_c7809/f1p5/2694
			i2.4_HQ_c14198/f1p1/2464	i2.3_LQ_c7285/f1p16/2034	i2.4_HQ_c19473/f1p2/2579	i2.4_HQ_c19455/f1p6/2767	i2.2_LQ_c9468/f1p2/2020	i2.2_LQ_c9957/f1p8/2487	i2.3_HQ_c10696/f1p13/2083	i2.3_HQ_c4391/f1p19/2544	i2.3_HQ_c7988/f1p1/2571	i2.4_HQ_c10915/f1p11/2552	i2.2_HQ_c7010/f1p1/2047	i2.2_HQ_c8115/f1p2/2041
			i2.4_HQ_c14464/f1p9/2446	i2.3_LQ_c7547/f1p7/2494	i2.4_HQ_c19918/f1p17/2611	i2.4_HQ_c1990/f4p16/2727	i2.2_LQ_c9681/f1p1/2026	i2.3_HQ_c10443/f1p15/2291	i2.3_HQ_c10856/f1p3/2187	i2.3_HQ_c4936/f1p4/2337	i2.3_HQ_c8510/f1p42/2687	i2.4_HQ_c1102/f5p16/2068	i2.2_HQ_c7567/f1p49/2656	i2.2_HQ_c8121/f1p16/2928
			i2.4_HQ_c14516/f1p9/2592	i2.3_LQ_c7907/f1p1/2144	i2.4_HQ_c20048/f1p10/2576	i2.4_HQ_c20323/f1p9/2923	i2.2_LQ_c9974/f1p2/2251	i2.3_HQ_c10856/f1p3/2187	i2.3_HQ_c10858/f1p7/2094	i2.3_HQ_c5174/f1p30/2803	i2.3_HQ_c8875/f1p21/2357	i2.4_HQ_c11174/f1p56/2454	i2.2_HQ_c7656/f1p13/2550	i2.2_HQ_c8183/f1p12/2071
			i2.4_HQ_c14660/f1p9/2502	i2.3_LQ_c9819/f1p1/2333	i2.4_HQ_c20455/f1p2/2909	i2.4_HQ_c20363/f1p0/2978	i2.3_HQ_c10512/f1p1/2259	i2.3_HQ_c1085/f4p84/2658	i2.3_HQ_c1085/f4p84/2658	i2.3_HQ_c5851/f1p13/2422	i2.3_HQ_c9517/f1p69/2257	i2.4_HQ_c11356/f1p18/2123	i2.2_HQ_c7782/f1p15/2257	i2.2_HQ_c826/f6p34/2316
			i2.4_HQ_c15070/f2p13/2202	i2.3_LQ_c9945/f1p13/2822	i2.4_HQ_c20486/f1p46/2285	i2.4_HQ_c2102/f2p15/2069	i2.3_HQ_c10638/f1p8/2186	i2.3_HQ_c11234/f1p4/2448	i2.3_HQ_c10861/f1p41/2225	i2.3_HQ_c597/f11p25/2596	i2.3_LQ_c11465/f1p17/2340	i2.4_HQ_c1141/f6p9/2659	i2.2_HQ_c7922/f1p3/2639	i2.2_HQ_c8299/f1p701/2453
			i2.4_HQ_c15240/f1p9/2450	i2.4_HQ_c10795/f1p15/2492	i2.4_HQ_c20723/f1p8/2091	i2.4_HQ_c21632/f1p14/2169	i2.3_HQ_c11862/f1p0/2180	i2.3_HQ_c12490/f1p4/2980	i2.3_HQ_c11070/f1p8/2262	i2.3_HQ_c6903/f1p67/2538	i2.3_LQ_c2529/f1p3/2785	i2.4_HQ_c11792/f1p58/2052	i2.2_HQ_c7946/f1p1/2576	i2.2_HQ_c8691/f1p3/2488
			i2.4_HQ_c15731/f1p26/2218	i2.4_HQ_c1106/f7p16/2547	i2.4_HQ_c21223/f1p7/2655	i2.4_HQ_c22028/f42p83/2478	i2.3_HQ_c12119/f1p27/2375	i2.3_HQ_c1347/f3p10/2942	i2.3_HQ_c12447/f1p1/2697	i2.3_HQ_c7342/f1p6/2931	i2.3_LQ_c3162/f1p6/2091	i2.4_HQ_c11867/f1p23/2184	i2.2_HQ_c8670/f1p10/2716	i2.2_HQ_c8702/f1p8/2352
			i2.4_HQ_c15885/f1p60/2156	i2.4_HQ_c11081/f1p18/2131	i2.4_HQ_c22064/f48p105/2239	i2.4_HQ_c22033/f47p182/2447	i2.3_HQ_c12266/f1p2/2666	i2.3_HQ_c1389/f3p28/2021	i2.3_HQ_c1347/f3p10/2942	i2.3_HQ_c7564/f1p4/2687	i2.3_LQ_c3255/f1p77/2160	i2.4_HQ_c12617/f1p17/2549	i2.2_HQ_c8738/f1p103/2713	i2.2_HQ_c872/f5p272/2633
			i2.4_HQ_c16723/f1p10/2611	i2.4_HQ_c11174/f1p56/2454	i2.4_HQ_c2748/f1p5/2824	i2.4_HQ_c22103/f292p606/2324	i2.3_HQ_c1265/f3p9/2473	i2.3_HQ_c1565/f2p10/2286	i2.3_HQ_c1448/f3p4/2128	i2.3_HQ_c7676/f1p0/2412	i2.3_LQ_c3391/f1p2/2600	i2.4_HQ_c12788/f5p22/2466	i2.2_HQ_c8819/f1p17/2122	i2.2_HQ_c8740/f1p30/2360
			i2.4_HQ_c17193/f1p0/2159	i2.4_HQ_c11225/f1p45/2443	i2.4_HQ_c2813/f1p1/2059	i2.4_HQ_c22109/f159p359/2311	i2.3_HQ_c2265/f1p18/2440	i2.3_HQ_c1610/f2p26/2898	i2.3_HQ_c1610/f2p26/2898	i2.3_HQ_c7688/f1p21/2183	i2.3_LQ_c4527/f1p10/2322	i2.4_HQ_c12888/f1p18/2554	i2.2_HQ_c905/f9p24/2332	i2.2_HQ_c8988/f1p1/2611
			i2.4_HQ_c18192/f1p5/2594	i2.4_HQ_c11420/f2p28/2570	i2.4_HQ_c2972/f1p4/2125	i2.4_HQ_c2742/f1p14/2731	i2.3_HQ_c2697/f1p7/2327	i2.3_HQ_c1746/f2p11/2979	i2.3_HQ_c1635/f2p10/2462	i2.3_HQ_c7740/f1p1/2577	i2.3_LQ_c6484/f1p16/2507	i2.4_HQ_c13152/f2p1/2749	i2.2_HQ_c9081/f1p6/2284	i2.2_HQ_c9063/f1p3/2165
			i2.4_HQ_c19184/f1p49/2342	i2.4_HQ_c1163/f6p21/2172	i2.4_HQ_c422/f47p77/2309	i2.4_HQ_c2762/f1p5/2157	i2.3_HQ_c2700/f1p36/2462	i2.3_HQ_c2710/f1p18/2335	i2.3_HQ_c2131/f2p27/2223	i2.3_HQ_c8010/f1p4/2237	i2.3_LQ_c6946/f1p13/2037	i2.4_HQ_c13169/f1p31/2394	i2.2_HQ_c9097/f1p95/2502	i2.2_HQ_c9288/f1p41/2652
			i2.4_HQ_c19281/f1p9/2312	i2.4_HQ_c12075/f1p1/2113	i2.4_HQ_c4256/f1p36/2271	i2.4_HQ_c2943/f1p11/2225	i2.3_HQ_c4103/f1p6/2635	i2.3_HQ_c2872/f1p10/2083	i2.3_HQ_c2774/f1p4/2593	i2.3_HQ_c8273/f1p19/2974	i2.3_LQ_c9015/f1p0/2247	i2.4_HQ_c1320/f4p12/2449	i2.2_HQ_c9348/f1p12/2343	i2.2_HQ_c9292/f1p44/2177
			i2.4_HQ_c19329/f1p4/2057	i2.4_HQ_c1244/f9p45/2592	i2.4_HQ_c4464/f1p19/1988	i2.4_HQ_c2954/f1p2/2120	i2.3_HQ_c4391/f1p19/2544	i2.3_HQ_c2883/f1p46/2280	i2.3_HQ_c3098/f1p2/2909	i2.3_HQ_c841/f6p445/2337	i2.4_HQ_c10795/f1p15/2492	i2.4_HQ_c13830/f1p5/2527	i2.2_HQ_c934/f8p12/2351	i2.2_HQ_c9771/f1p12/2765
			i2.4_HQ_c19455/f1p6/2767	i2.4_HQ_c12767/f57p88/2738	i2.4_HQ_c4727/f1p0/2368	i2.4_HQ_c3385/f1p21/2767	i2.3_HQ_c4936/f1p4/2337	i2.3_HQ_c3098/f1p2/2909	i2.3_HQ_c3943/f1p22/2176	i2.3_HQ_c8878/f1p12/2328	i2.4_HQ_c10957/f1p3/2441	i2.4_HQ_c14144/f1p6/2095	i2.2_HQ_c9421/f1p16/2122	i2.2_HQ_c9945/f1p9/2307
			i2.4_HQ_c1990/f4p16/2727	i2.4_HQ_c13038/f2p9/2861	i2.4_HQ_c5310/f1p9/2073	i2.4_HQ_c3465/f1p1/2167	i2.3_HQ_c5174/f1p30/2803	i2.3_HQ_c3230/f1p14/2058	i2.3_HQ_c4234/f1p8/2825	i2.3_HQ_c902/f5p17/2512	i2.4_HQ_c11081/f1p18/2131	i2.4_HQ_c15240/f1p9/2450	i2.2_HQ_c9449/f1p13/2642	i2.2_LQ_c10538/f1p6/2761
			i2.4_HQ_c20363/f1p0/2978	i2.4_HQ_c13241/f2p7/2156	i2.4_HQ_c5501/f1p34/2381	i2.4_HQ_c3648/f2p17/2456	i2.3_HQ_c5262/f1p37/2374	i2.3_HQ_c3565/f1p4/2576	i2.3_HQ_c4396/f1p31/2641	i2.3_HQ_c9174/f1p2/2193	i2.4_HQ_c11420/f2p28/2570	i2.4_HQ_c15731/f1p26/2218	i2.2_HQ_c9510/f1p3/2253	i2.2_LQ_c12528/f1p2/2170
			i2.4_HQ_c2068/f3p17/2618	i2.4_HQ_c13907/f1p12/2651	i2.4_HQ_c5817/f1p0/2041	i2.4_HQ_c4135/f1p4/2530	i2.3_HQ_c5628/f1p4/2126	i2.3_HQ_c3606/f1p9/2118	i2.3_HQ_c4455/f1p10/2102	i2.3_HQ_c9544/f1p4/2055	i2.4_HQ_c11614/f1p32/2717	i2.4_HQ_c15772/f1p40/2840	i2.2_HQ_c9578/f1p5/2168	i2.2_LQ_c14575/f1p0/2094
			i2.4_HQ_c22033/f47p182/2447	i2.4_HQ_c14614/f1p3/2531	i2.4_HQ_c5835/f2p4/2022	i2.4_HQ_c4275/f1p32/2281	i2.3_HQ_c5851/f1p13/2422	i2.3_HQ_c4031/f1p2/2280	i2.3_HQ_c4876/f1p37/2194	i2.3_HQ_c9651/f1p18/2324	i2.4_HQ_c1163/f6p21/2172	i2.4_HQ_c18563/f1p7/2361	i2.2_HQ_c959/f6p26/2075	i2.2_LQ_c15447/f1p2/2311
			i2.4_HQ_c2645/f1p6/2619	i2.4_HQ_c14646/f1p13/2429	i2.4_HQ_c608/f13p52/2175	i2.4_HQ_c4521/f1p161/2305	i2.3_HQ_c592/f12p56/2087	i2.3_HQ_c4164/f1p2/2626	i2.3_HQ_c507/f11p75/2205	i2.3_HQ_c9844/f1p5/2463	i2.4_HQ_c1244/f9p45/2592	i2.4_HQ_c18762/f1p3/2536	i2.2_HQ_c9662/f1p23/2574	i2.2_LQ_c15540/f1p10/2302
			i2.4_HQ_c2762/f1p5/2157	i2.4_HQ_c14682/f1p1/2501	i2.4_HQ_c6263/f1p115/2788	i2.4_HQ_c4672/f1p5/2783	i2.3_HQ_c6903/f1p67/2538	i2.3_HQ_c4234/f1p8/2825	i2.3_HQ_c5738/f1p10/2676	i2.3_LQ_c10534/f1p1/2731	i2.4_HQ_c13371/f1p1/2628	i2.4_HQ_c19184/f1p49/2342	i2.2_HQ_c981/f5p55/2798	i2.2_LQ_c17480/f1p2/2357
			i2.4_HQ_c2943/f1p11/2225	i2.4_HQ_c15236/f1p37/2519	i2.4_HQ_c645/f15p30/2081	i2.4_HQ_c5124/f1p7/2966	i2.3_HQ_c7342/f1p6/2931	i2.3_HQ_c4396/f1p31/2641	i2.3_HQ_c626/f10p43/2722	i2.3_LQ_c11141/f1p18/2429	i2.4_HQ_c13695/f1p26/2779	i2.4_HQ_c19281/f1p9/2312	i2.2_HQ_c9872/f1p5/2388	i2.2_LQ_c17663/f1p2/2518
			i2.4_HQ_c3648/f2p17/2456	i2.4_HQ_c1539/f4p16/2278	i2.4_HQ_c6967/f1p62/2252	i2.4_HQ_c5150/f1p29/2001	i2.3_HQ_c7564/f1p4/2687	i2.3_HQ_c4526/f1p145/2190	i2.3_HQ_c6466/f1p13/2425	i2.3_LQ_c11197/f1p10/2022	i2.4_HQ_c14198/f1p1/2464	i2.4_HQ_c19288/f1p36/2693	i2.2_HQ_c9909/f1p49/2003	i2.2_LQ_c19098/f1p2/2585
			i2.4_HQ_c4135/f1p4/2530	i2.4_HQ_c15715/f1p18/2712	i2.4_HQ_c8118/f1p1/2250	i2.4_HQ_c5313/f1p24/2703	i2.3_HQ_c7740/f1p1/2577	i2.3_HQ_c4582/f1p17/2087	i2.3_HQ_c6630/f1p3/2100	i2.3_LQ_c11459/f1p5/2479	i2.4_HQ_c14281/f1p5/2484	i2.4_HQ_c19329/f1p4/2057	i2.2_HQ_c9915/f1p147/2667	i2.2_LQ_c19198/f1p11/2234
			i2.4_HQ_c4373/f1p4/2127	i2.4_HQ_c16445/f1p13/2147	i2.4_HQ_c8154/f1p2/2107	i2.4_HQ_c6874/f1p4/2682	i2.3_HQ_c841/f6p445/2337	i2.3_HQ_c546/f14p82/2341	i2.3_HQ_c6653/f1p37/2229	i2.3_LQ_c1621/f1p0/2639	i2.4_HQ_c14682/f1p1/2501	i2.4_HQ_c20378/f1p3/2841	i2.2_HQ_c9938/f1p29/2327	i2.2_LQ_c2512/f1p2/2137
			i2.4_HQ_c5082/f1p2/2617	i2.4_HQ_c16483/f1p2/2476	i2.4_HQ_c8434/f1p0/2247	i2.4_HQ_c7314/f1p11/2325	i2.3_HQ_c8438/f1p173/2812	i2.3_HQ_c5738/f1p10/2676	i2.3_HQ_c6667/f1p738/2230	i2.3_LQ_c7547/f1p7/2494	i2.4_HQ_c15715/f1p18/2712	i2.4_HQ_c20397/f1p6/2495	i2.2_LQ_c10745/f1p1/2596	i2.2_LQ_c3199/f1p4/2079
			i2.4_HQ_c5117/f1p1/2931	i2.4_HQ_c16497/f1p26/2338	i2.4_HQ_c8440/f1p7/2188	i2.4_HQ_c8111/f1p0/2129	i2.3_HQ_c8651/f1p4/2766	i2.3_HQ_c5953/f1p7/2184	i2.3_HQ_c7245/f1p11/2543	i2.3_LQ_c7779/f1p0/2238	i2.4_HQ_c15876/f1p9/2062	i2.4_HQ_c2102/f2p15/2069	i2.2_LQ_c12123/f1p1/2819	i2.2_LQ_c3673/f1p4/2540
			i2.4_HQ_c5124/f1p7/2966	i2.4_HQ_c16812/f1p7/2451	i2.4_HQ_c9076/f1p2/2069	i2.4_HQ_c8425/f1p10/2027	i2.3_HQ_c902/f5p17/2512	i2.3_HQ_c597/f11p25/2596	i2.3_HQ_c7261/f1p11/2660	i2.4_HQ_c10915/f1p11/2552	i2.4_HQ_c16445/f1p13/2147	i2.4_HQ_c21417/f1p26/2112	i2.2_LQ_c12194/f1p12/2063	i2.2_LQ_c4268/f1p29/2376
			i2.4_HQ_c5601/f1p12/2978	i2.4_HQ_c16991/f1p4/2880	i2.4_LQ_c11443/f1p0/2185	i2.4_HQ_c8518/f1p5/2371	i2.3_HQ_c9129/f1p6/2157	i2.3_HQ_c626/f10p43/2722	i2.3_HQ_c7698/f1p4/2398	i2.4_HQ_c1117/f5p21/2649	i2.4_HQ_c16497/f1p26/2338	i2.4_HQ_c21632/f1p14/2169	i2.2_LQ_c12652/f1p0/2153	i2.2_LQ_c4308/f1p13/2145
			i2.4_HQ_c6082/f1p86/2896	i2.4_HQ_c1811/f5p8/2699	i2.4_LQ_c13904/f1p2/2083	i2.4_HQ_c9326/f1p10/2109	i2.3_HQ_c940/f5p18/2989	i2.3_HQ_c6505/f1p35/2308	i2.3_HQ_c7708/f1p8/2143	i2.4_HQ_c11225/f1p45/2443	i2.4_HQ_c16523/f1p3/3049	i2.4_HQ_c22028/f42p83/2478	i2.2_LQ_c15211/f1p2/2603	i2.2_LQ_c4727/f1p2/2230
			i2.4_HQ_c6388/f1p35/2833	i2.4_HQ_c18260/f1p36/2283	i2.4_LQ_c18114/f1p4/2029	i2.4_HQ_c9858/f1p21/2491	i2.3_HQ_c9517/f1p69/2257	i2.3_HQ_c7245/f1p11/2543	i2.3_HQ_c789/f7p18/2757	i2.4_HQ_c11356/f1p18/2123	i2.4_HQ_c16812/f1p7/2451	i2.4_HQ_c22033/f47p182/2447	i2.2_LQ_c15767/f1p8/2301	i2.2_LQ_c5038/f1p0/2108
			i2.4_HQ_c6874/f1p4/2682	i2.4_HQ_c18348/f1p32/2080	i2.4_LQ_c20778/f1p1/2617	i2.4_HQ_c9898/f1p3/2213	i2.3_LQ_c10534/f1p1/2731	i2.3_HQ_c7561/f1p14/2734	i2.3_HQ_c8204/f1p24/2087	i2.4_HQ_c1141/f6p9/2659	i2.4_HQ_c17193/f1p0/2159	i2.4_HQ_c22064/f48p105/2239	i2.2_LQ_c17583/f1p5/2108	i2.2_LQ_c5226/f1p2/3025
			i2.4_HQ_c7314/f1p11/2325	i2.4_HQ_c18498/f1p0/2045	i2.4_LQ_c2881/f1p19/2772	i2.4_LQ_c13616/f1p7/2717	i2.3_LQ_c10964/f1p8/2362	i2.3_HQ_c7698/f1p4/2398	i2.3_HQ_c8388/f1p50/2447	i2.4_HQ_c12269/f1p11/2736	i2.4_HQ_c17754/f1p127/2787	i2.4_HQ_c2943/f1p11/2225	i2.2_LQ_c18606/f1p1/2465	i2.2_LQ_c5568/f1p0/2829
			i2.4_HQ_c8111/f1p0/2129	i2.4_HQ_c18762/f1p3/2536	i2.4_LQ_c5226/f1p9/2246	i2.4_LQ_c13958/f1p5/2422	i2.3_LQ_c11141/f1p18/2429	i2.3_HQ_c789/f7p18/2757	i2.3_HQ_c8644/f1p2/2181	i2.4_HQ_c1230/f4p120/2606	i2.4_HQ_c17834/f1p3/2445	i2.4_HQ_c3465/f1p1/2167	i2.2_LQ_c19723/f1p32/2299	i2.2_LQ_c5852/f1p23/2091
			i2.4_HQ_c8425/f1p10/2027	i2.4_HQ_c19902/f1p4/2589	i2.4_LQ_c5438/f1p136/2408	i2.4_LQ_c16277/f1p1/2450	i2.3_LQ_c11850/f1p0/2185	i2.3_HQ_c8388/f1p50/2447	i2.3_HQ_c8875/f1p21/2357	i2.4_HQ_c12888/f1p18/2554	i2.4_HQ_c17875/f1p2/2444	i2.4_HQ_c3648/f2p17/2456	i2.2_LQ_c20012/f1p0/2010	i2.2_LQ_c5945/f1p2/2653
			i2.4_HQ_c8518/f1p5/2371	i2.4_HQ_c20003/f1p9/2148	i2.4_LQ_c5714/f1p10/2961	i2.4_LQ_c16804/f1p1/2602	i2.3_LQ_c1621/f1p0/2639	i2.3_HQ_c8549/f1p17/2190	i2.3_LQ_c11055/f1p2/2093	i2.4_HQ_c13038/f2p9/2861	i2.4_HQ_c18260/f1p36/2283	i2.4_HQ_c4172/f2p31/2789	i2.2_LQ_c2855/f1p8/2373	i2.2_LQ_c6120/f1p5/2872
			i2.4_HQ_c941/f7p27/2654	i2.4_HQ_c20241/f1p3/2648	i2.4_LQ_c5983/f1p3/1970	i2.4_LQ_c17496/f1p46/2312	i2.3_LQ_c4047/f1p0/2580	i2.3_HQ_c8644/f1p2/2181	i2.3_LQ_c11465/f1p17/2340	i2.4_HQ_c13169/f1p31/2394	i2.4_HQ_c19060/f1p8/2296	i2.4_HQ_c422/f47p77/2309	i2.2_LQ_c3045/f1p11/2389	i2.2_LQ_c8132/f1p14/2458
			i2.4_HQ_c9741/f1p6/2289	i2.4_HQ_c20455/f1p2/2909	i2.4_LQ_c6250/f1p9/2473	i2.4_LQ_c18881/f1p5/2920	i2.3_LQ_c4527/f1p10/2322	i2.3_HQ_c8655/f1p4/2541	i2.3_LQ_c2529/f1p3/2785	i2.4_HQ_c1320/f4p12/2449	i2.4_HQ_c19455/f1p6/2767	i2.4_HQ_c4256/f1p36/2271	i2.2_LQ_c3078/f1p26/2818	i2.2_LQ_c8135/f1p1/2711
			i2.4_HQ_c9898/f1p3/2213	i2.4_HQ_c20486/f1p46/2285	i2.4_LQ_c9172/f1p0/2552	i2.4_LQ_c3192/f1p2/2585	i2.3_LQ_c6484/f1p16/2507	i2.3_HQ_c8710/f1p13/2238	i2.3_LQ_c3162/f1p6/2091	i2.4_HQ_c14054/f1p4/2109	i2.4_HQ_c19946/f1p22/2675	i2.4_HQ_c4264/f3p18/2233	i2.2_LQ_c3170/f1p3/2980	i2.2_LQ_c8186/f1p37/2264
			i2.4_LQ_c13616/f1p7/2717	i2.4_HQ_c20723/f1p8/2091	i3_HQ_c1007/f3p15/3264	i2.4_LQ_c4796/f1p3/2074	i2.3_LQ_c7547/f1p7/2494	i2.3_HQ_c8875/f1p21/2357	i2.3_LQ_c3391/f1p2/2600	i2.4_HQ_c14144/f1p6/2095	i2.4_HQ_c20455/f1p2/2909	i2.4_HQ_c4275/f1p32/2281	i2.2_LQ_c3271/f1p19/2571	i2.2_LQ_c8219/f1p26/2883
			i2.4_LQ_c13958/f1p5/2422	i2.4_HQ_c21632/f1p14/2169	i3_HQ_c10242/f1p5/3087	i2.4_LQ_c5395/f1p8/2886	i2.4_HQ_c1117/f5p21/2649	i2.3_HQ_c9136/f1p14/2347	i2.3_LQ_c6946/f1p13/2037	i2.4_HQ_c14516/f1p9/2592	i2.4_HQ_c20486/f1p46/2285	i2.4_HQ_c5082/f1p2/2617	i2.2_LQ_c3727/f1p3/2158	i2.2_LQ_c8230/f1p3/2410
			i2.4_LQ_c16804/f1p1/2602	i2.4_HQ_c2533/f1p11/2259	i3_HQ_c10371/f1p5/3004	i2.4_LQ_c5454/f1p62/2060	i2.4_HQ_c11356/f1p18/2123	i2.3_HQ_c9176/f1p2/2209	i2.3_LQ_c8447/f1p5/2674	i2.4_HQ_c14680/f1p2/2349	i2.4_HQ_c20494/f1p28/2177	i2.4_HQ_c5117/f1p1/2931	i2.2_LQ_c4044/f1p4/2500	i2.2_LQ_c8363/f1p1/2623
			i2.4_LQ_c17496/f1p46/2312	i2.4_HQ_c2748/f1p5/2824	i3_HQ_c10381/f1p4/3671	i2.4_LQ_c5728/f1p5/2969	i2.4_HQ_c12166/f1p38/2395	i2.3_LQ_c10159/f1p3/2481	i2.3_LQ_c8954/f1p0/2349	i2.4_HQ_c14980/f1p13/2028	i2.4_HQ_c20723/f1p8/2091	i2.4_HQ_c528/f28p119/2401	i2.2_LQ_c4148/f1p20/2464	i2.2_LQ_c8414/f1p4/2918
			i2.4_LQ_c19091/f1p0/2051	i2.4_HQ_c2972/f1p4/2125	i3_HQ_c10397/f2p9/3379	i2.4_LQ_c5772/f1p59/2925	i2.4_HQ_c1230/f4p120/2606	i2.3_LQ_c11055/f1p2/2093	i2.3_LQ_c9015/f1p0/2247	i2.4_HQ_c15070/f2p13/2202	i2.4_HQ_c20941/f1p9/2314	i2.4_HQ_c5316/f1p13/2436	i2.2_LQ_c5042/f1p0/2676	i2.2_LQ_c8502/f1p3/2510
			i2.4_LQ_c20778/f1p1/2617	i2.4_HQ_c3342/f1p9/2409	i3_HQ_c10495/f1p5/3382	i2.4_LQ_c5928/f1p89/2049	i2.4_HQ_c12888/f1p18/2554	i2.3_LQ_c2975/f1p2/2700	i2.4_HQ_c10364/f1p7/2381	i2.4_HQ_c15200/f1p23/2446	i2.4_HQ_c21905/f1p5/2339	i2.4_HQ_c5601/f1p12/2978	i2.2_LQ_c5622/f1p2/2990	i2.2_LQ_c8583/f1p3/2148
			i2.4_LQ_c3679/f1p13/2069	i2.4_HQ_c3497/f1p18/2061	i3_HQ_c10771/f1p2/3307	i2.4_LQ_c6000/f1p24/2237	i2.4_HQ_c14054/f1p4/2109	i2.3_LQ_c3052/f1p5/2479	i2.4_HQ_c10471/f1p5/2312	i2.4_HQ_c15219/f1p2/2380	i2.4_HQ_c2643/f1p18/2434	i2.4_HQ_c6388/f1p35/2833	i2.2_LQ_c5662/f1p4/3267	i2.2_LQ_c8908/f1p0/2003
			i2.4_LQ_c5395/f1p8/2886	i2.4_HQ_c4342/f1p10/2523	i3_HQ_c11608/f1p9/3289	i2.4_LQ_c6331/f1p14/2949	i2.4_HQ_c14198/f1p1/2464	i2.3_LQ_c6181/f1p6/2005	i2.4_HQ_c10548/f2p6/2301	i2.4_HQ_c15240/f1p9/2450	i2.4_HQ_c2701/f1p3/2084	i2.4_HQ_c8111/f1p0/2129	i2.2_LQ_c5876/f1p1/2885	i2.2_LQ_c9021/f1p12/2008
			i2.4_LQ_c5454/f1p62/2060	i2.4_HQ_c4727/f1p0/2368	i3_HQ_c11661/f1p12/3033	i2.4_LQ_c6361/f1p0/2057	i2.4_HQ_c14464/f1p9/2446	i2.3_LQ_c6269/f1p8/2254	i2.4_HQ_c10795/f1p15/2492	i2.4_HQ_c15772/f1p40/2840	i2.4_HQ_c3026/f1p4/2193	i2.4_HQ_c8425/f1p10/2027	i2.2_LQ_c5941/f1p33/2916	i2.2_LQ_c9788/f1p1/2849
			i2.4_LQ_c5728/f1p5/2969	i2.4_HQ_c4806/f1p104/2979	i3_HQ_c11803/f1p30/3964	i2.4_LQ_c9261/f1p4/2318	i2.4_HQ_c14516/f1p9/2592	i2.3_LQ_c6946/f1p13/2037	i2.4_HQ_c1084/f8p10/2699	i2.4_HQ_c15840/f1p3/2220	i2.4_HQ_c3193/f1p8/2396	i2.4_HQ_c8518/f1p5/2371	i2.2_LQ_c6215/f1p3/2455	i2.2_LQ_c9885/f1p1/2636
			i2.4_LQ_c5779/f1p4/2856	i2.4_HQ_c5145/f1p70/2517	i3_HQ_c12053/f1p13/3985	i3_HQ_c10057/f1p29/3602	i2.4_HQ_c14680/f1p2/2349	i2.3_LQ_c7285/f1p16/2034	i2.4_HQ_c10957/f1p3/2441	i2.4_HQ_c16047/f1p5/2360	i2.4_HQ_c3565/f1p35/2721	i2.4_HQ_c8923/f1p4/2481	i2.2_LQ_c6460/f1p2/2376	i2.2_LQ_c9957/f1p8/2487
			i2.4_LQ_c5928/f1p89/2049	i2.4_HQ_c5164/f1p5/2048	i3_HQ_c12121/f2p0/3245	i3_HQ_c10279/f1p8/3130	i2.4_HQ_c14980/f1p13/2028	i2.3_LQ_c7907/f1p1/2144	i2.4_HQ_c11081/f1p18/2131	i2.4_HQ_c16483/f1p2/2476	i2.4_HQ_c3622/f1p12/2178	i2.4_HQ_c8952/f1p8/2324	i2.2_LQ_c7841/f1p0/2622	i2.3_HQ_c10638/f1p8/2186
			i2.4_LQ_c5935/f1p3/2028	i2.4_HQ_c5316/f1p13/2436	i3_HQ_c12261/f1p7/3870	i3_HQ_c10384/f1p75/3946	i2.4_HQ_c15070/f2p13/2202	i2.3_LQ_c9819/f1p1/2333	i2.4_HQ_c11420/f2p28/2570	i2.4_HQ_c16497/f1p26/2338	i2.4_HQ_c3830/f1p5/2658	i2.4_HQ_c9154/f1p4/2355	i2.2_LQ_c8194/f1p14/2448	i2.3_HQ_c11234/f1p4/2448
			i2.4_LQ_c6326/f1p14/2150	i2.4_HQ_c5582/f1p2/2907	i3_HQ_c12389/f1p16/3223	i3_HQ_c10417/f1p3/3027	i2.4_HQ_c15219/f1p2/2380	i2.3_LQ_c9945/f1p13/2822	i2.4_HQ_c11519/f1p10/2668	i2.4_HQ_c17138/f1p8/2941	i2.4_HQ_c3960/f1p566/2018	i2.4_HQ_c9790/f2p28/2077	i2.2_LQ_c8617/f1p9/2019	i2.3_HQ_c11837/f1p120/2417
			i2.4_LQ_c6714/f1p3/2849	i2.4_HQ_c5605/f1p24/2955	i3_HQ_c12450/f1p9/3292	i3_HQ_c1048/f2p18/3627	i2.4_HQ_c15240/f1p9/2450	i2.4_HQ_c10338/f1p46/2679	i2.4_HQ_c11614/f1p32/2717	i2.4_HQ_c17837/f1p9/2739	i2.4_HQ_c4464/f1p19/1988	i2.4_HQ_c9905/f1p2/2737	i2.2_LQ_c9095/f1p1/2228	i2.3_HQ_c12022/f1p44/2352
			i2.4_LQ_c8994/f1p11/2166	i2.4_HQ_c6967/f1p62/2252	i3_HQ_c12640/f1p4/3475	i3_HQ_c1064/f3p25/3297	i2.4_HQ_c15840/f1p3/2220	i2.4_HQ_c10364/f1p7/2381	i2.4_HQ_c11722/f1p17/2806	i2.4_HQ_c18563/f1p7/2361	i2.4_HQ_c5605/f1p24/2955	i2.4_LQ_c11983/f1p3/2264	i2.2_LQ_c9974/f1p2/2251	i2.3_HQ_c12278/f1p42/2627
			i2.4_LQ_c9261/f1p4/2318	i2.4_HQ_c7124/f2p6/2368	i3_HQ_c12687/f1p14/3105	i3_HQ_c1090/f2p9/3725	i2.4_HQ_c15885/f1p60/2156	i2.4_HQ_c10548/f2p6/2301	i2.4_HQ_c12767/f57p88/2738	i2.4_HQ_c19288/f1p36/2693	i2.4_HQ_c5817/f1p0/2041	i2.4_LQ_c13616/f1p7/2717	i2.3_HQ_c10008/f1p5/2228	i2.3_HQ_c12490/f1p4/2980
			i3_HQ_c10057/f1p29/3602	i2.4_HQ_c7278/f1p27/2113	i3_HQ_c126/f23p25/3601	i3_HQ_c10981/f1p8/3224	i2.4_HQ_c16047/f1p5/2360	i2.4_HQ_c10795/f1p15/2492	i2.4_HQ_c13093/f2p3/2589	i2.4_HQ_c19329/f1p4/2057	i2.4_HQ_c608/f13p52/2175	i2.4_LQ_c13958/f1p5/2422	i2.3_HQ_c10858/f1p7/2094	i2.3_HQ_c1389/f3p28/2021
			i3_HQ_c10081/f1p2/3233	i2.4_HQ_c7620/f1p2/2232	i3_HQ_c12865/f1p8/3008	i3_HQ_c11211/f1p2/3566	i2.4_HQ_c17138/f1p8/2941	i2.4_HQ_c1084/f8p10/2699	i2.4_HQ_c13371/f1p1/2628	i2.4_HQ_c19473/f1p2/2579	i2.4_HQ_c6263/f1p115/2788	i2.4_LQ_c16408/f1p2/1967	i2.3_HQ_c1085/f4p84/2658	i2.3_HQ_c1565/f2p10/2286
			i3_HQ_c10180/f2p28/3433	i2.4_HQ_c7828/f2p0/2553	i3_HQ_c12899/f1p23/3635	i3_HQ_c11247/f1p84/3294	i2.4_HQ_c1779/f7p39/2451	i2.4_HQ_c11081/f1p18/2131	i2.4_HQ_c13695/f1p26/2779	i2.4_HQ_c19918/f1p17/2611	i2.4_HQ_c645/f15p30/2081	i2.4_LQ_c16804/f1p1/2602	i2.3_HQ_c11070/f1p8/2262	i2.3_HQ_c1746/f2p11/2979
			i3_HQ_c1019/f3p11/3138	i2.4_HQ_c8434/f1p0/2247	i3_HQ_c12959/f1p1/3952	i3_HQ_c1129/f2p18/3424	i2.4_HQ_c17834/f1p3/2445	i2.4_HQ_c11174/f1p56/2454	i2.4_HQ_c13998/f1p5/2666	i2.4_HQ_c20378/f1p3/2841	i2.4_HQ_c6780/f1p20/2496	i2.4_LQ_c17025/f1p7/2534	i2.3_HQ_c12119/f1p27/2375	i2.3_HQ_c1931/f2p4/2986
			i3_HQ_c10417/f1p3/3027	i2.4_HQ_c9684/f1p11/2179	i3_HQ_c12965/f1p26/4107	i3_HQ_c11309/f1p2/3257	i2.4_HQ_c17837/f1p9/2739	i2.4_HQ_c11420/f2p28/2570	i2.4_HQ_c14682/f1p1/2501	i2.4_HQ_c20397/f1p6/2495	i2.4_HQ_c7423/f2p169/2473	i2.4_LQ_c18881/f1p5/2920	i2.3_HQ_c1265/f3p9/2473	i2.3_HQ_c2872/f1p10/2083
			i3_HQ_c1048/f2p18/3627	i2.4_HQ_c9951/f1p4/2328	i3_HQ_c12982/f1p147/3907	i3_HQ_c11512/f1p27/3157	i2.4_HQ_c17875/f1p2/2444	i2.4_HQ_c11745/f1p29/2493	i2.4_HQ_c15715/f1p18/2712	i2.4_HQ_c20486/f1p46/2285	i2.4_HQ_c7639/f1p11/2511	i2.4_LQ_c19091/f1p0/2051	i2.3_HQ_c1448/f3p4/2128	i2.3_HQ_c3020/f1p71/2504
			i3_HQ_c1054/f2p3/3558	i2.4_HQ_c9970/f1p14/2209	i3_HQ_c13107/f1p18/3995	i3_HQ_c1155/f2p6/3340	i2.4_HQ_c19184/f1p49/2342	i2.4_HQ_c12767/f57p88/2738	i2.4_HQ_c15885/f1p60/2156	i2.4_HQ_c21223/f1p7/2655	i2.4_HQ_c7683/f1p12/2431	i2.4_LQ_c20778/f1p1/2617	i2.3_HQ_c1610/f2p26/2898	i2.3_HQ_c3230/f1p14/2058
			i3_HQ_c1064/f3p25/3297	i2.4_LQ_c12200/f1p2/2358	i3_HQ_c13114/f1p50/3972	i3_HQ_c11569/f1p9/3144	i2.4_HQ_c19329/f1p4/2057	i2.4_HQ_c12788/f5p22/2466	i2.4_HQ_c16220/f1p9/2236	i2.4_HQ_c22064/f48p105/2239	i2.4_HQ_c8118/f1p1/2250	i2.4_LQ_c3192/f1p2/2585	i2.3_HQ_c1635/f2p10/2462	i2.3_HQ_c3563/f1p57/2607
			i3_HQ_c1065/f2p7/3051	i2.4_LQ_c12239/f1p7/2568	i3_HQ_c1317/f3p13/3333	i3_HQ_c11578/f1p12/3286	i2.4_HQ_c19473/f1p2/2579	i2.4_HQ_c13241/f2p7/2156	i2.4_HQ_c16723/f1p10/2611	i2.4_HQ_c2748/f1p5/2824	i2.4_HQ_c8426/f1p6/2520	i2.4_LQ_c3368/f1p3/2088	i2.3_HQ_c2265/f1p18/2440	i2.3_HQ_c3565/f1p4/2576
			i3_HQ_c10905/f1p4/3214	i2.4_LQ_c14490/f1p1/2528	i3_HQ_c13245/f1p3/3604	i3_HQ_c11776/f2p5/3208	i2.4_HQ_c19918/f1p17/2611	i2.4_HQ_c13322/f2p16/2681	i2.4_HQ_c16905/f1p8/2092	i2.4_HQ_c2813/f1p1/2059	i2.4_HQ_c9970/f1p14/2209	i2.4_LQ_c4796/f1p3/2074	i2.3_HQ_c2700/f1p36/2462	i2.3_HQ_c3606/f1p9/2118
			i3_HQ_c10981/f1p8/3224	i2.4_LQ_c16234/f1p19/2782	i3_HQ_c13288/f1p11/3515	i3_HQ_c11839/f1p5/3999	i2.4_HQ_c20455/f1p2/2909	i2.4_HQ_c13458/f1p2/2448	i2.4_HQ_c16931/f1p3/2373	i2.4_HQ_c2972/f1p4/2125	i2.4_LQ_c11317/f1p1/2066	i2.4_LQ_c5395/f1p8/2886	i2.3_HQ_c2774/f1p4/2593	i2.3_HQ_c4031/f1p2/2280
			i3_HQ_c11227/f1p4/3217	i2.4_LQ_c16408/f1p2/1967	i3_HQ_c13586/f1p15/3323	i3_HQ_c12034/f1p53/3794	i2.4_HQ_c21059/f1p4/2997	i2.4_HQ_c13830/f1p5/2527	i2.4_HQ_c17193/f1p0/2159	i2.4_HQ_c3854/f3p19/2734	i2.4_LQ_c11945/f1p2/2373	i2.4_LQ_c5454/f1p62/2060	i2.3_HQ_c4455/f1p10/2102	i2.3_HQ_c4164/f1p2/2626
			i3_HQ_c11309/f1p2/3257	i2.4_LQ_c20900/f1p12/2945	i3_HQ_c1363/f2p2/3520	i3_HQ_c12125/f1p5/3269	i2.4_HQ_c21223/f1p7/2655	i2.4_HQ_c13907/f1p12/2651	i2.4_HQ_c17249/f1p20/2208	i2.4_HQ_c4172/f2p31/2789	i2.4_LQ_c14466/f1p2/2779	i2.4_LQ_c5728/f1p5/2969	i2.3_HQ_c4876/f1p37/2194	i2.3_HQ_c4468/f1p1/2136
			i3_HQ_c1155/f2p6/3340	i2.4_LQ_c2376/f1p2/2374	i3_HQ_c1364/f2p17/3043	i3_HQ_c12132/f1p11/3650	i2.4_HQ_c22064/f48p105/2239	i2.4_HQ_c14266/f1p0/2312	i2.4_HQ_c17754/f1p127/2787	i2.4_HQ_c422/f47p77/2309	i2.4_LQ_c18519/f1p6/2427	i2.4_LQ_c5772/f1p59/2925	i2.3_HQ_c507/f11p75/2205	i2.3_HQ_c4526/f1p145/2190
			i3_HQ_c11569/f1p9/3144	i2.4_LQ_c2874/f1p0/2325	i3_HQ_c13787/f1p22/3412	i3_HQ_c12360/f1p10/3052	i2.4_HQ_c2813/f1p1/2059	i2.4_HQ_c14614/f1p3/2531	i2.4_HQ_c18021/f1p15/2109	i2.4_HQ_c4256/f1p36/2271	i2.4_LQ_c2376/f1p2/2374	i2.4_LQ_c5928/f1p89/2049	i2.3_HQ_c592/f12p56/2087	i2.3_HQ_c4582/f1p17/2087
			i3_HQ_c11578/f1p12/3286	i2.4_LQ_c3245/f1p4/2361	i3_HQ_c14048/f1p45/3278	i3_HQ_c13057/f1p174/3984	i2.4_HQ_c422/f47p77/2309	i2.4_HQ_c14646/f1p13/2429	i2.4_HQ_c18718/f1p7/2596	i2.4_HQ_c4264/f3p18/2233	i2.4_LQ_c3245/f1p4/2361	i2.4_LQ_c5969/f1p9/2551	i2.3_HQ_c5945/f1p1/2222	i2.3_HQ_c4771/f1p5/2381
			i3_HQ_c11608/f1p9/3289	i2.4_LQ_c3392/f1p5/2226	i3_HQ_c14093/f1p5/3320	i3_HQ_c13106/f1p15/3100	i2.4_HQ_c4373/f1p4/2127	i2.4_HQ_c14682/f1p1/2501	i2.4_HQ_c19060/f1p8/2296	i2.4_HQ_c4727/f1p0/2368	i2.4_LQ_c3672/f1p4/2343	i2.4_LQ_c6000/f1p24/2237	i2.3_HQ_c626/f10p43/2722	i2.3_HQ_c5953/f1p7/2184
			i3_HQ_c12026/f1p5/3271	i2.4_LQ_c3672/f1p4/2343	i3_HQ_c14177/f1p7/3386	i3_HQ_c13269/f1p17/3080	i2.4_HQ_c4464/f1p19/1988	i2.4_HQ_c15236/f1p37/2519	i2.4_HQ_c19229/f1p9/2668	i2.4_HQ_c528/f28p119/2401	i2.4_LQ_c5438/f1p136/2408	i2.4_LQ_c6361/f1p0/2057	i2.3_HQ_c6466/f1p13/2425	i2.3_HQ_c597/f11p25/2596
			i3_HQ_c12125/f1p5/3269	i2.4_LQ_c5226/f1p9/2246	i3_HQ_c14272/f1p10/3413	i3_HQ_c13738/f1p4/3600	i2.4_HQ_c5082/f1p2/2617	i2.4_HQ_c15558/f1p1/2342	i2.4_HQ_c19455/f1p6/2767	i2.4_HQ_c5310/f1p9/2073	i2.4_LQ_c5865/f1p1/2136	i2.4_LQ_c8397/f1p5/2404	i2.3_HQ_c6630/f1p3/2100	i2.3_HQ_c7561/f1p14/2734
			i3_HQ_c12132/f1p11/3650	i2.4_LQ_c5438/f1p136/2408	i3_HQ_c14344/f1p9/3901	i3_HQ_c1395/f2p82/4010	i2.4_HQ_c5310/f1p9/2073	i2.4_HQ_c15715/f1p18/2712	i2.4_HQ_c1990/f4p16/2727	i2.4_HQ_c5501/f1p34/2381	i2.4_LQ_c8114/f1p3/2421	i2.4_LQ_c9864/f1p5/2651	i2.3_HQ_c6653/f1p37/2229	i2.3_HQ_c7676/f1p0/2412
			i3_HQ_c12450/f1p9/3292	i2.4_LQ_c5714/f1p10/2961	i3_HQ_c14370/f1p10/3346	i3_HQ_c1410/f2p24/3637	i2.4_HQ_c5601/f1p12/2978	i2.4_HQ_c16220/f1p9/2236	i2.4_HQ_c19946/f1p22/2675	i2.4_HQ_c5601/f1p12/2978	i2.4_LQ_c8593/f1p9/2113	i2.4_LQ_c9924/f1p7/2271	i2.3_HQ_c6667/f1p738/2230	i2.3_HQ_c7688/f1p21/2183
			i3_HQ_c13106/f1p15/3100	i2.4_LQ_c5772/f1p59/2925	i3_HQ_c14384/f1p32/3653	i3_HQ_c14146/f1p9/3685	i2.4_HQ_c5835/f2p4/2022	i2.4_HQ_c1811/f5p8/2699	i2.4_HQ_c20363/f1p0/2978	i2.4_HQ_c5835/f2p4/2022	i2.4_LQ_c9172/f1p0/2552	i3_HQ_c1003/f3p8/3381	i2.3_HQ_c7261/f1p11/2660	i2.3_HQ_c7698/f1p4/2398
			i3_HQ_c1311/f2p24/3087	i2.4_LQ_c5918/f1p1/2593	i3_HQ_c14698/f1p12/3024	i3_HQ_c14189/f1p10/3323	i2.4_HQ_c6082/f1p86/2896	i2.4_HQ_c18147/f1p11/2459	i2.4_HQ_c20455/f1p2/2909	i2.4_HQ_c6263/f1p115/2788	i3_HQ_c10242/f1p5/3087	i3_HQ_c10134/f1p6/3584	i2.3_HQ_c7708/f1p8/2143	i2.3_HQ_c7763/f1p0/2609
			i3_HQ_c1315/f2p22/3916	i2.4_LQ_c5983/f1p3/1970	i3_HQ_c1473/f2p33/3988	i3_HQ_c14321/f1p4/3354	i2.4_HQ_c608/f13p52/2175	i2.4_HQ_c18498/f1p0/2045	i2.4_HQ_c20494/f1p28/2177	i2.4_HQ_c6388/f1p35/2833	i3_HQ_c10385/f1p6/3738	i3_HQ_c10180/f2p28/3433	i2.3_HQ_c8204/f1p24/2087	i2.3_HQ_c8273/f1p19/2974
			i3_HQ_c13469/f1p29/3853	i2.4_LQ_c6227/f1p0/2178	i3_HQ_c14816/f1p26/3311	i3_HQ_c14490/f1p12/3584	i2.4_HQ_c6263/f1p115/2788	i2.4_HQ_c18762/f1p3/2536	i2.4_HQ_c20941/f1p9/2314	i2.4_HQ_c7006/f1p3/2246	i3_HQ_c10397/f2p9/3379	i3_HQ_c10223/f1p15/3550	i2.3_HQ_c8438/f1p173/2812	i2.3_HQ_c8274/f1p9/3003
			i3_HQ_c13512/f1p5/3201	i2.4_LQ_c7800/f1p20/2630	i3_HQ_c14864/f2p10/3062	i3_HQ_c14561/f1p2/3451	i2.4_HQ_c7006/f1p3/2246	i2.4_HQ_c19132/f1p8/2330	i2.4_HQ_c21270/f1p37/2706	i2.4_HQ_c8118/f1p1/2250	i3_HQ_c10415/f1p7/3276	i3_HQ_c1030/f3p3/3453	i2.3_HQ_c9129/f1p6/2157	i2.3_HQ_c8549/f1p17/2190
			i3_HQ_c13738/f1p4/3600	i2.4_LQ_c9172/f1p0/2552	i3_HQ_c14870/f2p37/3115	i3_HQ_c14590/f1p46/3301	i2.4_HQ_c725/f15p26/2149	i2.4_HQ_c20003/f1p9/2148	i2.4_HQ_c21905/f1p5/2339	i2.4_HQ_c8154/f1p2/2107	i3_HQ_c10575/f1p30/3131	i3_HQ_c10384/f1p75/3946	i2.3_HQ_c940/f5p18/2989	i2.3_HQ_c8655/f1p4/2541
			i3_HQ_c13912/f1p10/3180	i3_HQ_c10251/f1p8/3148	i3_HQ_c14976/f136p81/3849	i3_HQ_c14617/f1p6/3324	i2.4_HQ_c8111/f1p0/2129	i2.4_HQ_c20191/f1p2/2065	i2.4_HQ_c22103/f292p606/2324	i2.4_HQ_c8434/f1p0/2247	i3_HQ_c1070/f3p5/3313	i3_HQ_c10417/f1p3/3027	i2.3_HQ_c9517/f1p69/2257	i2.3_HQ_c8710/f1p13/2238
			i3_HQ_c1395/f2p82/4010	i3_HQ_c10333/f1p5/3635	i3_HQ_c15072/f3p22/3652	i3_HQ_c14795/f1p9/3436	i2.4_HQ_c8118/f1p1/2250	i2.4_HQ_c20323/f1p9/2923	i2.4_HQ_c22132/f2p43/2494	i2.4_HQ_c8440/f1p7/2188	i3_HQ_c10773/f1p62/3267	i3_HQ_c10571/f1p58/3085	i2.3_LQ_c10092/f1p7/2400	i2.3_HQ_c9136/f1p14/2347
			i3_HQ_c13997/f1p2/3661	i3_HQ_c1036/f3p7/3359	i3_HQ_c15179/f1p9/3065	i3_HQ_c14850/f1p5/3115	i2.4_HQ_c8154/f1p2/2107	i2.4_HQ_c2042/f4p10/2180	i2.4_HQ_c2643/f1p18/2434	i2.4_HQ_c8722/f1p4/2100	i3_HQ_c10847/f1p7/3475	i3_HQ_c1064/f3p25/3297	i2.3_LQ_c10964/f1p8/2362	i2.3_HQ_c9174/f1p2/2193
			i3_HQ_c1410/f2p24/3637	i3_HQ_c10384/f1p75/3946	i3_HQ_c15226/f1p21/3039	i3_HQ_c14943/f1p5/3074	i2.4_HQ_c8440/f1p7/2188	i2.4_HQ_c20507/f1p5/2309	i2.4_HQ_c2701/f1p3/2084	i2.4_HQ_c8923/f1p4/2481	i3_HQ_c1086/f2p7/3217	i3_HQ_c1065/f2p7/3051	i2.3_LQ_c11465/f1p17/2340	i2.3_HQ_c9514/f1p18/2313
			i3_HQ_c14146/f1p9/3685	i3_HQ_c10397/f2p9/3379	i3_HQ_c15410/f1p7/3098	i3_HQ_c15110/f1p2/3523	i2.4_HQ_c8722/f1p4/2100	i2.4_HQ_c21632/f1p14/2169	i2.4_HQ_c2742/f1p14/2731	i2.4_HQ_c8952/f1p8/2324	i3_HQ_c10962/f1p7/3377	i3_HQ_c10804/f1p3/3245	i2.3_LQ_c2529/f1p3/2785	i2.3_HQ_c9737/f1p2/2371
			i3_HQ_c14266/f1p14/3682	i3_HQ_c10441/f1p6/3236	i3_HQ_c15708/f1p12/3288	i3_HQ_c15134/f1p17/3771	i2.4_HQ_c9307/f1p2/2279	i2.4_HQ_c22144/f2p12/2227	i2.4_HQ_c2762/f1p5/2157	i2.4_HQ_c9790/f2p28/2077	i3_HQ_c10996/f1p39/3863	i3_HQ_c10905/f1p4/3214	i2.3_LQ_c3162/f1p6/2091	i2.3_LQ_c10159/f1p3/2481
			i3_HQ_c14272/f1p10/3413	i3_HQ_c1070/f3p5/3313	i3_HQ_c16230/f1p15/3339	i3_HQ_c15222/f1p4/3526	i2.4_HQ_c9905/f1p2/2737	i2.4_HQ_c2533/f1p11/2259	i2.4_HQ_c2954/f1p2/2120	i2.4_HQ_c9905/f1p2/2737	i3_HQ_c11213/f1p5/3121	i3_HQ_c10981/f1p8/3224	i2.3_LQ_c3391/f1p2/2600	i2.3_LQ_c11197/f1p10/2022
			i3_HQ_c14361/f1p7/3243	i3_HQ_c11189/f1p5/3319	i3_HQ_c1629/f3p14/3302	i3_HQ_c1531/f2p7/3324	i2.4_LQ_c11443/f1p0/2185	i2.4_HQ_c2742/f1p14/2731	i2.4_HQ_c3026/f1p4/2193	i2.4_LQ_c11443/f1p0/2185	i3_HQ_c1160/f2p4/3980	i3_HQ_c11111/f2p1/3716	i2.3_LQ_c4047/f1p0/2580	i2.3_LQ_c11459/f1p5/2479
			i3_HQ_c14535/f1p20/3664	i3_HQ_c1160/f2p4/3980	i3_HQ_c16329/f1p561/3053	i3_HQ_c15343/f1p6/3799	i2.4_LQ_c13904/f1p2/2083	i2.4_HQ_c3385/f1p21/2767	i2.4_HQ_c3193/f1p8/2396	i2.4_LQ_c11574/f1p4/2387	i3_HQ_c11776/f2p5/3208	i3_HQ_c11119/f1p55/3446	i2.3_LQ_c4527/f1p10/2322	i2.3_LQ_c2975/f1p2/2700
			i3_HQ_c14561/f1p2/3451	i3_HQ_c11776/f2p5/3208	i3_HQ_c163/f3p30/3230	i3_HQ_c15496/f1p24/3570	i2.4_LQ_c15712/f1p1/2365	i2.4_HQ_c3465/f1p1/2167	i2.4_HQ_c3385/f1p21/2767	i2.4_LQ_c11983/f1p3/2264	i3_HQ_c11813/f1p11/3548	i3_HQ_c11170/f1p13/3418	i2.3_LQ_c6484/f1p16/2507	i2.3_LQ_c3052/f1p5/2479
			i3_HQ_c14617/f1p6/3324	i3_HQ_c11915/f1p10/3033	i3_HQ_c16592/f1p4/3580	i3_HQ_c15525/f1p4/3930	i2.4_LQ_c18114/f1p4/2029	i2.4_HQ_c3497/f1p18/2061	i2.4_HQ_c3565/f1p35/2721	i2.4_LQ_c13904/f1p2/2083	i3_HQ_c12053/f1p13/3985	i3_HQ_c11227/f1p4/3217	i2.3_LQ_c6946/f1p13/2037	i2.3_LQ_c3199/f1p3/2872
			i3_HQ_c14795/f1p9/3436	i3_HQ_c1199/f3p11/3611	i3_HQ_c2018/f1p3/3502	i3_HQ_c15609/f1p6/3163	i2.4_LQ_c19091/f1p0/2051	i2.4_HQ_c3791/f1p8/2298	i2.4_HQ_c3622/f1p12/2178	i2.4_LQ_c16408/f1p2/1967	i3_HQ_c12121/f2p0/3245	i3_HQ_c11247/f1p84/3294	i2.3_LQ_c8447/f1p5/2674	i2.3_LQ_c6181/f1p6/2005
			i3_HQ_c14930/f1p7/3047	i3_HQ_c12053/f1p13/3985	i3_HQ_c2128/f1p69/3284	i3_HQ_c1591/f2p13/3439	i2.4_LQ_c20778/f1p1/2617	i2.4_HQ_c4244/f1p10/2361	i2.4_HQ_c3830/f1p5/2658	i2.4_LQ_c18114/f1p4/2029	i3_HQ_c12261/f1p7/3870	i3_HQ_c11309/f1p2/3257	i2.3_LQ_c8954/f1p0/2349	i2.3_LQ_c6269/f1p8/2254
			i3_HQ_c14939/f1p10/3063	i3_HQ_c12121/f2p0/3245	i3_HQ_c2137/f1p1/3742	i3_HQ_c15996/f1p3/3411	i2.4_LQ_c2935/f1p22/2617	i2.4_HQ_c4275/f1p32/2281	i2.4_HQ_c3960/f1p566/2018	i2.4_LQ_c19091/f1p0/2051	i3_HQ_c12328/f1p9/3788	i3_HQ_c11381/f1p22/3644	i2.3_LQ_c9015/f1p0/2247	i2.3_LQ_c7285/f1p16/2034
			i3_HQ_c15110/f1p2/3523	i3_HQ_c12376/f1p22/3443	i3_HQ_c2181/f1p2/3923	i3_HQ_c16049/f1p11/3366	i2.4_LQ_c4487/f1p11/2689	i2.4_HQ_c4342/f1p10/2523	i2.4_HQ_c4135/f1p4/2530	i2.4_LQ_c20778/f1p1/2617	i3_HQ_c1239/f2p4/3147	i3_HQ_c11420/f1p5/3683	i2.3_LQ_c9123/f1p2/2084	i2.3_LQ_c7907/f1p1/2144
			i3_HQ_c15222/f1p4/3526	i3_HQ_c12959/f1p1/3952	i3_HQ_c221/f16p18/3116	i3_HQ_c16113/f1p5/3349	i2.4_LQ_c5226/f1p9/2246	i2.4_HQ_c4806/f1p104/2979	i2.4_HQ_c4521/f1p161/2305	i2.4_LQ_c3368/f1p3/2088	i3_HQ_c12441/f1p7/3792	i3_HQ_c11443/f1p11/2679	i2.4_HQ_c10471/f1p5/2312	i2.3_LQ_c9819/f1p1/2333
			i3_HQ_c15343/f1p6/3799	i3_HQ_c13015/f1p2/3270	i3_HQ_c2447/f1p25/2748	i3_HQ_c16194/f1p2/3306	i2.4_LQ_c5935/f1p3/2028	i2.4_HQ_c5145/f1p70/2517	i2.4_HQ_c4776/f1p2/2068	i2.4_LQ_c4487/f1p11/2689	i3_HQ_c12450/f1p9/3292	i3_HQ_c11518/f1p5/3309	i2.4_HQ_c10795/f1p15/2492	i2.3_LQ_c9945/f1p13/2822
			i3_HQ_c15496/f1p24/3570	i3_HQ_c13067/f1p41/3973	i3_HQ_c2638/f1p186/3229	i3_HQ_c16258/f1p6/3417	i2.4_LQ_c6250/f1p9/2473	i2.4_HQ_c5150/f1p29/2001	i2.4_HQ_c4912/f1p2/2128	i2.4_LQ_c5226/f1p9/2246	i3_HQ_c126/f23p25/3601	i3_HQ_c11608/f1p9/3289	i2.4_HQ_c10957/f1p3/2441	i2.4_HQ_c10915/f1p11/2552
			i3_HQ_c1582/f3p5/3281	i3_HQ_c13139/f1p20/3908	i3_HQ_c2762/f1p43/3213	i3_HQ_c16527/f1p2/3140	i2.4_LQ_c6326/f1p14/2150	i2.4_HQ_c5164/f1p5/2048	i2.4_HQ_c5124/f1p7/2966	i2.4_LQ_c5438/f1p136/2408	i3_HQ_c12959/f1p1/3952	i3_HQ_c11849/f1p7/3597	i2.4_HQ_c1130/f5p74/2666	i2.4_HQ_c11174/f1p56/2454
			i3_HQ_c1583/f2p34/3543	i3_HQ_c1317/f3p13/3333	i3_HQ_c2856/f1p5/3218	i3_HQ_c16557/f1p3/3559	i2.4_LQ_c6714/f1p3/2849	i2.4_HQ_c5316/f1p13/2436	i2.4_HQ_c5150/f1p29/2001	i2.4_LQ_c5714/f1p10/2961	i3_HQ_c13020/f1p109/3077	i3_HQ_c12034/f1p53/3794	i2.4_HQ_c11614/f1p32/2717	i2.4_HQ_c11225/f1p45/2443
			i3_HQ_c1590/f2p1/3313	i3_HQ_c13231/f1p3/3490	i3_HQ_c2927/f1p7/3189	i3_HQ_c16639/f1p2/3642	i2.4_LQ_c8994/f1p11/2166	i2.4_HQ_c5582/f1p2/2907	i2.4_HQ_c5605/f1p24/2955	i2.4_LQ_c5969/f1p9/2551	i3_HQ_c13104/f1p17/3995	i3_HQ_c12125/f1p5/3269	i2.4_HQ_c11722/f1p17/2806	i2.4_HQ_c1141/f6p9/2659
			i3_HQ_c15928/f1p10/3107	i3_HQ_c13252/f1p9/3034	i3_HQ_c3018/f1p43/3057	i3_HQ_c1665/f2p5/3582	i3_HQ_c1007/f3p15/3264	i2.4_HQ_c5605/f1p24/2955	i2.4_HQ_c5967/f1p21/2075	i2.4_LQ_c5983/f1p3/1970	i3_HQ_c13107/f1p18/3995	i3_HQ_c12132/f1p11/3650	i2.4_HQ_c12166/f1p38/2395	i2.4_HQ_c11745/f1p29/2493
			i3_HQ_c15996/f1p3/3411	i3_HQ_c13288/f1p11/3515	i3_HQ_c3233/f1p11/3320	i3_HQ_c1665/f3p54/3872	i3_HQ_c1019/f3p11/3138	i2.4_HQ_c8362/f1p3/2493	i2.4_HQ_c6334/f1p461/2118	i2.4_LQ_c6250/f1p9/2473	i3_HQ_c1317/f3p13/3333	i3_HQ_c12260/f1p9/3699	i2.4_HQ_c13093/f2p3/2589	i2.4_HQ_c12269/f1p11/2736
			i3_HQ_c16072/f1p14/3440	i3_HQ_c13339/f1p1/3306	i3_HQ_c3335/f1p11/3329	i3_HQ_c16728/f2p16/3132	i3_HQ_c10223/f1p15/3550	i2.4_HQ_c9326/f1p10/2109	i2.4_HQ_c6780/f1p20/2496	i2.4_LQ_c8397/f1p5/2404	i3_HQ_c13418/f1p35/3726	i3_HQ_c12360/f1p10/3052	i2.4_HQ_c13371/f1p1/2628	i2.4_HQ_c12767/f57p88/2738
			i3_HQ_c16254/f1p2/3417	i3_HQ_c13356/f2p1/3555	i3_HQ_c3517/f1p6/3529	i3_HQ_c1734/f2p5/3272	i3_HQ_c10371/f1p5/3004	i2.4_HQ_c9913/f2p3/2398	i2.4_HQ_c6874/f1p4/2682	i2.4_LQ_c9924/f1p7/2271	i3_HQ_c13583/f1p4/3105	i3_HQ_c12568/f1p5/3829	i2.4_HQ_c13695/f1p26/2779	i2.4_HQ_c12788/f5p22/2466
			i3_HQ_c16527/f1p2/3140	i3_HQ_c13405/f1p7/3169	i3_HQ_c3519/f1p18/3240	i3_HQ_c1752/f2p483/3193	i3_HQ_c10495/f1p5/3382	i2.4_HQ_c9970/f1p14/2209	i2.4_HQ_c7423/f2p169/2473	i3_HQ_c1003/f3p8/3381	i3_HQ_c13787/f1p22/3412	i3_HQ_c1311/f2p24/3087	i2.4_HQ_c13998/f1p5/2666	i2.4_HQ_c12888/f1p18/2554
			i3_HQ_c16557/f1p3/3559	i3_HQ_c13460/f1p0/3031	i3_HQ_c3586/f1p5/3031	i3_HQ_c1781/f1p163/3922	i3_HQ_c10635/f1p12/3133	i2.4_LQ_c12200/f1p2/2358	i2.4_HQ_c7683/f1p12/2431	i3_HQ_c1007/f3p15/3264	i3_HQ_c13822/f1p5/3147	i3_HQ_c13409/f1p9/3484	i2.4_HQ_c14198/f1p1/2464	i2.4_HQ_c13038/f2p9/2861
			i3_HQ_c16639/f1p2/3642	i3_HQ_c1359/f3p6/3493	i3_HQ_c3659/f1p6/3118	i3_HQ_c1850/f1p2/3231	i3_HQ_c1065/f2p7/3051	i2.4_LQ_c12239/f1p7/2568	i2.4_HQ_c8065/f1p2/2478	i3_HQ_c10180/f2p28/3433	i3_HQ_c13947/f1p5/3532	i3_HQ_c13469/f1p29/3853	i2.4_HQ_c14464/f1p9/2446	i2.4_HQ_c13169/f1p31/2394
			i3_HQ_c1663/f2p2/3522	i3_HQ_c13683/f1p2/3264	i3_HQ_c3680/f1p1/3722	i3_HQ_c1869/f1p28/3080	i3_HQ_c10771/f1p2/3307	i2.4_LQ_c14490/f1p1/2528	i2.4_HQ_c8362/f1p3/2493	i3_HQ_c10223/f1p15/3550	i3_HQ_c14026/f1p3/3321	i3_HQ_c13512/f1p5/3201	i2.4_HQ_c14516/f1p9/2592	i2.4_HQ_c1320/f4p12/2449
			i3_HQ_c1665/f2p5/3582	i3_HQ_c13822/f1p5/3147	i3_HQ_c373/f7p22/3276	i3_HQ_c1971/f1p12/3751	i3_HQ_c11381/f1p22/3644	i2.4_LQ_c16234/f1p19/2782	i2.4_HQ_c8426/f1p6/2520	i3_HQ_c1030/f3p3/3453	i3_HQ_c14049/f1p7/3643	i3_HQ_c13567/f1p62/3980	i2.4_HQ_c14682/f1p1/2501	i2.4_HQ_c13458/f1p2/2448
			i3_HQ_c1665/f3p54/3872	i3_HQ_c13832/f1p4/3413	i3_HQ_c3794/f1p7/3751	i3_HQ_c2049/f1p6/3196	i3_HQ_c11608/f1p9/3289	i2.4_LQ_c16277/f1p1/2450	i2.4_HQ_c9970/f1p14/2209	i3_HQ_c10371/f1p5/3004	i3_HQ_c14059/f1p20/3446	i3_HQ_c13642/f1p3/3911	i2.4_HQ_c15885/f1p60/2156	i2.4_HQ_c13830/f1p5/2527
			i3_HQ_c1687/f2p7/3240	i3_HQ_c13919/f2p10/3130	i3_HQ_c416/f7p10/3565	i3_HQ_c2082/f1p6/3122	i3_HQ_c11661/f1p12/3033	i2.4_LQ_c17496/f1p46/2312	i2.4_LQ_c11945/f1p2/2373	i3_HQ_c10381/f1p4/3671	i3_HQ_c14210/f1p21/3102	i3_HQ_c13738/f1p4/3600	i2.4_HQ_c16523/f1p3/3049	i2.4_HQ_c13907/f1p12/2651
			i3_HQ_c1850/f1p2/3231	i3_HQ_c13947/f1p5/3532	i3_HQ_c4251/f1p5/3274	i3_HQ_c2163/f1p13/3261	i3_HQ_c11803/f1p30/3964	i2.4_LQ_c18881/f1p5/2920	i2.4_LQ_c12606/f1p0/2314	i3_HQ_c10495/f1p5/3382	i3_HQ_c14344/f1p9/3901	i3_HQ_c13912/f1p10/3180	i2.4_HQ_c16723/f1p10/2611	i2.4_HQ_c14144/f1p6/2095
			i3_HQ_c2013/f1p0/3027	i3_HQ_c1401/f2p2/3332	i3_HQ_c449/f7p6/3741	i3_HQ_c231/f16p18/3518	i3_HQ_c12026/f1p5/3271	i2.4_LQ_c20900/f1p12/2945	i2.4_LQ_c14466/f1p2/2779	i3_HQ_c10571/f1p58/3085	i3_HQ_c14384/f1p32/3653	i3_HQ_c1410/f2p24/3637	i2.4_HQ_c17193/f1p0/2159	i2.4_HQ_c14353/f1p6/2032
			i3_HQ_c2044/f1p9/3679	i3_HQ_c14049/f1p7/3643	i3_HQ_c4540/f1p0/3206	i3_HQ_c2387/f1p341/3448	i3_HQ_c12261/f1p7/3870	i2.4_LQ_c2874/f1p0/2325	i2.4_LQ_c16277/f1p1/2450	i3_HQ_c1065/f2p7/3051	i3_HQ_c14555/f4p11/3649	i3_HQ_c14189/f1p10/3323	i2.4_HQ_c17754/f1p127/2787	i2.4_HQ_c14614/f1p3/2531
			i3_HQ_c2163/f1p13/3261	i3_HQ_c14113/f1p43/3582	i3_HQ_c464/f8p39/3347	i3_HQ_c251/f3p10/3568	i3_HQ_c12389/f1p16/3223	i2.4_LQ_c3192/f1p2/2585	i2.4_LQ_c17496/f1p46/2312	i3_HQ_c10771/f1p2/3307	i3_HQ_c14758/f1p160/3150	i3_HQ_c14266/f1p14/3682	i2.4_HQ_c17834/f1p3/2445	i2.4_HQ_c14646/f1p13/2429
			i3_HQ_c2261/f1p4/3080	i3_HQ_c1416/f3p6/3186	i3_HQ_c4671/f2p90/3787	i3_HQ_c2592/f1p145/3400	i3_HQ_c12450/f1p9/3292	i2.4_LQ_c3245/f1p4/2361	i2.4_LQ_c2376/f1p2/2374	i3_HQ_c11111/f2p1/3716	i3_HQ_c14864/f2p10/3062	i3_HQ_c14272/f1p7/3733	i2.4_HQ_c17875/f1p2/2444	i2.4_HQ_c15236/f1p37/2519
			i3_HQ_c231/f16p18/3518	i3_HQ_c14177/f1p7/3386	i3_HQ_c4714/f1p4/3365	i3_HQ_c2670/f1p4/3067	i3_HQ_c12568/f1p5/3829	i2.4_LQ_c3672/f1p4/2343	i2.4_LQ_c3245/f1p4/2361	i3_HQ_c11170/f1p13/3418	i3_HQ_c14878/f1p12/3341	i3_HQ_c14361/f1p7/3243	i2.4_HQ_c18021/f1p15/2109	i2.4_HQ_c1539/f4p16/2278
			i3_HQ_c2592/f1p145/3400	i3_HQ_c14370/f1p10/3346	i3_HQ_c4837/f1p29/3157	i3_HQ_c2805/f1p8/3303	i3_HQ_c12687/f1p14/3105	i2.4_LQ_c4796/f1p3/2074	i2.4_LQ_c3672/f1p4/2343	i3_HQ_c11381/f1p22/3644	i3_HQ_c14976/f136p81/3849	i3_HQ_c14506/f1p3/3097	i2.4_HQ_c19060/f1p8/2296	i2.4_HQ_c15558/f1p1/2342
			i3_HQ_c265/f7p12/3456	i3_HQ_c14698/f1p12/3024	i3_HQ_c5043/f1p7/3642	i3_HQ_c2857/f1p8/3470	i3_HQ_c126/f23p25/3601	i2.4_LQ_c5272/f1p4/2349	i2.4_LQ_c5865/f1p1/2136	i3_HQ_c11462/f1p3/3996	i3_HQ_c14997/f1p20/3416	i3_HQ_c14535/f1p20/3664	i2.4_HQ_c19229/f1p9/2668	i2.4_HQ_c15772/f1p40/2840
			i3_HQ_c2762/f1p43/3213	i3_HQ_c14847/f2p8/3903	i3_HQ_c5196/f1p5/3228	i3_HQ_c287/f12p13/3307	i3_HQ_c12722/f1p4/3355	i2.4_LQ_c5772/f1p59/2925	i2.4_LQ_c6331/f1p14/2949	i3_HQ_c11608/f1p9/3289	i3_HQ_c15057/f2p6/3221	i3_HQ_c14617/f1p6/3324	i2.4_HQ_c19455/f1p6/2767	i2.4_HQ_c16483/f1p2/2476
			i3_HQ_c2805/f1p8/3303	i3_HQ_c14976/f136p81/3849	i3_HQ_c5213/f1p4/3434	i3_HQ_c300/f12p35/3242	i3_HQ_c12899/f1p23/3635	i2.4_LQ_c5918/f1p1/2593	i2.4_LQ_c8114/f1p3/2421	i3_HQ_c11661/f1p12/3033	i3_HQ_c15072/f3p22/3652	i3_HQ_c14724/f1p2/3713	i2.4_HQ_c19688/f1p32/2344	i2.4_HQ_c16497/f1p26/2338
			i3_HQ_c2942/f1p35/3400	i3_HQ_c14997/f1p20/3416	i3_HQ_c5609/f1p8/3238	i3_HQ_c3021/f2p0/3554	i3_HQ_c12982/f1p147/3907	i2.4_LQ_c6000/f1p24/2237	i2.4_LQ_c8593/f1p9/2113	i3_HQ_c11803/f1p30/3964	i3_HQ_c15177/f1p13/3758	i3_HQ_c14795/f1p9/3436	i2.4_HQ_c1990/f4p16/2727	i2.4_HQ_c1811/f5p8/2699
			i3_HQ_c300/f12p35/3242	i3_HQ_c15177/f1p13/3758	i3_HQ_c5699/f1p13/3369	i3_HQ_c3053/f1p1/3762	i3_HQ_c13107/f1p18/3995	i2.4_LQ_c6227/f1p0/2178	i2.4_LQ_c9261/f1p4/2318	i3_HQ_c11849/f1p7/3597	i3_HQ_c15179/f1p9/3065	i3_HQ_c14958/f20p26/3480	i2.4_HQ_c19946/f1p22/2675	i2.4_HQ_c18498/f1p0/2045
			i3_HQ_c3053/f1p1/3762	i3_HQ_c15179/f1p9/3065	i3_HQ_c5811/f1p12/3522	i3_HQ_c3123/f1p9/3513	i3_HQ_c1311/f2p24/3087	i2.4_LQ_c6331/f1p14/2949	i3_HQ_c10057/f1p29/3602	i3_HQ_c12034/f1p53/3794	i3_HQ_c15189/f2p0/3465	i3_HQ_c15024/f1p21/3298	i2.4_HQ_c20363/f1p0/2978	i2.4_HQ_c18563/f1p7/2361
			i3_HQ_c3287/f1p19/3472	i3_HQ_c16130/f1p6/3217	i3_HQ_c5840/f1p9/3580	i3_HQ_c3287/f1p19/3472	i3_HQ_c13418/f1p35/3726	i2.4_LQ_c7800/f1p20/2630	i3_HQ_c10081/f1p2/3233	i3_HQ_c12260/f1p9/3699	i3_HQ_c15458/f1p5/3109	i3_HQ_c15134/f1p17/3771	i2.4_HQ_c20455/f1p2/2909	i2.4_HQ_c18762/f1p3/2536
			i3_HQ_c3337/f1p10/3144	i3_HQ_c16329/f1p561/3053	i3_HQ_c5948/f1p2/3243	i3_HQ_c3337/f1p10/3144	i3_HQ_c13469/f1p29/3853	i2.4_LQ_c9472/f1p0/2113	i3_HQ_c10342/f1p3/3659	i3_HQ_c12389/f1p16/3223	i3_HQ_c16130/f1p6/3217	i3_HQ_c15168/f21p48/3557	i2.4_HQ_c20494/f1p28/2177	i2.4_HQ_c18794/f1p130/2266
			i3_HQ_c3447/f1p32/3154	i3_HQ_c16465/f1p7/3490	i3_HQ_c6054/f1p4/3301	i3_HQ_c3492/f1p8/3167	i3_HQ_c1363/f2p2/3520	i2.4_LQ_c9691/f2p19/2387	i3_HQ_c10385/f1p6/3738	i3_HQ_c12568/f1p5/3829	i3_HQ_c1614/f2p21/3863	i3_HQ_c15222/f1p4/3526	i2.4_HQ_c20941/f1p9/2314	i2.4_HQ_c19288/f1p36/2693
			i3_HQ_c3492/f1p8/3167	i3_HQ_c16487/f1p13/3443	i3_HQ_c6087/f1p1/3224	i3_HQ_c3675/f1p29/3491	i3_HQ_c1364/f2p17/3043	i3_HQ_c10194/f1p9/3884	i3_HQ_c10415/f1p7/3276	i3_HQ_c12687/f1p14/3105	i3_HQ_c1617/f2p4/3219	i3_HQ_c15264/f2p7/3293	i2.4_HQ_c21059/f1p4/2997	i2.4_HQ_c19902/f1p4/2589
			i3_HQ_c368/f8p9/3243	i3_HQ_c16845/f1p9/3683	i3_HQ_c626/f4p39/3119	i3_HQ_c3761/f1p15/3629	i3_HQ_c13787/f1p22/3412	i3_HQ_c10251/f1p8/3148	i3_HQ_c10435/f1p13/3304	i3_HQ_c12865/f1p8/3008	i3_HQ_c16270/f1p1/3201	i3_HQ_c1531/f2p7/3324	i2.4_HQ_c21270/f1p37/2706	i2.4_HQ_c20003/f1p9/2148
			i3_HQ_c3735/f1p7/3355	i3_HQ_c16987/f64p49/3365	i3_HQ_c6315/f1p3/3115	i3_HQ_c3943/f1p26/3610	i3_HQ_c13997/f1p2/3661	i3_HQ_c10333/f1p5/3635	i3_HQ_c1048/f2p18/3627	i3_HQ_c12965/f1p26/4107	i3_HQ_c1629/f3p14/3302	i3_HQ_c15343/f1p6/3799	i2.4_HQ_c21905/f1p5/2339	i2.4_HQ_c20378/f1p3/2841
			i3_HQ_c3761/f1p15/3629	i3_HQ_c17027/f1p41/3130	i3_HQ_c6565/f1p35/3716	i3_HQ_c4014/f1p33/3111	i3_HQ_c14048/f1p45/3278	i3_HQ_c10384/f1p75/3946	i3_HQ_c10575/f1p30/3131	i3_HQ_c12982/f1p147/3907	i3_HQ_c16865/f1p23/3628	i3_HQ_c15525/f1p4/3930	i2.4_HQ_c2643/f1p18/2434	i2.4_HQ_c20507/f1p5/2309
			i3_HQ_c3911/f1p4/3310	i3_HQ_c1752/f2p483/3193	i3_HQ_c7007/f1p7/3264	i3_HQ_c4110/f1p4/3211	i3_HQ_c14272/f1p10/3413	i3_HQ_c10441/f1p6/3236	i3_HQ_c1065/f2p19/3271	i3_HQ_c1311/f2p24/3087	i3_HQ_c1765/f1p53/3964	i3_HQ_c15609/f1p6/3163	i2.4_HQ_c2701/f1p3/2084	i2.4_HQ_c21417/f1p26/2112
			i3_HQ_c393/f11p35/3233	i3_HQ_c1843/f1p1/3064	i3_HQ_c7190/f1p54/3140	i3_HQ_c4169/f1p44/3215	i3_HQ_c14344/f1p9/3901	i3_HQ_c1048/f2p18/3627	i3_HQ_c1070/f3p5/3313	i3_HQ_c13245/f1p3/3604	i3_HQ_c1825/f1p34/3580	i3_HQ_c15928/f1p10/3107	i2.4_HQ_c2762/f1p5/2157	i2.4_HQ_c21632/f1p14/2169
			i3_HQ_c3943/f1p26/3610	i3_HQ_c2016/f1p9/3066	i3_HQ_c7227/f1p12/3053	i3_HQ_c4315/f1p12/3626	i3_HQ_c14361/f1p7/3243	i3_HQ_c1070/f3p5/3313	i3_HQ_c1086/f2p7/3217	i3_HQ_c13288/f1p11/3515	i3_HQ_c2037/f1p18/3250	i3_HQ_c15996/f1p3/3411	i2.4_HQ_c3026/f1p4/2193	i2.4_HQ_c22007/f1p15/1984
			i3_HQ_c4006/f1p13/3822	i3_HQ_c2018/f1p3/3502	i3_HQ_c7537/f1p19/3182	i3_HQ_c4478/f1p4/3031	i3_HQ_c14384/f1p32/3653	i3_HQ_c1129/f2p18/3424	i3_HQ_c10962/f1p7/3377	i3_HQ_c13409/f1p9/3484	i3_HQ_c2074/f1p3/3229	i3_HQ_c16180/f1p5/3443	i2.4_HQ_c3122/f1p2/2274	i2.4_HQ_c22064/f48p105/2239
			i3_HQ_c4014/f1p33/3111	i3_HQ_c2137/f1p1/3742	i3_HQ_c806/f3p3/3658	i3_HQ_c4486/f1p3/3397	i3_HQ_c14535/f1p20/3664	i3_HQ_c11512/f1p27/3157	i3_HQ_c10996/f1p39/3863	i3_HQ_c13469/f1p29/3853	i3_HQ_c2128/f1p69/3284	i3_HQ_c16194/f1p2/3306	i2.4_HQ_c3193/f1p8/2396	i2.4_HQ_c22144/f2p12/2227
			i3_HQ_c4110/f1p4/3211	i3_HQ_c2403/f1p79/4004	i3_HQ_c827/f4p21/3824	i3_HQ_c4628/f1p6/3156	i3_HQ_c14647/f1p16/3050	i3_HQ_c11590/f1p2/3233	i3_HQ_c11213/f1p5/3121	i3_HQ_c13586/f1p15/3323	i3_HQ_c2137/f1p1/3742	i3_HQ_c1622/f3p8/3371	i2.4_HQ_c3565/f1p35/2721	i2.4_HQ_c2533/f1p11/2259
			i3_HQ_c412/f8p51/3200	i3_HQ_c2447/f1p25/2748	i3_HQ_c8581/f1p26/3563	i3_HQ_c4761/f1p60/3762	i3_HQ_c1473/f2p33/3988	i3_HQ_c1160/f2p4/3980	i3_HQ_c1129/f2p18/3424	i3_HQ_c1363/f2p2/3520	i3_HQ_c221/f16p18/3116	i3_HQ_c16327/f1p7/3745	i2.4_HQ_c3622/f1p12/2178	i2.4_HQ_c2748/f1p5/2824
			i3_HQ_c4227/f1p8/3163	i3_HQ_c267/f13p16/3443	i3_HQ_c9103/f1p23/3548	i3_HQ_c4972/f1p17/3114	i3_HQ_c14816/f1p26/3311	i3_HQ_c11776/f2p5/3208	i3_HQ_c11512/f1p27/3157	i3_HQ_c1364/f2p17/3043	i3_HQ_c2403/f1p79/4004	i3_HQ_c16527/f1p2/3140	i2.4_HQ_c3830/f1p5/2658	i2.4_HQ_c2972/f1p4/2125
			i3_HQ_c4315/f1p12/3626	i3_HQ_c2955/f1p2/3693	i3_HQ_c9179/f1p19/3262	i3_HQ_c516/f6p16/3656	i3_HQ_c14870/f2p37/3115	i3_HQ_c11839/f1p5/3999	i3_HQ_c11569/f1p9/3144	i3_HQ_c1378/f2p9/3827	i3_HQ_c2447/f1p25/2748	i3_HQ_c1665/f2p5/3582	i2.4_HQ_c3960/f1p566/2018	i2.4_HQ_c3342/f1p9/2409
			i3_HQ_c4478/f1p4/3031	i3_HQ_c2986/f1p10/3054	i3_HQ_c954/f3p3/3397	i3_HQ_c5207/f1p19/3665	i3_HQ_c14930/f1p7/3047	i3_HQ_c11915/f1p10/3033	i3_HQ_c11578/f1p12/3286	i3_HQ_c14048/f1p45/3278	i3_HQ_c2638/f1p186/3229	i3_HQ_c1665/f3p54/3872	i2.4_HQ_c4135/f1p4/2530	i2.4_HQ_c3465/f1p1/2167
			i3_HQ_c4506/f1p11/3754	i3_HQ_c3005/f1p7/3226	i3_HQ_c9671/f1p11/3811	i3_HQ_c5315/f1p2/3271	i3_HQ_c14976/f136p81/3849	i3_HQ_c1199/f3p11/3611	i3_HQ_c1160/f2p4/3980	i3_HQ_c14177/f1p7/3386	i3_HQ_c2715/f1p41/3181	i3_HQ_c16752/f1p8/3523	i2.4_HQ_c4373/f1p4/2127	i2.4_HQ_c3497/f1p18/2061
			i3_HQ_c4628/f1p6/3156	i3_HQ_c3051/f1p4/3470	i3_HQ_c9834/f1p4/3640	i3_HQ_c5396/f1p9/3039	i3_HQ_c15072/f3p22/3652	i3_HQ_c12034/f1p53/3794	i3_HQ_c11776/f2p5/3208	i3_HQ_c14272/f1p10/3413	i3_HQ_c2818/f1p2/3139	i3_HQ_c1687/f2p7/3240	i2.4_HQ_c4464/f1p19/1988	i2.4_HQ_c3854/f3p19/2734
			i3_HQ_c4680/f2p7/3183	i3_HQ_c3155/f1p12/3685	i3_HQ_c9902/f1p25/3115	i3_HQ_c5427/f1p5/3403	i3_HQ_c15226/f1p21/3039	i3_HQ_c12121/f2p0/3245	i3_HQ_c11918/f1p1/3209	i3_HQ_c14361/f1p7/3243	i3_HQ_c3018/f1p43/3057	i3_HQ_c1752/f2p483/3193	i2.4_HQ_c5124/f1p7/2966	i2.4_HQ_c4172/f2p31/2789
			i3_HQ_c4785/f2p9/3552	i3_HQ_c3276/f1p2/3897	i3_LQ_c1029/f1p2/3717	i3_HQ_c5467/f1p19/3204	i3_HQ_c15410/f1p7/3098	i3_HQ_c12346/f1p12/3174	i3_HQ_c11949/f1p5/3421	i3_HQ_c14535/f1p20/3664	i3_HQ_c309/f10p16/3588	i3_HQ_c1781/f1p163/3922	i2.4_HQ_c5967/f1p21/2075	i2.4_HQ_c422/f47p77/2309
			i3_HQ_c5210/f1p12/3152	i3_HQ_c3314/f1p14/3435	i3_LQ_c10831/f1p34/3758	i3_HQ_c5825/f1p14/3152	i3_HQ_c15645/f1p3/4108	i3_HQ_c12415/f1p7/3263	i3_HQ_c12125/f1p5/3269	i3_HQ_c14647/f1p16/3050	i3_HQ_c3310/f2p5/3314	i3_HQ_c2108/f1p9/3802	i2.4_HQ_c6082/f1p86/2896	i2.4_HQ_c4244/f1p10/2361
			i3_HQ_c5351/f1p14/3391	i3_HQ_c343/f8p27/3077	i3_LQ_c11126/f1p3/3891	i3_HQ_c5993/f1p4/3091	i3_HQ_c15779/f1p6/3385	i3_HQ_c12432/f1p13/3206	i3_HQ_c12328/f1p9/3788	i3_HQ_c14816/f1p26/3311	i3_HQ_c3329/f1p39/3690	i3_HQ_c2136/f1p21/3001	i2.4_HQ_c608/f13p52/2175	i2.4_HQ_c4256/f1p36/2271
			i3_HQ_c5427/f1p5/3403	i3_HQ_c344/f9p18/3121	i3_LQ_c11759/f1p2/3260	i3_HQ_c6050/f1p6/3504	i3_HQ_c15812/f1p30/3201	i3_HQ_c12481/f1p14/3404	i3_HQ_c12441/f1p7/3792	i3_HQ_c14870/f2p37/3115	i3_HQ_c344/f9p18/3121	i3_HQ_c2261/f1p4/3080	i2.4_HQ_c6263/f1p115/2788	i2.4_HQ_c4275/f1p32/2281
			i3_HQ_c5467/f1p19/3204	i3_HQ_c3589/f1p11/3305	i3_LQ_c11925/f1p3/3288	i3_HQ_c6308/f1p0/3409	i3_HQ_c1582/f3p5/3281	i3_HQ_c13015/f1p2/3270	i3_HQ_c12450/f1p9/3292	i3_HQ_c14958/f20p26/3480	i3_HQ_c3586/f1p5/3031	i3_HQ_c2281/f1p2/3023	i2.4_HQ_c645/f15p30/2081	i2.4_HQ_c4342/f1p10/2523
			i3_HQ_c5572/f1p14/3612	i3_HQ_c3659/f1p6/3118	i3_LQ_c12054/f1p0/3027	i3_HQ_c6313/f1p4/3312	i3_HQ_c1590/f2p1/3313	i3_HQ_c13057/f1p174/3984	i3_HQ_c13020/f1p109/3077	i3_HQ_c14976/f136p81/3849	i3_HQ_c3699/f1p3/3295	i3_HQ_c231/f16p18/3518	i2.4_HQ_c6780/f1p20/2496	i2.4_HQ_c4727/f1p0/2368
			i3_HQ_c558/f5p6/3513	i3_HQ_c3699/f1p3/3295	i3_LQ_c12206/f1p5/3251	i3_HQ_c6332/f1p15/2880	i3_HQ_c15992/f1p2/3594	i3_HQ_c13067/f1p41/3973	i3_HQ_c13104/f1p17/3995	i3_HQ_c15168/f21p48/3557	i3_HQ_c3747/f1p12/3423	i3_HQ_c2350/f1p152/3234	i2.4_HQ_c6874/f1p4/2682	i2.4_HQ_c4806/f1p104/2979
			i3_HQ_c5610/f1p11/3930	i3_HQ_c373/f7p22/3276	i3_LQ_c12977/f1p9/4007	i3_HQ_c6431/f1p3/3764	i3_HQ_c16072/f1p14/3440	i3_HQ_c13139/f1p20/3908	i3_HQ_c13106/f1p15/3100	i3_HQ_c15226/f1p21/3039	i3_HQ_c3815/f1p10/3044	i3_HQ_c2387/f1p341/3448	i2.4_HQ_c7423/f2p169/2473	i2.4_HQ_c5145/f1p70/2517
			i3_HQ_c5825/f1p14/3152	i3_HQ_c3747/f1p12/3423	i3_LQ_c13969/f1p53/3121	i3_HQ_c6843/f1p11/3379	i3_HQ_c16230/f1p15/3339	i3_HQ_c13252/f1p9/3034	i3_HQ_c13418/f1p35/3726	i3_HQ_c15264/f2p7/3293	i3_HQ_c390/f8p13/3371	i3_HQ_c251/f3p10/3568	i2.4_HQ_c7639/f1p11/2511	i2.4_HQ_c5164/f1p5/2048
			i3_HQ_c582/f5p8/3372	i3_HQ_c3815/f1p10/3044	i3_LQ_c14260/f1p3/3109	i3_HQ_c711/f3p9/3385	i3_HQ_c16329/f1p561/3053	i3_HQ_c13269/f1p17/3080	i3_HQ_c13583/f1p4/3105	i3_HQ_c15410/f1p7/3098	i3_HQ_c391/f7p18/3445	i3_HQ_c2670/f1p4/3067	i2.4_HQ_c7683/f1p12/2431	i2.4_HQ_c528/f28p119/2401
			i3_HQ_c6308/f1p0/3409	i3_HQ_c390/f7p7/3465	i3_LQ_c14631/f1p10/3441	i3_HQ_c7566/f1p26/3969	i3_HQ_c163/f3p30/3230	i3_HQ_c13339/f1p1/3306	i3_HQ_c13822/f1p5/3147	i3_HQ_c15525/f1p4/3930	i3_HQ_c4113/f1p16/3395	i3_HQ_c271/f13p13/3768	i2.4_HQ_c8118/f1p1/2250	i2.4_HQ_c5316/f1p13/2436
			i3_HQ_c6332/f1p15/2880	i3_HQ_c4038/f1p119/3532	i3_LQ_c14717/f1p9/3560	i3_HQ_c778/f3p8/3944	i3_HQ_c16592/f1p4/3580	i3_HQ_c13356/f2p1/3555	i3_HQ_c13904/f1p6/3027	i3_HQ_c15708/f1p12/3288	i3_HQ_c412/f5p11/3258	i3_HQ_c2850/f2p3/3437	i2.4_HQ_c8426/f1p6/2520	i2.4_HQ_c5582/f1p2/2907
			i3_HQ_c6431/f1p3/3764	i3_HQ_c415/f6p19/3202	i3_LQ_c14947/f85p39/3711	i3_HQ_c8053/f1p103/3145	i3_HQ_c1663/f2p2/3522	i3_HQ_c13405/f1p7/3169	i3_HQ_c13947/f1p5/3532	i3_HQ_c15779/f1p6/3385	i3_HQ_c415/f6p19/3202	i3_HQ_c2857/f1p8/3470	i2.4_HQ_c9307/f1p2/2279	i2.4_HQ_c6254/f1p98/2633
			i3_HQ_c672/f4p12/3101	i3_HQ_c4251/f1p5/3274	i3_LQ_c15221/f1p3/3239	i3_HQ_c812/f3p3/3429	i3_HQ_c16865/f1p23/3628	i3_HQ_c13460/f1p0/3031	i3_HQ_c14026/f1p3/3321	i3_HQ_c15812/f1p30/3201	i3_HQ_c4540/f1p0/3206	i3_HQ_c2942/f1p35/3400	i2.4_HQ_c941/f7p27/2654	i2.4_HQ_c7124/f2p6/2368
			i3_HQ_c6880/f1p70/3085	i3_HQ_c428/f4p16/3815	i3_LQ_c16375/f1p0/3030	i3_HQ_c8684/f1p6/3907	i3_HQ_c1687/f2p7/3240	i3_HQ_c13511/f1p8/3343	i3_HQ_c1404/f2p5/3158	i3_HQ_c16072/f1p14/3440	i3_HQ_c4580/f1p3/3879	i3_HQ_c3021/f2p0/3554	i2.4_LQ_c11317/f1p1/2066	i2.4_HQ_c7620/f1p2/2232
			i3_HQ_c750/f3p10/3707	i3_HQ_c449/f7p6/3741	i3_LQ_c16807/f1p1/3510	i3_HQ_c8827/f1p7/3042	i3_HQ_c1833/f1p8/3071	i3_HQ_c1359/f3p6/3493	i3_HQ_c14059/f1p20/3446	i3_HQ_c1622/f3p8/3371	i3_HQ_c4714/f1p4/3365	i3_HQ_c3053/f1p1/3762	i2.4_LQ_c11791/f1p0/2468	i2.4_HQ_c8434/f1p0/2247
			i3_HQ_c7566/f1p26/3969	i3_HQ_c464/f8p39/3347	i3_LQ_c2401/f1p86/3056	i3_HQ_c8861/f1p6/3217	i3_HQ_c2044/f1p9/3679	i3_HQ_c13642/f1p3/3911	i3_HQ_c14210/f1p21/3102	i3_HQ_c16329/f1p561/3053	i3_HQ_c4728/f1p3/3339	i3_HQ_c3123/f1p9/3513	i2.4_LQ_c11945/f1p2/2373	i2.4_HQ_c8923/f1p4/2481
			i3_HQ_c7581/f1p27/3985	i3_HQ_c4751/f1p8/3656	i3_LQ_c2652/f1p36/3212	i3_HQ_c9108/f1p15/3095	i3_HQ_c2049/f1p4/3172	i3_HQ_c1381/f2p4/3448	i3_HQ_c14490/f1p12/3584	i3_HQ_c16376/f1p4/3483	i3_HQ_c4829/f1p3/3437	i3_HQ_c3287/f1p19/3472	i2.4_LQ_c12480/f1p3/2497	i2.4_HQ_c9790/f2p28/2077
			i3_HQ_c7707/f1p33/4014	i3_HQ_c4829/f1p3/3437	i3_LQ_c3660/f1p0/3207	i3_HQ_c9109/f1p9/3228	i3_HQ_c2076/f1p4/3656	i3_HQ_c13822/f1p5/3147	i3_HQ_c14758/f1p160/3150	i3_HQ_c1641/f3p6/3164	i3_HQ_c4832/f1p7/3209	i3_HQ_c3337/f1p10/3144	i2.4_LQ_c14466/f1p2/2779	i2.4_LQ_c11983/f1p3/2264
			i3_HQ_c778/f3p8/3944	i3_HQ_c4832/f1p7/3209	i3_LQ_c3721/f1p9/3430	i3_HQ_c9575/f1p5/3538	i3_HQ_c2181/f1p2/3923	i3_HQ_c13832/f1p4/3413	i3_HQ_c14850/f1p5/3115	i3_HQ_c16592/f1p4/3580	i3_HQ_c4876/f1p25/3216	i3_HQ_c3447/f1p32/3154	i2.4_LQ_c17039/f1p2/2899	i2.4_LQ_c12200/f1p2/2358
			i3_HQ_c7842/f1p95/3947	i3_HQ_c491/f6p13/3955	i3_LQ_c3843/f1p6/3308	i3_HQ_c96/f1p19/3442	i3_HQ_c2261/f1p4/3080	i3_HQ_c13888/f1p19/3701	i3_HQ_c14864/f2p10/3062	i3_HQ_c16752/f1p8/3523	i3_HQ_c5043/f1p7/3642	i3_HQ_c3492/f1p8/3167	i2.4_LQ_c17496/f1p46/2312	i2.4_LQ_c12239/f1p7/2568
			i3_HQ_c812/f3p3/3429	i3_HQ_c5043/f1p7/3642	i3_LQ_c3852/f1p22/3245	i3_HQ_c974/f4p55/3674	i3_HQ_c2303/f1p7/3877	i3_HQ_c13919/f2p10/3130	i3_HQ_c14878/f1p12/3341	i3_HQ_c1752/f2p483/3193	i3_HQ_c529/f5p20/3872	i3_HQ_c3675/f1p29/3491	i2.4_LQ_c2376/f1p2/2374	i2.4_LQ_c14460/f1p3/2015
			i3_HQ_c8159/f1p15/4004	i3_HQ_c510/f6p20/3668	i3_LQ_c4123/f1p4/3554	i3_HQ_c9822/f1p15/3099	i3_HQ_c256/f12p19/3748	i3_HQ_c13947/f1p5/3532	i3_HQ_c14997/f1p20/3416	i3_HQ_c2018/f1p3/3502	i3_HQ_c5572/f1p14/3612	i3_HQ_c368/f8p9/3243	i2.4_LQ_c5865/f1p1/2136	i2.4_LQ_c14490/f1p1/2528
			i3_HQ_c8339/f1p12/3991	i3_HQ_c527/f6p19/3503	i3_LQ_c4198/f1p1/3633	i3_HQ_c986/f3p27/3736	i3_HQ_c2638/f1p186/3229	i3_HQ_c1401/f2p2/3332	i3_HQ_c15057/f2p6/3221	i3_HQ_c2076/f1p4/3656	i3_HQ_c5689/f1p1/3166	i3_HQ_c3761/f1p15/3629	i2.4_LQ_c5935/f1p3/2028	i2.4_LQ_c16234/f1p19/2782
			i3_HQ_c8684/f1p6/3907	i3_HQ_c5300/f1p2/3339	i3_LQ_c5067/f1p5/3955	i3_LQ_c10418/f1p2/3831	i3_HQ_c2762/f1p43/3213	i3_HQ_c14113/f1p43/3582	i3_HQ_c15189/f2p0/3465	i3_HQ_c2136/f1p21/3001	i3_HQ_c5700/f1p1/3306	i3_HQ_c4149/f1p6/3040	i2.4_LQ_c6326/f1p14/2150	i2.4_LQ_c16408/f1p2/1967
			i3_HQ_c874/f5p43/4022	i3_HQ_c5393/f1p3/3588	i3_LQ_c5127/f1p0/3086	i3_LQ_c10500/f1p2/3120	i3_HQ_c2856/f1p5/3218	i3_HQ_c1416/f3p6/3186	i3_HQ_c1531/f2p7/3324	i3_HQ_c2158/f1p1/3152	i3_HQ_c5948/f1p2/3243	i3_HQ_c4169/f1p44/3215	i2.4_LQ_c6714/f1p3/2849	i2.4_LQ_c17025/f1p7/2534
			i3_HQ_c8827/f1p7/3042	i3_HQ_c5421/f1p3/3256	i3_LQ_c6175/f1p50/3273	i3_LQ_c10528/f1p0/3451	i3_HQ_c2927/f1p7/3189	i3_HQ_c14272/f1p7/3733	i3_HQ_c15458/f1p5/3109	i3_HQ_c2181/f1p2/3923	i3_HQ_c5952/f1p14/3970	i3_HQ_c4321/f1p7/3144	i2.4_LQ_c8114/f1p3/2421	i2.4_LQ_c18881/f1p5/2920
			i3_HQ_c9068/f1p8/3170	i3_HQ_c5457/f1p10/3246	i3_LQ_c6513/f1p36/3588	i3_LQ_c11323/f1p1/3702	i3_HQ_c3018/f1p43/3057	i3_HQ_c14321/f1p4/3354	i3_HQ_c15496/f1p24/3570	i3_HQ_c2261/f1p4/3080	i3_HQ_c6087/f1p1/3224	i3_HQ_c4628/f1p6/3156	i2.4_LQ_c8593/f1p9/2113	i2.4_LQ_c19807/f1p5/2357
			i3_HQ_c9108/f1p15/3095	i3_HQ_c5953/f1p16/3904	i3_LQ_c6715/f1p11/3040	i3_LQ_c11346/f1p64/3702	i3_HQ_c3082/f1p0/3299	i3_HQ_c14506/f1p3/3097	i3_HQ_c15819/f1p5/3677	i3_HQ_c2387/f1p341/3448	i3_HQ_c6099/f2p30/3853	i3_HQ_c4671/f2p90/3787	i2.4_LQ_c8994/f1p11/2166	i2.4_LQ_c20195/f1p5/2177
			i3_HQ_c9109/f1p9/3228	i3_HQ_c609/f6p19/3548	i3_LQ_c7003/f1p17/3913	i3_LQ_c11474/f1p7/3262	i3_HQ_c3126/f1p4/3582	i3_HQ_c14590/f1p46/3301	i3_HQ_c1591/f2p13/3439	i3_HQ_c2762/f1p43/3213	i3_HQ_c616/f5p18/3433	i3_HQ_c4751/f1p8/3656	i2.4_LQ_c9261/f1p4/2318	i2.4_LQ_c20900/f1p12/2945
			i3_HQ_c9294/f1p18/3375	i3_HQ_c6255/f1p0/3974	i3_LQ_c7019/f1p2/3242	i3_LQ_c11884/f1p7/3022	i3_HQ_c3233/f1p11/3320	i3_HQ_c14593/f1p6/3842	i3_HQ_c16101/f1p13/3060	i3_HQ_c2850/f2p3/3437	i3_HQ_c6887/f1p255/3879	i3_HQ_c4785/f2p9/3552	i3_HQ_c10057/f1p29/3602	i2.4_LQ_c2874/f1p0/2325
			i3_HQ_c9315/f1p7/3351	i3_HQ_c626/f4p39/3119	i3_LQ_c7101/f1p36/2878	i3_LQ_c13181/f1p598/3301	i3_HQ_c3447/f1p32/3154	i3_HQ_c14617/f1p6/3324	i3_HQ_c16113/f1p5/3349	i3_HQ_c2856/f1p5/3218	i3_HQ_c6963/f1p54/3101	i3_HQ_c513/f5p40/3659	i3_HQ_c10081/f1p2/3233	i2.4_LQ_c3368/f1p3/2088
			i3_HQ_c9575/f1p5/3538	i3_HQ_c6315/f1p3/3115	i3_LQ_c7217/f1p38/3354	i3_LQ_c13774/f1p0/3359	i3_HQ_c3472/f1p3/3577	i3_HQ_c14842/f1p9/3306	i3_HQ_c16126/f2p1/3322	i3_HQ_c2927/f1p7/3189	i3_HQ_c6994/f1p33/3150	i3_HQ_c5207/f1p19/3665	i3_HQ_c1019/f3p11/3138	i2.4_LQ_c4796/f1p3/2074
			i3_HQ_c9604/f1p18/3517	i3_HQ_c6376/f1p21/3253	i3_LQ_c7675/f1p17/3982	i3_LQ_c15296/f1p6/3087	i3_HQ_c3517/f1p6/3529	i3_HQ_c14847/f2p8/3903	i3_HQ_c16130/f1p6/3217	i3_HQ_c3126/f1p4/3582	i3_HQ_c7138/f1p30/3206	i3_HQ_c5315/f1p2/3271	i3_HQ_c10242/f1p5/3087	i2.4_LQ_c5714/f1p10/2961
			i3_HQ_c9952/f1p69/3474	i3_HQ_c6621/f1p70/3935	i3_LQ_c7693/f1p2/3051	i3_LQ_c15333/f1p6/4080	i3_HQ_c3519/f1p18/3240	i3_HQ_c14850/f1p5/3115	i3_HQ_c1614/f2p21/3863	i3_HQ_c3233/f1p11/3320	i3_HQ_c731/f4p13/3535	i3_HQ_c5351/f1p14/3391	i3_HQ_c10342/f1p3/3659	i2.4_LQ_c5772/f1p59/2925
			i3_HQ_c9955/f1p12/3346	i3_HQ_c670/f5p10/3069	i3_LQ_c7743/f1p77/3634	i3_LQ_c15348/f1p8/3251	i3_HQ_c3586/f1p5/3031	i3_HQ_c14997/f1p20/3416	i3_HQ_c16360/f1p0/3127	i3_HQ_c3287/f1p19/3472	i3_HQ_c78/f27p32/3373	i3_HQ_c5467/f1p19/3204	i3_HQ_c10415/f1p7/3276	i2.4_LQ_c5918/f1p1/2593
			i3_LQ_c10528/f1p0/3451	i3_HQ_c6887/f1p255/3879	i3_LQ_c8340/f1p4/2970	i3_LQ_c15938/f1p15/3420	i3_HQ_c3794/f1p7/3751	i3_HQ_c15134/f1p17/3771	i3_HQ_c16487/f1p13/3443	i3_HQ_c3472/f1p3/3577	i3_HQ_c806/f3p3/3658	i3_HQ_c5501/f1p16/3655	i3_HQ_c1054/f2p3/3558	i2.4_LQ_c5969/f1p9/2551
			i3_LQ_c10947/f1p1/4000	i3_HQ_c7138/f1p30/3206	i3_LQ_c9306/f1p18/3080	i3_LQ_c16822/f1p4/3383	i3_HQ_c393/f11p35/3233	i3_HQ_c15177/f1p13/3758	i3_HQ_c16527/f1p2/3140	i3_HQ_c3517/f1p6/3529	i3_HQ_c8143/f1p97/4002	i3_HQ_c5610/f1p11/3930	i3_HQ_c10575/f1p30/3131	i2.4_LQ_c5983/f1p3/1970
			i3_LQ_c11418/f1p0/3841	i3_HQ_c7190/f1p54/3140	i3_LQ_c9554/f1p8/3518	i3_LQ_c2417/f1p2/3262	i3_HQ_c4006/f1p13/3822	i3_HQ_c1531/f2p7/3324	i3_HQ_c16557/f1p3/3559	i3_HQ_c3659/f1p6/3118	i3_HQ_c8523/f2p2/3014	i3_HQ_c574/f5p11/3516	i3_HQ_c1065/f2p19/3271	i2.4_LQ_c6000/f1p24/2237
			i3_LQ_c11460/f1p1/3375	i3_HQ_c7227/f1p12/3053	i4_HQ_c10300/f1p26/4185	i3_LQ_c3189/f1p1/3605	i3_HQ_c4489/f1p7/3809	i3_HQ_c15525/f1p4/3930	i3_HQ_c16639/f1p2/3642	i3_HQ_c3680/f1p1/3722	i3_HQ_c8591/f1p4/3450	i3_HQ_c5939/f1p19/3225	i3_HQ_c10773/f1p62/3267	i2.4_LQ_c7800/f1p20/2630
			i3_LQ_c11474/f1p7/3262	i3_HQ_c7424/f1p17/3954	i4_HQ_c10634/f1p10/4922	i3_LQ_c3251/f1p0/3171	i3_HQ_c4540/f1p0/3206	i3_HQ_c15609/f1p6/3163	i3_HQ_c16684/f2p3/3221	i3_HQ_c373/f7p22/3276	i3_HQ_c8621/f1p13/3180	i3_HQ_c5993/f1p4/3091	i3_HQ_c1086/f2p7/3217	i2.4_LQ_c8397/f1p5/2404
			i3_LQ_c11759/f1p2/3260	i3_HQ_c778/f3p3/3410	i4_HQ_c11175/f1p37/4090	i3_LQ_c3411/f1p5/3184	i3_HQ_c4671/f2p90/3787	i3_HQ_c1591/f2p13/3439	i3_HQ_c16728/f2p16/3132	i3_HQ_c4149/f1p6/3040	i3_HQ_c8961/f1p18/3002	i3_HQ_c6018/f2p11/3963	i3_HQ_c10962/f1p7/3377	i2.4_LQ_c9691/f2p19/2387
			i3_LQ_c12694/f1p1/3372	i3_HQ_c7918/f1p55/3993	i4_HQ_c11261/f1p77/4166	i3_LQ_c4107/f1p100/3602	i3_HQ_c4680/f2p7/3183	i3_HQ_c16113/f1p5/3349	i3_HQ_c16865/f1p23/3628	i3_HQ_c4251/f1p5/3274	i3_HQ_c9022/f1p18/3255	i3_HQ_c6050/f1p6/3504	i3_HQ_c10996/f1p39/3863	i2.4_LQ_c9924/f1p7/2271
			i3_LQ_c12984/f1p121/3993	i3_HQ_c8059/f1p48/3324	i4_HQ_c1142/f1p24/4514	i3_LQ_c4135/f1p0/3288	i3_HQ_c4714/f1p4/3365	i3_HQ_c16126/f2p1/3322	i3_HQ_c1734/f2p5/3272	i3_HQ_c431/f8p14/3488	i3_HQ_c9063/f1p40/3562	i3_HQ_c6173/f1p16/3719	i3_HQ_c11213/f1p5/3121	i3_HQ_c1003/f3p8/3381
			i3_LQ_c13774/f1p0/3359	i3_HQ_c806/f3p3/3658	i4_HQ_c1174/f1p269/4430	i3_LQ_c4579/f1p11/3255	i3_HQ_c4837/f1p29/3157	i3_HQ_c16130/f1p6/3217	i3_HQ_c1765/f1p53/3964	i3_HQ_c4321/f1p7/3144	i3_HQ_c9103/f1p23/3548	i3_HQ_c6257/f1p5/3358	i3_HQ_c11265/f1p7/3508	i3_HQ_c10251/f1p8/3148
			i3_LQ_c14969/f1p1/3645	i3_HQ_c8143/f1p97/4002	i4_HQ_c12571/f1p10/4446	i3_LQ_c4630/f1p3/3556	i3_HQ_c5049/f1p4/3019	i3_HQ_c16258/f1p6/3417	i3_HQ_c1825/f1p34/3580	i3_HQ_c4489/f1p7/3809	i3_HQ_c9179/f1p19/3262	i3_HQ_c6308/f1p0/3409	i3_HQ_c11569/f1p9/3144	i3_HQ_c1030/f3p3/3453
			i3_LQ_c15333/f1p6/4080	i3_HQ_c827/f4p21/3824	i4_HQ_c12942/f1p9/4454	i3_LQ_c4811/f1p1/3188	i3_HQ_c5196/f1p5/3228	i3_HQ_c16487/f1p13/3443	i3_HQ_c1850/f1p2/3231	i3_HQ_c449/f7p6/3741	i3_HQ_c919/f3p10/3726	i3_HQ_c642/f4p8/3056	i3_HQ_c11578/f1p12/3286	i3_HQ_c10333/f1p5/3635
			i3_LQ_c1829/f1p16/3461	i3_HQ_c8447/f1p32/3876	i4_HQ_c13193/f1p8/4233	i3_LQ_c4914/f1p2/3817	i3_HQ_c5213/f1p4/3434	i3_HQ_c16728/f2p16/3132	i3_HQ_c2037/f1p18/3250	i3_HQ_c4540/f1p0/3206	i3_HQ_c9315/f1p7/3351	i3_HQ_c6431/f1p3/3764	i3_HQ_c11635/f1p4/3530	i3_HQ_c1036/f3p7/3359
			i3_LQ_c2208/f1p0/3750	i3_HQ_c8621/f1p13/3180	i4_HQ_c13330/f1p11/4647	i3_LQ_c525/f1p5/3502	i3_HQ_c5351/f1p14/3391	i3_HQ_c16845/f1p9/3683	i3_HQ_c2074/f1p3/3229	i3_HQ_c464/f8p39/3347	i3_HQ_c9671/f1p11/3811	i3_HQ_c6612/f1p92/3084	i3_HQ_c11750/f1p14/3868	i3_HQ_c10384/f1p75/3946
			i3_LQ_c2396/f1p4/3338	i3_HQ_c8678/f1p5/3026	i4_HQ_c13898/f2p7/4407	i3_LQ_c5478/f1p4/3347	i3_HQ_c5572/f1p14/3612	i3_HQ_c17027/f1p41/3130	i3_HQ_c2082/f1p6/3122	i3_HQ_c4671/f2p90/3787	i3_HQ_c9884/f1p9/3814	i3_HQ_c705/f6p4/3714	i3_HQ_c11776/f2p5/3208	i3_HQ_c10441/f1p6/3236
			i3_LQ_c2417/f1p2/3262	i3_HQ_c8770/f1p18/3734	i4_HQ_c14392/f1p51/4859	i3_LQ_c5569/f1p1/3319	i3_HQ_c558/f5p6/3513	i3_HQ_c1734/f2p5/3272	i3_HQ_c2188/f1p2/3300	i3_HQ_c4751/f1p8/3656	i3_HQ_c9902/f1p25/3115	i3_HQ_c7707/f1p33/4014	i3_HQ_c11813/f1p11/3548	i3_HQ_c10571/f1p58/3085
			i3_LQ_c2595/f1p38/3546	i3_HQ_c9014/f1p9/3526	i4_HQ_c14541/f1p50/4398	i3_LQ_c5904/f1p30/3307	i3_HQ_c5609/f1p8/3238	i3_HQ_c1752/f2p483/3193	i3_HQ_c2322/f1p1/3590	i3_HQ_c4837/f1p29/3157	i3_LQ_c10262/f1p1/3412	i3_HQ_c7721/f1p29/3976	i3_HQ_c11918/f1p1/3209	i3_HQ_c10804/f1p3/3245
			i3_LQ_c2705/f1p6/3284	i3_HQ_c9103/f1p23/3548	i4_HQ_c145/f14p132/4212	i3_LQ_c5908/f1p5/3095	i3_HQ_c5610/f1p11/3930	i3_HQ_c1781/f1p163/3922	i3_HQ_c2592/f1p145/3400	i3_HQ_c513/f5p40/3659	i3_LQ_c10665/f1p1/3121	i3_HQ_c7842/f1p95/3947	i3_HQ_c11949/f1p5/3421	i3_HQ_c11020/f1p8/3195
			i3_LQ_c3189/f1p1/3605	i3_HQ_c954/f3p3/3397	i4_HQ_c15260/f1p25/4305	i3_LQ_c6530/f1p3/2982	i3_HQ_c5648/f1p82/3128	i3_HQ_c2077/f1p12/3637	i3_HQ_c2715/f1p41/3181	i3_HQ_c5196/f1p5/3228	i3_LQ_c10831/f1p34/3758	i3_HQ_c798/f3p136/3983	i3_HQ_c12026/f1p5/3271	i3_HQ_c11111/f2p1/3716
			i3_LQ_c3385/f1p3/3760	i3_HQ_c9671/f1p11/3811	i4_HQ_c15323/f1p26/4145	i3_LQ_c6553/f1p10/2935	i3_HQ_c5699/f1p13/3369	i3_HQ_c2114/f1p7/3590	i3_HQ_c2805/f1p8/3303	i3_HQ_c5213/f1p4/3434	i3_LQ_c11032/f1p0/3102	i3_HQ_c812/f3p3/3429	i3_HQ_c12125/f1p5/3269	i3_HQ_c11119/f1p55/3446
			i3_LQ_c3411/f1p5/3184	i3_HQ_c976/f3p13/3116	i4_HQ_c15344/f1p33/4444	i3_LQ_c6835/f1p12/3543	i3_HQ_c5700/f1p1/3306	i3_HQ_c2137/f1p1/3742	i3_HQ_c2818/f1p2/3139	i3_HQ_c5351/f1p14/3391	i3_LQ_c11275/f1p2/3752	i3_HQ_c8159/f1p15/4004	i3_HQ_c12261/f1p7/3870	i3_HQ_c11170/f1p13/3418
			i3_LQ_c4135/f1p0/3288	i3_HQ_c981/f4p36/3697	i4_HQ_c15401/f1p34/4895	i3_LQ_c6844/f1p11/3717	i3_HQ_c573/f6p7/3435	i3_HQ_c231/f16p18/3518	i3_HQ_c2940/f1p0/3293	i3_HQ_c5360/f1p3/3403	i3_LQ_c11517/f1p8/3214	i3_HQ_c8339/f1p12/3991	i3_HQ_c12328/f1p9/3788	i3_HQ_c11189/f1p5/3319
			i3_LQ_c4447/f1p2/3673	i3_HQ_c9884/f1p9/3814	i4_HQ_c15603/f1p32/4630	i3_LQ_c6850/f1p14/3540	i3_HQ_c5840/f1p9/3580	i3_HQ_c2387/f1p341/3448	i3_HQ_c300/f12p35/3242	i3_HQ_c5421/f1p3/3256	i3_LQ_c11893/f1p4/3455	i3_HQ_c849/f7p8/3338	i3_HQ_c12450/f1p9/3292	i3_HQ_c11381/f1p22/3644
			i3_LQ_c4914/f1p2/3817	i3_LQ_c10106/f1p4/3586	i4_HQ_c15664/f1p207/4276	i3_LQ_c6921/f1p5/3562	i3_HQ_c6054/f1p4/3301	i3_HQ_c2403/f1p79/4004	i3_HQ_c3044/f1p5/2942	i3_HQ_c5467/f1p19/3204	i3_LQ_c12363/f1p9/3282	i3_HQ_c8667/f1p4/3283	i3_HQ_c126/f23p25/3601	i3_HQ_c11462/f1p44/3086
			i3_LQ_c5052/f1p0/3918	i3_LQ_c10246/f1p2/3834	i4_HQ_c16112/f1p34/4563	i3_LQ_c7093/f1p38/2863	i3_HQ_c6087/f1p1/3224	i3_HQ_c2670/f1p4/3067	i3_HQ_c309/f10p16/3588	i3_HQ_c5501/f1p16/3655	i3_LQ_c12426/f1p4/3159	i3_HQ_c8684/f1p6/3907	i3_HQ_c12722/f1p4/3355	i3_HQ_c11518/f1p5/3309
			i3_LQ_c5190/f1p10/3373	i3_LQ_c10274/f1p5/3404	i4_HQ_c16146/f1p63/4387	i3_LQ_c7158/f1p40/3125	i3_HQ_c6565/f1p35/3716	i3_HQ_c2857/f1p8/3470	i3_HQ_c3310/f2p5/3314	i3_HQ_c5609/f1p8/3238	i3_LQ_c12462/f1p0/3239	i3_HQ_c8804/f1p2/3745	i3_HQ_c13020/f1p109/3077	i3_HQ_c11849/f1p7/3597
			i3_LQ_c5243/f1p5/3132	i3_LQ_c10665/f1p1/3121	i4_HQ_c16474/f1p42/4066	i3_LQ_c7254/f1p60/2747	i3_HQ_c672/f4p12/3101	i3_HQ_c2955/f1p2/3693	i3_HQ_c3329/f1p39/3690	i3_HQ_c5610/f1p11/3930	i3_LQ_c12796/f1p1/3202	i3_HQ_c8827/f1p7/3042	i3_HQ_c13106/f1p15/3100	i3_HQ_c11915/f1p10/3033
			i3_LQ_c525/f1p5/3502	i3_LQ_c11275/f1p2/3752	i4_HQ_c16651/f1p43/4150	i3_LQ_c7656/f1p31/4037	i3_HQ_c6880/f1p70/3085	i3_HQ_c2986/f1p10/3054	i3_HQ_c334/f11p36/3504	i3_HQ_c5699/f1p13/3369	i3_LQ_c12804/f1p1/3068	i3_HQ_c8871/f1p1/3125	i3_HQ_c13107/f1p18/3995	i3_HQ_c1199/f3p11/3611
			i3_LQ_c5488/f1p1/3662	i3_LQ_c11851/f1p0/3510	i4_HQ_c16844/f1p24/4450	i3_LQ_c7776/f1p3/3977	i3_HQ_c699/f4p18/3622	i3_HQ_c3021/f2p0/3554	i3_HQ_c344/f9p18/3121	i3_HQ_c5840/f1p9/3580	i3_LQ_c12977/f1p9/4007	i3_HQ_c8916/f2p5/3006	i3_HQ_c13418/f1p35/3726	i3_HQ_c12034/f1p53/3794
			i3_LQ_c5503/f1p0/3068	i3_LQ_c12206/f1p5/3251	i4_HQ_c17181/f1p25/4317	i3_LQ_c7855/f1p9/3393	i3_HQ_c7007/f1p7/3264	i3_HQ_c3051/f1p4/3470	i3_HQ_c3699/f1p3/3295	i3_HQ_c6054/f1p4/3301	i3_LQ_c13303/f1p2/3595	i3_HQ_c9068/f1p8/3170	i3_HQ_c13787/f1p22/3412	i3_HQ_c12120/f1p6/3272
			i3_LQ_c5569/f1p1/3319	i3_LQ_c12804/f1p1/3068	i4_HQ_c17647/f1p81/4240	i3_LQ_c7916/f1p11/4013	i3_HQ_c7080/f1p36/3183	i3_HQ_c3092/f1p3/3413	i3_HQ_c3747/f1p12/3423	i3_HQ_c6257/f1p5/3358	i3_LQ_c13352/f1p1/3361	i3_HQ_c9108/f1p15/3095	i3_HQ_c13904/f1p6/3027	i3_HQ_c12121/f2p0/3245
			i3_LQ_c5908/f1p5/3095	i3_LQ_c12977/f1p9/4007	i4_HQ_c1791/f1p1226/4347	i3_LQ_c8635/f1p1/3919	i3_HQ_c7190/f1p54/3140	i3_HQ_c3123/f1p9/3513	i3_HQ_c391/f7p18/3445	i3_HQ_c626/f4p39/3119	i3_LQ_c14260/f1p3/3109	i3_HQ_c923/f3p6/3575	i3_HQ_c1395/f2p82/4010	i3_HQ_c12260/f1p9/3699
			i3_LQ_c6038/f1p9/3738	i3_LQ_c13401/f1p9/3743	i4_HQ_c1806/f1p3/4039	i3_LQ_c8774/f1p5/3195	i3_HQ_c763/f3p19/3696	i3_HQ_c3276/f1p2/3897	i3_HQ_c3943/f1p26/3610	i3_HQ_c6315/f1p3/3115	i3_LQ_c14475/f1p2/3392	i3_HQ_c9334/f1p11/3607	i3_HQ_c13997/f1p2/3661	i3_HQ_c12360/f1p10/3052
			i3_LQ_c6530/f1p3/2982	i3_LQ_c13969/f1p53/3121	i4_HQ_c19319/f1p9/4043	i3_LQ_c8977/f1p1/3604	i3_HQ_c772/f6p5/3292	i3_HQ_c3296/f1p2/3676	i3_HQ_c4014/f1p33/3111	i3_HQ_c6565/f1p35/3716	i3_LQ_c14631/f1p10/3441	i3_HQ_c9481/f3p26/3661	i3_HQ_c14026/f1p3/3321	i3_HQ_c12376/f1p22/3443
			i3_LQ_c6553/f1p10/2935	i3_LQ_c14780/f1p0/3542	i4_HQ_c19439/f1p169/5003	i3_LQ_c9555/f1p3/3322	i3_HQ_c794/f4p31/3729	i3_HQ_c3317/f1p13/3820	i3_HQ_c4113/f1p16/3395	i3_HQ_c6612/f1p92/3084	i3_LQ_c14637/f1p0/3072	i3_HQ_c9575/f1p5/3538	i3_HQ_c14059/f1p20/3446	i3_HQ_c12432/f1p13/3206
			i3_LQ_c6643/f1p6/2884	i3_LQ_c14947/f85p39/3711	i4_HQ_c19477/f1p7/4356	i3_LQ_c9642/f1p1/3652	i3_HQ_c796/f4p29/3801	i3_HQ_c344/f9p18/3121	i3_HQ_c412/f5p11/3258	i3_HQ_c6970/f1p45/3235	i3_LQ_c14717/f1p9/3560	i3_HQ_c9585/f1p18/3359	i3_HQ_c14210/f1p21/3102	i3_HQ_c12481/f1p14/3404
			i3_LQ_c6835/f1p12/3543	i3_LQ_c15221/f1p3/3239	i4_HQ_c19559/f1p9/3992	i3_LQ_c9751/f1p14/3120	i3_HQ_c8581/f1p26/3563	i3_HQ_c3589/f1p11/3305	i3_HQ_c415/f6p19/3202	i3_HQ_c6978/f1p32/3184	i3_LQ_c14947/f85p39/3711	i3_HQ_c9604/f1p18/3517	i3_HQ_c14272/f1p10/3413	i3_HQ_c12568/f1p5/3829
			i3_LQ_c6844/f1p11/3717	i3_LQ_c15288/f1p3/3691	i4_HQ_c19620/f1p11/4585	i3_LQ_c9908/f1p1/3042	i3_HQ_c8684/f1p6/3907	i3_HQ_c358/f10p15/3368	i3_HQ_c4315/f1p12/3626	i3_HQ_c7007/f1p7/3264	i3_LQ_c15867/f1p4/3190	i3_HQ_c96/f1p19/3442	i3_HQ_c1428/f2p2/3181	i3_HQ_c12609/f1p5/3550
			i3_LQ_c6850/f1p14/3540	i3_LQ_c15415/f1p7/3357	i4_HQ_c267/f4p21/4137	i4_HQ_c10072/f1p78/4113	i3_HQ_c874/f5p43/4022	i3_HQ_c3699/f1p3/3295	i3_HQ_c4478/f1p4/3031	i3_HQ_c705/f6p4/3714	i3_LQ_c16061/f1p4/4160	i3_HQ_c9764/f1p11/3411	i3_HQ_c14344/f1p9/3901	i3_HQ_c13015/f1p2/3270
			i3_LQ_c6906/f1p3/3287	i3_LQ_c15867/f1p4/3190	i4_HQ_c2712/f1p49/4605	i4_HQ_c10341/f1p26/4723	i3_HQ_c9022/f1p18/3255	i3_HQ_c373/f7p22/3276	i3_HQ_c4580/f1p3/3879	i3_HQ_c7190/f1p54/3140	i3_LQ_c2140/f1p2/3788	i3_HQ_c9848/f1p1/3045	i3_HQ_c14384/f1p32/3653	i3_HQ_c13067/f1p41/3973
			i3_LQ_c6921/f1p5/3562	i3_LQ_c16217/f1p1/3223	i4_HQ_c3032/f1p26/5095	i4_HQ_c1035/f2p52/4416	i3_HQ_c9034/f1p9/3263	i3_HQ_c3747/f1p12/3423	i3_HQ_c4728/f1p3/3339	i3_HQ_c7227/f1p12/3053	i3_LQ_c2214/f1p1/3695	i3_HQ_c986/f3p27/3736	i3_HQ_c14555/f4p11/3649	i3_HQ_c13139/f1p20/3908
			i3_LQ_c6938/f1p5/3125	i3_LQ_c16375/f1p0/3030	i4_HQ_c3203/f1p6/4061	i4_HQ_c10488/f1p155/4484	i3_HQ_c9068/f1p8/3170	i3_HQ_c390/f7p7/3465	i3_HQ_c4761/f1p60/3762	i3_HQ_c7721/f1p29/3976	i3_LQ_c2479/f1p19/3357	i3_LQ_c10418/f1p2/3831	i3_HQ_c14561/f1p2/3451	i3_HQ_c13231/f1p3/3490
			i3_LQ_c7656/f1p31/4037	i3_LQ_c2425/f1p3/3060	i4_HQ_c3269/f1p5/4152	i4_HQ_c1049/f2p23/5062	i3_HQ_c9099/f1p12/3311	i3_HQ_c3971/f1p73/3244	i3_HQ_c4829/f1p3/3437	i3_HQ_c796/f4p29/3801	i3_LQ_c2576/f1p17/3793	i3_LQ_c10528/f1p0/3451	i3_HQ_c14758/f1p160/3150	i3_HQ_c13252/f1p9/3034
			i3_LQ_c7855/f1p9/3393	i3_LQ_c3660/f1p0/3207	i4_HQ_c409/f5p4/4054	i4_HQ_c10722/f1p17/4896	i3_HQ_c9179/f1p19/3262	i3_HQ_c415/f6p19/3202	i3_HQ_c4832/f1p7/3209	i3_HQ_c798/f3p136/3983	i3_LQ_c2739/f1p1/3483	i3_LQ_c10715/f1p3/3954	i3_HQ_c14864/f2p10/3062	i3_HQ_c13288/f1p11/3515
			i3_LQ_c7916/f1p11/4013	i3_LQ_c4020/f1p2/3317	i4_HQ_c4539/f1p1/4186	i4_HQ_c10799/f1p50/4250	i3_HQ_c923/f3p6/3575	i3_HQ_c4169/f1p44/3215	i3_HQ_c4863/f1p1/3260	i3_HQ_c849/f7p8/3338	i3_LQ_c3660/f1p0/3207	i3_LQ_c10975/f1p2/3462	i3_HQ_c14930/f1p7/3047	i3_HQ_c13339/f1p1/3306
			i3_LQ_c9338/f1p1/3447	i3_LQ_c4089/f1p81/3728	i4_HQ_c4679/f2p7/4092	i4_HQ_c1090/f2p84/4841	i3_HQ_c9315/f1p7/3351	i3_HQ_c428/f4p16/3815	i3_HQ_c4876/f1p25/3216	i3_HQ_c8581/f1p26/3563	i3_LQ_c3852/f1p22/3245	i3_LQ_c11134/f1p1/3688	i3_HQ_c14939/f1p10/3063	i3_HQ_c13356/f2p1/3555
			i3_LQ_c9523/f1p1/3300	i3_LQ_c4107/f1p100/3602	i4_HQ_c4825/f1p8/4059	i4_HQ_c10928/f1p163/4023	i3_HQ_c9420/f1p47/3010	i3_HQ_c4406/f1p3/3227	i3_HQ_c4972/f1p17/3114	i3_HQ_c8667/f1p4/3283	i3_LQ_c4020/f1p2/3317	i3_LQ_c11346/f1p64/3702	i3_HQ_c14997/f1p20/3416	i3_HQ_c13405/f1p7/3169
			i3_LQ_c9751/f1p14/3120	i3_LQ_c4430/f1p8/3327	i4_HQ_c5525/f1p17/4390	i4_HQ_c11359/f1p6/4233	i3_HQ_c9834/f1p4/3640	i3_HQ_c4486/f1p3/3397	i3_HQ_c510/f6p20/3668	i3_HQ_c8684/f1p6/3907	i3_LQ_c4089/f1p81/3728	i3_LQ_c11474/f1p7/3262	i3_HQ_c15057/f2p6/3221	i3_HQ_c13409/f1p9/3484
			i3_LQ_c9892/f1p1/3354	i3_LQ_c5067/f1p5/3955	i4_HQ_c5633/f1p53/4390	i4_HQ_c11604/f1p106/4237	i3_HQ_c9902/f1p25/3115	i3_HQ_c457/f6p34/3291	i3_HQ_c5689/f1p1/3166	i3_HQ_c8804/f1p2/3745	i3_LQ_c4191/f1p4/3217	i3_LQ_c12468/f1p2/3256	i3_HQ_c15072/f3p22/3652	i3_HQ_c13460/f1p0/3031
			i4_HQ_c10072/f1p78/4113	i3_LQ_c5976/f1p2/3162	i4_HQ_c5638/f1p15/4084	i4_HQ_c1178/f1p217/4084	i3_HQ_c9920/f1p9/3283	i3_HQ_c4643/f1p5/3004	i3_HQ_c5948/f1p2/3243	i3_HQ_c8871/f1p1/3125	i3_LQ_c4198/f1p1/3633	i3_LQ_c13181/f1p598/3301	i3_HQ_c15189/f2p0/3465	i3_HQ_c13567/f1p62/3980
			i4_HQ_c10138/f1p20/4516	i3_LQ_c6082/f1p1/3044	i4_HQ_c5651/f1p13/4846	i4_HQ_c12043/f2p11/4068	i3_HQ_c9952/f1p69/3474	i3_HQ_c4761/f1p60/3762	i3_HQ_c5952/f1p14/3970	i3_HQ_c8916/f2p5/3006	i3_LQ_c4252/f1p1/3288	i3_LQ_c13436/f1p3/3137	i3_HQ_c15455/f1p0/3316	i3_HQ_c13581/f1p3/3150
			i4_HQ_c1035/f2p52/4416	i3_LQ_c6175/f1p50/3273	i4_HQ_c587/f3p25/4153	i4_HQ_c1233/f1p36/4286	i3_LQ_c10178/f1p0/3026	i3_HQ_c4829/f1p3/3437	i3_HQ_c6099/f2p30/3853	i3_HQ_c9034/f1p9/3263	i3_LQ_c4967/f1p37/3395	i3_LQ_c13443/f1p1/3776	i3_HQ_c15458/f1p5/3109	i3_HQ_c1359/f3p6/3493
			i4_HQ_c10483/f1p20/4386	i3_LQ_c6513/f1p36/3588	i4_HQ_c6927/f8p272/4065	i4_HQ_c12722/f1p5/4093	i3_LQ_c10253/f1p0/3093	i3_HQ_c4832/f1p7/3209	i3_HQ_c616/f5p18/3433	i3_HQ_c9068/f1p8/3170	i3_LQ_c525/f1p5/3502	i3_LQ_c14780/f1p0/3542	i3_HQ_c15496/f1p24/3570	i3_HQ_c1363/f2p2/3520
			i4_HQ_c10488/f1p155/4484	i3_LQ_c6703/f1p103/3347	i4_HQ_c7167/f1p148/4110	i4_HQ_c1283/f1p500/4605	i3_LQ_c1029/f1p2/3717	i3_HQ_c491/f6p13/3955	i3_HQ_c6292/f2p3/3225	i3_HQ_c923/f3p6/3575	i3_LQ_c5865/f1p1/3545	i3_LQ_c15284/f1p1/3331	i3_HQ_c1556/f2p2/3195	i3_HQ_c13642/f1p3/3911
			i4_HQ_c10799/f1p50/4250	i3_LQ_c6707/f1p91/2957	i4_HQ_c7374/f1p12/4649	i4_HQ_c12909/f1p11/4012	i3_LQ_c10584/f1p0/3159	i3_HQ_c4972/f1p17/3114	i3_HQ_c6308/f1p0/3409	i3_HQ_c9420/f1p47/3010	i3_LQ_c6047/f1p36/3548	i3_LQ_c15333/f1p6/4080	i3_HQ_c15819/f1p5/3677	i3_HQ_c13683/f1p2/3264
			i4_HQ_c1090/f2p84/4841	i3_LQ_c6812/f1p5/2928	i4_HQ_c7406/f1p5/4153	i4_HQ_c13010/f1p6/4684	i3_LQ_c10831/f1p34/3758	i3_HQ_c510/f6p20/3668	i3_HQ_c6332/f1p15/2880	i3_HQ_c954/f3p3/3397	i3_LQ_c6085/f1p0/3650	i3_LQ_c15348/f1p8/3251	i3_HQ_c1582/f3p5/3281	i3_HQ_c13832/f1p4/3413
			i4_HQ_c1178/f1p217/4084	i3_LQ_c6929/f1p14/3129	i4_HQ_c7485/f1p80/4314	i4_HQ_c1321/f1p90/4250	i3_LQ_c10928/f1p21/2966	i3_HQ_c516/f6p16/3656	i3_HQ_c6444/f1p256/3949	i3_HQ_c9585/f1p18/3359	i3_LQ_c6175/f1p50/3273	i3_LQ_c15938/f1p15/3420	i3_HQ_c1590/f2p1/3313	i3_HQ_c13888/f1p19/3701
			i4_HQ_c11986/f1p8/4573	i3_LQ_c7125/f1p230/3176	i4_HQ_c7680/f1p35/4234	i4_HQ_c1323/f1p86/4881	i3_LQ_c11126/f1p3/3891	i3_HQ_c527/f6p19/3503	i3_HQ_c6727/f1p93/3986	i3_HQ_c9604/f1p18/3517	i3_LQ_c6715/f1p11/3040	i3_LQ_c16017/f1p3/3789	i3_HQ_c16072/f1p14/3440	i3_HQ_c1401/f2p2/3332
			i4_HQ_c1211/f1p25/4662	i3_LQ_c7195/f1p1/2907	i4_HQ_c7711/f1p27/4471	i4_HQ_c13472/f1p11/4656	i3_LQ_c11759/f1p2/3260	i3_HQ_c5300/f1p2/3339	i3_HQ_c6887/f1p255/3879	i3_HQ_c9764/f1p11/3411	i3_LQ_c6772/f1p0/3476	i3_LQ_c2011/f1p25/3314	i3_HQ_c1614/f2p21/3863	i3_HQ_c14113/f1p43/3582
			i4_HQ_c1233/f1p36/4286	i3_LQ_c7351/f1p4/3866	i4_HQ_c7757/f1p20/4695	i4_HQ_c1365/f1p54/4035	i3_LQ_c11925/f1p3/3288	i3_HQ_c5396/f1p9/3039	i3_HQ_c6963/f1p54/3101	i3_HQ_c9834/f1p4/3640	i3_LQ_c6929/f1p14/3129	i3_LQ_c2208/f1p0/3750	i3_HQ_c16164/f1p12/3245	i3_HQ_c14177/f1p7/3386
			i4_HQ_c12909/f1p11/4012	i3_LQ_c7743/f1p77/3634	i4_HQ_c775/f2p29/4275	i4_HQ_c14539/f1p6/4808	i3_LQ_c12054/f1p0/3027	i3_HQ_c5457/f1p10/3246	i3_HQ_c6994/f1p33/3150	i3_HQ_c9848/f1p1/3045	i3_LQ_c6943/f1p6/2952	i3_LQ_c2362/f1p13/3515	i3_HQ_c1617/f2p4/3219	i3_HQ_c14272/f1p7/3733
			i4_HQ_c1321/f1p90/4250	i3_LQ_c7788/f1p5/3322	i4_HQ_c7817/f1p89/4120	i4_HQ_c14792/f1p7/4676	i3_LQ_c12694/f1p1/3372	i3_HQ_c5734/f1p18/3035	i3_HQ_c7138/f1p30/3206	i3_HQ_c9907/f1p1/3035	i3_LQ_c6959/f1p23/3676	i3_LQ_c2417/f1p2/3262	i3_HQ_c16270/f1p1/3201	i3_HQ_c14321/f1p4/3354
			i4_HQ_c1323/f1p86/4881	i3_LQ_c8748/f1p2/3729	i4_HQ_c8064/f1p35/4159	i4_HQ_c14958/f1p53/4536	i3_LQ_c12984/f1p121/3993	i3_HQ_c5900/f1p59/3162	i3_HQ_c731/f4p13/3535	i3_LQ_c1029/f1p2/3717	i3_LQ_c7736/f1p15/2956	i3_LQ_c3189/f1p1/3605	i3_HQ_c16527/f1p2/3140	i3_HQ_c14506/f1p3/3097
			i4_HQ_c13672/f1p17/4272	i3_LQ_c8896/f1p1/3114	i4_HQ_c8287/f1p18/4356	i4_HQ_c14998/f1p148/4049	i3_LQ_c13975/f1p0/3018	i3_HQ_c5953/f1p16/3904	i3_HQ_c778/f3p8/3944	i3_LQ_c10928/f1p21/2966	i3_LQ_c7743/f1p77/3634	i3_LQ_c3251/f1p0/3171	i3_HQ_c16557/f1p3/3559	i3_HQ_c14590/f1p46/3301
			i4_HQ_c1367/f1p49/4283	i3_LQ_c9216/f1p3/3499	i4_HQ_c8663/f1p336/4679	i4_HQ_c15229/f1p49/4700	i3_LQ_c14260/f1p3/3109	i3_HQ_c5981/f1p1/3373	i3_HQ_c78/f27p32/3373	i3_LQ_c10975/f1p2/3462	i3_LQ_c7892/f1p2/3042	i3_LQ_c3411/f1p5/3184	i3_HQ_c16639/f1p2/3642	i3_HQ_c14593/f1p6/3842
			i4_HQ_c14153/f1p14/4429	i3_LQ_c9306/f1p18/3080	i4_HQ_c8788/f6p48/4465	i4_HQ_c15366/f1p11/4651	i3_LQ_c14475/f1p2/3392	i3_HQ_c5993/f1p4/3091	i3_HQ_c8053/f1p103/3145	i3_LQ_c11126/f1p3/3891	i3_LQ_c8480/f1p5/3358	i3_LQ_c3921/f1p2/3314	i3_HQ_c1663/f2p2/3522	i3_HQ_c14617/f1p6/3324
			i4_HQ_c145/f14p132/4212	i3_LQ_c9456/f1p3/3581	i4_HQ_c8795/f1p60/4181	i4_HQ_c1541/f1p22/3983	i3_LQ_c14631/f1p10/3441	i3_HQ_c6008/f1p8/3213	i3_HQ_c8143/f1p97/4002	i3_LQ_c11134/f1p1/3688	i3_LQ_c9216/f1p3/3499	i3_LQ_c4135/f1p0/3288	i3_HQ_c16684/f2p3/3221	i3_HQ_c14724/f1p2/3713
			i4_HQ_c14697/f1p10/4376	i3_LQ_c9460/f1p2/3944	i4_HQ_c9013/f1p27/4525	i4_HQ_c15574/f1p25/4075	i3_LQ_c14717/f1p9/3560	i3_HQ_c609/f6p19/3548	i3_HQ_c8621/f1p13/3180	i3_LQ_c11445/f1p4/3907	i3_LQ_c9376/f1p3/3210	i3_LQ_c4182/f1p4/3998	i3_HQ_c16800/f1p9/3625	i3_HQ_c14842/f1p9/3306
			i4_HQ_c14958/f1p53/4536	i3_LQ_c9885/f1p6/3525	i4_HQ_c9267/f1p24/4980	i4_HQ_c15683/f1p49/4260	i3_LQ_c14969/f1p1/3645	i3_HQ_c6255/f1p0/3974	i3_HQ_c8861/f1p6/3217	i3_LQ_c11925/f1p3/3288	i3_LQ_c9469/f1p1/3855	i3_LQ_c4641/f1p10/3122	i3_HQ_c16865/f1p23/3628	i3_HQ_c14847/f2p8/3903
			i4_HQ_c15101/f1p32/4394	i3_LQ_c9920/f1p0/3384	i4_HQ_c9795/f1p18/4925	i4_HQ_c15859/f1p96/4179	i3_LQ_c16017/f1p3/3789	i3_HQ_c6332/f1p15/2880	i3_HQ_c8961/f1p18/3002	i3_LQ_c12054/f1p0/3027	i4_HQ_c10078/f1p10/4548	i3_LQ_c4874/f1p3/3633	i3_HQ_c1765/f1p53/3964	i3_HQ_c14958/f20p26/3480
			i4_HQ_c15136/f1p200/4552	i4_HQ_c10105/f1p25/4991	i4_HQ_c9976/f1p52/4243	i4_HQ_c161/f8p18/4556	i3_LQ_c16807/f1p1/3510	i3_HQ_c6376/f1p21/3253	i3_HQ_c9315/f1p7/3351	i3_LQ_c13436/f1p3/3137	i4_HQ_c10284/f1p23/4980	i3_LQ_c4914/f1p2/3817	i3_HQ_c1825/f1p34/3580	i3_HQ_c15134/f1p17/3771
			i4_HQ_c15229/f1p49/4700	i4_HQ_c10119/f1p18/4433	i4_LQ_c10036/f1p10/4906	i4_HQ_c1630/f1p258/4497	i3_LQ_c1829/f1p16/3461	i3_HQ_c6621/f1p70/3935	i3_HQ_c974/f4p55/3674	i3_LQ_c13969/f1p53/3121	i4_HQ_c10363/f1p12/4081	i3_LQ_c5052/f1p0/3918	i3_HQ_c1850/f1p2/3231	i3_HQ_c15168/f21p48/3557
			i4_HQ_c1541/f1p22/3983	i4_HQ_c1024/f2p119/4318	i4_LQ_c10250/f1p3/4679	i4_HQ_c16484/f1p8/4495	i3_LQ_c2011/f1p25/3314	i3_HQ_c670/f5p10/3069	i3_LQ_c10004/f1p9/3520	i3_LQ_c14260/f1p3/3109	i4_HQ_c10634/f1p10/4922	i3_LQ_c5190/f1p10/3373	i3_HQ_c2037/f1p18/3250	i3_HQ_c15264/f2p7/3293
			i4_HQ_c15511/f1p59/4470	i4_HQ_c10300/f1p26/4185	i4_LQ_c10791/f1p6/4066	i4_HQ_c1657/f1p202/4639	i3_LQ_c2323/f1p2/3614	i3_HQ_c6727/f1p93/3986	i3_LQ_c10146/f1p1/3405	i3_LQ_c14780/f1p0/3542	i4_HQ_c10653/f1p88/4106	i3_LQ_c5243/f1p5/3132	i3_HQ_c2074/f1p3/3229	i3_HQ_c1531/f2p7/3324
			i4_HQ_c15683/f1p49/4260	i4_HQ_c10653/f1p88/4106	i4_LQ_c11171/f1p102/4273	i4_HQ_c16631/f1p8/4214	i3_LQ_c2396/f1p4/3338	i3_HQ_c678/f4p21/3481	i3_LQ_c10262/f1p1/3412	i3_LQ_c15221/f1p3/3239	i4_HQ_c1083/f2p17/4785	i3_LQ_c5569/f1p1/3319	i3_HQ_c2082/f1p6/3122	i3_HQ_c15465/f1p1/3465
			i4_HQ_c15728/f1p9/4941	i4_HQ_c10862/f1p30/4938	i4_LQ_c11189/f1p16/4711	i4_HQ_c166/f14p41/4189	i3_LQ_c2401/f1p86/3056	i3_HQ_c6843/f1p11/3379	i3_LQ_c10383/f1p1/3010	i3_LQ_c16017/f1p3/3789	i4_HQ_c10862/f1p30/4938	i3_LQ_c5904/f1p30/3307	i3_HQ_c2188/f1p2/3300	i3_HQ_c15525/f1p4/3930
			i4_HQ_c15812/f1p45/4274	i4_HQ_c11049/f1p53/4499	i4_LQ_c11789/f1p5/4195	i4_HQ_c16866/f1p15/4940	i3_LQ_c2652/f1p36/3212	i3_HQ_c6887/f1p255/3879	i3_LQ_c10500/f1p2/3120	i3_LQ_c16807/f1p1/3510	i4_HQ_c11261/f1p77/4166	i3_LQ_c5908/f1p5/3095	i3_HQ_c2287/f1p5/3387	i3_HQ_c15609/f1p6/3163
			i4_HQ_c15859/f1p96/4179	i4_HQ_c11175/f1p37/4090	i4_LQ_c12347/f1p5/4016	i4_HQ_c169/f7p20/4551	i3_LQ_c3385/f1p3/3760	i3_HQ_c711/f3p9/3385	i3_LQ_c11035/f1p0/3379	i3_LQ_c2011/f1p25/3314	i4_HQ_c11290/f1p10/4492	i3_LQ_c6116/f1p5/3465	i3_HQ_c256/f12p19/3748	i3_HQ_c15843/f1p9/3106
			i4_HQ_c15905/f1p37/4701	i4_HQ_c1175/f1p26/4362	i4_LQ_c12641/f1p8/4381	i4_HQ_c17290/f1p15/4319	i3_LQ_c3843/f1p6/3308	i3_HQ_c7138/f1p30/3206	i3_LQ_c11275/f1p2/3752	i3_LQ_c2323/f1p2/3614	i4_HQ_c12722/f1p5/4093	i3_LQ_c6286/f1p23/3051	i3_HQ_c2592/f1p145/3400	i3_HQ_c16180/f1p5/3443
			i4_HQ_c16146/f1p63/4387	i4_HQ_c12571/f1p10/4446	i4_LQ_c1287/f1p4/4635	i4_HQ_c17609/f1p8/3974	i3_LQ_c3852/f1p22/3245	i3_HQ_c7424/f1p17/3954	i3_LQ_c11323/f1p1/3702	i3_LQ_c2362/f1p13/3515	i4_HQ_c12743/f1p5/4542	i3_LQ_c6553/f1p10/2935	i3_HQ_c2638/f1p186/3229	i3_HQ_c16194/f1p2/3306
			i4_HQ_c1630/f1p258/4497	i4_HQ_c12743/f1p5/4542	i4_LQ_c13510/f1p7/4545	i4_HQ_c18223/f1p27/4823	i3_LQ_c3921/f1p2/3314	i3_HQ_c778/f3p3/3410	i3_LQ_c11893/f1p4/3455	i3_LQ_c2401/f1p86/3056	i4_HQ_c12942/f1p9/4454	i3_LQ_c6835/f1p12/3543	i3_HQ_c265/f7p12/3456	i3_HQ_c16329/f1p561/3053
			i4_HQ_c16484/f1p8/4495	i4_HQ_c1283/f1p500/4605	i4_LQ_c1355/f1p8/4126	i4_HQ_c1830/f1p2/4138	i3_LQ_c4123/f1p4/3554	i3_HQ_c7918/f1p55/3993	i3_LQ_c12363/f1p9/3282	i3_LQ_c2652/f1p36/3212	i4_HQ_c13472/f1p11/4656	i3_LQ_c6850/f1p14/3540	i3_HQ_c2715/f1p41/3181	i3_HQ_c16509/f1p7/3167
			i4_HQ_c16494/f1p54/4004	i4_HQ_c13330/f1p11/4647	i4_LQ_c13954/f1p13/3838	i4_HQ_c187/f11p25/4272	i3_LQ_c4198/f1p1/3633	i3_HQ_c8053/f1p103/3145	i3_LQ_c12426/f1p4/3159	i3_LQ_c3385/f1p3/3760	i4_HQ_c14075/f1p60/4661	i3_LQ_c6906/f1p3/3287	i3_HQ_c2773/f1p0/3423	i3_HQ_c16590/f1p1/3273
			i4_HQ_c16606/f1p8/4368	i4_HQ_c13472/f1p11/4656	i4_LQ_c15259/f1p16/4271	i4_HQ_c18897/f10p6/4469	i3_LQ_c4447/f1p2/3673	i3_HQ_c8059/f1p48/3324	i3_LQ_c12796/f1p1/3202	i3_LQ_c3721/f1p9/3430	i4_HQ_c14541/f1p50/4398	i3_LQ_c6921/f1p5/3562	i3_HQ_c2782/f1p5/3154	i3_HQ_c16752/f1p8/3523
			i4_HQ_c16631/f1p8/4214	i4_HQ_c142/f17p23/4381	i4_LQ_c15285/f1p17/4727	i4_HQ_c18919/f2p13/4905	i3_LQ_c5052/f1p0/3918	i3_HQ_c8143/f1p97/4002	i3_LQ_c12804/f1p1/3068	i3_LQ_c3843/f1p6/3308	i4_HQ_c14587/f1p9/4202	i3_LQ_c6975/f1p3/2822	i3_HQ_c2805/f1p8/3303	i3_HQ_c16845/f1p9/3683
			i4_HQ_c1671/f1p3/4037	i4_HQ_c1431/f1p25/4645	i4_LQ_c15469/f1p16/4897	i4_HQ_c1895/f1p8/4988	i3_LQ_c5127/f1p0/3086	i3_HQ_c8447/f1p32/3876	i3_LQ_c12856/f1p2/3032	i3_LQ_c3921/f1p2/3314	i4_HQ_c145/f14p132/4212	i3_LQ_c7027/f1p10/3593	i3_HQ_c2818/f1p2/3139	i3_HQ_c1752/f2p483/3193
			i4_HQ_c16720/f1p120/4121	i4_HQ_c14541/f1p50/4398	i4_LQ_c15500/f1p50/4172	i4_HQ_c19353/f1p9/4433	i3_LQ_c5243/f1p5/3132	i3_HQ_c8621/f1p13/3180	i3_LQ_c12977/f1p9/4007	i3_LQ_c4123/f1p4/3554	i4_HQ_c14866/f1p13/4418	i3_LQ_c7093/f1p38/2863	i3_HQ_c2927/f1p7/3189	i3_HQ_c1781/f1p163/3922
			i4_HQ_c169/f7p20/4551	i4_HQ_c14770/f1p631/4794	i4_LQ_c15921/f1p9/4152	i4_HQ_c19362/f1p20/4793	i3_LQ_c5503/f1p0/3068	i3_HQ_c8678/f1p5/3026	i3_LQ_c12984/f1p121/3993	i3_LQ_c4198/f1p1/3633	i4_HQ_c15066/f1p54/4470	i3_LQ_c7128/f1p48/3330	i3_HQ_c2940/f1p0/3293	i3_HQ_c2018/f1p3/3502
			i4_HQ_c17137/f1p10/4050	i4_HQ_c15002/f1p10/4157	i4_LQ_c16181/f1p11/4106	i4_HQ_c19499/f1p4/4193	i3_LQ_c6513/f1p36/3588	i3_HQ_c8770/f1p18/3734	i3_LQ_c13303/f1p2/3595	i3_LQ_c4363/f1p4/3060	i4_HQ_c15260/f1p25/4305	i3_LQ_c7776/f1p3/3977	i3_HQ_c300/f12p35/3242	i3_HQ_c205/f15p44/3106
			i4_HQ_c1747/f1p8/4209	i4_HQ_c1515/f1p114/4464	i4_LQ_c16333/f1p26/4523	i4_HQ_c19541/f1p8/4136	i3_LQ_c6715/f1p11/3040	i3_HQ_c8861/f1p6/3217	i3_LQ_c13774/f1p0/3359	i3_LQ_c4641/f1p10/3122	i4_HQ_c15323/f1p26/4145	i3_LQ_c7855/f1p9/3393	i3_HQ_c3018/f1p43/3057	i3_HQ_c2136/f1p21/3001
			i4_HQ_c17609/f1p8/3974	i4_HQ_c15260/f1p25/4305	i4_LQ_c16437/f1p22/4768	i4_HQ_c19862/f4p31/4543	i3_LQ_c6906/f1p3/3287	i3_HQ_c8961/f1p18/3002	i3_LQ_c14637/f1p0/3072	i3_LQ_c5052/f1p0/3918	i4_HQ_c15344/f1p33/4444	i3_LQ_c7942/f1p14/4041	i3_HQ_c309/f10p16/3588	i3_HQ_c2281/f1p2/3023
			i4_HQ_c17664/f1p4/4898	i4_HQ_c15296/f1p82/4773	i4_LQ_c16972/f1p2/4280	i4_HQ_c2306/f1p7/4152	i3_LQ_c6975/f1p3/2822	i3_HQ_c9014/f1p9/3526	i3_LQ_c14717/f1p9/3560	i3_LQ_c5127/f1p0/3086	i4_HQ_c15607/f2p20/4298	i3_LQ_c8250/f1p0/3977	i3_HQ_c3105/f1p20/3373	i3_HQ_c2350/f1p152/3234
			i4_HQ_c1791/f1p1226/4347	i4_HQ_c15401/f1p34/4895	i4_LQ_c17651/f1p1/4974	i4_HQ_c2317/f1p179/4036	i3_LQ_c7003/f1p17/3913	i3_HQ_c96/f1p19/3442	i3_LQ_c15867/f1p4/3190	i3_LQ_c5243/f1p5/3132	i4_HQ_c15664/f1p207/4276	i3_LQ_c8284/f1p5/3945	i3_HQ_c3310/f2p5/3314	i3_HQ_c2387/f1p341/3448
			i4_HQ_c18223/f1p27/4823	i4_HQ_c15823/f1p39/4640	i4_LQ_c18456/f2p12/4216	i4_HQ_c2385/f1p18/4393	i3_LQ_c7101/f1p36/2878	i3_HQ_c981/f4p36/3697	i3_LQ_c16061/f1p4/4160	i3_LQ_c5931/f1p2/3758	i4_HQ_c15683/f1p49/4260	i3_LQ_c9523/f1p1/3300	i3_HQ_c3329/f1p39/3690	i3_HQ_c2670/f1p4/3067
			i4_HQ_c1830/f1p2/4138	i4_HQ_c15924/f1p112/4783	i4_LQ_c18593/f1p15/4220	i4_HQ_c263/f15p81/4116	i3_LQ_c7217/f1p38/3354	i3_HQ_c9822/f1p15/3099	i3_LQ_c2140/f1p2/3788	i3_LQ_c6116/f1p5/3465	i4_HQ_c15794/f1p13/4116	i3_LQ_c9555/f1p3/3322	i3_HQ_c3427/f1p4/3350	i3_HQ_c2712/f1p18/2934
			i4_HQ_c18899/f1p22/4719	i4_HQ_c16651/f1p43/4150	i4_LQ_c19402/f1p20/4460	i4_HQ_c2709/f1p12/4056	i3_LQ_c7675/f1p17/3982	i3_HQ_c986/f3p27/3736	i3_LQ_c2214/f1p1/3695	i3_LQ_c6286/f1p23/3051	i4_HQ_c16089/f1p13/4868	i3_LQ_c9751/f1p14/3120	i3_HQ_c3519/f1p18/3240	i3_HQ_c2857/f1p8/3470
			i4_HQ_c1895/f1p8/4988	i4_HQ_c16844/f1p24/4450	i4_LQ_c19843/f2p24/4222	i4_HQ_c289/f6p158/4353	i3_LQ_c7693/f1p2/3051	i3_HQ_c9962/f1p25/3089	i3_LQ_c2479/f1p19/3357	i3_LQ_c6513/f1p36/3588	i4_HQ_c16147/f1p19/4672	i4_HQ_c10072/f1p78/4113	i3_HQ_c3586/f1p5/3031	i3_HQ_c2986/f1p10/3054
			i4_HQ_c19439/f1p169/5003	i4_HQ_c17120/f1p14/4541	i4_LQ_c4271/f1p11/4473	i4_HQ_c2951/f1p7/4267	i3_LQ_c7743/f1p77/3634	i3_LQ_c10106/f1p4/3586	i3_LQ_c2576/f1p17/3793	i3_LQ_c6906/f1p3/3287	i4_HQ_c16291/f1p120/4618	i4_HQ_c1009/f2p16/4987	i3_HQ_c384/f8p34/3543	i3_HQ_c3005/f1p7/3226
			i4_HQ_c19482/f1p13/4070	i4_HQ_c17519/f1p5/4234	i4_LQ_c5216/f1p36/4094	i4_HQ_c3083/f1p43/4558	i3_LQ_c7745/f1p10/4015	i3_LQ_c10246/f1p2/3834	i3_LQ_c2739/f1p1/3483	i3_LQ_c6975/f1p3/2822	i4_HQ_c16306/f1p16/4426	i4_HQ_c10138/f1p20/4516	i3_HQ_c391/f7p18/3445	i3_HQ_c3021/f2p0/3554
			i4_HQ_c194/f8p46/4713	i4_HQ_c17605/f1p82/4595	i4_LQ_c5299/f1p25/4115	i4_HQ_c357/f4p63/4736	i3_LQ_c8340/f1p4/2970	i3_LQ_c10274/f1p5/3404	i3_LQ_c4020/f1p2/3317	i3_LQ_c7003/f1p17/3913	i4_HQ_c16462/f1p7/4988	i4_HQ_c10341/f1p26/4723	i3_HQ_c393/f11p35/3233	i3_HQ_c3051/f1p4/3470
			i4_HQ_c19540/f1p14/4430	i4_HQ_c17647/f1p81/4240	i4_LQ_c5492/f1p5/4929	i4_HQ_c369/f6p35/4808	i3_LQ_c9306/f1p18/3080	i3_LQ_c10418/f1p2/3831	i3_LQ_c4089/f1p81/3728	i3_LQ_c7019/f1p2/3242	i4_HQ_c16651/f1p43/4150	i4_HQ_c1037/f2p3/4183	i3_HQ_c3943/f1p26/3610	i3_HQ_c3123/f1p9/3513
			i4_HQ_c19541/f1p8/4136	i4_HQ_c18094/f4p11/5031	i4_LQ_c5593/f1p156/4315	i4_HQ_c370/f3p27/4106	i3_LQ_c9554/f1p8/3518	i3_LQ_c11275/f1p2/3752	i3_LQ_c4107/f1p100/3602	i3_LQ_c7027/f1p10/3593	i4_HQ_c16721/f1p6/4023	i4_HQ_c10488/f1p155/4484	i3_HQ_c4006/f1p13/3822	i3_HQ_c3276/f1p2/3897
			i4_HQ_c19554/f1p7/4045	i4_HQ_c18196/f1p4/4677	i4_LQ_c5707/f1p9/4699	i4_HQ_c390/f4p9/4109	i3_LQ_c9607/f1p1/3074	i3_LQ_c11323/f1p1/3702	i3_LQ_c4191/f1p4/3217	i3_LQ_c7217/f1p38/3354	i4_HQ_c16838/f1p8/4751	i4_HQ_c10799/f1p50/4250	i3_HQ_c4014/f1p33/3111	i3_HQ_c3296/f1p2/3676
			i4_HQ_c196/f9p20/4355	i4_HQ_c18316/f2p1/4400	i4_LQ_c5864/f1p17/4334	i4_HQ_c397/f4p29/4155	i3_LQ_c9892/f1p1/3354	i3_LQ_c11346/f1p64/3702	i3_LQ_c4252/f1p1/3288	i3_LQ_c7675/f1p17/3982	i4_HQ_c16844/f1p24/4450	i4_HQ_c1090/f2p84/4841	i3_HQ_c4110/f1p4/3211	i3_HQ_c3314/f1p14/3435
			i4_HQ_c19862/f4p31/4543	i4_HQ_c18532/f2p177/4082	i4_LQ_c6467/f1p8/4329	i4_HQ_c4165/f1p14/4278	i4_HQ_c10634/f1p10/4922	i3_LQ_c11851/f1p0/3510	i3_LQ_c4471/f1p12/3373	i3_LQ_c7693/f1p2/3051	i4_HQ_c17189/f1p21/4318	i4_HQ_c11359/f1p6/4233	i3_HQ_c4113/f1p16/3395	i3_HQ_c3317/f1p13/3820
			i4_HQ_c2306/f1p7/4152	i4_HQ_c18897/f10p6/4469	i4_LQ_c8239/f1p11/4267	i4_HQ_c452/f3p131/4242	i4_HQ_c11261/f1p77/4166	i3_LQ_c11893/f1p4/3455	i3_LQ_c4579/f1p11/3255	i3_LQ_c7942/f1p14/4041	i4_HQ_c17605/f1p82/4595	i4_HQ_c11604/f1p106/4237	i3_HQ_c412/f5p11/3258	i3_HQ_c3389/f1p4/3007
			i4_HQ_c2385/f1p18/4393	i4_HQ_c1918/f1p15/4099	i4_LQ_c8486/f1p24/4236	i4_HQ_c4667/f1p0/4380	i4_HQ_c1174/f1p269/4430	i3_LQ_c12804/f1p1/3068	i3_LQ_c4811/f1p1/3188	i3_LQ_c8250/f1p0/3977	i4_HQ_c17647/f1p81/4240	i4_HQ_c1233/f1p36/4286	i3_HQ_c4315/f1p12/3626	i3_HQ_c3589/f1p11/3305
			i4_HQ_c249/f7p106/4054	i4_HQ_c19343/f1p5/4391	i4_LQ_c9173/f1p3/4039	i4_HQ_c482/f5p6/4183	i4_HQ_c13672/f1p17/4272	i3_LQ_c13401/f1p9/3743	i3_LQ_c4967/f1p37/3395	i3_LQ_c8284/f1p5/3945	i4_HQ_c18624/f2p2/4819	i4_HQ_c1283/f1p500/4605	i3_HQ_c4464/f1p5/3424	i3_HQ_c3626/f1p62/3582
			i4_HQ_c2611/f1p8/4415	i4_HQ_c1962/f1p181/4240	i4_LQ_c9579/f1p65/4115	i4_HQ_c4883/f1p6/4125	i4_HQ_c1367/f1p49/4283	i3_LQ_c14443/f1p3/3020	i3_LQ_c525/f1p5/3502	i3_LQ_c8340/f1p4/2970	i4_HQ_c18900/f1p17/4477	i4_HQ_c13457/f1p18/4086	i3_HQ_c4506/f1p11/3754	i3_HQ_c3659/f1p6/3118
			i4_HQ_c263/f15p81/4116	i4_HQ_c2177/f1p6/4162	i4_LQ_c9881/f1p2/4299	i4_HQ_c539/f3p33/4278	i4_HQ_c13898/f2p7/4407	i3_LQ_c14715/f1p3/3571	i3_LQ_c5478/f1p4/3347	i3_LQ_c9306/f1p18/3080	i4_HQ_c1893/f2p1389/4113	i4_HQ_c13672/f1p17/4272	i3_HQ_c4540/f1p0/3206	i3_HQ_c373/f7p22/3276
			i4_HQ_c269/f9p26/4148	i4_HQ_c2480/f1p2/4088	i4_LQ_c9926/f1p7/4900	i4_HQ_c5585/f1p31/4065	i4_HQ_c14153/f1p14/4429	i3_LQ_c15288/f1p3/3691	i3_LQ_c5865/f1p1/3545	i4_HQ_c1009/f2p16/4987	i4_HQ_c1918/f1p15/4099	i4_HQ_c1367/f1p49/4283	i3_HQ_c4580/f1p3/3879	i3_HQ_c3848/f1p10/3011
			i4_HQ_c2709/f1p12/4056	i4_HQ_c2712/f1p49/4605	i5_HQ_c158/f3p34/5919	i4_HQ_c5621/f1p177/4274	i4_HQ_c14392/f1p51/4859	i3_LQ_c15296/f1p6/3087	i3_LQ_c6047/f1p36/3548	i4_HQ_c10138/f1p20/4516	i4_HQ_c19380/f1p8/4160	i4_HQ_c13726/f2p7/4012	i3_HQ_c4680/f2p7/3183	i3_HQ_c390/f7p7/3465
			i4_HQ_c2864/f1p5/4228	i4_HQ_c2733/f3p4/4293	i5_HQ_c1658/f1p40/57	i4_HQ_c5700/f1p200/4966	i4_HQ_c145/f14p132/4212	i3_LQ_c15348/f1p8/3251	i3_LQ_c6085/f1p0/3650	i4_HQ_c10300/f1p26/4185	i4_HQ_c19559/f1p9/3992	i4_HQ_c13898/f2p7/4407	i3_HQ_c4714/f1p4/3365	i3_HQ_c4149/f1p6/3040
			i4_HQ_c289/f6p158/4353	i4_HQ_c2934/f2p42/4307	i5_HQ_c1674/f1p33/5767	i4_HQ_c5882/f1p11/4310	i4_HQ_c14697/f1p10/4376	i3_LQ_c15415/f1p7/3357	i3_LQ_c6530/f1p3/2982	i4_HQ_c10341/f1p26/4723	i4_HQ_c248/f7p18/4597	i4_HQ_c14153/f1p14/4429	i3_HQ_c4728/f1p3/3339	i3_HQ_c4169/f1p44/3215
			i4_HQ_c3083/f1p43/4558	i4_HQ_c3203/f1p6/4061	i5_HQ_c1813/f1p39/5339	i4_HQ_c6082/f1p14/4670	i4_HQ_c15136/f1p200/4552	i3_LQ_c15867/f1p4/3190	i3_LQ_c6600/f1p173/3306	i4_HQ_c1037/f2p3/4183	i4_HQ_c2712/f1p49/4605	i4_HQ_c14239/f2p8/4741	i3_HQ_c4829/f1p3/3437	i3_HQ_c4251/f1p5/3274
			i4_HQ_c331/f5p13/4335	i4_HQ_c369/f6p35/4808	i5_HQ_c1825/f1p21/5384	i4_HQ_c6219/f1p31/4693	i4_HQ_c15229/f1p49/4700	i3_LQ_c15938/f1p15/3420	i3_LQ_c6643/f1p6/2884	i4_HQ_c11175/f1p37/4090	i4_HQ_c306/f4p11/4618	i4_HQ_c14549/f2p6/4874	i3_HQ_c4876/f1p25/3216	i3_HQ_c428/f4p16/3815
			i4_HQ_c357/f4p63/4736	i4_HQ_c4123/f2p12/4761	i5_HQ_c1978/f1p745/4679	i4_HQ_c6726/f1p9/4561	i4_HQ_c15260/f1p25/4305	i3_LQ_c16217/f1p1/3223	i3_LQ_c6772/f1p0/3476	i4_HQ_c1142/f1p24/4514	i4_HQ_c317/f1p21/4276	i4_HQ_c14697/f1p10/4376	i3_HQ_c517/f7p12/3229	i3_HQ_c431/f8p14/3488
			i4_HQ_c367/f5p28/4980	i4_HQ_c432/f7p32/4771	i5_HQ_c2261/f1p27/5033	i4_HQ_c6935/f1p19/4424	i4_HQ_c15323/f1p26/4145	i3_LQ_c1794/f1p1/3976	i3_LQ_c6929/f1p14/3129	i4_HQ_c1174/f1p269/4430	i4_HQ_c3558/f1p4/4394	i4_HQ_c14792/f1p7/4676	i3_HQ_c529/f5p20/3872	i3_HQ_c4321/f1p7/3144
			i4_HQ_c370/f3p27/4106	i4_HQ_c4368/f1p12/4366	i5_HQ_c2440/f1p23/5114	i4_HQ_c7006/f1p40/5019	i4_HQ_c15344/f1p33/4444	i3_LQ_c2099/f1p280/3776	i3_LQ_c6943/f1p6/2952	i4_HQ_c12571/f1p10/4446	i4_HQ_c395/f6p18/4499	i4_HQ_c1484/f1p50/4238	i3_HQ_c5572/f1p14/3612	i3_HQ_c4406/f1p3/3227
			i4_HQ_c4165/f1p14/4278	i4_HQ_c444/f3p37/4709	i5_HQ_c259/f2p11/5132	i4_HQ_c7303/f1p92/4487	i4_HQ_c15511/f1p59/4470	i3_LQ_c2425/f1p3/3060	i3_LQ_c6959/f1p23/3676	i4_HQ_c13193/f1p8/4233	i4_HQ_c4539/f1p1/4186	i4_HQ_c14995/f1p31/3992	i3_HQ_c558/f5p6/3513	i3_HQ_c449/f7p6/3741
			i4_HQ_c427/f5p24/4676	i4_HQ_c4539/f1p1/4186	i5_HQ_c2719/f1p35/5198	i4_HQ_c7438/f1p42/4760	i4_HQ_c15603/f1p32/4630	i3_LQ_c2922/f1p62/3411	i3_LQ_c7158/f1p40/3125	i4_HQ_c13330/f1p11/4647	i4_HQ_c5266/f1p176/4150	i4_HQ_c15101/f1p32/4394	i3_HQ_c5648/f1p82/3128	i3_HQ_c457/f6p34/3291
			i4_HQ_c452/f3p131/4242	i4_HQ_c4661/f1p4/4183	i5_HQ_c2793/f1p27/5717	i4_HQ_c7609/f1p12/4338	i4_HQ_c15664/f1p207/4276	i3_LQ_c4020/f1p2/3317	i3_LQ_c7254/f1p60/2747	i4_HQ_c13672/f1p17/4272	i4_HQ_c5486/f1p10/4447	i4_HQ_c15229/f1p49/4700	i3_HQ_c5689/f1p1/3166	i3_HQ_c462/f7p22/3370
			i4_HQ_c482/f5p6/4183	i4_HQ_c4825/f1p8/4059	i5_HQ_c299/f2p12/5713	i4_HQ_c7953/f1p14/4891	i4_HQ_c15728/f1p9/4941	i3_LQ_c4089/f1p81/3728	i3_LQ_c7366/f1p13/3964	i4_HQ_c1367/f1p49/4283	i4_HQ_c5525/f1p17/4390	i4_HQ_c1541/f1p22/3983	i3_HQ_c5700/f1p1/3306	i3_HQ_c464/f8p39/3347
			i4_HQ_c539/f3p33/4278	i4_HQ_c524/f3p324/4903	i5_HQ_c3144/f1p33/5236	i4_HQ_c8123/f1p20/4603	i4_HQ_c15812/f1p45/4274	i3_LQ_c4107/f1p100/3602	i3_LQ_c7656/f1p31/4037	i4_HQ_c13726/f2p7/4012	i4_HQ_c5592/f1p16/4256	i4_HQ_c15574/f1p25/4075	i3_HQ_c573/f6p7/3435	i3_HQ_c4671/f2p90/3787
			i4_HQ_c5569/f1p130/4524	i4_HQ_c5266/f1p176/4150	i5_HQ_c3214/f1p12/5398	i4_HQ_c8148/f1p20/4477	i4_HQ_c15905/f1p37/4701	i3_LQ_c4397/f1p2/3567	i3_LQ_c7736/f1p15/2956	i4_HQ_c13898/f2p7/4407	i4_HQ_c5621/f1p177/4274	i4_HQ_c15812/f1p45/4274	i3_HQ_c5825/f1p18/3424	i3_HQ_c4751/f1p8/3656
			i4_HQ_c5882/f1p11/4310	i4_HQ_c5525/f1p17/4390	i5_HQ_c3343/f1p349/5090	i4_HQ_c8168/f1p63/4608	i4_HQ_c16032/f1p21/4993	i3_LQ_c4579/f1p11/3255	i3_LQ_c7916/f1p11/4013	i4_HQ_c14153/f1p14/4429	i4_HQ_c5636/f1p75/4851	i4_HQ_c15828/f1p9/4430	i3_HQ_c5948/f1p2/3243	i3_HQ_c510/f6p20/3668
			i4_HQ_c593/f1p9/4374	i4_HQ_c5573/f1p9/4075	i5_HQ_c3380/f1p20/5335	i4_HQ_c8266/f1p62/4315	i4_HQ_c16112/f1p34/4563	i3_LQ_c4630/f1p3/3556	i3_LQ_c8480/f1p5/3358	i4_HQ_c14541/f1p50/4398	i4_HQ_c5651/f1p13/4846	i4_HQ_c15905/f1p37/4701	i3_HQ_c6087/f1p1/3224	i3_HQ_c513/f5p40/3659
			i4_HQ_c6243/f1p5/4901	i4_HQ_c5592/f1p16/4256	i5_HQ_c3503/f1p22/5096	i4_HQ_c831/f2p9/4624	i4_HQ_c16146/f1p63/4387	i3_LQ_c4678/f1p4/3925	i3_LQ_c8635/f1p1/3919	i4_HQ_c14549/f2p6/4874	i4_HQ_c5665/f1p31/4582	i4_HQ_c15924/f1p112/4783	i3_HQ_c6099/f2p30/3853	i3_HQ_c5207/f1p19/3665
			i4_HQ_c6616/f1p14/4804	i4_HQ_c5636/f1p75/4851	i5_HQ_c3942/f1p23/5125	i4_HQ_c8377/f1p14/4463	i4_HQ_c16474/f1p42/4066	i3_LQ_c4811/f1p1/3188	i3_LQ_c8774/f1p5/3195	i4_HQ_c145/f14p132/4212	i4_HQ_c5778/f1p11/4114	i4_HQ_c16099/f1p12/4367	i3_HQ_c627/f5p8/3152	i3_HQ_c5230/f1p2/3208
			i4_HQ_c6726/f1p9/4561	i4_HQ_c5638/f1p15/4084	i5_HQ_c394/f1p20/5283	i4_HQ_c8386/f1p25/4206	i4_HQ_c1671/f1p3/4037	i3_LQ_c525/f1p5/3502	i3_LQ_c9216/f1p3/3499	i4_HQ_c1484/f1p50/4238	i4_HQ_c6177/f1p86/4748	i4_HQ_c16146/f1p63/4387	i3_HQ_c6308/f1p0/3409	i3_HQ_c527/f6p19/3503
			i4_HQ_c688/f2p65/4679	i4_HQ_c5665/f1p31/4582	i5_HQ_c40/f8p36/5966	i4_HQ_c8550/f1p17/4978	i4_HQ_c16844/f1p24/4450	i3_LQ_c5904/f1p30/3307	i3_LQ_c9469/f1p1/3855	i4_HQ_c15229/f1p49/4700	i4_HQ_c6342/f1p88/4217	i4_HQ_c1630/f1p258/4497	i3_HQ_c6332/f1p15/2880	i3_HQ_c5300/f1p2/3339
			i4_HQ_c6971/f1p4/4183	i4_HQ_c6138/f1p26/4908	i5_HQ_c4787/f1p82/6013	i4_HQ_c8673/f1p19/4425	i4_HQ_c17137/f1p10/4050	i3_LQ_c6082/f1p1/3044	i3_LQ_c9642/f1p1/3652	i4_HQ_c15905/f1p37/4701	i4_HQ_c6409/f1p124/4291	i4_HQ_c1657/f1p202/4639	i3_HQ_c6444/f1p256/3949	i3_HQ_c5393/f1p3/3588
			i4_HQ_c7303/f1p92/4487	i4_HQ_c6159/f1p21/4036	i5_HQ_c4856/f1p56/5683	i4_HQ_c8993/f1p88/4652	i4_HQ_c17181/f1p25/4317	i3_LQ_c6286/f1p23/3051	i3_LQ_c9908/f1p1/3042	i4_HQ_c15924/f1p112/4783	i4_HQ_c6555/f1p32/4328	i4_HQ_c16866/f1p15/4940	i3_HQ_c649/f4p33/3939	i3_HQ_c5418/f1p2/3647
			i4_HQ_c730/f2p14/4866	i4_HQ_c6332/f1p89/4463	i5_HQ_c5131/f1p264/6041	i4_HQ_c8998/f1p30/4670	i4_HQ_c17473/f1p10/4172	i3_LQ_c6707/f1p91/2957	i4_HQ_c10078/f1p10/4548	i4_HQ_c16099/f1p12/4367	i4_HQ_c6725/f1p370/4152	i4_HQ_c169/f7p20/4551	i3_HQ_c6880/f1p70/3085	i3_HQ_c5421/f1p3/3256
			i4_HQ_c7475/f1p15/4641	i4_HQ_c6342/f1p88/4217	i5_HQ_c5458/f1p23/51	i4_HQ_c9135/f1p17/4036	i4_HQ_c1747/f1p8/4209	i3_LQ_c6929/f1p14/3129	i4_HQ_c1023/f2p40/4065	i4_HQ_c16112/f1p34/4563	i4_HQ_c6726/f1p9/4561	i4_HQ_c17472/f1p4/4861	i3_HQ_c6994/f1p33/3150	i3_HQ_c5457/f1p10/3246
			i4_HQ_c7609/f1p12/4338	i4_HQ_c6399/f1p1/4618	i5_HQ_c6097/f1p26/5065	i4_HQ_c9236/f1p68/4445	i4_HQ_c1791/f1p1226/4347	i3_LQ_c7125/f1p230/3176	i4_HQ_c10284/f1p23/4980	i4_HQ_c16146/f1p63/4387	i4_HQ_c6879/f1p30/4812	i4_HQ_c17609/f1p8/3974	i3_HQ_c699/f4p18/3622	i3_HQ_c5467/f1p19/3204
			i4_HQ_c7953/f1p14/4891	i4_HQ_c6879/f1p30/4812	i5_HQ_c6312/f1p71/5538	i4_HQ_c926/f2p158/4028	i4_HQ_c1806/f1p3/4039	i3_LQ_c7158/f1p40/3125	i4_HQ_c1035/f2p52/4416	i4_HQ_c1630/f1p258/4497	i4_HQ_c6927/f8p272/4065	i4_HQ_c17664/f1p4/4898	i3_HQ_c7581/f1p27/3985	i3_HQ_c5468/f1p7/3218
			i4_HQ_c8123/f1p20/4603	i4_HQ_c7088/f1p28/4814	i5_HQ_c6361/f1p44/5190	i4_HQ_c949/f2p6/4221	i4_HQ_c1851/f1p5/4135	i3_LQ_c7188/f1p8/3034	i4_HQ_c10363/f1p12/4081	i4_HQ_c16474/f1p42/4066	i4_HQ_c699/f1p31/4817	i4_HQ_c1791/f1p1226/4347	i3_HQ_c772/f6p5/3292	i3_HQ_c5501/f1p16/3655
			i4_HQ_c8168/f1p63/4608	i4_HQ_c7152/f1p6/4308	i5_HQ_c6401/f1p13/5163	i4_HQ_c9503/f1p50/4167	i4_HQ_c19439/f1p169/5003	i3_LQ_c7254/f1p60/2747	i4_HQ_c1049/f2p23/5062	i4_HQ_c16512/f1p31/4423	i4_HQ_c7152/f1p6/4308	i4_HQ_c18223/f1p27/4823	i3_HQ_c778/f3p8/3944	i3_HQ_c5890/f1p5/3123
			i4_HQ_c8322/f1p17/4035	i4_HQ_c7167/f1p148/4110	i5_HQ_c6576/f1p8/5773	i4_HQ_c951/f2p68/4082	i4_HQ_c19482/f1p13/4070	i3_LQ_c7351/f1p4/3866	i4_HQ_c10529/f1p24/4760	i4_HQ_c16750/f1p24/4016	i4_HQ_c747/f2p17/4979	i4_HQ_c1830/f1p2/4138	i3_HQ_c8704/f2p9/2922	i3_HQ_c5953/f1p16/3904
			i4_HQ_c8377/f1p14/4463	i4_HQ_c7485/f1p80/4314	i5_HQ_c683/f1p13/5079	i4_HQ_c9569/f1p7/4660	i4_HQ_c194/f8p46/4713	i3_LQ_c7366/f1p13/3964	i4_HQ_c10634/f1p10/4922	i4_HQ_c16844/f1p24/4450	i4_HQ_c7485/f1p80/4314	i4_HQ_c1851/f1p5/4135	i3_HQ_c874/f5p43/4022	i3_HQ_c5993/f1p4/3091
			i4_HQ_c8385/f1p36/4471	i4_HQ_c7556/f1p14/4815	i5_HQ_c7138/f1p36/5762	i4_HQ_c957/f2p7/4020	i4_HQ_c19540/f1p14/4430	i3_LQ_c7776/f1p3/3977	i4_HQ_c10653/f1p88/4106	i4_HQ_c1750/f1p17/4283	i4_HQ_c7680/f1p35/4234	i4_HQ_c18897/f10p6/4469	i3_HQ_c9022/f1p18/3255	i3_HQ_c6034/f1p0/3359
			i4_HQ_c8673/f1p19/4425	i4_HQ_c7711/f1p27/4471	i5_HQ_c7495/f1p9/5443	i4_HQ_c9817/f1p38/4635	i4_HQ_c19559/f1p9/3992	i3_LQ_c7788/f1p5/3322	i4_HQ_c10722/f1p17/4896	i4_HQ_c1791/f1p1226/4347	i4_HQ_c7918/f1p27/4314	i4_HQ_c18987/f12p36/4217	i3_HQ_c9179/f1p19/3262	i3_HQ_c609/f6p19/3548
			i4_HQ_c873/f2p35/4630	i4_HQ_c7817/f1p89/4120	i5_HQ_c7600/f1p11/5452	i4_HQ_c9865/f1p34/4056	i4_HQ_c2611/f1p8/4415	i3_LQ_c7855/f1p9/3393	i4_HQ_c1083/f2p17/4785	i4_HQ_c1806/f1p3/4039	i4_HQ_c8127/f1p4/4513	i4_HQ_c19101/f1p20/4233	i3_HQ_c919/f3p10/3726	i3_HQ_c6255/f1p0/3974
			i4_HQ_c879/f2p4/4228	i4_HQ_c7918/f1p27/4314	i5_HQ_c927/f1p41/5320	i4_HQ_c9874/f1p7/4078	i4_HQ_c267/f4p21/4137	i3_LQ_c7899/f1p16/3748	i4_HQ_c10862/f1p30/4938	i4_HQ_c1851/f1p5/4135	i4_HQ_c8495/f1p9/4176	i4_HQ_c19362/f1p20/4793	i3_HQ_c9315/f1p7/3351	i3_HQ_c6257/f1p5/3358
			i4_HQ_c8998/f1p30/4670	i4_HQ_c8050/f1p56/4277	i5_LQ_c1102/f1p8/5730	i4_HQ_c993/f2p35/4063	i4_HQ_c269/f9p26/4148	i3_LQ_c8205/f1p56/3584	i4_HQ_c10928/f1p163/4023	i4_HQ_c18987/f12p36/4217	i4_HQ_c8550/f1p17/4978	i4_HQ_c19439/f1p169/5003	i3_HQ_c974/f4p55/3674	i3_HQ_c626/f4p39/3119
			i4_HQ_c9135/f1p17/4036	i4_HQ_c841/f1p145/4122	i5_LQ_c1246/f1p31/5544	i4_LQ_c10221/f1p12/4833	i4_HQ_c3032/f1p26/5095	i3_LQ_c8635/f1p1/3919	i4_HQ_c1178/f1p217/4084	i4_HQ_c19101/f1p20/4233	i4_HQ_c8663/f1p336/4679	i4_HQ_c19512/f1p9/4941	i3_HQ_c9902/f1p25/3115	i3_HQ_c6315/f1p3/3115
			i4_HQ_c951/f2p68/4082	i4_HQ_c8663/f1p336/4679	i5_LQ_c1513/f1p13/5756	i4_LQ_c10916/f1p6/4188	i4_HQ_c3269/f1p5/4152	i3_LQ_c8748/f1p2/3729	i4_HQ_c11986/f1p8/4573	i4_HQ_c19439/f1p169/5003	i4_HQ_c8786/f1p44/4046	i4_HQ_c19540/f1p14/4430	i3_HQ_c9920/f1p9/3283	i3_HQ_c6376/f1p21/3253
			i4_HQ_c9569/f1p7/4660	i4_HQ_c8730/f1p15/4125	i5_LQ_c195/f1p10/5763	i4_LQ_c11212/f1p1/4017	i4_HQ_c367/f5p28/4980	i3_LQ_c8774/f1p5/3195	i4_HQ_c12722/f1p5/4093	i4_HQ_c19512/f1p9/4941	i4_HQ_c9185/f1p14/4076	i4_HQ_c2306/f1p7/4152	i3_HQ_c9952/f1p69/3474	i3_HQ_c6484/f1p6/3913
			i4_HQ_c957/f2p7/4020	i4_HQ_c8786/f1p44/4046	i5_LQ_c2507/f1p2/59	i4_LQ_c11610/f1p15/4457	i4_HQ_c387/f4p35/4096	i3_LQ_c8896/f1p1/3114	i4_HQ_c12909/f1p11/4012	i4_HQ_c19540/f1p14/4430	i4_HQ_c9267/f1p24/4980	i4_HQ_c2317/f1p179/4036	i3_LQ_c10146/f1p1/3405	i3_HQ_c6612/f1p92/3084
			i4_HQ_c958/f2p21/4255	i4_HQ_c8788/f6p48/4465	i5_LQ_c3065/f1p3/5160	i4_LQ_c11780/f1p21/4445	i4_HQ_c4679/f2p7/4092	i3_LQ_c9216/f1p3/3499	i4_HQ_c1321/f1p90/4250	i4_HQ_c2453/f1p14/4243	i4_HQ_c9306/f1p104/4255	i4_HQ_c2421/f1p37/4657	i3_LQ_c10178/f1p0/3026	i3_HQ_c6621/f1p70/3935
			i4_HQ_c9874/f1p7/4078	i4_HQ_c8902/f1p35/4436	i5_LQ_c3140/f1p5/5869	i4_LQ_c1182/f1p2/4185	i4_HQ_c495/f4p6/4115	i3_LQ_c9456/f1p3/3581	i4_HQ_c13472/f1p11/4656	i4_HQ_c254/f7p12/4402	i4_HQ_c9404/f1p18/4835	i4_HQ_c2453/f1p14/4243	i3_LQ_c10239/f1p0/3069	i3_HQ_c678/f4p21/3481
			i4_LQ_c10090/f1p36/4459	i4_HQ_c9013/f1p27/4525	i5_LQ_c3287/f1p13/4978	i4_LQ_c11936/f1p4/4076	i4_HQ_c496/f2p5/4174	i3_LQ_c9460/f1p2/3944	i4_HQ_c14075/f1p60/4661	i4_HQ_c3032/f1p26/5095	i4_HQ_c9457/f1p6/4972	i4_HQ_c254/f7p12/4402	i3_LQ_c10253/f1p0/3093	i3_HQ_c6887/f1p255/3879
			i4_LQ_c10418/f1p16/3985	i4_HQ_c9052/f1p26/4720	i5_LQ_c3328/f1p17/5616	i4_LQ_c12002/f1p5/4635	i4_HQ_c510/f3p78/4630	i3_LQ_c9555/f1p3/3322	i4_HQ_c14958/f1p53/4536	i4_HQ_c3203/f1p6/4061	i4_HQ_c9503/f1p50/4167	i4_HQ_c263/f15p81/4116	i3_LQ_c10262/f1p1/3412	i3_HQ_c6890/f1p39/2956
			i4_LQ_c10947/f1p26/5011	i4_HQ_c996/f2p48/4367	i5_LQ_c341/f1p28/5134	i4_LQ_c12045/f1p1/4789	i4_HQ_c5569/f1p130/4524	i3_LQ_c9642/f1p1/3652	i4_HQ_c14998/f1p148/4049	i4_HQ_c3259/f1p6/4330	i4_HQ_c954/f3p2/4084	i4_HQ_c289/f6p158/4353	i3_LQ_c10831/f1p34/3758	i3_HQ_c6970/f1p45/3235
			i4_LQ_c11212/f1p1/4017	i4_HQ_c9976/f1p52/4243	i5_LQ_c4307/f1p3/5150	i4_LQ_c1300/f1p0/4595	i4_HQ_c5651/f1p13/4846	i3_LQ_c9879/f1p1/3294	i4_HQ_c15066/f1p54/4470	i4_HQ_c3269/f1p5/4152	i4_HQ_c9923/f1p28/4717	i4_HQ_c2951/f1p7/4267	i3_LQ_c10947/f1p1/4000	i3_HQ_c705/f6p4/3714
			i4_LQ_c11610/f1p15/4457	i4_LQ_c10036/f1p10/4906	i5_LQ_c4498/f1p76/55	i4_LQ_c13145/f1p17/3799	i4_HQ_c587/f3p25/4153	i3_LQ_c9885/f1p6/3525	i4_HQ_c1541/f1p22/3983	i4_HQ_c367/f5p28/4980	i4_LQ_c10036/f1p10/4906	i4_HQ_c3259/f1p6/4330	i3_LQ_c11035/f1p0/3379	i3_HQ_c7190/f1p54/3140
			i4_LQ_c11780/f1p21/4445	i4_LQ_c10054/f1p1/4683	i5_LQ_c4531/f1p4/5940	i4_LQ_c13387/f1p0/4087	i4_HQ_c593/f1p9/4374	i3_LQ_c9908/f1p1/3042	i4_HQ_c15607/f2p20/4298	i4_HQ_c387/f4p35/4096	i4_LQ_c10227/f1p18/4357	i4_HQ_c357/f4p63/4736	i3_LQ_c11460/f1p1/3375	i3_HQ_c7227/f1p12/3053
			i4_LQ_c1182/f1p2/4185	i4_LQ_c10286/f1p62/4056	i5_LQ_c4662/f1p9/5781	i4_LQ_c13912/f1p2/4315	i4_HQ_c5949/f1p191/4116	i4_HQ_c10072/f1p78/4113	i4_HQ_c15683/f1p49/4260	i4_HQ_c409/f5p4/4054	i4_LQ_c10521/f1p29/4150	i4_HQ_c367/f5p28/4980	i3_LQ_c11517/f1p8/3214	i3_HQ_c7424/f1p17/3954
			i4_LQ_c11936/f1p4/4076	i4_LQ_c10517/f1p15/4316	i5_LQ_c4972/f1p12/5685	i4_LQ_c14202/f1p2/4040	i4_HQ_c6243/f1p5/4901	i4_HQ_c10105/f1p25/4991	i4_HQ_c15741/f1p12/4870	i4_HQ_c427/f5p24/4676	i4_LQ_c1067/f2p1/4265	i4_HQ_c370/f3p27/4106	i3_LQ_c11756/f1p7/3835	i3_HQ_c7721/f1p29/3976
			i4_LQ_c12045/f1p1/4789	i4_LQ_c10696/f1p11/4180	i5_LQ_c5075/f1p4/5339	i4_LQ_c1488/f1p4/4159	i4_HQ_c695/f2p111/4287	i4_HQ_c1024/f2p119/4318	i4_HQ_c15794/f1p13/4116	i4_HQ_c4679/f2p7/4092	i4_LQ_c1098/f1p96/3989	i4_HQ_c387/f4p35/4096	i3_LQ_c11759/f1p2/3260	i3_HQ_c7918/f1p55/3993
			i4_LQ_c1300/f1p0/4595	i4_LQ_c1130/f1p8/4155	i5_LQ_c5646/f1p2/5992	i4_LQ_c15268/f1p5/4458	i4_HQ_c7475/f1p15/4641	i4_HQ_c10341/f1p26/4723	i4_HQ_c15859/f1p96/4179	i4_HQ_c4712/f1p10/4930	i4_LQ_c1117/f1p123/4030	i4_HQ_c390/f4p9/4109	i3_LQ_c12363/f1p9/3282	i3_HQ_c798/f3p136/3983
			i4_LQ_c13390/f1p2/4395	i4_LQ_c11383/f1p114/4109	i5_LQ_c5892/f1p4/5610	i4_LQ_c15313/f1p16/4135	i4_HQ_c7680/f1p35/4234	i4_HQ_c1049/f2p23/5062	i4_HQ_c16089/f1p13/4868	i4_HQ_c4825/f1p8/4059	i4_LQ_c12347/f1p5/4016	i4_HQ_c397/f4p29/4155	i3_LQ_c12426/f1p4/3159	i3_HQ_c8059/f1p48/3324
			i4_LQ_c13912/f1p2/4315	i4_LQ_c11710/f1p18/5017	i5_LQ_c6225/f1p2/55	i4_LQ_c1550/f1p45/4514	i4_HQ_c7757/f1p20/4695	i4_HQ_c10529/f1p24/4760	i4_HQ_c16147/f1p19/4672	i4_HQ_c510/f3p78/4630	i4_LQ_c12625/f1p2/4746	i4_HQ_c427/f5p24/4676	i3_LQ_c12694/f1p1/3372	i3_HQ_c8447/f1p32/3876
			i4_LQ_c14168/f1p28/4570	i4_LQ_c11789/f1p5/4195	i5_LQ_c6467/f1p2/5683	i4_LQ_c16045/f1p3/4426	i4_HQ_c775/f2p29/4275	i4_HQ_c10653/f1p88/4106	i4_HQ_c16291/f1p120/4618	i4_HQ_c5573/f1p9/4075	i4_LQ_c13581/f1p4/4146	i4_HQ_c452/f3p131/4242	i3_LQ_c12796/f1p1/3202	i3_HQ_c849/f7p8/3338
			i4_LQ_c14230/f1p4/4362	i4_LQ_c11933/f1p16/4678	i5_LQ_c6859/f1p13/5556	i4_LQ_c16207/f1p2/4177	i4_HQ_c795/f2p24/4640	i4_HQ_c10862/f1p30/4938	i4_HQ_c16306/f1p16/4426	i4_HQ_c5633/f1p53/4390	i4_LQ_c13912/f1p2/4315	i4_HQ_c4689/f1p14/4683	i3_LQ_c12984/f1p121/3993	i3_HQ_c8678/f1p5/3026
			i4_LQ_c14563/f1p4/4360	i4_LQ_c11993/f1p5/4415	i5_LQ_c6875/f1p0/5589	i4_LQ_c1620/f1p6/4947	i4_HQ_c797/f2p3/4574	i4_HQ_c11049/f1p53/4499	i4_HQ_c16462/f1p7/4988	i4_HQ_c576/f3p43/4016	i4_LQ_c13954/f1p13/3838	i4_HQ_c4883/f1p6/4125	i3_LQ_c13015/f1p2/3959	i3_HQ_c8804/f1p2/3745
			i4_LQ_c1488/f1p4/4159	i4_LQ_c12347/f1p5/4016	i5_LQ_c7196/f1p6/5866	i4_LQ_c16221/f1p2/4361	i4_HQ_c808/f2p4/4044	i4_HQ_c11378/f1p75/4113	i4_HQ_c16631/f1p8/4214	i4_HQ_c587/f3p25/4153	i4_LQ_c14601/f1p7/4514	i4_HQ_c5573/f1p9/4075	i3_LQ_c13303/f1p2/3595	i3_HQ_c8916/f2p5/3006
			i4_LQ_c15313/f1p16/4135	i4_LQ_c12924/f1p1/4051	i5_LQ_c7236/f1p35/5714	i4_LQ_c16728/f1p11/3986	i4_HQ_c8246/f1p22/4820	i4_HQ_c11604/f1p106/4237	i4_HQ_c16725/f1p10/4313	i4_HQ_c593/f1p9/4374	i4_LQ_c15285/f1p17/4727	i4_HQ_c5585/f1p31/4065	i3_LQ_c13352/f1p1/3361	i3_HQ_c9014/f1p9/3526
			i4_LQ_c15327/f1p3/4422	i4_LQ_c1355/f1p8/4126	i6_HQ_c1280/f1p32/6465	i4_LQ_c17026/f1p2/4551	i4_HQ_c8287/f1p18/4356	i4_HQ_c1175/f1p26/4362	i4_HQ_c16820/f1p4/4137	i4_HQ_c6243/f1p5/4901	i4_LQ_c15424/f1p37/4229	i4_HQ_c5700/f1p200/4966	i3_LQ_c13774/f1p0/3359	i3_HQ_c9068/f1p8/3170
			i4_LQ_c15380/f1p2/4768	i4_LQ_c1435/f1p10/4889	i6_HQ_c1312/f1p6/6052	i4_LQ_c17593/f1p5/4648	i4_HQ_c8322/f1p17/4035	i4_HQ_c12722/f1p5/4093	i4_HQ_c17189/f1p21/4318	i4_HQ_c6971/f1p4/4183	i4_LQ_c15469/f1p16/4897	i4_HQ_c576/f3p43/4016	i3_LQ_c14251/f1p0/3011	i3_HQ_c923/f3p6/3575
			i4_LQ_c15489/f1p8/4299	i4_LQ_c14833/f1p8/4318	i6_HQ_c2752/f1p19/6255	i4_LQ_c18425/f2p2/4103	i4_HQ_c8385/f1p36/4471	i4_HQ_c1283/f1p500/4605	i4_HQ_c17296/f1p7/4391	i4_HQ_c7374/f1p12/4649	i4_LQ_c15500/f1p50/4172	i4_HQ_c5882/f1p11/4310	i3_LQ_c14260/f1p3/3109	i3_HQ_c9481/f3p26/3661
			i4_LQ_c1550/f1p45/4514	i4_LQ_c15259/f1p16/4271	i6_HQ_c2795/f1p32/6124	i4_LQ_c2271/f1p7/4207	i4_HQ_c873/f2p35/4630	i4_HQ_c13330/f1p11/4647	i4_HQ_c17605/f1p82/4595	i4_HQ_c7406/f1p5/4153	i4_LQ_c15591/f1p25/4554	i4_HQ_c593/f1p9/4374	i3_LQ_c14475/f1p2/3392	i3_HQ_c954/f3p3/3397
			i4_LQ_c15901/f1p2/4240	i4_LQ_c15268/f1p5/4458	i6_HQ_c28/f3p130/6337	i4_LQ_c241/f4p4/4286	i4_HQ_c879/f2p4/4228	i4_HQ_c13472/f1p11/4656	i4_HQ_c18624/f2p2/4819	i4_HQ_c7475/f1p15/4641	i4_LQ_c16174/f1p25/4118	i4_HQ_c6082/f1p14/4670	i3_LQ_c14631/f1p10/3441	i3_HQ_c9585/f1p18/3359
			i4_LQ_c16205/f1p62/4392	i4_LQ_c15591/f1p25/4554	i6_HQ_c3146/f1p201/6342	i4_LQ_c2506/f1p1/4961	i4_HQ_c957/f2p7/4020	i4_HQ_c14131/f1p20/4041	i4_HQ_c187/f11p25/4272	i4_HQ_c7711/f1p27/4471	i4_LQ_c16437/f1p22/4768	i4_HQ_c6243/f1p5/4901	i3_LQ_c14637/f1p0/3072	i3_HQ_c9604/f1p18/3517
			i4_LQ_c1620/f1p6/4947	i4_LQ_c15627/f1p10/4387	i6_HQ_c4023/f1p21/6914	i4_LQ_c2774/f1p6/4320	i4_HQ_c9795/f1p18/4925	i4_HQ_c1431/f1p25/4645	i4_HQ_c18900/f1p17/4477	i4_HQ_c7757/f1p20/4695	i4_LQ_c16518/f1p19/4651	i4_HQ_c6616/f1p14/4804	i3_LQ_c14717/f1p9/3560	i3_HQ_c96/f1p19/3442
			i4_LQ_c16728/f1p11/3986	i4_LQ_c16181/f1p11/4106	i6_HQ_c4033/f1p26/6140	i4_LQ_c2860/f1p4/4066	i4_LQ_c10090/f1p36/4459	i4_HQ_c14770/f1p631/4794	i4_HQ_c1893/f2p1389/4113	i4_HQ_c7817/f1p89/4120	i4_LQ_c17321/f1p6/4042	i4_HQ_c6935/f1p19/4424	i3_LQ_c14969/f1p1/3645	i3_HQ_c9764/f1p11/3411
			i4_LQ_c1724/f1p4/4669	i4_LQ_c16230/f1p3/4114	i6_HQ_c4110/f1p16/6507	i4_LQ_c3511/f1p32/4695	i4_LQ_c10250/f1p3/4679	i4_HQ_c14792/f1p7/4676	i4_HQ_c1918/f1p15/4099	i4_HQ_c795/f2p24/4640	i4_LQ_c17594/f1p247/4266	i4_HQ_c6971/f1p4/4183	i3_LQ_c16061/f1p4/4160	i3_HQ_c976/f3p13/3116
			i4_LQ_c17593/f1p5/4648	i4_LQ_c16333/f1p26/4523	i6_HQ_c4322/f1p36/6078	i4_LQ_c3574/f1p14/4921	i4_LQ_c10406/f1p6/4824	i4_HQ_c14998/f1p148/4049	i4_HQ_c19353/f1p9/4433	i4_HQ_c8064/f1p35/4159	i4_LQ_c17651/f1p1/4974	i4_HQ_c7475/f1p15/4641	i3_LQ_c16385/f1p32/3258	i3_HQ_c9848/f1p1/3045
			i4_LQ_c18425/f2p2/4103	i4_LQ_c16437/f1p22/4768	i6_HQ_c4463/f1p178/6964	i4_LQ_c4315/f1p5/4956	i4_LQ_c10791/f1p6/4066	i4_HQ_c15002/f1p10/4157	i4_HQ_c19380/f1p8/4160	i4_HQ_c8076/f1p28/4710	i4_LQ_c19402/f1p20/4460	i4_HQ_c7953/f1p14/4891	i3_LQ_c1860/f1p3/4012	i3_HQ_c986/f3p27/3736
			i4_LQ_c2506/f1p1/4961	i4_LQ_c1645/f1p8/4646	i6_HQ_c4634/f1p23/6204	i4_LQ_c4342/f1p3/4107	i4_LQ_c10947/f1p26/5011	i4_HQ_c15080/f1p76/4520	i4_HQ_c19862/f4p31/4543	i4_HQ_c8246/f1p22/4820	i4_LQ_c2236/f1p4/4795	i4_HQ_c8096/f1p17/4525	i3_LQ_c2140/f1p2/3788	i3_HQ_c9962/f1p25/3089
			i4_LQ_c2860/f1p4/4066	i4_LQ_c16518/f1p19/4651	i6_HQ_c4721/f1p19/6881	i4_LQ_c4434/f1p11/4103	i4_LQ_c11171/f1p102/4273	i4_HQ_c1541/f1p22/3983	i4_HQ_c2385/f1p18/4393	i4_HQ_c8287/f1p18/4356	i4_LQ_c2392/f1p5/4303	i4_HQ_c8123/f1p20/4603	i3_LQ_c2214/f1p1/3695	i3_HQ_c9963/f1p2/3561
			i4_LQ_c3511/f1p32/4695	i4_LQ_c16734/f1p2/4478	i6_HQ_c5003/f3p40/6515	i4_LQ_c5121/f1p56/3350	i4_LQ_c11189/f1p16/4711	i4_HQ_c15924/f1p112/4783	i4_HQ_c248/f7p18/4597	i4_HQ_c8322/f1p17/4035	i4_LQ_c2528/f1p7/4809	i4_HQ_c8148/f1p20/4477	i3_LQ_c2479/f1p19/3357	i3_LQ_c10106/f1p4/3586
			i4_LQ_c3574/f1p14/4921	i4_LQ_c16972/f1p2/4280	i6_HQ_c578/f1p31/6617	i4_LQ_c5460/f1p15/4766	i4_LQ_c12641/f1p8/4381	i4_HQ_c1630/f1p258/4497	i4_HQ_c249/f7p106/4054	i4_HQ_c8663/f1p336/4679	i4_LQ_c2748/f1p14/4222	i4_HQ_c8168/f1p63/4608	i3_LQ_c2576/f1p17/3793	i3_LQ_c10246/f1p2/3834
			i4_LQ_c5121/f1p56/3350	i4_LQ_c17491/f1p0/4477	i6_HQ_c61/f2p17/6432	i4_LQ_c5947/f1p2/4840	i4_LQ_c1287/f1p4/4635	i4_HQ_c16344/f1p10/4915	i4_HQ_c2738/f1p16/4347	i4_HQ_c873/f2p35/4630	i4_LQ_c2844/f1p8/4307	i4_HQ_c8322/f1p17/4035	i3_LQ_c2739/f1p1/3483	i3_LQ_c10274/f1p5/3404
			i4_LQ_c5743/f1p22/4144	i4_LQ_c19843/f2p24/4222	i6_HQ_c793/f1p500/6547	i4_LQ_c6048/f1p10/4860	i4_LQ_c13510/f1p7/4545	i4_HQ_c1657/f1p202/4639	i4_HQ_c2797/f1p4/4054	i4_HQ_c8788/f6p48/4465	i4_LQ_c3353/f1p1/4203	i4_HQ_c8377/f1p14/4463	i3_LQ_c3797/f1p0/3303	i3_LQ_c10418/f1p2/3831
			i4_LQ_c6048/f1p10/4860	i4_LQ_c2163/f1p4/4366	i6_HQ_c985/f1p12/6287	i4_LQ_c6181/f1p105/4205	i4_LQ_c13954/f1p13/3838	i4_HQ_c166/f14p41/4189	i4_HQ_c289/f6p158/4353	i4_HQ_c8795/f1p60/4181	i4_LQ_c5299/f1p25/4115	i4_HQ_c8386/f1p25/4206	i3_LQ_c3852/f1p22/3245	i3_LQ_c10975/f1p2/3462
			i4_LQ_c6144/f1p2/4795	i4_LQ_c2701/f1p4/4964	i6_LQ_c1178/f1p12/6047	i4_LQ_c6185/f1p8/5105	i4_LQ_c14563/f1p4/4360	i4_HQ_c16820/f1p4/4137	i4_HQ_c306/f4p11/4618	i4_HQ_c9013/f1p27/4525	i4_LQ_c5464/f1p5/4343	i4_HQ_c873/f2p35/4630	i3_LQ_c4134/f1p11/3360	i3_LQ_c10990/f1p1/3030
			i4_LQ_c6181/f1p105/4205	i4_LQ_c2748/f1p14/4222	i6_LQ_c120/f2p1/6452	i4_LQ_c6527/f1p4/4289	i4_LQ_c14573/f1p3/4069	i4_HQ_c17120/f1p14/4541	i4_HQ_c3083/f1p43/4558	i4_HQ_c9269/f1p142/4584	i4_LQ_c6456/f1p5/4110	i4_HQ_c8993/f1p88/4652	i3_LQ_c4191/f1p4/3217	i3_LQ_c11134/f1p1/3688
			i4_LQ_c6527/f1p4/4289	i4_LQ_c4271/f1p11/4473	i6_LQ_c1266/f1p86/6722	i4_LQ_c6578/f1p8/4157	i4_LQ_c15285/f1p17/4727	i4_HQ_c17290/f1p15/4319	i4_HQ_c317/f1p21/4276	i4_HQ_c9795/f1p18/4925	i4_LQ_c6467/f1p8/4329	i4_HQ_c8998/f1p30/4670	i3_LQ_c4198/f1p1/3633	i3_LQ_c11346/f1p64/3702
			i4_LQ_c6578/f1p8/4157	i4_LQ_c4315/f1p5/4956	i6_LQ_c1359/f1p15/6107	i4_LQ_c6618/f1p2/4080	i4_LQ_c15380/f1p2/4768	i4_HQ_c17519/f1p5/4234	i4_HQ_c352/f5p12/4717	i4_HQ_c9874/f1p7/4078	i4_LQ_c6739/f1p3/4398	i4_HQ_c9236/f1p68/4445	i3_LQ_c4252/f1p1/3288	i3_LQ_c11445/f1p4/3907
			i4_LQ_c6667/f1p16/4368	i4_LQ_c4342/f1p3/4107	i6_LQ_c2482/f1p16/6298	i4_LQ_c6756/f1p7/4275	i4_LQ_c15469/f1p16/4897	i4_HQ_c17605/f1p82/4595	i4_HQ_c3558/f1p4/4394	i4_HQ_c9976/f1p52/4243	i4_LQ_c7690/f1p8/4276	i4_HQ_c9269/f1p142/4584	i3_LQ_c4447/f1p2/3673	i3_LQ_c12206/f1p5/3251
			i4_LQ_c6810/f1p7/4836	i4_LQ_c4855/f1p10/4954	i6_LQ_c2822/f1p3/6972	i4_LQ_c701/f2p6/4218	i4_LQ_c15489/f1p8/4299	i4_HQ_c18094/f4p11/5031	i4_HQ_c395/f6p18/4499	i4_LQ_c10090/f1p36/4459	i4_LQ_c7763/f1p9/4728	i4_HQ_c942/f2p14/4184	i3_LQ_c4967/f1p37/3395	i3_LQ_c12630/f1p5/3712
			i4_LQ_c701/f2p6/4218	i4_LQ_c4998/f1p35/4427	i6_LQ_c3084/f1p21/6135	i4_LQ_c7258/f1p2/4431	i4_LQ_c15500/f1p50/4172	i4_HQ_c18196/f1p4/4677	i4_HQ_c400/f4p38/4209	i4_LQ_c10406/f1p6/4824	i4_LQ_c8009/f1p24/4440	i4_HQ_c9569/f1p7/4660	i3_LQ_c525/f1p5/3502	i3_LQ_c13181/f1p598/3301
			i4_LQ_c7258/f1p2/4431	i4_LQ_c5299/f1p25/4115	i6_LQ_c3103/f1p16/6065	i4_LQ_c7491/f1p30/4679	i4_LQ_c15821/f1p40/4704	i4_HQ_c18245/f1p17/4919	i4_HQ_c4667/f1p0/4380	i4_LQ_c10791/f1p6/4066	i4_LQ_c8867/f1p5/4274	i4_HQ_c957/f2p7/4020	i3_LQ_c5503/f1p0/3068	i3_LQ_c13401/f1p9/3743
			i4_LQ_c7665/f1p3/4833	i4_LQ_c5413/f1p0/3914	i6_LQ_c310/f1p1/6162	i4_LQ_c7499/f1p14/4136	i4_LQ_c15921/f1p9/4152	i4_HQ_c18316/f2p1/4400	i4_HQ_c482/f5p6/4183	i4_LQ_c10947/f1p26/5011	i4_LQ_c9461/f1p8/4505	i4_HQ_c9865/f1p34/4056	i3_LQ_c5865/f1p1/3545	i3_LQ_c13436/f1p3/3137
			i4_LQ_c7984/f1p2/4787	i4_LQ_c5787/f1p97/4390	i6_LQ_c3677/f1p14/6042	i4_LQ_c7984/f1p2/4787	i4_LQ_c16205/f1p62/4392	i4_HQ_c18532/f2p177/4082	i4_HQ_c491/f4p22/4079	i4_LQ_c11171/f1p102/4273	i4_LQ_c9579/f1p65/4115	i4_HQ_c9874/f1p7/4078	i3_LQ_c6038/f1p9/3738	i3_LQ_c13969/f1p53/3121
			i4_LQ_c8188/f1p4/4308	i4_LQ_c6467/f1p8/4329	i6_LQ_c3694/f1p0/6463	i4_LQ_c8188/f1p4/4308	i4_LQ_c17593/f1p5/4648	i4_HQ_c187/f11p25/4272	i4_HQ_c5266/f1p176/4150	i4_LQ_c11189/f1p16/4711	i5_HQ_c124/f3p18/5228	i4_HQ_c993/f2p35/4063	i3_LQ_c6047/f1p36/3548	i3_LQ_c14443/f1p3/3020
			i4_LQ_c8309/f1p15/4054	i4_LQ_c7491/f1p30/4679	i6_LQ_c4105/f1p6/6626	i4_LQ_c8570/f1p20/4957	i4_LQ_c17651/f1p1/4974	i4_HQ_c18897/f10p6/4469	i4_HQ_c539/f3p33/4278	i4_LQ_c11789/f1p5/4195	i5_HQ_c1376/f1p28/5770	i4_LQ_c10090/f1p36/4459	i3_LQ_c6085/f1p0/3650	i3_LQ_c14715/f1p3/3571
			i4_LQ_c8355/f1p8/4899	i4_LQ_c7717/f1p28/4884	i6_LQ_c4113/f1p20/6480	i4_LQ_c9698/f1p8/4362	i4_LQ_c18456/f2p12/4216	i4_HQ_c1918/f1p15/4099	i4_HQ_c5486/f1p10/4447	i4_LQ_c12641/f1p8/4381	i5_HQ_c153/f1p82/5935	i4_LQ_c10916/f1p6/4188	i3_LQ_c6530/f1p3/2982	i3_LQ_c14780/f1p0/3542
			i4_LQ_c8531/f1p28/4376	i4_LQ_c7763/f1p9/4728	i6_LQ_c4281/f1p0/6522	i4_LQ_c9996/f1p10/4762	i4_LQ_c18593/f1p15/4220	i4_HQ_c19286/f1p6/4330	i4_HQ_c5592/f1p16/4256	i4_LQ_c1287/f1p4/4635	i5_HQ_c1658/f1p40/57	i4_LQ_c10947/f1p26/5011	i3_LQ_c6643/f1p6/2884	i3_LQ_c14867/f1p1/3896
			i4_LQ_c8570/f1p20/4957	i4_LQ_c7774/f1p2/4556	i6_LQ_c4372/f1p4/5998	i5_HQ_c155/f3p69/5516	i4_LQ_c19402/f1p20/4460	i4_HQ_c19343/f1p5/4391	i4_HQ_c5621/f1p177/4274	i4_LQ_c13510/f1p7/4545	i5_HQ_c1674/f1p33/5767	i4_LQ_c11212/f1p1/4017	i3_LQ_c6715/f1p11/3040	i3_LQ_c15221/f1p3/3239
			i4_LQ_c9996/f1p10/4762	i4_LQ_c8104/f1p3/4561	i6_LQ_c4776/f1p0/6124	i5_HQ_c1826/f1p23/5913	i4_LQ_c2800/f1p0/4176	i4_HQ_c19362/f1p20/4793	i4_HQ_c5627/f1p16/4180	i4_LQ_c1355/f1p8/4126	i5_HQ_c1883/f1p34/5795	i4_LQ_c11610/f1p15/4457	i3_LQ_c6772/f1p0/3476	i3_LQ_c15288/f1p3/3691
			i5_HQ_c101/f4p17/5412	i4_LQ_c816/f2p41/4342	i6_LQ_c4985/f1p5/6530	i5_HQ_c1909/f1p15/5490	i4_LQ_c2847/f1p1/4173	i4_HQ_c1962/f1p181/4240	i4_HQ_c5636/f1p75/4851	i4_LQ_c1411/f1p7/4025	i5_HQ_c1978/f1p745/4679	i4_LQ_c11686/f1p10/3965	i3_LQ_c6844/f1p11/3717	i3_LQ_c15348/f1p8/3251
			i5_HQ_c108/f3p31/5838	i4_LQ_c832/f2p5/4365	i6_LQ_c623/f1p3/6451	i5_HQ_c2348/f1p17/5143	i4_LQ_c5492/f1p5/4929	i4_HQ_c19646/f1p12/4568	i4_HQ_c5697/f1p14/4171	i4_LQ_c15279/f1p2/4991	i5_HQ_c2636/f1p172/5094	i4_LQ_c1182/f1p2/4185	i3_LQ_c6943/f1p6/2952	i3_LQ_c15415/f1p7/3357
			i5_HQ_c111/f4p11/5269	i4_LQ_c9656/f1p6/4410	i6_LQ_c767/f1p10/6113	i5_HQ_c2392/f1p55/5152	i4_LQ_c5593/f1p156/4315	i4_HQ_c19685/f1p13/4212	i4_HQ_c5778/f1p11/4114	i4_LQ_c15348/f1p6/4141	i5_HQ_c2960/f1p23/5061	i4_LQ_c11936/f1p4/4076	i3_LQ_c6959/f1p23/3676	i3_LQ_c15670/f1p2/3405
			i5_HQ_c1442/f1p20/5823	i4_LQ_c9716/f1p2/4127	i6_LQ_c845/f1p15/6354	i5_HQ_c2534/f1p15/5425	i4_LQ_c5707/f1p9/4699	i4_HQ_c211/f8p15/4079	i4_HQ_c6177/f1p86/4748	i4_LQ_c15489/f1p8/4299	i5_HQ_c309/f2p30/5883	i4_LQ_c12002/f1p5/4635	i3_LQ_c7085/f1p0/3251	i3_LQ_c15938/f1p15/3420
			i5_HQ_c1467/f1p5/5566	i4_LQ_c9881/f1p2/4299	i6_LQ_c870/f1p4/6838	i5_HQ_c2539/f1p10/5197	i4_LQ_c5864/f1p17/4334	i4_HQ_c2177/f1p6/4162	i4_HQ_c6342/f1p88/4217	i4_LQ_c15921/f1p9/4152	i5_HQ_c3410/f1p40/5076	i4_LQ_c1300/f1p0/4595	i3_LQ_c7095/f1p16/2847	i3_LQ_c16017/f1p3/3789
			i5_HQ_c1882/f1p17/6140	i5_HQ_c1148/f1p37/5334	i7_HQ_c1510/f1p25/8057	i5_HQ_c2603/f1p27/5539	i4_LQ_c8309/f1p15/4054	i4_HQ_c2317/f1p179/4036	i4_HQ_c6366/f1p49/4342	i4_LQ_c15950/f1p1383/4401	i5_HQ_c40/f8p36/5966	i4_LQ_c13510/f1p7/4545	i3_LQ_c7656/f1p31/4037	i3_LQ_c2099/f1p280/3776
			i5_HQ_c227/f2p11/5855	i5_HQ_c1376/f1p28/5770	i7_HQ_c1722/f1p36/7249	i5_HQ_c2676/f1p20/5414	i4_LQ_c8355/f1p8/4899	i4_HQ_c242/f7p2/4437	i4_HQ_c6409/f1p124/4291	i4_LQ_c16181/f1p11/4106	i5_HQ_c45/f1p39/5869	i4_LQ_c15007/f1p3/4839	i3_LQ_c7675/f1p17/3982	i3_LQ_c2362/f1p13/3515
			i5_HQ_c2341/f1p20/5122	i5_HQ_c153/f1p82/5935	i7_HQ_c1875/f1p41/7272	i5_HQ_c2715/f1p39/5219	i4_LQ_c8405/f1p8/4708	i4_HQ_c2480/f1p2/4088	i4_HQ_c6555/f1p32/4328	i4_LQ_c16205/f1p62/4392	i5_HQ_c4775/f1p17/6004	i4_LQ_c1505/f1p18/4762	i3_LQ_c7736/f1p15/2956	i3_LQ_c2425/f1p3/3060
			i5_HQ_c2348/f1p17/5143	i5_HQ_c15/f1p5/5651	i7_HQ_c1911/f1p63/7255	i5_HQ_c277/f2p46/53	i4_LQ_c8486/f1p24/4236	i4_HQ_c248/f7p18/4597	i4_HQ_c6725/f1p370/4152	i4_LQ_c16333/f1p26/4523	i5_HQ_c4787/f1p82/6013	i4_LQ_c15279/f1p2/4991	i3_LQ_c7743/f1p77/3634	i3_LQ_c2922/f1p62/3411
			i5_HQ_c2676/f1p20/5414	i5_HQ_c1674/f1p33/5767	i7_HQ_c2019/f2p157/7082	i5_HQ_c2813/f1p27/55	i4_LQ_c9173/f1p3/4039	i4_HQ_c263/f15p81/4116	i4_HQ_c6726/f1p9/4561	i4_LQ_c16972/f1p2/4280	i5_HQ_c4856/f1p56/5683	i4_LQ_c15313/f1p16/4135	i3_LQ_c7892/f1p2/3042	i3_LQ_c3451/f1p1/3863
			i5_HQ_c277/f2p46/53	i5_HQ_c1978/f1p745/4679	i7_HQ_c23/f2p15/7139	i5_HQ_c288/f2p12/5720	i4_LQ_c9579/f1p65/4115	i4_HQ_c2733/f3p4/4293	i4_HQ_c699/f1p31/4817	i4_LQ_c18456/f2p12/4216	i5_HQ_c5119/f1p27/5920	i4_LQ_c15348/f1p6/4141	i3_LQ_c7916/f1p11/4013	i3_LQ_c4107/f1p100/3602
			i5_HQ_c288/f2p12/5720	i5_HQ_c200/f2p45/5281	i7_HQ_c472/f1p22/7063	i5_HQ_c2959/f1p49/5491	i4_LQ_c9786/f1p22/4723	i4_HQ_c2934/f2p42/4307	i4_HQ_c7152/f1p6/4308	i4_LQ_c18593/f1p15/4220	i5_HQ_c5341/f1p16/6002	i4_LQ_c15489/f1p8/4299	i3_LQ_c8480/f1p5/3358	i3_LQ_c4494/f1p5/3689
			i5_HQ_c3012/f1p24/5439	i5_HQ_c253/f2p34/5736	i7_HQ_c5/f2p110/7060	i5_HQ_c3215/f1p70/5326	i5_HQ_c101/f4p17/5412	i4_HQ_c369/f6p35/4808	i4_HQ_c7303/f1p92/4487	i4_LQ_c1924/f2p7/4027	i5_HQ_c5815/f1p35/5342	i4_LQ_c16205/f1p62/4392	i3_LQ_c8716/f1p1/3923	i3_LQ_c4641/f1p10/3122
			i5_HQ_c304/f2p25/5559	i5_HQ_c259/f2p11/5132	i7_HQ_c892/f1p35/7359	i5_HQ_c3264/f1p151/5386	i5_HQ_c108/f3p31/5838	i4_HQ_c397/f4p29/4155	i4_HQ_c7438/f1p42/4760	i4_LQ_c19843/f2p24/4222	i5_HQ_c5925/f1p40/4897	i4_LQ_c16728/f1p11/3986	i3_LQ_c8776/f1p0/3455	i3_LQ_c4678/f1p4/3925
			i5_HQ_c3200/f1p33/5013	i5_HQ_c2793/f1p27/5717	i7_LQ_c1040/f1p4/7032	i5_HQ_c3593/f1p46/5121	i5_HQ_c158/f3p34/5919	i4_HQ_c400/f4p38/4209	i4_HQ_c747/f2p17/4979	i4_LQ_c4511/f1p6/4029	i5_HQ_c6095/f1p19/5224	i4_LQ_c17026/f1p2/4551	i3_LQ_c9469/f1p1/3855	i3_LQ_c4874/f1p3/3633
			i5_HQ_c3264/f1p151/5386	i5_HQ_c3047/f1p4/5491	i7_LQ_c1105/f1p2/7190	i5_HQ_c3687/f1p183/5446	i5_HQ_c1658/f1p40/57	i4_HQ_c4123/f2p12/4761	i4_HQ_c7535/f1p8/4972	i4_LQ_c4587/f1p3/5021	i5_HQ_c6168/f1p39/5124	i4_LQ_c18425/f2p2/4103	i3_LQ_c9620/f1p29/3860	i3_LQ_c5904/f1p30/3307
			i5_HQ_c3460/f1p27/5357	i5_HQ_c3088/f1p15/56	i7_LQ_c118/f1p4/7287	i5_HQ_c3859/f1p46/5224	i5_HQ_c1674/f1p33/5767	i4_HQ_c432/f7p32/4771	i4_HQ_c7609/f1p12/4338	i4_LQ_c5299/f1p25/4115	i5_HQ_c7132/f1p41/5739	i4_LQ_c1924/f2p7/4027	i3_LQ_c9892/f1p1/3354	i3_LQ_c5976/f1p2/3162
			i5_HQ_c3593/f1p46/5121	i5_HQ_c3214/f1p12/5398	i7_LQ_c1659/f1p8/7143	i5_HQ_c46/f7p94/5075	i5_HQ_c1813/f1p39/5339	i4_HQ_c4368/f1p12/4366	i4_HQ_c7630/f1p28/4178	i4_LQ_c5492/f1p5/4929	i5_HQ_c7138/f1p36/5762	i4_LQ_c19341/f1p6/4075	i4_HQ_c10078/f1p10/4548	i3_LQ_c6082/f1p1/3044
			i5_HQ_c3632/f1p16/5337	i5_HQ_c3261/f1p25/4999	i7_LQ_c1879/f1p15/7570	i5_HQ_c4720/f1p84/5126	i5_HQ_c2261/f1p27/5033	i4_HQ_c463/f3p10/4673	i4_HQ_c7918/f1p27/4314	i4_LQ_c5593/f1p156/4315	i5_HQ_c7200/f1p27/5730	i4_LQ_c2058/f1p29/4629	i4_HQ_c1035/f2p52/4416	i3_LQ_c6116/f1p5/3465
			i5_HQ_c4668/f1p12/57	i5_HQ_c3607/f1p112/5431	i7_LQ_c1997/f1p8/7112	i5_HQ_c4894/f1p14/5793	i5_HQ_c227/f2p11/5855	i4_HQ_c4667/f1p0/4380	i4_HQ_c8127/f1p4/4513	i4_LQ_c5693/f1p29/4415	i5_HQ_c7331/f1p64/5918	i4_LQ_c2271/f1p7/4207	i4_HQ_c10363/f1p12/4081	i3_LQ_c6286/f1p23/3051
			i5_HQ_c46/f7p94/5075	i5_HQ_c3687/f1p183/5446	i7_LQ_c454/f1p27/7759	i5_HQ_c52/f5p42/5731	i5_HQ_c2440/f1p23/5114	i4_HQ_c4883/f1p6/4125	i4_HQ_c8266/f1p62/4315	i4_LQ_c5707/f1p9/4699	i5_HQ_c7495/f1p9/5443	i4_LQ_c241/f4p4/4286	i4_HQ_c10634/f1p10/4922	i3_LQ_c6412/f1p1/3785
			i5_HQ_c4775/f1p17/6004	i5_HQ_c3859/f1p46/5224	i7_LQ_c463/f1p20/6847	i5_HQ_c5464/f1p36/5189	i5_HQ_c2719/f1p35/5198	i4_HQ_c524/f3p324/4903	i4_HQ_c831/f2p9/4624	i4_LQ_c5864/f1p17/4334	i5_HQ_c75/f1p19/5965	i4_LQ_c2729/f1p17/4780	i4_HQ_c10799/f1p50/4250	i3_LQ_c6513/f1p36/3588
			i5_HQ_c481/f1p25/5775	i5_HQ_c3866/f1p19/5117	i7_LQ_c880/f1p3/7310	i5_HQ_c546/f1p29/5452	i5_HQ_c2853/f1p24/5613	i4_HQ_c5266/f1p176/4150	i4_HQ_c8550/f1p17/4978	i4_LQ_c6817/f1p11/4527	i5_HQ_c855/f1p35/5532	i4_LQ_c346/f2p4/4781	i4_HQ_c1083/f2p17/4785	i3_LQ_c6707/f1p91/2957
			i5_HQ_c4889/f1p6/5890	i5_HQ_c4012/f1p160/5369	i8_HQ_c174/f1p10/7850	i5_HQ_c6163/f1p2417/54	i5_HQ_c299/f2p12/5713	i4_HQ_c5585/f1p31/4065	i4_HQ_c8673/f1p19/4425	i4_LQ_c8018/f1p8/4733	i5_HQ_c948/f1p186/57	i4_LQ_c3511/f1p32/4695	i4_HQ_c11261/f1p77/4166	i3_LQ_c6812/f1p5/2928
			i5_HQ_c5658/f1p32/5055	i5_HQ_c443/f1p78/5019	i8_HQ_c95/f1p117/8237	i5_HQ_c6202/f1p32/5475	i5_HQ_c3012/f1p24/5439	i4_HQ_c5592/f1p16/4256	i4_HQ_c8786/f1p44/4046	i4_LQ_c816/f2p41/4342	i5_LQ_c112/f2p1/5996	i4_LQ_c3574/f1p14/4921	i4_HQ_c1178/f1p217/4084	i3_LQ_c7027/f1p10/3593
			i5_HQ_c6028/f1p676/5711	i5_HQ_c4787/f1p82/6013	i8_LQ_c695/f1p28/8227	i5_HQ_c6313/f1p25/5691	i5_HQ_c304/f2p25/5559	i4_HQ_c5621/f1p177/4274	i4_HQ_c9185/f1p14/4076	i4_LQ_c8355/f1p8/4899	i5_LQ_c1513/f1p13/5756	i4_LQ_c4315/f1p5/4956	i4_HQ_c11986/f1p8/4573	i3_LQ_c7069/f1p12/3206
			i5_HQ_c6202/f1p32/5475	i5_HQ_c47/f6p9/5230	i8_LQ_c980/f1p17/8178	i5_HQ_c6390/f1p24/5081	i5_HQ_c3144/f1p33/5236	i4_HQ_c5636/f1p75/4851	i4_HQ_c926/f2p158/4028	i4_LQ_c8486/f1p24/4236	i5_LQ_c1597/f1p9/5414	i4_LQ_c4342/f1p3/4107	i4_HQ_c1223/f1p6/4022	i3_LQ_c7125/f1p230/3176
			i5_HQ_c6214/f1p48/58	i5_HQ_c4856/f1p56/5683	i9_LQ_c45/f1p0/9492	i5_HQ_c6479/f1p16/5593	i5_HQ_c3200/f1p33/5013	i4_HQ_c5697/f1p14/4171	i4_HQ_c9306/f1p104/4255	i4_LQ_c9173/f1p3/4039	i5_LQ_c1793/f1p15/5778	i4_LQ_c4434/f1p11/4103	i4_HQ_c12722/f1p5/4093	i3_LQ_c7188/f1p8/3034
			i5_HQ_c6313/f1p25/5691	i5_HQ_c50/f5p63/5215		i5_HQ_c6483/f1p31/6052	i5_HQ_c3343/f1p349/5090	i4_HQ_c5700/f1p200/4966	i4_HQ_c9404/f1p18/4835	i4_LQ_c9786/f1p22/4723	i5_LQ_c3006/f1p0/5279	i4_LQ_c4511/f1p6/4029	i4_HQ_c12909/f1p11/4012	i3_LQ_c7351/f1p4/3866
			i5_HQ_c6390/f1p24/5081	i5_HQ_c5119/f1p27/5920		i5_HQ_c6538/f1p36/5813	i5_HQ_c3380/f1p20/5335	i4_HQ_c6082/f1p14/4670	i4_HQ_c9457/f1p6/4972	i4_LQ_c9881/f1p2/4299	i5_LQ_c3063/f1p6/5367	i4_LQ_c4587/f1p3/5021	i4_HQ_c12942/f1p9/4454	i3_LQ_c7776/f1p3/3977
			i5_HQ_c6479/f1p16/5593	i5_HQ_c6169/f1p13/5128		i5_HQ_c7273/f1p96/5965	i5_HQ_c3503/f1p22/5096	i4_HQ_c6138/f1p26/4908	i4_HQ_c9503/f1p50/4167	i4_LQ_c9926/f1p7/4900	i5_LQ_c3327/f1p6/5151	i4_LQ_c5121/f1p56/3350	i4_HQ_c1321/f1p90/4250	i3_LQ_c7788/f1p5/3322
			i5_HQ_c7273/f1p96/5965	i5_HQ_c6378/f1p28/5133		i5_HQ_c7396/f1p32/5724	i5_HQ_c3632/f1p16/5337	i4_HQ_c6159/f1p21/4036	i4_HQ_c951/f2p68/4082	i5_HQ_c108/f3p31/5838	i5_LQ_c3328/f1p17/5616	i4_LQ_c5171/f1p39/4045	i4_HQ_c1367/f1p49/4283	i3_LQ_c7855/f1p9/3393
			i5_HQ_c7373/f1p25/5572	i5_HQ_c7200/f1p27/5730		i5_HQ_c7585/f2p30/51	i5_HQ_c3942/f1p23/5125	i4_HQ_c6219/f1p31/4693	i4_HQ_c954/f3p2/4084	i5_HQ_c1336/f1p8/5076	i5_LQ_c3359/f1p22/55	i4_LQ_c5460/f1p15/4766	i4_HQ_c14075/f1p60/4661	i3_LQ_c7899/f1p16/3748
			i5_HQ_c7441/f1p14/5741	i5_HQ_c7495/f1p9/5443		i5_HQ_c75/f2p50/55	i5_HQ_c394/f1p20/5283	i4_HQ_c6342/f1p88/4217	i4_HQ_c965/f2p23/4199	i5_HQ_c1583/f1p16/5673	i5_LQ_c340/f1p5/5340	i4_LQ_c5693/f1p29/4415	i4_HQ_c14153/f1p14/4429	i3_LQ_c7942/f1p14/4041
			i5_HQ_c75/f2p50/55	i5_HQ_c7548/f1p19/56		i5_HQ_c7612/f2p31/5287	i5_HQ_c40/f8p36/5966	i4_HQ_c6385/f1p14/4651	i4_HQ_c9817/f1p38/4635	i5_HQ_c158/f3p34/5919	i5_LQ_c3501/f1p32/5231	i4_LQ_c6181/f1p105/4205	i4_HQ_c14587/f1p9/4202	i3_LQ_c8205/f1p56/3584
			i5_HQ_c78/f3p51/54	i5_HQ_c927/f1p41/5320		i5_HQ_c78/f3p51/54	i5_HQ_c440/f1p33/5036	i4_HQ_c6879/f1p30/4812	i4_HQ_c9923/f1p28/4717	i5_HQ_c1674/f1p33/5767	i5_LQ_c3585/f1p16/5522	i4_LQ_c6527/f1p4/4289	i4_HQ_c145/f14p132/4212	i3_LQ_c8250/f1p0/3977
			i5_LQ_c1457/f1p5/5219	i5_HQ_c948/f1p186/57		i5_HQ_c948/f1p186/57	i5_HQ_c4668/f1p12/57	i4_HQ_c6935/f1p19/4424	i4_HQ_c993/f2p35/4063	i5_HQ_c1813/f1p39/5339	i5_LQ_c4538/f1p49/5616	i4_LQ_c6667/f1p16/4368	i4_HQ_c14866/f1p13/4418	i3_LQ_c8284/f1p5/3945
			i5_LQ_c1795/f1p17/4871	i5_HQ_c94/f3p37/5914		i5_LQ_c1396/f1p12/5739	i5_HQ_c4775/f1p17/6004	i4_HQ_c7088/f1p28/4814	i4_LQ_c10227/f1p18/4357	i5_HQ_c1825/f1p21/5384	i5_LQ_c4662/f1p9/5781	i4_LQ_c7084/f1p4/4618	i4_HQ_c1493/f1p75/4925	i3_LQ_c8748/f1p2/3729
			i5_LQ_c190/f2p8/5838	i5_LQ_c1330/f1p9/5832		i5_LQ_c140/f1p15/5893	i5_HQ_c481/f1p25/5775	i4_HQ_c7152/f1p6/4308	i4_LQ_c10521/f1p29/4150	i5_HQ_c2261/f1p27/5033	i5_LQ_c4759/f1p21/5073	i4_LQ_c7499/f1p14/4136	i4_HQ_c14958/f1p53/4536	i3_LQ_c8896/f1p1/3114
			i5_LQ_c2269/f1p11/5319	i5_LQ_c1513/f1p13/5756		i5_LQ_c1457/f1p5/5219	i5_HQ_c4889/f1p6/5890	i4_HQ_c7438/f1p42/4760	i4_LQ_c1067/f2p1/4265	i5_HQ_c227/f2p11/5855	i5_LQ_c5499/f1p2/5763	i4_LQ_c7984/f1p2/4787	i4_HQ_c15066/f1p54/4470	i3_LQ_c9456/f1p3/3581
			i5_LQ_c3216/f1p17/5218	i5_LQ_c2548/f1p16/5176		i5_LQ_c1795/f1p17/4871	i5_HQ_c5131/f1p264/6041	i4_HQ_c7556/f1p14/4815	i4_LQ_c1098/f1p96/3989	i5_HQ_c2373/f1p39/5093	i5_LQ_c5646/f1p2/5992	i4_LQ_c7985/f1p2/4874	i4_HQ_c15136/f1p200/4552	i3_LQ_c9460/f1p2/3944
			i5_LQ_c3982/f1p4/5347	i5_LQ_c3328/f1p17/5616		i5_LQ_c2269/f1p11/5319	i5_HQ_c532/f1p32/5873	i4_HQ_c7711/f1p27/4471	i4_LQ_c1117/f1p123/4030	i5_HQ_c259/f2p11/5132	i5_LQ_c5764/f1p4/5811	i4_LQ_c8018/f1p8/4733	i4_HQ_c15260/f1p25/4305	i3_LQ_c9555/f1p3/3322
			i5_LQ_c4182/f1p3/5259	i5_LQ_c340/f1p5/5340		i5_LQ_c2709/f1p0/5595	i5_HQ_c5458/f1p23/51	i4_HQ_c7918/f1p27/4314	i4_LQ_c11780/f1p21/4445	i5_HQ_c2719/f1p35/5198	i5_LQ_c5834/f1p17/5766	i4_LQ_c8188/f1p4/4308	i4_HQ_c15323/f1p26/4145	i3_LQ_c9885/f1p6/3525
			i5_LQ_c424/f1p0/5671	i5_LQ_c358/f1p8/5344		i5_LQ_c3947/f1p4/5335	i5_HQ_c5658/f1p32/5055	i4_HQ_c8050/f1p56/4277	i4_LQ_c12625/f1p2/4746	i5_HQ_c2793/f1p27/5717	i5_LQ_c6290/f1p13/5214	i4_LQ_c8355/f1p8/4899	i4_HQ_c15330/f1p20/4823	i3_LQ_c9920/f1p0/3384
			i5_LQ_c4344/f1p11/5176	i5_LQ_c398/f1p14/5582		i5_LQ_c4145/f1p5/5790	i5_HQ_c6028/f1p676/5711	i4_HQ_c8266/f1p62/4315	i4_LQ_c13145/f1p17/3799	i5_HQ_c2853/f1p24/5613	i5_LQ_c6399/f1p5/5917	i4_LQ_c8570/f1p20/4957	i4_HQ_c15344/f1p33/4444	i3_LQ_c9987/f1p3/3165
			i5_LQ_c4642/f1p14/5814	i5_LQ_c4307/f1p3/5150		i5_LQ_c4176/f1p2/5842	i5_HQ_c6097/f1p26/5065	i4_HQ_c831/f2p9/4624	i4_LQ_c13387/f1p0/4087	i5_HQ_c286/f2p7/5737	i5_LQ_c6664/f1p34/5879	i4_LQ_c9698/f1p8/4362	i4_HQ_c15491/f1p10/4979	i4_HQ_c10072/f1p78/4113
			i5_LQ_c5167/f1p4/5545	i5_LQ_c4531/f1p4/5940		i5_LQ_c4182/f1p3/5259	i5_HQ_c6202/f1p32/5475	i4_HQ_c8386/f1p25/4206	i4_LQ_c13390/f1p2/4395	i5_HQ_c3012/f1p24/5439	i5_LQ_c6815/f1p14/5887	i5_HQ_c108/f3p31/5838	i4_HQ_c15607/f2p20/4298	i4_HQ_c1009/f2p16/4987
			i5_LQ_c5280/f1p1/5768	i5_LQ_c4592/f1p12/5567		i5_LQ_c424/f1p0/5671	i5_HQ_c6214/f1p48/58	i4_HQ_c841/f1p145/4122	i4_LQ_c13581/f1p4/4146	i5_HQ_c3144/f1p33/5236	i5_LQ_c709/f1p19/6012	i5_HQ_c111/f4p11/5269	i4_HQ_c15664/f1p207/4276	i4_HQ_c10119/f1p18/4433
			i5_LQ_c5482/f1p66/5968	i5_LQ_c4646/f1p17/5857		i5_LQ_c4344/f1p11/5176	i5_HQ_c6312/f1p71/5538	i4_HQ_c8550/f1p17/4978	i4_LQ_c13912/f1p2/4315	i5_HQ_c3200/f1p33/5013	i5_LQ_c7196/f1p6/5866	i5_HQ_c1336/f1p8/5076	i4_HQ_c15683/f1p49/4260	i4_HQ_c10138/f1p20/4516
			i5_LQ_c6017/f1p5/5724	i5_LQ_c4657/f1p13/5844		i5_LQ_c4375/f1p13/51	i5_HQ_c6401/f1p13/5163	i4_HQ_c8673/f1p19/4425	i4_LQ_c13954/f1p13/3838	i5_HQ_c3214/f1p12/5398	i5_LQ_c7217/f1p4/5743	i5_HQ_c1434/f1p7/5794	i4_HQ_c15728/f1p9/4941	i4_HQ_c1024/f2p119/4318
			i5_LQ_c6042/f1p0/5559	i5_LQ_c4972/f1p12/5685		i5_LQ_c4402/f1p5/5543	i5_HQ_c6576/f1p8/5773	i4_HQ_c8730/f1p15/4125	i4_LQ_c14168/f1p28/4570	i5_HQ_c331/f2p13/5260	i5_LQ_c7220/f1p54/5942	i5_HQ_c1442/f1p20/5823	i4_HQ_c15741/f1p12/4870	i4_HQ_c10300/f1p26/4185
			i5_LQ_c6204/f1p10/5136	i5_LQ_c5060/f1p23/5953		i5_LQ_c4609/f1p8/59	i5_HQ_c683/f1p13/5079	i4_HQ_c8786/f1p44/4046	i4_LQ_c1488/f1p4/4159	i5_HQ_c3343/f1p349/5090	i5_LQ_c7513/f1p8/5575	i5_HQ_c1583/f1p16/5673	i4_HQ_c15794/f1p13/4116	i4_HQ_c10341/f1p26/4723
			i5_LQ_c6223/f1p7/5081	i5_LQ_c5075/f1p4/5339		i5_LQ_c4646/f1p17/5857	i5_HQ_c7138/f1p36/5762	i4_HQ_c8843/f1p168/4124	i4_LQ_c15268/f1p5/4458	i5_HQ_c3503/f1p22/5096	i5_LQ_c7639/f2p3/5697	i5_HQ_c1826/f1p23/5913	i4_HQ_c15812/f1p45/4274	i4_HQ_c11049/f1p53/4499
			i5_LQ_c6225/f1p2/55	i5_LQ_c53/f1p7/5636		i5_LQ_c5167/f1p4/5545	i5_HQ_c7373/f1p25/5572	i4_HQ_c8902/f1p35/4436	i4_LQ_c15424/f1p37/4229	i5_HQ_c3593/f1p46/5121	i6_HQ_c116/f2p25/6195	i5_HQ_c1882/f1p17/6140	i4_HQ_c15859/f1p96/4179	i4_HQ_c11051/f1p14/4531
			i5_LQ_c6362/f1p2/50	i5_LQ_c5646/f1p2/5992		i5_LQ_c6020/f1p7/59	i5_HQ_c741/f1p13/5525	i4_HQ_c8993/f1p88/4652	i4_LQ_c15445/f1p0/4353	i5_HQ_c3687/f1p183/5446	i6_HQ_c129/f2p27/6364	i5_HQ_c227/f2p11/5855	i4_HQ_c16089/f1p13/4868	i4_HQ_c11175/f1p37/4090
			i5_LQ_c6793/f1p22/5683	i5_LQ_c5834/f1p17/5766		i5_LQ_c6362/f1p2/50	i5_HQ_c7441/f1p14/5741	i4_HQ_c9052/f1p26/4720	i4_LQ_c1550/f1p45/4514	i5_HQ_c3942/f1p23/5125	i6_HQ_c1312/f1p6/6052	i5_HQ_c2392/f1p55/5152	i4_HQ_c16147/f1p19/4672	i4_HQ_c11604/f1p106/4237
			i5_LQ_c7118/f1p21/5636	i5_LQ_c5880/f1p19/4954		i5_LQ_c6705/f1p10/5719	i5_HQ_c7600/f1p11/5452	i4_HQ_c9236/f1p68/4445	i4_LQ_c1564/f1p22/4874	i5_HQ_c394/f1p20/5283	i6_HQ_c142/f2p75/6403	i5_HQ_c2534/f1p15/5425	i4_HQ_c16291/f1p120/4618	i4_HQ_c12571/f1p10/4446
			i5_LQ_c7216/f1p9/5595	i5_LQ_c5886/f1p6/52		i5_LQ_c6793/f1p22/5683	i5_LQ_c1246/f1p31/5544	i4_HQ_c926/f2p158/4028	i4_LQ_c15787/f1p6/4695	i5_HQ_c4383/f1p65/5786	i6_HQ_c152/f2p54/6086	i5_HQ_c2603/f1p27/5539	i4_HQ_c16306/f1p16/4426	i4_HQ_c1283/f1p500/4605
			i5_LQ_c7437/f1p6/5933	i5_LQ_c5892/f1p4/5610		i5_LQ_c7118/f1p21/5636	i5_LQ_c195/f1p10/5763	i4_HQ_c949/f2p6/4221	i4_LQ_c16045/f1p3/4426	i5_HQ_c4668/f1p12/57	i6_HQ_c233/f1p30/6258	i5_HQ_c277/f2p46/53	i4_HQ_c16462/f1p7/4988	i4_HQ_c13330/f1p11/4647
			i6_HQ_c127/f2p54/6647	i5_LQ_c6290/f1p13/5214		i5_LQ_c7216/f1p9/5595	i5_LQ_c2507/f1p2/59	i4_HQ_c9503/f1p50/4167	i4_LQ_c16174/f1p25/4118	i5_HQ_c4856/f1p56/5683	i6_HQ_c2463/f1p15/6120	i5_HQ_c2853/f1p24/5613	i4_HQ_c16631/f1p8/4214	i4_HQ_c13457/f1p18/4086
			i6_HQ_c2054/f1p9/6123	i5_LQ_c6420/f1p9/5863		i5_LQ_c7437/f1p6/5933	i5_LQ_c3065/f1p3/5160	i4_HQ_c965/f2p23/4199	i4_LQ_c16221/f1p2/4361	i5_HQ_c5131/f1p264/6041	i6_HQ_c2752/f1p19/6255	i5_HQ_c2911/f1p6/5450	i4_HQ_c1671/f1p3/4037	i4_HQ_c13726/f2p7/4012
			i6_HQ_c2064/f1p14/6522	i5_LQ_c6664/f1p34/5879		i5_LQ_c7479/f1p24/5834	i5_LQ_c3140/f1p5/5869	i4_HQ_c9817/f1p38/4635	i4_LQ_c16518/f1p19/4651	i5_HQ_c532/f1p32/5873	i6_HQ_c2795/f1p32/6124	i5_HQ_c3012/f1p24/5439	i4_HQ_c16838/f1p8/4751	i4_HQ_c14239/f2p8/4741
			i6_HQ_c2314/f1p16/6359	i5_LQ_c7055/f1p5/5965		i5_LQ_c933/f1p17/5157	i5_LQ_c3216/f1p17/5218	i4_HQ_c993/f2p35/4063	i4_LQ_c17321/f1p6/4042	i5_HQ_c6027/f1p64/5944	i6_HQ_c28/f3p130/6337	i5_HQ_c3200/f1p33/5013	i4_HQ_c17137/f1p10/4050	i4_HQ_c142/f17p23/4381
			i6_HQ_c2696/f1p52/6254	i5_LQ_c7112/f1p8/5950		i5_LQ_c936/f1p10/5852	i5_LQ_c3287/f1p13/4978	i4_HQ_c996/f2p48/4367	i4_LQ_c17593/f1p5/4648	i5_HQ_c6028/f1p676/5711	i6_HQ_c3288/f1p39/6289	i5_HQ_c3215/f1p70/5326	i4_HQ_c17189/f1p21/4318	i4_HQ_c1431/f1p25/4645
			i6_HQ_c2813/f1p44/6709	i5_LQ_c7220/f1p54/5942		i6_HQ_c1132/f1p18/6967	i5_LQ_c4024/f1p1/5090	i4_LQ_c10286/f1p62/4056	i4_LQ_c17594/f1p247/4266	i5_HQ_c6097/f1p26/5065	i6_HQ_c4097/f1p84/6227	i5_HQ_c3264/f1p151/5386	i4_HQ_c17296/f1p7/4391	i4_HQ_c14549/f2p6/4874
			i6_HQ_c3092/f1p199/6100	i5_LQ_c7436/f1p7/5658		i6_HQ_c127/f2p54/6647	i5_LQ_c4498/f1p76/55	i4_LQ_c10517/f1p15/4316	i4_LQ_c18204/f1p5/4611	i5_HQ_c6202/f1p32/5475	i6_HQ_c4240/f1p56/6253	i5_HQ_c331/f2p13/5260	i4_HQ_c17473/f1p10/4172	i4_HQ_c14792/f1p7/4676
			i6_HQ_c3595/f1p67/6448	i5_LQ_c933/f1p17/5157		i6_HQ_c2203/f1p37/6412	i5_LQ_c4662/f1p9/5781	i4_LQ_c10696/f1p11/4180	i4_LQ_c18738/f2p20/4518	i5_HQ_c6274/f1p22/5146	i6_HQ_c4303/f1p29/6013	i5_HQ_c3593/f1p46/5121	i4_HQ_c1747/f1p8/4209	i4_HQ_c14843/f1p12/4712
			i6_HQ_c364/f1p23/6763	i5_LQ_c936/f1p10/5852		i6_HQ_c2607/f1p39/6172	i5_LQ_c5230/f1p5/5828	i4_LQ_c10761/f1p19/4414	i4_LQ_c2236/f1p4/4795	i5_HQ_c6312/f1p71/5538	i6_HQ_c4311/f2p57/6601	i5_HQ_c3687/f1p183/5446	i4_HQ_c17605/f1p82/4595	i4_HQ_c1484/f1p50/4238
			i6_HQ_c366/f1p21/6487	i6_HQ_c116/f2p25/6195		i6_HQ_c2696/f1p52/6254	i5_LQ_c5280/f1p1/5768	i4_LQ_c1130/f1p8/4155	i4_LQ_c2392/f1p5/4303	i5_HQ_c6401/f1p13/5163	i6_HQ_c4331/f1p34/6811	i5_HQ_c3942/f1p23/5125	i4_HQ_c18624/f2p2/4819	i4_HQ_c14995/f1p31/3992
			i6_HQ_c4209/f1p34/6429	i6_HQ_c1280/f1p32/6465		i6_HQ_c3002/f1p416/6641	i5_LQ_c5282/f1p3/5352	i4_LQ_c11383/f1p114/4109	i4_LQ_c2528/f1p7/4809	i5_HQ_c6480/f1p8/5735	i6_HQ_c4721/f1p19/6881	i5_HQ_c4012/f1p160/5369	i4_HQ_c18900/f1p17/4477	i4_HQ_c15080/f1p76/4520
			i6_HQ_c4296/f1p63/6698	i6_HQ_c152/f2p54/6086		i6_HQ_c3092/f1p199/6100	i5_LQ_c52/f1p4/5278	i4_LQ_c1182/f1p2/4185	i4_LQ_c2844/f1p8/4307	i5_HQ_c6576/f1p8/5773	i6_HQ_c4861/f1p32/6255	i5_HQ_c4383/f1p65/5786	i4_HQ_c1893/f2p1389/4113	i4_HQ_c15401/f1p34/4895
			i6_HQ_c4384/f1p83/6776	i6_HQ_c2463/f1p15/6120		i6_HQ_c3385/f1p118/6816	i5_LQ_c5482/f1p66/5968	i4_LQ_c11933/f1p16/4678	i4_LQ_c2860/f1p4/4066	i5_HQ_c683/f1p13/5079	i6_HQ_c4933/f2p9/6677	i5_HQ_c4668/f1p12/57	i4_HQ_c1895/f1p8/4988	i4_HQ_c15823/f1p39/4640
			i6_HQ_c4417/f1p21/6249	i6_HQ_c2617/f1p170/6419		i6_HQ_c354/f1p20/6196	i5_LQ_c5869/f1p2/5335	i4_LQ_c12924/f1p1/4051	i4_LQ_c3353/f1p1/4203	i5_HQ_c741/f1p13/5525	i6_HQ_c49/f3p118/6808	i5_HQ_c46/f7p94/5075	i4_HQ_c19364/f1p6/4317	i4_HQ_c15905/f1p37/4701
			i6_HQ_c4499/f1p33/6361	i6_HQ_c2752/f1p19/6255		i6_HQ_c3595/f1p67/6448	i5_LQ_c6017/f1p5/5724	i4_LQ_c13145/f1p17/3799	i4_LQ_c4408/f1p4/4030	i5_HQ_c7574/f2p14/5893	i6_HQ_c61/f2p17/6432	i5_HQ_c4890/f1p12/5838	i4_HQ_c19380/f1p8/4160	i4_HQ_c15924/f1p112/4783
			i6_HQ_c4556/f1p176/6827	i6_HQ_c28/f3p130/6337		i6_HQ_c4209/f1p34/6429	i5_LQ_c6204/f1p10/5136	i4_LQ_c13387/f1p0/4087	i4_LQ_c5464/f1p5/4343	i5_HQ_c872/f1p10/5712	i6_HQ_c633/f1p26/6402	i5_HQ_c4894/f1p14/5793	i4_HQ_c19482/f1p13/4070	i4_HQ_c16099/f1p12/4367
			i6_HQ_c4599/f1p55/6145	i6_HQ_c337/f1p26/6822		i6_HQ_c4296/f1p63/6698	i5_LQ_c6223/f1p7/5081	i4_LQ_c13770/f1p12/4212	i4_LQ_c5947/f1p2/4840	i5_HQ_c97/f3p64/5186	i6_HQ_c688/f1p11/6069	i5_HQ_c532/f1p32/5873	i4_HQ_c194/f8p46/4713	i4_HQ_c16146/f1p63/4387
			i6_HQ_c4638/f1p15/6160	i6_HQ_c3843/f1p40/6280		i6_HQ_c4384/f1p83/6776	i5_LQ_c6225/f1p2/55	i4_LQ_c1435/f1p10/4889	i4_LQ_c6185/f1p8/5105	i5_LQ_c1047/f1p9/5138	i6_HQ_c985/f1p12/6287	i5_HQ_c546/f1p29/5452	i4_HQ_c19541/f1p8/4136	i4_HQ_c1630/f1p258/4497
			i6_HQ_c4828/f1p128/6053	i6_HQ_c4083/f1p29/6757		i6_HQ_c4499/f1p33/6361	i5_LQ_c6467/f1p2/5683	i4_LQ_c1439/f1p2/4430	i4_LQ_c6456/f1p5/4110	i5_LQ_c1102/f1p8/5730	i6_LQ_c1266/f1p86/6722	i5_HQ_c6028/f1p676/5711	i4_HQ_c19559/f1p9/3992	i4_HQ_c16344/f1p10/4915
			i6_HQ_c4833/f1p57/6359	i6_HQ_c4097/f1p84/6227		i6_HQ_c4579/f1p52/6110	i5_LQ_c6569/f1p14/5714	i4_LQ_c14833/f1p8/4318	i4_LQ_c6618/f1p2/4080	i5_LQ_c1246/f1p31/5544	i6_LQ_c1359/f1p15/6107	i5_HQ_c6163/f1p2417/54	i4_HQ_c19862/f4p31/4543	i4_HQ_c16471/f1p37/4579
			i6_HQ_c4887/f1p31/6516	i6_HQ_c4110/f1p16/6507		i6_HQ_c4638/f1p15/6160	i5_LQ_c6653/f1p16/5810	i4_LQ_c15268/f1p5/4458	i4_LQ_c6739/f1p3/4398	i5_LQ_c1402/f1p1/5493	i6_LQ_c2132/f1p16/6626	i5_HQ_c6202/f1p32/5475	i4_HQ_c2385/f1p18/4393	i4_HQ_c1657/f1p202/4639
			i6_HQ_c4892/f1p14/7128	i6_HQ_c4634/f1p23/6204		i6_HQ_c4777/f1p65/6242	i5_LQ_c6793/f1p22/5683	i4_LQ_c16045/f1p3/4426	i4_LQ_c6756/f1p7/4275	i5_LQ_c1549/f1p2/5990	i6_LQ_c2620/f1p16/6064	i5_HQ_c6274/f1p22/5146	i4_HQ_c249/f7p106/4054	i4_HQ_c16750/f1p24/4016
			i6_HQ_c4933/f2p9/6677	i6_HQ_c4721/f1p19/6881		i6_HQ_c4833/f1p57/6359	i5_LQ_c6875/f1p0/5589	i4_LQ_c16221/f1p2/4361	i4_LQ_c7491/f1p30/4679	i5_LQ_c1732/f1p13/5693	i6_LQ_c2799/f1p39/6585	i5_HQ_c6390/f1p24/5081	i4_HQ_c2611/f1p8/4415	i4_HQ_c16866/f1p15/4940
			i6_HQ_c49/f3p118/6808	i6_HQ_c4769/f1p74/6903		i6_HQ_c4850/f1p9/6033	i5_LQ_c6956/f1p8/5616	i4_LQ_c16518/f1p19/4651	i4_LQ_c7690/f1p8/4276	i5_LQ_c195/f1p10/5763	i6_LQ_c2914/f1p10/6083	i5_HQ_c6479/f1p16/5593	i4_HQ_c267/f4p21/4137	i4_HQ_c17120/f1p14/4541
			i6_HQ_c61/f2p17/6432	i6_HQ_c5003/f3p40/6515		i6_HQ_c4887/f1p31/6516	i5_LQ_c7196/f1p6/5866	i4_LQ_c16657/f1p7/4187	i4_LQ_c7763/f1p9/4728	i5_LQ_c3065/f1p3/5160	i6_LQ_c3084/f1p21/6135	i5_HQ_c6480/f1p8/5735	i4_HQ_c269/f9p26/4148	i4_HQ_c17415/f1p6/4166
			i6_HQ_c653/f1p53/6545	i6_HQ_c985/f1p12/6287		i6_HQ_c4892/f1p14/7128	i6_HQ_c127/f2p54/6647	i4_LQ_c16734/f1p2/4478	i4_LQ_c7935/f1p5/4359	i5_LQ_c3140/f1p5/5869	i6_LQ_c3099/f1p2/6170	i5_HQ_c6538/f1p36/5813	i4_HQ_c2738/f1p16/4347	i4_HQ_c17472/f1p4/4861
			i6_HQ_c687/f1p64/6734	i6_LQ_c1155/f1p1/6283		i6_HQ_c4933/f2p9/6677	i6_HQ_c1312/f1p6/6052	i4_LQ_c17026/f1p2/4551	i4_LQ_c8009/f1p24/4440	i5_LQ_c3216/f1p17/5218	i6_LQ_c3103/f1p16/6065	i5_HQ_c7396/f1p32/5724	i4_HQ_c2797/f1p4/4054	i4_HQ_c1750/f1p17/4283
			i6_HQ_c793/f1p500/6547	i6_LQ_c1190/f1p4/6388		i6_HQ_c4966/f1p138/6847	i6_HQ_c2054/f1p9/6123	i4_LQ_c17275/f1p7/4166	i4_LQ_c8824/f1p39/4055	i5_LQ_c3287/f1p13/4978	i6_LQ_c3107/f1p7/6571	i5_HQ_c7574/f2p14/5893	i4_HQ_c289/f6p158/4353	i4_HQ_c18094/f4p11/5031
			i6_LQ_c1035/f1p5/6162	i6_LQ_c120/f2p1/6452		i6_HQ_c49/f3p118/6808	i6_HQ_c2314/f1p16/6359	i4_LQ_c17347/f1p21/4617	i4_LQ_c8867/f1p5/4274	i5_LQ_c3554/f1p6/5265	i6_LQ_c3396/f1p9/6423	i5_HQ_c7585/f2p30/51	i4_HQ_c2914/f2p2/4455	i4_HQ_c18196/f1p4/4677
			i6_LQ_c1178/f1p12/6047	i6_LQ_c1266/f1p86/6722		i6_HQ_c5007/f2p12/6169	i6_HQ_c2795/f1p32/6124	i4_LQ_c17491/f1p0/4477	i4_LQ_c910/f2p5/4406	i5_LQ_c4024/f1p1/5090	i6_LQ_c3442/f1p15/6695	i5_HQ_c7612/f2p31/5287	i4_HQ_c306/f4p11/4618	i4_HQ_c18245/f1p17/4919
			i6_LQ_c2204/f1p2/6533	i6_LQ_c2074/f1p31/6532		i6_HQ_c653/f1p53/6545	i6_HQ_c2813/f1p44/6709	i4_LQ_c17621/f1p8/4634	i4_LQ_c9461/f1p8/4505	i5_LQ_c4307/f1p3/5150	i6_LQ_c3660/f1p8/6035	i5_HQ_c78/f3p51/54	i4_HQ_c3083/f1p43/4558	i4_HQ_c18316/f2p1/4400
			i6_LQ_c2381/f1p26/6280	i6_LQ_c2392/f1p4/6135		i6_HQ_c789/f1p14/6884	i6_HQ_c2888/f1p16/6979	i4_LQ_c18425/f2p2/4103	i4_LQ_c9476/f1p5/4183	i5_LQ_c4473/f1p4/5927	i6_LQ_c3694/f1p0/6463	i5_LQ_c1047/f1p9/5138	i4_HQ_c317/f1p21/4276	i4_HQ_c18532/f2p177/4082
			i6_LQ_c2429/f1p5/6309	i6_LQ_c3103/f1p16/6065		i6_LQ_c1088/f1p0/6422	i6_HQ_c28/f3p130/6337	i4_LQ_c19116/f1p6/4540	i4_LQ_c979/f2p2/4139	i5_LQ_c4498/f1p76/55	i6_LQ_c3699/f1p7/6272	i5_LQ_c1147/f1p306/5563	i4_HQ_c352/f5p12/4717	i4_HQ_c18897/f10p6/4469
			i6_LQ_c2484/f1p5/6479	i6_LQ_c310/f1p1/6162		i6_LQ_c1243/f1p17/6293	i6_HQ_c3146/f1p201/6342	i4_LQ_c2163/f1p4/4366	i5_HQ_c124/f3p18/5228	i5_LQ_c4548/f1p26/5833	i6_LQ_c3743/f1p20/6487	i5_LQ_c1402/f1p1/5493	i4_HQ_c3558/f1p4/4394	i4_HQ_c18987/f12p36/4217
			i6_LQ_c2579/f1p5/6374	i6_LQ_c3699/f1p7/6272		i6_LQ_c2126/f1p27/6022	i6_HQ_c364/f1p23/6763	i4_LQ_c2271/f1p7/4207	i5_HQ_c1292/f1p10/5592	i5_LQ_c4884/f1p9/5780	i6_LQ_c4093/f1p5/6835	i5_LQ_c1457/f1p5/5219	i4_HQ_c395/f6p18/4499	i4_HQ_c19258/f1p10/4101
			i6_LQ_c2636/f1p27/6625	i6_LQ_c3856/f1p2/6586		i6_LQ_c2204/f1p2/6533	i6_HQ_c366/f1p21/6487	i4_LQ_c2701/f1p4/4964	i5_HQ_c131/f3p143/5141	i5_LQ_c4972/f1p12/5685	i6_LQ_c4105/f1p6/6626	i5_LQ_c1549/f1p2/5990	i4_HQ_c4165/f1p14/4278	i4_HQ_c19285/f1p10/4422
			i6_LQ_c2914/f1p10/6083	i6_LQ_c4004/f1p6/6533		i6_LQ_c2381/f1p26/6280	i6_HQ_c4033/f1p26/6140	i4_LQ_c4315/f1p5/4956	i5_HQ_c1376/f1p28/5770	i5_LQ_c5075/f1p4/5339	i6_LQ_c4283/f1p0/6086	i5_LQ_c2269/f1p11/5319	i4_HQ_c482/f5p6/4183	i4_HQ_c19286/f1p6/4330
			i6_LQ_c2977/f1p15/6266	i6_LQ_c4076/f1p10/6061		i6_LQ_c2484/f1p5/6479	i6_HQ_c4322/f1p36/6078	i4_LQ_c4342/f1p3/4107	i5_HQ_c153/f1p82/5935	i5_LQ_c5280/f1p1/5768	i6_LQ_c4324/f1p34/6831	i5_LQ_c2709/f1p0/5595	i4_HQ_c496/f2p5/4174	i4_HQ_c19362/f1p20/4793
			i6_LQ_c3072/f1p1/6710	i6_LQ_c4257/f1p7/6800		i6_LQ_c2579/f1p5/6374	i6_HQ_c4417/f1p21/6249	i4_LQ_c4434/f1p11/4103	i5_HQ_c1883/f1p34/5795	i5_LQ_c52/f1p32/5638	i6_LQ_c4372/f1p4/5998	i5_LQ_c3216/f1p17/5218	i4_HQ_c539/f3p33/4278	i4_HQ_c19439/f1p169/5003
			i6_LQ_c3301/f1p2/6181	i6_LQ_c4324/f1p34/6831		i6_LQ_c2636/f1p27/6625	i6_HQ_c4463/f1p178/6964	i4_LQ_c4587/f1p3/5021	i5_HQ_c1909/f1p15/5490	i5_LQ_c5869/f1p2/5335	i6_LQ_c4618/f1p29/6077	i5_LQ_c3453/f1p33/5024	i4_HQ_c5486/f1p10/4447	i4_HQ_c19512/f1p9/4941
			i6_LQ_c3496/f1p7/5785	i6_LQ_c4439/f1p5/6100		i6_LQ_c2914/f1p10/6083	i6_HQ_c4499/f1p33/6361	i4_LQ_c4855/f1p10/4954	i5_HQ_c2341/f1p20/5122	i5_LQ_c5892/f1p4/5610	i6_LQ_c4684/f1p2/6698	i5_LQ_c362/f1p7/5022	i4_HQ_c5569/f1p130/4524	i4_HQ_c19685/f1p13/4212
			i6_LQ_c3586/f1p10/6241	i6_LQ_c4618/f1p29/6077		i6_LQ_c2977/f1p15/6266	i6_HQ_c4556/f1p176/6827	i4_LQ_c4998/f1p35/4427	i5_HQ_c2348/f1p17/5143	i5_LQ_c6204/f1p10/5136	i6_LQ_c4749/f1p8/6534	i5_LQ_c3982/f1p4/5347	i4_HQ_c5651/f1p13/4846	i4_HQ_c2177/f1p6/4162
			i6_LQ_c3932/f1p0/6096	i6_LQ_c4749/f1p8/6534		i6_LQ_c3072/f1p1/6710	i6_HQ_c4599/f1p55/6145	i4_LQ_c5171/f1p39/4045	i5_HQ_c2539/f1p10/5197	i5_LQ_c6223/f1p7/5081	i6_LQ_c4776/f1p0/6124	i5_LQ_c4145/f1p5/5790	i4_HQ_c5778/f1p11/4114	i4_HQ_c2317/f1p179/4036
			i6_LQ_c4056/f1p7/6382	i6_LQ_c4776/f1p0/6124		i6_LQ_c344/f1p14/6537	i6_HQ_c4828/f1p128/6053	i4_LQ_c5413/f1p0/3914	i5_HQ_c2636/f1p172/5094	i5_LQ_c6225/f1p2/55	i6_LQ_c623/f1p3/6451	i5_LQ_c4176/f1p2/5842	i4_HQ_c593/f1p9/4374	i4_HQ_c242/f7p2/4437
			i6_LQ_c466/f1p4/6764	i6_LQ_c4800/f1p1/6831		i6_LQ_c3496/f1p7/5785	i6_HQ_c4833/f1p57/6359	i4_LQ_c5947/f1p2/4840	i5_HQ_c2654/f1p16/5053	i5_LQ_c6467/f1p2/5683	i7_HQ_c1335/f1p29/7134	i5_LQ_c4182/f1p3/5259	i4_HQ_c5949/f1p191/4116	i4_HQ_c2453/f1p14/4243
			i6_LQ_c4883/f1p8/6143	i6_LQ_c4809/f1p12/6044		i6_LQ_c3575/f1p0/6407	i6_HQ_c578/f1p31/6617	i4_LQ_c6618/f1p2/4080	i5_HQ_c2676/f1p20/5414	i5_LQ_c6569/f1p14/5714	i7_HQ_c231/f1p19/7617	i5_LQ_c424/f1p0/5671	i4_HQ_c6177/f1p86/4748	i4_HQ_c2480/f1p2/4088
			i6_LQ_c4912/f1p3/6158	i6_LQ_c4835/f1p9/6079		i6_LQ_c3887/f1p19/6991	i6_HQ_c61/f2p17/6432	i4_LQ_c6756/f1p7/4275	i5_HQ_c2715/f1p39/5219	i5_LQ_c6653/f1p16/5810	i7_HQ_c472/f1p22/7063	i5_LQ_c4344/f1p11/5176	i4_HQ_c6409/f1p124/4291	i4_HQ_c254/f7p12/4402
			i6_LQ_c4957/f1p7/6424	i6_LQ_c4985/f1p5/6530		i6_LQ_c402/f1p7/6332	i6_HQ_c793/f1p500/6547	i4_LQ_c7047/f1p10/4212	i5_HQ_c277/f2p46/53	i5_LQ_c6705/f1p10/5719	i7_HQ_c892/f1p35/7359	i5_LQ_c4375/f1p13/51	i4_HQ_c6555/f1p32/4328	i4_HQ_c2733/f3p4/4293
			i6_LQ_c641/f1p10/6094	i6_LQ_c623/f1p3/6451		i6_LQ_c4056/f1p7/6382	i6_LQ_c1079/f1p11/6712	i4_LQ_c7491/f1p30/4679	i5_HQ_c2813/f1p27/55	i5_LQ_c6793/f1p22/5683	i7_HQ_c940/f1p20/7085	i5_LQ_c4402/f1p5/5543	i4_HQ_c6725/f1p370/4152	i4_HQ_c2934/f2p42/4307
			i6_LQ_c850/f1p15/6304	i7_HQ_c1437/f1p86/7831		i6_LQ_c4120/f1p4/6218	i6_LQ_c1178/f1p12/6047	i4_LQ_c7499/f1p14/4136	i5_HQ_c288/f2p12/5720	i5_LQ_c6859/f1p13/5556	i7_HQ_c9/f3p67/7702	i5_LQ_c4473/f1p4/5927	i4_HQ_c6726/f1p9/4561	i4_HQ_c3203/f1p6/4061
			i6_LQ_c875/f1p29/6562	i7_HQ_c1722/f1p36/7249		i6_LQ_c4341/f1p26/6168	i6_LQ_c1359/f1p15/6107	i4_LQ_c7717/f1p28/4884	i5_HQ_c2960/f1p23/5061	i5_LQ_c6875/f1p0/5589	i7_LQ_c1040/f1p4/7032	i5_LQ_c4548/f1p26/5833	i4_HQ_c695/f2p111/4287	i4_HQ_c3219/f1p0/4293
			i7_HQ_c1158/f1p17/7424	i7_HQ_c1728/f1p52/7184		i6_LQ_c4475/f1p8/6416	i6_LQ_c2120/f1p3/6299	i4_LQ_c7763/f1p9/4728	i5_HQ_c3088/f1p15/56	i5_LQ_c7104/f1p10/5382	i7_LQ_c1064/f1p88/7317	i5_LQ_c4609/f1p8/59	i4_HQ_c699/f1p31/4817	i4_HQ_c322/f5p5/4060
			i7_HQ_c12/f2p19/8004	i7_HQ_c1820/f1p39/7375		i6_LQ_c4686/f1p2/6531	i6_LQ_c2441/f1p8/6955	i4_LQ_c7774/f1p2/4556	i5_HQ_c309/f2p30/5883	i5_LQ_c7216/f1p9/5595	i7_LQ_c1105/f1p2/7190	i5_LQ_c4642/f1p14/5814	i4_HQ_c7303/f1p92/4487	i4_HQ_c3259/f1p6/4330
			i7_HQ_c14/f1p86/6836	i7_HQ_c1911/f1p63/7255		i6_LQ_c4883/f1p8/6143	i6_LQ_c2482/f1p16/6298	i4_LQ_c8018/f1p8/4733	i5_HQ_c3410/f1p40/5076	i5_LQ_c7240/f1p6/5971	i7_LQ_c1289/f1p18/7620	i5_LQ_c4646/f1p17/5857	i4_HQ_c7475/f1p15/4641	i4_HQ_c332/f4p21/4219
			i7_HQ_c1587/f1p26/7011	i7_HQ_c1959/f1p19/7363		i6_LQ_c641/f1p10/6094	i6_LQ_c2822/f1p3/6972	i4_LQ_c8104/f1p3/4561	i5_HQ_c45/f1p39/5869	i6_HQ_c127/f2p54/6647	i7_LQ_c1439/f1p11/7422	i5_LQ_c4806/f1p0/5682	i4_HQ_c747/f2p17/4979	i4_HQ_c369/f6p35/4808
			i7_HQ_c1975/f1p23/7119	i7_HQ_c231/f1p19/7617		i6_LQ_c685/f1p21/6345	i6_LQ_c2977/f1p15/6266	i4_LQ_c832/f2p5/4365	i5_HQ_c4720/f1p84/5126	i6_HQ_c1280/f1p32/6465	i7_LQ_c150/f1p16/7866	i5_LQ_c5167/f1p4/5545	i4_HQ_c7535/f1p8/4972	i4_HQ_c387/f4p35/4096
			i7_HQ_c47/f1p67/7564	i7_HQ_c23/f2p15/7139		i6_LQ_c724/f1p12/6534	i6_LQ_c3084/f1p21/6135	i4_LQ_c8649/f1p3/4019	i5_HQ_c5119/f1p27/5920	i6_HQ_c2054/f1p9/6123	i7_LQ_c1659/f1p8/7143	i5_LQ_c5280/f1p1/5768	i4_HQ_c7609/f1p12/4338	i4_HQ_c397/f4p29/4155
			i7_LQ_c1816/f1p5/7965	i7_HQ_c892/f1p35/7359		i6_LQ_c850/f1p15/6304	i6_LQ_c3103/f1p16/6065	i4_LQ_c910/f2p5/4406	i5_HQ_c52/f5p42/5731	i6_HQ_c2314/f1p16/6359	i7_LQ_c1761/f1p19/7844	i5_LQ_c52/f1p32/5638	i4_HQ_c7630/f1p28/4178	i4_HQ_c4123/f2p12/4761
			i7_LQ_c1864/f1p19/7235	i7_HQ_c9/f3p67/7702		i7_HQ_c1158/f1p17/7424	i6_LQ_c3547/f1p6/6847	i4_LQ_c9656/f1p6/4410	i5_HQ_c5341/f1p16/6002	i6_HQ_c2752/f1p19/6255	i7_LQ_c1879/f1p15/7570	i5_LQ_c6204/f1p10/5136	i4_HQ_c7680/f1p35/4234	i4_HQ_c4169/f1p7/4319
			i7_LQ_c1902/f1p38/7404	i7_LQ_c1064/f1p88/7317		i7_HQ_c12/f2p19/8004	i6_LQ_c360/f1p5/7014	i4_LQ_c9698/f1p8/4362	i5_HQ_c5464/f1p36/5189	i6_HQ_c2813/f1p44/6709	i7_LQ_c1918/f1p4/7297	i5_LQ_c6223/f1p7/5081	i4_HQ_c8127/f1p4/4513	i4_HQ_c427/f5p24/4676
			i7_LQ_c1910/f1p15/7430	i7_LQ_c1159/f1p4/7253		i7_HQ_c14/f1p86/6836	i6_LQ_c3677/f1p14/6042	i5_HQ_c1148/f1p37/5334	i5_HQ_c5815/f1p35/5342	i6_HQ_c2888/f1p16/6979	i7_LQ_c247/f1p16/7635	i5_LQ_c6225/f1p2/55	i4_HQ_c8385/f1p36/4471	i4_HQ_c432/f7p32/4771
			i7_LQ_c1942/f1p9/7953	i7_LQ_c116/f1p2/7284		i7_HQ_c1877/f1p33/6928	i6_LQ_c3694/f1p0/6463	i5_HQ_c131/f3p143/5141	i5_HQ_c5925/f1p40/4897	i6_HQ_c28/f3p130/6337	i7_LQ_c276/f1p22/7350	i5_LQ_c6362/f1p2/50	i4_HQ_c8495/f1p9/4176	i4_HQ_c4368/f1p12/4366
			i7_LQ_c264/f1p29/7662	i7_LQ_c118/f1p4/7287		i7_HQ_c1887/f1p1333/8029	i6_LQ_c3932/f1p0/6096	i5_HQ_c1376/f1p28/5770	i5_HQ_c6003/f1p106/51	i6_HQ_c3002/f1p416/6641	i7_LQ_c322/f1p15/7733	i5_LQ_c6705/f1p10/5719	i4_HQ_c8550/f1p17/4978	i4_HQ_c4631/f1p0/4011
			i7_LQ_c434/f1p8/7538	i7_LQ_c1415/f1p15/7959		i7_HQ_c1937/f1p44/7143	i6_LQ_c4105/f1p6/6626	i5_HQ_c153/f1p82/5935	i5_HQ_c6095/f1p19/5224	i6_HQ_c3092/f1p199/6100	i7_LQ_c339/f1p2/7530	i5_LQ_c6793/f1p22/5683	i4_HQ_c873/f2p35/4630	i4_HQ_c463/f3p10/4673
			i7_LQ_c823/f1p14/7673	i7_LQ_c1471/f1p1/7168		i7_HQ_c2021/f1p43/7105	i6_LQ_c4113/f1p20/6480	i5_HQ_c155/f3p69/5516	i5_HQ_c6168/f1p39/5124	i6_HQ_c3146/f1p201/6342	i7_LQ_c454/f1p27/7759	i5_LQ_c6859/f1p13/5556	i4_HQ_c879/f2p4/4228	i4_HQ_c4883/f1p6/4125
			i8_HQ_c148/f1p20/8963	i7_LQ_c1659/f1p8/7143		i7_HQ_c39/f1p53/7046	i6_LQ_c4281/f1p0/6522	i5_HQ_c15/f1p5/5651	i5_HQ_c6483/f1p31/6052	i6_HQ_c3658/f1p74/6315	i7_LQ_c463/f1p20/6847	i5_LQ_c7118/f1p21/5636	i4_HQ_c888/f2p31/4582	i4_HQ_c507/f3p18/4648
			i8_HQ_c7/f1p190/8632	i7_LQ_c1725/f1p4/7431		i7_HQ_c462/f1p97/7538	i6_LQ_c845/f1p15/6354	i5_HQ_c1826/f1p23/5913	i5_HQ_c7132/f1p41/5739	i6_HQ_c366/f1p21/6487	i7_LQ_c515/f1p79/7146	i5_LQ_c7216/f1p9/5595	i4_HQ_c9185/f1p14/4076	i4_HQ_c524/f3p324/4903
			i8_LQ_c880/f1p16/8353	i7_LQ_c1879/f1p15/7570		i7_HQ_c47/f1p67/7564	i6_LQ_c870/f1p4/6838	i5_HQ_c1909/f1p15/5490	i5_HQ_c7200/f1p27/5730	i6_HQ_c398/f1p78/6652	i8_HQ_c906/f1p345/8340	i5_LQ_c7437/f1p6/5933	i4_HQ_c9306/f1p104/4255	i4_HQ_c5573/f1p9/4075
			i9_LQ_c116/f1p93/9571	i7_LQ_c2011/f2p7/7198		i7_HQ_c884/f1p19/7647	i7_HQ_c1510/f1p25/8057	i5_HQ_c1978/f1p745/4679	i5_HQ_c7273/f1p96/5965	i6_HQ_c4033/f1p26/6140	i8_HQ_c95/f1p117/8237	i5_LQ_c7479/f1p24/5834	i4_HQ_c9404/f1p18/4835	i4_HQ_c5700/f1p200/4966
			i9_LQ_c3/f1p4/9770	i7_LQ_c225/f1p70/7947		i7_HQ_c945/f1p1893/6874	i7_HQ_c1812/f1p47/7443	i5_HQ_c200/f2p45/5281	i5_HQ_c7331/f1p64/5918	i6_HQ_c4110/f1p16/6507	i8_LQ_c724/f1p1/8070	i5_LQ_c933/f1p17/5157	i4_HQ_c9457/f1p6/4972	i4_HQ_c576/f3p43/4016
				i7_LQ_c247/f1p16/7635		i7_LQ_c1471/f1p1/7168	i7_HQ_c1975/f1p23/7119	i5_HQ_c2392/f1p55/5152	i5_HQ_c7441/f1p14/5741	i6_HQ_c4322/f1p36/6078	i9_LQ_c252/f1p12/9114	i6_HQ_c1132/f1p18/6967	i4_HQ_c9503/f1p50/4167	i4_HQ_c6082/f1p14/4670
				i7_LQ_c262/f1p8/7526		i7_LQ_c1810/f1p1/7694	i7_HQ_c2019/f2p157/7082	i5_HQ_c2525/f1p21/5287	i5_HQ_c75/f1p19/5965	i6_HQ_c4326/f1p34/6110	i9_LQ_c3/f1p4/9770	i6_HQ_c127/f2p54/6647	i4_HQ_c951/f2p68/4082	i4_HQ_c6138/f1p26/4908
				i7_LQ_c454/f1p27/7759		i7_LQ_c1864/f1p19/7235	i7_HQ_c30/f2p225/7309	i5_HQ_c2534/f1p15/5425	i5_HQ_c948/f1p186/57	i6_HQ_c4599/f1p55/6145		i6_HQ_c133/f2p15/6041	i4_HQ_c957/f2p7/4020	i4_HQ_c625/f2p8/4585
				i7_LQ_c515/f1p79/7146		i7_LQ_c1878/f1p6/7239	i7_HQ_c472/f1p22/7063	i5_HQ_c2539/f1p10/5197	i5_LQ_c1396/f1p12/5739	i6_HQ_c4634/f1p23/6204		i6_HQ_c2054/f1p9/6123	i4_HQ_c9923/f1p28/4717	i4_HQ_c6385/f1p14/4651
				i7_LQ_c880/f1p3/7310		i7_LQ_c1902/f1p38/7404	i7_HQ_c5/f2p110/7060	i5_HQ_c253/f2p34/5736	i5_LQ_c140/f1p15/5893	i6_HQ_c4833/f1p57/6359		i6_HQ_c2203/f1p37/6412	i4_LQ_c10227/f1p18/4357	i4_HQ_c6935/f1p19/4424
				i7_LQ_c981/f1p14/7488		i7_LQ_c1946/f1p15/7815	i7_LQ_c1105/f1p2/7190	i5_HQ_c2715/f1p39/5219	i5_LQ_c1494/f1p3/5970	i6_HQ_c578/f1p31/6617		i6_HQ_c2314/f1p16/6359	i4_LQ_c10418/f1p16/3985	i4_HQ_c7088/f1p28/4814
				i8_HQ_c95/f1p117/8237		i8_HQ_c148/f1p20/8963	i7_LQ_c1611/f1p15/7041	i5_HQ_c277/f2p46/53	i5_LQ_c1597/f1p9/5414	i6_HQ_c71/f3p104/6907		i6_HQ_c2607/f1p39/6172	i4_LQ_c10459/f1p3/4217	i4_HQ_c7191/f1p12/4935
				i8_LQ_c458/f1p9/8338		i8_HQ_c7/f1p190/8632	i7_LQ_c1816/f1p5/7965	i5_HQ_c2813/f1p27/55	i5_LQ_c1793/f1p15/5778	i6_HQ_c793/f1p500/6547		i6_HQ_c2813/f1p44/6709	i4_LQ_c10521/f1p29/4150	i4_HQ_c7556/f1p14/4815
				i8_LQ_c659/f1p10/8728		i8_HQ_c823/f1p51/8089	i7_LQ_c1997/f1p8/7112	i5_HQ_c2911/f1p6/5450	i5_LQ_c3006/f1p0/5279	i6_LQ_c1079/f1p11/6712		i6_HQ_c3002/f1p416/6641	i4_LQ_c1067/f2p1/4265	i4_HQ_c7711/f1p27/4471
				i8_LQ_c674/f1p7/8909		i8_LQ_c51/f1p5/8190	i7_LQ_c434/f1p8/7538	i5_HQ_c2959/f1p49/5491	i5_LQ_c3063/f1p6/5367	i6_LQ_c2120/f1p3/6299		i6_HQ_c3092/f1p199/6100	i4_LQ_c1098/f1p96/3989	i4_HQ_c7817/f1p89/4120
						i8_LQ_c880/f1p16/8353	i7_LQ_c463/f1p20/6847	i5_HQ_c3088/f1p15/56	i5_LQ_c3327/f1p6/5151	i6_LQ_c2231/f1p315/6195		i6_HQ_c3146/f1p201/6342	i4_LQ_c1117/f1p123/4030	i4_HQ_c7893/f1p34/4164
						i8_LQ_c900/f1p9/8104	i7_LQ_c823/f1p14/7673	i5_HQ_c3214/f1p12/5398	i5_LQ_c340/f1p5/5340	i6_LQ_c2482/f1p16/6298		i6_HQ_c354/f1p20/6196	i4_LQ_c11780/f1p21/4445	i4_HQ_c8050/f1p56/4277
						i9_LQ_c221/f1p1/9039	i8_HQ_c174/f1p10/7850	i5_HQ_c3261/f1p25/4999	i5_LQ_c3501/f1p32/5231	i6_LQ_c2822/f1p3/6972		i6_HQ_c3595/f1p67/6448	i4_LQ_c12625/f1p2/4746	i4_HQ_c8386/f1p25/4206
							i8_HQ_c95/f1p117/8237	i5_HQ_c3607/f1p112/5431	i5_LQ_c3585/f1p16/5522	i6_LQ_c3103/f1p16/6065		i6_HQ_c3658/f1p74/6315	i4_LQ_c13210/f1p0/4044	i4_HQ_c8663/f1p336/4679
							i8_LQ_c695/f1p28/8227	i5_HQ_c3687/f1p183/5446	i5_LQ_c3613/f1p25/5133	i6_LQ_c310/f1p1/6162		i6_HQ_c366/f1p21/6487	i4_LQ_c13390/f1p2/4395	i4_HQ_c8730/f1p15/4125
							i8_LQ_c724/f1p1/8070	i5_HQ_c3859/f1p46/5224	i5_LQ_c3947/f1p4/5335	i6_LQ_c3547/f1p6/6847		i6_HQ_c4209/f1p34/6429	i4_LQ_c13516/f1p3/4463	i4_HQ_c8788/f6p48/4465
							i8_LQ_c980/f1p17/8178	i5_HQ_c4012/f1p160/5369	i5_LQ_c4095/f1p26/5198	i6_LQ_c360/f1p5/7014		i6_HQ_c4326/f1p34/6110	i4_LQ_c13581/f1p4/4146	i4_HQ_c8834/f1p16/4265
							i9_LQ_c116/f1p93/9571	i5_HQ_c4385/f1p31/5686	i5_LQ_c4414/f1p23/56	i6_LQ_c3677/f1p14/6042		i6_HQ_c4384/f1p83/6776	i4_LQ_c13912/f1p2/4315	i4_HQ_c8902/f1p35/4436
								i5_HQ_c443/f1p78/5019	i5_LQ_c4538/f1p49/5616	i6_LQ_c3856/f1p2/6586		i6_HQ_c445/f1p174/6121	i4_LQ_c13954/f1p13/3838	i4_HQ_c892/f2p62/4830
								i5_HQ_c47/f6p9/5230	i5_LQ_c4646/f1p17/5857	i6_LQ_c3995/f1p8/6262		i6_HQ_c4499/f1p33/6361	i4_LQ_c14099/f1p14/4631	i4_HQ_c8993/f1p88/4652
								i5_HQ_c5119/f1p27/5920	i5_LQ_c4759/f1p21/5073	i6_LQ_c4160/f1p3/6013		i6_HQ_c4599/f1p55/6145	i4_LQ_c14168/f1p28/4570	i4_HQ_c9013/f1p27/4525
								i5_HQ_c52/f5p42/5731	i5_LQ_c5151/f1p8/5835	i6_LQ_c420/f1p5/6601		i6_HQ_c4833/f1p57/6359	i4_LQ_c14563/f1p4/4360	i4_HQ_c9236/f1p68/4445
								i5_HQ_c5464/f1p36/5189	i5_LQ_c525/f1p8/5653	i6_LQ_c4281/f1p0/6522		i6_HQ_c4850/f1p9/6033	i4_LQ_c14573/f1p3/4069	i4_HQ_c9269/f1p142/4584
								i5_HQ_c546/f1p29/5452	i5_LQ_c5499/f1p2/5763	i6_LQ_c450/f1p1/6128		i6_HQ_c4892/f1p14/7128	i4_LQ_c1488/f1p4/4159	i4_HQ_c9874/f1p7/4078
								i5_HQ_c6169/f1p13/5128	i5_LQ_c5764/f1p4/5811	i6_LQ_c4710/f1p12/6897		i6_HQ_c4976/f2p91/6071	i4_LQ_c15285/f1p17/4727	i4_HQ_c993/f2p35/4063
								i5_HQ_c6257/f1p16/51	i5_LQ_c5834/f1p17/5766	i6_LQ_c4985/f1p5/6530		i6_HQ_c71/f3p104/6907	i4_LQ_c15327/f1p3/4422	i4_HQ_c996/f2p48/4367
								i5_HQ_c6378/f1p28/5133	i5_LQ_c6020/f1p7/59	i6_LQ_c623/f1p3/6451		i6_HQ_c72/f3p29/6029	i4_LQ_c15380/f1p2/4768	i4_HQ_c9976/f1p52/4243
								i5_HQ_c6483/f1p31/6052	i5_LQ_c6290/f1p13/5214	i6_LQ_c634/f1p0/6499		i6_HQ_c793/f1p500/6547	i4_LQ_c15424/f1p37/4229	i4_LQ_c10054/f1p1/4683
								i5_HQ_c6538/f1p36/5813	i5_LQ_c6399/f1p5/5917	i6_LQ_c767/f1p10/6113		i6_LQ_c1033/f1p5/6418	i4_LQ_c15469/f1p16/4897	i4_LQ_c10286/f1p62/4056
								i5_HQ_c7200/f1p27/5730	i5_LQ_c6664/f1p34/5879	i6_LQ_c828/f1p39/6053		i6_LQ_c1079/f1p11/6712	i4_LQ_c15500/f1p50/4172	i4_LQ_c10517/f1p15/4316
								i5_HQ_c7273/f1p96/5965	i5_LQ_c6815/f1p14/5887	i6_LQ_c845/f1p15/6354		i6_LQ_c1088/f1p0/6422	i4_LQ_c1550/f1p45/4514	i4_LQ_c10696/f1p11/4180
								i5_HQ_c7396/f1p32/5724	i5_LQ_c688/f1p12/5735	i6_LQ_c870/f1p4/6838		i6_LQ_c2126/f1p27/6022	i4_LQ_c1564/f1p22/4874	i4_LQ_c10761/f1p19/4414
								i5_HQ_c7548/f1p19/56	i5_LQ_c709/f1p19/6012	i7_HQ_c1510/f1p25/8057		i6_LQ_c2204/f1p2/6533	i4_LQ_c15821/f1p40/4704	i4_LQ_c1130/f1p8/4155
								i5_HQ_c7585/f2p30/51	i5_LQ_c7217/f1p4/5743	i7_HQ_c1722/f1p36/7249		i6_LQ_c2231/f1p315/6195	i4_LQ_c16174/f1p25/4118	i4_LQ_c11383/f1p114/4109
								i5_HQ_c948/f1p186/57	i5_LQ_c7220/f1p54/5942	i7_HQ_c1812/f1p47/7443		i6_LQ_c2381/f1p26/6280	i4_LQ_c1724/f1p4/4669	i4_LQ_c11686/f1p10/3965
								i5_HQ_c94/f3p37/5914	i5_LQ_c7315/f1p0/5751	i7_HQ_c1875/f1p41/7272		i6_LQ_c2429/f1p5/6309	i4_LQ_c17321/f1p6/4042	i4_LQ_c11789/f1p5/4195
								i5_LQ_c1026/f1p16/5411	i5_LQ_c7513/f1p8/5575	i7_HQ_c1911/f1p63/7255		i6_LQ_c2484/f1p5/6479	i4_LQ_c17593/f1p5/4648	i4_LQ_c1182/f1p2/4185
								i5_LQ_c1330/f1p9/5832	i5_LQ_c7639/f2p3/5697	i7_HQ_c1975/f1p23/7119		i6_LQ_c2579/f1p5/6374	i4_LQ_c17594/f1p247/4266	i4_LQ_c11933/f1p16/4678
								i5_LQ_c1396/f1p12/5739	i5_LQ_c815/f1p3/5818	i7_HQ_c2019/f2p157/7082		i6_LQ_c2636/f1p27/6625	i4_LQ_c17651/f1p1/4974	i4_LQ_c13510/f1p7/4545
								i5_LQ_c140/f1p15/5893	i5_LQ_c853/f1p5/5625	i7_HQ_c5/f2p110/7060		i6_LQ_c2664/f1p12/6825	i4_LQ_c19402/f1p20/4460	i4_LQ_c1355/f1p8/4126
								i5_LQ_c1899/f1p21/5720	i5_LQ_c936/f1p10/5852	i7_LQ_c118/f1p4/7287		i6_LQ_c3050/f1p10/6566	i4_LQ_c2236/f1p4/4795	i4_LQ_c1435/f1p10/4889
								i5_LQ_c2548/f1p16/5176	i6_HQ_c116/f2p25/6195	i7_LQ_c1850/f1p19/7246		i6_LQ_c3256/f1p6/6403	i4_LQ_c2392/f1p5/4303	i4_LQ_c1439/f1p2/4430
								i5_LQ_c3130/f1p1/5227	i6_HQ_c142/f2p75/6403	i7_LQ_c1997/f1p8/7112		i6_LQ_c3496/f1p7/5785	i4_LQ_c2528/f1p7/4809	i4_LQ_c14833/f1p8/4318
								i5_LQ_c340/f1p5/5340	i6_HQ_c152/f2p54/6086	i7_LQ_c355/f1p135/7144		i6_LQ_c3856/f1p2/6586	i4_LQ_c2844/f1p8/4307	i4_LQ_c15259/f1p16/4271
								i5_LQ_c358/f1p8/5344	i6_HQ_c2463/f1p15/6120	i7_LQ_c434/f1p8/7538		i6_LQ_c3887/f1p19/6991	i4_LQ_c2860/f1p4/4066	i4_LQ_c15268/f1p5/4458
								i5_LQ_c3947/f1p4/5335	i6_HQ_c2696/f1p52/6254	i7_LQ_c852/f1p11/7408		i6_LQ_c3995/f1p8/6262	i4_LQ_c3353/f1p1/4203	i4_LQ_c15279/f1p2/4991
								i5_LQ_c398/f1p14/5582	i6_HQ_c3288/f1p39/6289	i7_LQ_c880/f1p3/7310		i6_LQ_c4056/f1p7/6382	i4_LQ_c4408/f1p4/4030	i4_LQ_c15348/f1p6/4141
								i5_LQ_c4176/f1p2/5842	i6_HQ_c3385/f1p118/6816	i7_LQ_c981/f1p14/7488		i6_LQ_c4160/f1p3/6013	i4_LQ_c5464/f1p5/4343	i4_LQ_c15627/f1p10/4387
								i5_LQ_c4222/f1p5/5637	i6_HQ_c3452/f1p32/6877	i8_HQ_c174/f1p10/7850		i6_LQ_c420/f1p5/6601	i4_LQ_c5644/f1p10/4189	i4_LQ_c16181/f1p11/4106
								i5_LQ_c4307/f1p3/5150	i6_HQ_c4209/f1p34/6429	i8_LQ_c449/f1p71/8209		i6_LQ_c4341/f1p26/6168	i4_LQ_c5743/f1p22/4144	i4_LQ_c16230/f1p3/4114
								i5_LQ_c4375/f1p13/51	i6_HQ_c4240/f1p56/6253	i8_LQ_c674/f1p7/8909		i6_LQ_c4686/f1p2/6531	i4_LQ_c6144/f1p2/4795	i4_LQ_c16322/f1p18/4838
								i5_LQ_c4592/f1p12/5567	i6_HQ_c4296/f1p63/6698	i8_LQ_c695/f1p28/8227		i6_LQ_c4710/f1p12/6897	i4_LQ_c6185/f1p8/5105	i4_LQ_c16333/f1p26/4523
								i5_LQ_c4609/f1p8/59	i6_HQ_c4311/f2p57/6601	i8_LQ_c924/f1p7/8232		i6_LQ_c4883/f1p8/6143	i4_LQ_c6456/f1p5/4110	i4_LQ_c16688/f1p5/4754
								i5_LQ_c4630/f1p19/55	i6_HQ_c4638/f1p15/6160	i8_LQ_c980/f1p17/8178		i6_LQ_c4911/f1p50/6755	i4_LQ_c6618/f1p2/4080	i4_LQ_c16734/f1p2/4478
								i5_LQ_c4646/f1p17/5857	i6_HQ_c4777/f1p65/6242	i9_HQ_c51/f1p30/9235		i6_LQ_c641/f1p10/6094	i4_LQ_c701/f2p6/4218	i4_LQ_c16972/f1p2/4280
								i5_LQ_c4806/f1p0/5682	i6_HQ_c4861/f1p32/6255	i9_LQ_c116/f1p93/9571		i6_LQ_c685/f1p21/6345	i4_LQ_c7258/f1p2/4431	i4_LQ_c17026/f1p2/4551
								i5_LQ_c4972/f1p12/5685	i6_HQ_c4887/f1p31/6516	i9_LQ_c45/f1p0/9492		i7_HQ_c1158/f1p17/7424	i4_LQ_c7290/f1p8/4044	i4_LQ_c17275/f1p7/4166
								i5_LQ_c5060/f1p23/5953	i6_HQ_c4892/f1p14/7128			i7_HQ_c12/f2p19/8004	i4_LQ_c7690/f1p8/4276	i4_LQ_c17347/f1p21/4617
								i5_LQ_c5098/f1p11/51	i6_HQ_c4933/f2p9/6677			i7_HQ_c14/f1p86/6836	i4_LQ_c7763/f1p9/4728	i4_LQ_c17491/f1p0/4477
								i5_LQ_c53/f1p7/5636	i6_HQ_c4966/f1p138/6847			i7_HQ_c1887/f1p1333/8029	i4_LQ_c8009/f1p24/4440	i4_LQ_c18425/f2p2/4103
								i5_LQ_c5834/f1p17/5766	i6_HQ_c49/f3p118/6808			i7_HQ_c1937/f1p44/7143	i4_LQ_c8309/f1p15/4054	i4_LQ_c19116/f1p6/4540
								i5_LQ_c5886/f1p6/52	i6_HQ_c5007/f2p12/6169			i7_HQ_c1975/f1p23/7119	i4_LQ_c8405/f1p8/4708	i4_LQ_c1924/f2p7/4027
								i5_LQ_c5913/f1p8/5258	i6_HQ_c633/f1p26/6402			i7_HQ_c2021/f1p43/7105	i4_LQ_c8531/f1p28/4376	i4_LQ_c19843/f2p24/4222
								i5_LQ_c6020/f1p7/59	i6_HQ_c653/f1p53/6545			i7_HQ_c39/f1p53/7046	i4_LQ_c8867/f1p5/4274	i4_LQ_c2163/f1p4/4366
								i5_LQ_c6290/f1p13/5214	i6_HQ_c789/f1p14/6884			i7_HQ_c47/f1p67/7564	i4_LQ_c9461/f1p8/4505	i4_LQ_c2271/f1p7/4207
								i5_LQ_c6357/f1p93/5745	i6_LQ_c1026/f1p9/6352			i7_HQ_c7/f3p25/7266	i4_LQ_c9476/f1p5/4183	i4_LQ_c2701/f1p4/4964
								i5_LQ_c6420/f1p9/5863	i6_LQ_c1318/f1p13/6549			i7_HQ_c884/f1p19/7647	i4_LQ_c9579/f1p65/4115	i4_LQ_c346/f2p4/4781
								i5_LQ_c6646/f1p7/5532	i6_LQ_c1338/f1p22/6840			i7_HQ_c945/f1p1893/6874	i4_LQ_c9996/f1p10/4762	i4_LQ_c3760/f1p9/4613
								i5_LQ_c6664/f1p34/5879	i6_LQ_c178/f1p32/5990			i7_LQ_c1471/f1p1/7168	i5_HQ_c101/f4p17/5412	i4_LQ_c4315/f1p5/4956
								i5_LQ_c7112/f1p8/5950	i6_LQ_c2132/f1p16/6626			i7_LQ_c1864/f1p19/7235	i5_HQ_c124/f3p18/5228	i4_LQ_c4342/f1p3/4107
								i5_LQ_c7220/f1p54/5942	i6_LQ_c2620/f1p16/6064			i7_LQ_c1878/f1p6/7239	i5_HQ_c141/f3p13/5443	i4_LQ_c4434/f1p11/4103
								i5_LQ_c7436/f1p7/5658	i6_LQ_c2799/f1p39/6585			i7_LQ_c1902/f1p38/7404	i5_HQ_c1658/f1p40/57	i4_LQ_c4587/f1p3/5021
								i5_LQ_c7479/f1p24/5834	i6_LQ_c2914/f1p10/6083			i7_LQ_c264/f1p29/7662	i5_HQ_c1674/f1p33/5767	i4_LQ_c4855/f1p10/4954
								i5_LQ_c933/f1p17/5157	i6_LQ_c2977/f1p15/6266			i7_LQ_c355/f1p135/7144	i5_HQ_c1883/f1p34/5795	i4_LQ_c4998/f1p35/4427
								i5_LQ_c936/f1p10/5852	i6_LQ_c3072/f1p1/6710			i7_LQ_c852/f1p11/7408	i5_HQ_c2341/f1p20/5122	i4_LQ_c5121/f1p56/3350
								i5_LQ_c963/f1p23/5711	i6_LQ_c3099/f1p2/6170			i8_HQ_c148/f1p20/8963	i5_HQ_c2636/f1p172/5094	i4_LQ_c5171/f1p39/4045
								i6_HQ_c116/f2p25/6195	i6_LQ_c3107/f1p7/6571			i8_HQ_c7/f1p190/8632	i5_HQ_c2676/f1p20/5414	i4_LQ_c5299/f1p25/4115
								i6_HQ_c152/f2p54/6086	i6_LQ_c3301/f1p2/6181			i8_HQ_c823/f1p51/8089	i5_HQ_c2715/f1p39/5219	i4_LQ_c5413/f1p0/3914
								i6_HQ_c2203/f1p37/6412	i6_LQ_c3396/f1p9/6423			i8_LQ_c900/f1p9/8104	i5_HQ_c288/f2p12/5720	i4_LQ_c5693/f1p29/4415
								i6_HQ_c2463/f1p15/6120	i6_LQ_c344/f1p14/6537			i8_LQ_c924/f1p7/8232	i5_HQ_c2960/f1p23/5061	i4_LQ_c589/f2p14/4709
								i6_HQ_c2607/f1p39/6172	i6_LQ_c3496/f1p7/5785			i9_LQ_c116/f1p93/9571	i5_HQ_c304/f2p25/5559	i4_LQ_c7047/f1p10/4212
								i6_HQ_c2617/f1p170/6419	i6_LQ_c3575/f1p0/6407			i9_LQ_c221/f1p1/9039	i5_HQ_c309/f2p30/5883	i4_LQ_c7084/f1p4/4618
								i6_HQ_c3002/f1p416/6641	i6_LQ_c3660/f1p8/6035				i5_HQ_c3410/f1p40/5076	i4_LQ_c7491/f1p30/4679
								i6_HQ_c337/f1p26/6822	i6_LQ_c3699/f1p7/6272				i5_HQ_c3460/f1p27/5357	i4_LQ_c7499/f1p14/4136
								i6_HQ_c3385/f1p118/6816	i6_LQ_c3743/f1p20/6487				i5_HQ_c3632/f1p16/5337	i4_LQ_c7717/f1p28/4884
								i6_HQ_c3452/f1p32/6877	i6_LQ_c3887/f1p19/6991				i5_HQ_c40/f8p36/5966	i4_LQ_c7774/f1p2/4556
								i6_HQ_c354/f1p20/6196	i6_LQ_c402/f1p7/6332				i5_HQ_c45/f1p39/5869	i4_LQ_c8018/f1p8/4733
								i6_HQ_c3595/f1p67/6448	i6_LQ_c4093/f1p5/6835				i5_HQ_c4775/f1p17/6004	i4_LQ_c8087/f1p32/4693
								i6_HQ_c3802/f1p58/6035	i6_LQ_c4283/f1p0/6086				i5_HQ_c481/f1p25/5775	i4_LQ_c8104/f1p3/4561
								i6_HQ_c3843/f1p40/6280	i6_LQ_c4324/f1p34/6831				i5_HQ_c5341/f1p16/6002	i4_LQ_c816/f2p41/4342
								i6_HQ_c3956/f1p43/6485	i6_LQ_c4618/f1p29/6077				i5_HQ_c5658/f1p32/5055	i4_LQ_c824/f2p3/5000
								i6_HQ_c4083/f1p29/6757	i6_LQ_c4749/f1p8/6534				i5_HQ_c5815/f1p35/5342	i4_LQ_c832/f2p5/4365
								i6_HQ_c4209/f1p34/6429	i6_LQ_c724/f1p12/6534				i5_HQ_c6003/f1p106/51	i4_LQ_c8649/f1p3/4019
								i6_HQ_c4769/f1p74/6903	i6_LQ_c850/f1p15/6304				i5_HQ_c6095/f1p19/5224	i4_LQ_c8716/f1p7/4935
								i6_HQ_c4850/f1p9/6033	i6_LQ_c875/f1p29/6562				i5_HQ_c6168/f1p39/5124	i4_LQ_c9684/f1p16/4004
								i6_HQ_c4892/f1p14/7128	i7_HQ_c1335/f1p29/7134				i5_HQ_c6214/f1p48/58	i4_LQ_c9698/f1p8/4362
								i6_HQ_c4966/f1p138/6847	i7_HQ_c1719/f1p25/7039				i5_HQ_c6323/f1p65/5387	i4_LQ_c9881/f1p2/4299
								i6_HQ_c4976/f2p91/6071	i7_HQ_c231/f1p19/7617				i5_HQ_c7132/f1p41/5739	i5_HQ_c1100/f1p4/5280
								i6_HQ_c5007/f2p12/6169	i7_HQ_c462/f1p97/7538				i5_HQ_c7138/f1p36/5762	i5_HQ_c1148/f1p37/5334
								i6_HQ_c72/f3p29/6029	i7_HQ_c940/f1p20/7085				i5_HQ_c7273/f1p96/5965	i5_HQ_c1336/f1p8/5076
								i6_HQ_c737/f1p22/6805	i7_HQ_c9/f3p67/7702				i5_HQ_c7331/f1p64/5918	i5_HQ_c1376/f1p28/5770
								i6_HQ_c789/f1p14/6884	i7_LQ_c1064/f1p88/7317				i5_HQ_c7373/f1p25/5572	i5_HQ_c1583/f1p16/5673
								i6_HQ_c852/f1p36/6855	i7_LQ_c1439/f1p11/7422				i5_HQ_c7441/f1p14/5741	i5_HQ_c15/f1p5/5651
								i6_HQ_c985/f1p12/6287	i7_LQ_c150/f1p16/7866				i5_HQ_c75/f1p19/5965	i5_HQ_c1826/f1p23/5913
								i6_LQ_c1026/f1p9/6352	i7_LQ_c1601/f1p28/7861				i5_HQ_c7600/f1p11/5452	i5_HQ_c1978/f1p745/4679
								i6_LQ_c1190/f1p4/6388	i7_LQ_c1761/f1p19/7844				i5_HQ_c855/f1p35/5532	i5_HQ_c200/f2p45/5281
								i6_LQ_c2392/f1p4/6135	i7_LQ_c1918/f1p4/7297				i5_LQ_c1061/f1p5/5161	i5_HQ_c2392/f1p55/5152
								i6_LQ_c2518/f1p11/6274	i7_LQ_c276/f1p22/7350				i5_LQ_c112/f2p1/5996	i5_HQ_c2522/f2p30/5137
								i6_LQ_c2799/f1p39/6585	i7_LQ_c322/f1p15/7733				i5_LQ_c140/f1p15/5893	i5_HQ_c2534/f1p15/5425
								i6_LQ_c3391/f1p19/7110	i7_LQ_c44/f1p11/7199				i5_LQ_c1494/f1p3/5970	i5_HQ_c253/f2p34/5736
								i6_LQ_c344/f1p14/6537	i7_LQ_c454/f1p27/7759				i5_LQ_c1597/f1p9/5414	i5_HQ_c259/f2p11/5132
								i6_LQ_c3575/f1p0/6407	i7_LQ_c515/f1p79/7146				i5_LQ_c1793/f1p15/5778	i5_HQ_c2793/f1p27/5717
								i6_LQ_c3699/f1p7/6272	i8_HQ_c906/f1p345/8340				i5_LQ_c2507/f1p2/59	i5_HQ_c2853/f1p24/5613
								i6_LQ_c3887/f1p19/6991	i8_LQ_c51/f1p5/8190				i5_LQ_c2849/f1p1/5213	i5_HQ_c286/f2p7/5737
								i6_LQ_c4004/f1p6/6533	i8_LQ_c981/f1p13/8550				i5_LQ_c3006/f1p0/5279	i5_HQ_c2911/f1p6/5450
								i6_LQ_c4324/f1p34/6831	i9_HQ_c69/f1p18/9037				i5_LQ_c3063/f1p6/5367	i5_HQ_c3012/f1p24/5439
								i6_LQ_c4341/f1p26/6168	i9_LQ_c252/f1p12/9114				i5_LQ_c3327/f1p6/5151	i5_HQ_c3047/f1p4/5491
								i6_LQ_c4439/f1p5/6100	i9_LQ_c3/f1p4/9770				i5_LQ_c3501/f1p32/5231	i5_HQ_c3214/f1p12/5398
								i6_LQ_c4525/f1p25/6798					i5_LQ_c3585/f1p16/5522	i5_HQ_c331/f2p13/5260
								i6_LQ_c4618/f1p29/6077					i5_LQ_c4095/f1p26/5198	i5_HQ_c3593/f1p46/5121
								i6_LQ_c4749/f1p8/6534					i5_LQ_c4414/f1p23/56	i5_HQ_c3607/f1p112/5431
								i6_LQ_c4800/f1p1/6831					i5_LQ_c4538/f1p49/5616	i5_HQ_c3687/f1p183/5446
								i6_LQ_c4803/f1p74/6445					i5_LQ_c4662/f1p9/5781	i5_HQ_c3859/f1p46/5224
								i6_LQ_c4809/f1p12/6044					i5_LQ_c4759/f1p21/5073	i5_HQ_c3942/f1p23/5125
								i6_LQ_c4835/f1p9/6079					i5_LQ_c5280/f1p1/5768	i5_HQ_c4012/f1p160/5369
								i6_LQ_c4978/f1p4/6108					i5_LQ_c5282/f1p3/5352	i5_HQ_c4383/f1p65/5786
								i7_HQ_c11/f3p24/7418					i5_LQ_c5437/f1p2/6080	i5_HQ_c4668/f1p12/57
								i7_HQ_c1437/f1p86/7831					i5_LQ_c5482/f1p66/5968	i5_HQ_c47/f6p9/5230
								i7_HQ_c1728/f1p52/7184					i5_LQ_c5499/f1p2/5763	i5_HQ_c4856/f1p56/5683
								i7_HQ_c1820/f1p39/7375					i5_LQ_c5764/f1p4/5811	i5_HQ_c50/f5p63/5215
								i7_HQ_c1877/f1p33/6928					i5_LQ_c6017/f1p5/5724	i5_HQ_c5270/f1p19/5699
								i7_HQ_c1887/f1p1333/8029					i5_LQ_c6127/f1p11/57	i5_HQ_c546/f1p29/5452
								i7_HQ_c1937/f1p44/7143					i5_LQ_c6544/f1p14/5972	i5_HQ_c6027/f1p64/5944
								i7_HQ_c2021/f1p43/7105					i5_LQ_c6677/f1p4/5451	i5_HQ_c6028/f1p676/5711
								i7_HQ_c231/f1p19/7617					i5_LQ_c688/f1p12/5735	i5_HQ_c6163/f1p2417/54
								i7_HQ_c462/f1p97/7538					i5_LQ_c709/f1p19/6012	i5_HQ_c6169/f1p13/5128
								i7_HQ_c884/f1p19/7647					i5_LQ_c7196/f1p6/5866	i5_HQ_c6202/f1p32/5475
								i7_HQ_c945/f1p1893/6874					i5_LQ_c7217/f1p4/5743	i5_HQ_c6257/f1p16/51
								i7_HQ_c9/f3p67/7702					i5_LQ_c7254/f1p3/5933	i5_HQ_c6378/f1p28/5133
								i7_LQ_c1064/f1p88/7317					i5_LQ_c7513/f1p8/5575	i5_HQ_c6480/f1p8/5735
								i7_LQ_c1091/f1p25/6965					i5_LQ_c7639/f2p3/5697	i5_HQ_c6538/f1p36/5813
								i7_LQ_c116/f1p2/7284					i5_LQ_c853/f1p5/5625	i5_HQ_c7014/f1p58/5874
								i7_LQ_c1310/f1p50/7052					i6_HQ_c129/f2p27/6364	i5_HQ_c7396/f1p32/5724
								i7_LQ_c1342/f1p11/7181					i6_HQ_c1312/f1p6/6052	i5_HQ_c7548/f1p19/56
								i7_LQ_c1415/f1p15/7959					i6_HQ_c142/f2p75/6403	i5_HQ_c7574/f2p14/5893
								i7_LQ_c1471/f1p1/7168					i6_HQ_c175/f1p12/6148	i5_HQ_c7585/f2p30/51
								i7_LQ_c1725/f1p4/7431					i6_HQ_c233/f1p30/6258	i5_HQ_c872/f1p10/5712
								i7_LQ_c1769/f1p6/7887					i6_HQ_c2696/f1p52/6254	i5_LQ_c1026/f1p16/5411
								i7_LQ_c1810/f1p1/7694					i6_HQ_c2795/f1p32/6124	i5_LQ_c1047/f1p9/5138
								i7_LQ_c1947/f1p2/7183					i6_HQ_c3288/f1p39/6289	i5_LQ_c1187/f1p7/5032
								i7_LQ_c2011/f2p7/7198					i6_HQ_c364/f1p23/6763	i5_LQ_c1473/f1p1/5823
								i7_LQ_c225/f1p70/7947					i6_HQ_c4240/f1p56/6253	i5_LQ_c2548/f1p16/5176
								i7_LQ_c247/f1p16/7635					i6_HQ_c4296/f1p63/6698	i5_LQ_c3130/f1p1/5227
								i7_LQ_c262/f1p8/7526					i6_HQ_c4311/f2p57/6601	i5_LQ_c362/f1p7/5022
								i7_LQ_c466/f1p0/7010					i6_HQ_c4331/f1p34/6811	i5_LQ_c398/f1p14/5582
								i7_LQ_c515/f1p79/7146					i6_HQ_c4417/f1p21/6249	i5_LQ_c4176/f1p2/5842
								i7_LQ_c981/f1p14/7488					i6_HQ_c4463/f1p178/6964	i5_LQ_c4222/f1p5/5637
								i8_HQ_c823/f1p51/8089					i6_HQ_c4556/f1p176/6827	i5_LQ_c4290/f1p2/5484
								i8_LQ_c458/f1p9/8338					i6_HQ_c4638/f1p15/6160	i5_LQ_c4307/f1p3/5150
								i8_LQ_c51/f1p5/8190					i6_HQ_c4828/f1p128/6053	i5_LQ_c4375/f1p13/51
								i8_LQ_c659/f1p10/8728					i6_HQ_c4861/f1p32/6255	i5_LQ_c4473/f1p4/5927
								i8_LQ_c900/f1p9/8104					i6_HQ_c4887/f1p31/6516	i5_LQ_c4525/f1p0/5130
								i8_LQ_c951/f1p8/8137					i6_HQ_c4933/f2p9/6677	i5_LQ_c4531/f1p4/5940
								i9_LQ_c221/f1p1/9039					i6_HQ_c49/f3p118/6808	i5_LQ_c4548/f1p26/5833
													i6_HQ_c61/f2p17/6432	i5_LQ_c4592/f1p12/5567
													i6_HQ_c633/f1p26/6402	i5_LQ_c4609/f1p8/59
													i6_HQ_c653/f1p53/6545	i5_LQ_c4630/f1p19/55
													i6_HQ_c688/f1p11/6069	i5_LQ_c4646/f1p17/5857
													i6_LQ_c1178/f1p12/6047	i5_LQ_c4793/f1p3/5729
													i6_LQ_c1318/f1p13/6549	i5_LQ_c4806/f1p0/5682
													i6_LQ_c1359/f1p15/6107	i5_LQ_c4972/f1p12/5685
													i6_LQ_c2132/f1p16/6626	i5_LQ_c5060/f1p23/5953
													i6_LQ_c2620/f1p16/6064	i5_LQ_c5075/f1p4/5339
													i6_LQ_c2799/f1p39/6585	i5_LQ_c52/f1p32/5638
													i6_LQ_c2914/f1p10/6083	i5_LQ_c53/f1p7/5636
													i6_LQ_c2977/f1p15/6266	i5_LQ_c5770/f1p9/5979
													i6_LQ_c3072/f1p1/6710	i5_LQ_c5784/f1p1/5944
													i6_LQ_c3084/f1p21/6135	i5_LQ_c5886/f1p6/52
													i6_LQ_c3099/f1p2/6170	i5_LQ_c5892/f1p4/5610
													i6_LQ_c3107/f1p7/6571	i5_LQ_c5913/f1p8/5258
													i6_LQ_c3301/f1p2/6181	i5_LQ_c6020/f1p7/59
													i6_LQ_c3496/f1p7/5785	i5_LQ_c6420/f1p9/5863
													i6_LQ_c3694/f1p0/6463	i5_LQ_c6705/f1p10/5719
													i6_LQ_c3743/f1p20/6487	i5_LQ_c6859/f1p13/5556
													i6_LQ_c3932/f1p0/6096	i5_LQ_c6939/f1p1/5739
													i6_LQ_c4093/f1p5/6835	i5_LQ_c7055/f1p5/5965
													i6_LQ_c4105/f1p6/6626	i5_LQ_c7112/f1p8/5950
													i6_LQ_c4283/f1p0/6086	i5_LQ_c7216/f1p9/5595
													i6_LQ_c4684/f1p2/6698	i5_LQ_c7436/f1p7/5658
													i6_LQ_c4894/f1p4/5934	i5_LQ_c7479/f1p24/5834
													i6_LQ_c707/f1p36/6187	i5_LQ_c933/f1p17/5157
													i6_LQ_c850/f1p15/6304	i5_LQ_c936/f1p10/5852
													i6_LQ_c875/f1p29/6562	i5_LQ_c963/f1p23/5711
													i7_HQ_c1335/f1p29/7134	i6_HQ_c116/f2p25/6195
													i7_HQ_c472/f1p22/7063	i6_HQ_c1280/f1p32/6465
													i7_HQ_c47/f1p67/7564	i6_HQ_c2203/f1p37/6412
													i7_HQ_c940/f1p20/7085	i6_HQ_c2607/f1p39/6172
													i7_LQ_c1105/f1p2/7190	i6_HQ_c2617/f1p170/6419
													i7_LQ_c1289/f1p18/7620	i6_HQ_c2752/f1p19/6255
													i7_LQ_c1439/f1p11/7422	i6_HQ_c3002/f1p416/6641
													i7_LQ_c150/f1p16/7866	i6_HQ_c3092/f1p199/6100
													i7_LQ_c1761/f1p19/7844	i6_HQ_c3146/f1p201/6342
													i7_LQ_c1816/f1p5/7965	i6_HQ_c337/f1p26/6822
													i7_LQ_c1910/f1p15/7430	i6_HQ_c354/f1p20/6196
													i7_LQ_c276/f1p22/7350	i6_HQ_c3595/f1p67/6448
													i7_LQ_c322/f1p15/7733	i6_HQ_c3658/f1p74/6315
													i7_LQ_c339/f1p2/7530	i6_HQ_c3843/f1p40/6280
													i7_LQ_c463/f1p20/6847	i6_HQ_c3956/f1p43/6485
													i7_LQ_c484/f1p2/7789	i6_HQ_c4083/f1p29/6757
													i7_LQ_c823/f1p14/7673	i6_HQ_c4110/f1p16/6507
													i8_HQ_c906/f1p345/8340	i6_HQ_c4326/f1p34/6110
													i8_HQ_c95/f1p117/8237	i6_HQ_c445/f1p174/6121
													i8_LQ_c383/f1p3/8279	i6_HQ_c4599/f1p55/6145
													i8_LQ_c666/f1p6/8116	i6_HQ_c4634/f1p23/6204
													i8_LQ_c724/f1p1/8070	i6_HQ_c4850/f1p9/6033
													i9_LQ_c252/f1p12/9114	i6_HQ_c4976/f2p91/6071
													i9_LQ_c3/f1p4/9770	i6_HQ_c532/f1p58/6593
														i6_HQ_c72/f3p29/6029
														i6_HQ_c737/f1p22/6805
														i6_HQ_c793/f1p500/6547
														i6_HQ_c985/f1p12/6287
														i6_LQ_c1033/f1p5/6418
														i6_LQ_c1079/f1p11/6712
														i6_LQ_c1155/f1p1/6283
														i6_LQ_c1190/f1p4/6388
														i6_LQ_c2074/f1p31/6532
														i6_LQ_c2111/f1p7/6478
														i6_LQ_c2231/f1p315/6195
														i6_LQ_c2392/f1p4/6135
														i6_LQ_c2518/f1p11/6274
														i6_LQ_c2834/f1p9/6208
														i6_LQ_c310/f1p1/6162
														i6_LQ_c3538/f1p9/6917
														i6_LQ_c3856/f1p2/6586
														i6_LQ_c3887/f1p19/6991
														i6_LQ_c3995/f1p8/6262
														i6_LQ_c4004/f1p6/6533
														i6_LQ_c4103/f1p7/6952
														i6_LQ_c420/f1p5/6601
														i6_LQ_c4324/f1p34/6831
														i6_LQ_c4341/f1p26/6168
														i6_LQ_c4439/f1p5/6100
														i6_LQ_c450/f1p1/6128
														i6_LQ_c4525/f1p25/6798
														i6_LQ_c4710/f1p12/6897
														i6_LQ_c4728/f1p14/6638
														i6_LQ_c474/f1p8/6550
														i6_LQ_c4800/f1p1/6831
														i6_LQ_c4809/f1p12/6044
														i6_LQ_c4835/f1p9/6079
														i6_LQ_c4922/f1p0/6908
														i6_LQ_c4978/f1p4/6108
														i6_LQ_c4985/f1p5/6530
														i6_LQ_c623/f1p3/6451
														i6_LQ_c828/f1p39/6053
														i6_LQ_c870/f1p4/6838
														i7_HQ_c11/f3p24/7418
														i7_HQ_c1437/f1p86/7831
														i7_HQ_c1722/f1p36/7249
														i7_HQ_c1728/f1p52/7184
														i7_HQ_c1820/f1p39/7375
														i7_HQ_c1875/f1p41/7272
														i7_HQ_c1887/f1p1333/8029
														i7_HQ_c1911/f1p63/7255
														i7_HQ_c1959/f1p19/7363
														i7_HQ_c2021/f1p43/7105
														i7_HQ_c7/f3p25/7266
														i7_HQ_c884/f1p19/7647
														i7_HQ_c945/f1p1893/6874
														i7_LQ_c1091/f1p25/6965
														i7_LQ_c116/f1p2/7284
														i7_LQ_c118/f1p4/7287
														i7_LQ_c1415/f1p15/7959
														i7_LQ_c1471/f1p1/7168
														i7_LQ_c1725/f1p4/7431
														i7_LQ_c1932/f1p33/7126
														i7_LQ_c2011/f2p7/7198
														i7_LQ_c225/f1p70/7947
														i7_LQ_c262/f1p8/7526
														i7_LQ_c355/f1p135/7144
														i7_LQ_c466/f1p0/7010
														i7_LQ_c852/f1p11/7408
														i7_LQ_c880/f1p3/7310
														i7_LQ_c981/f1p14/7488
														i8_HQ_c823/f1p51/8089
														i8_LQ_c659/f1p10/8728
														i8_LQ_c674/f1p7/8909
														i8_LQ_c900/f1p9/8104
														i8_LQ_c924/f1p7/8232
														i8_LQ_c951/f1p8/8137
														i9_LQ_c221/f1p1/9039
