# Supplementary material for: Altered miRNA and mRNA Expression in Sika Deer Skeletal Muscle with Age
Source: Genes (Basel). 2020 Feb 6;11(2):172. doi: 10.3390/genes11020172 (PMC7073773; doi:10.3390/genes11020172)
Supplement: Supplementary file 1 [file genes-11-00172-s001.zip › supplementary/Supplementary Materials/Table S 8.xls]

## Sheet: Msc_2 vs Msc_1
Additional File 9 GO categories of differential unigenes in four developmental stages (Msc_2 vs Msc_1)
		Term_type	GO_accession	Description	P-value	Unigene_names
		biological_process	GO:0040012	regulation of locomotion	1.8371e-07	i2.0_HQ_c4017/f1p13/2447,i8_LQ_c880/f1p16/8353,i3_LQ_c8748/f1p2/3729,i3_HQ_c14370/f1p10/3346,i1.2_HQ_c3930/f1p5/1438,i5_HQ_c7495/f1p9/5443,i1.0_HQ_c6722/f1p19/1700,i1.2_LQ_c7805/f1p8/1496,i2.3_LQ_c8447/f1p5/2674,i2.0_LQ_c10894/f1p29/2550,i2.4_HQ_c5082/f1p2/2617,i3_HQ_c5825/f1p14/3152,i3_LQ_c9306/f1p18/3080,i3_LQ_c10528/f1p0/3451,i4_LQ_c2163/f1p4/4366,i1.3_LQ_c13180/f1p3/1392,i4_HQ_c17519/f1p5/423…
		biological_process	GO:0016477	cell migration	1.8371e-07	i1.2_LQ_c7805/f1p8/1496,i1.0_HQ_c6722/f1p19/1700,i3_HQ_c14370/f1p10/3346,i8_LQ_c880/f1p16/8353,i1.2_HQ_c3930/f1p5/1438,i2.0_HQ_c4017/f1p13/2447,i5_HQ_c7495/f1p9/5443,i2.0_LQ_c10894/f1p29/2550,i2.3_LQ_c8447/f1p5/2674,i3_LQ_c9306/f1p18/3080,i2.4_HQ_c5082/f1p2/2617,i3_HQ_c5825/f1p14/3152,i5_LQ_c1457/f1p5/5219,i1.2_HQ_c12394/f1p2/1314,i4_HQ_c17519/f1p5/4234,i1.3_LQ_c13180/f1p3/1392,i4_LQ_c2163/f1p4/4…
		biological_process	GO:0030155	regulation of cell adhesion	1.8371e-07	i5_HQ_c7495/f1p9/5443,i8_LQ_c880/f1p16/8353,i1.2_HQ_c3930/f1p5/1438,i3_HQ_c14370/f1p10/3346,i2.0_HQ_c4017/f1p13/2447,i1.2_LQ_c7805/f1p8/1496,i1.0_HQ_c6722/f1p19/1700,i2.3_LQ_c8447/f1p5/2674,i2.0_LQ_c10894/f1p29/2550,i3_LQ_c9306/f1p18/3080,i3_HQ_c5825/f1p14/3152,i2.4_HQ_c5082/f1p2/2617,i1.3_LQ_c13180/f1p3/1392,i4_LQ_c2163/f1p4/4366,i3_LQ_c10528/f1p0/3451,i1.2_HQ_c12394/f1p2/1314,i5_LQ_c1457/f1p5/5…
		biological_process	GO:0030334	regulation of cell migration	1.8371e-07	i4_HQ_c17519/f1p5/4234,i1.2_HQ_c12394/f1p2/1314,i5_LQ_c1457/f1p5/5219,i4_LQ_c2163/f1p4/4366,i3_LQ_c10528/f1p0/3451,i1.3_LQ_c13180/f1p3/1392,i3_HQ_c5825/f1p14/3152,i2.4_HQ_c5082/f1p2/2617,i3_LQ_c9306/f1p18/3080,i2.0_LQ_c10894/f1p29/2550,i2.3_LQ_c8447/f1p5/2674,i1.0_HQ_c6722/f1p19/1700,i1.2_LQ_c7805/f1p8/1496,i5_HQ_c7495/f1p9/5443,i8_LQ_c880/f1p16/8353,i3_HQ_c14370/f1p10/3346,i2.0_HQ_c4017/f1p13/24…
		biological_process	GO:0045995	regulation of embryonic development	1.8371e-07	i1.0_HQ_c6722/f1p19/1700,i1.2_LQ_c7805/f1p8/1496,i5_HQ_c7495/f1p9/5443,i8_LQ_c880/f1p16/8353,i1.2_HQ_c3930/f1p5/1438,i3_HQ_c14370/f1p10/3346,i2.0_HQ_c4017/f1p13/2447,i2.0_LQ_c10894/f1p29/2550,i2.3_LQ_c8447/f1p5/2674,i3_HQ_c5825/f1p14/3152,i2.4_HQ_c5082/f1p2/2617,i3_LQ_c9306/f1p18/3080,i4_HQ_c17519/f1p5/4234,i1.2_HQ_c12394/f1p2/1314,i5_LQ_c1457/f1p5/5219,i3_LQ_c10528/f1p0/3451,i4_LQ_c2163/f1p4/436…
		biological_process	GO:0051270	regulation of cellular component movement	1.8371e-07	i1.0_HQ_c6722/f1p19/1700,i1.2_LQ_c7805/f1p8/1496,i3_HQ_c14370/f1p10/3346,i8_LQ_c880/f1p16/8353,i1.2_HQ_c3930/f1p5/1438,i2.0_HQ_c4017/f1p13/2447,i5_HQ_c7495/f1p9/5443,i2.0_LQ_c10894/f1p29/2550,i2.3_LQ_c8447/f1p5/2674,i2.4_HQ_c5082/f1p2/2617,i3_HQ_c5825/f1p14/3152,i3_LQ_c9306/f1p18/3080,i4_HQ_c17519/f1p5/4234,i5_LQ_c1457/f1p5/5219,i1.2_HQ_c12394/f1p2/1314,i4_LQ_c2163/f1p4/4366,i3_LQ_c10528/f1p0/345…
		biological_process	GO:2000145	regulation of cell motility	1.8371e-07	i5_HQ_c7495/f1p9/5443,i2.0_HQ_c4017/f1p13/2447,i8_LQ_c880/f1p16/8353,i3_HQ_c14370/f1p10/3346,i1.2_HQ_c3930/f1p5/1438,i1.2_LQ_c7805/f1p8/1496,i1.0_HQ_c6722/f1p19/1700,i2.3_LQ_c8447/f1p5/2674,i2.0_LQ_c10894/f1p29/2550,i3_LQ_c9306/f1p18/3080,i3_HQ_c5825/f1p14/3152,i2.4_HQ_c5082/f1p2/2617,i1.3_LQ_c13180/f1p3/1392,i4_LQ_c2163/f1p4/4366,i3_LQ_c10528/f1p0/3451,i1.2_HQ_c12394/f1p2/1314,i5_LQ_c1457/f1p5/5…
		biological_process	GO:0007155	cell adhesion	1.9207e-07	i1.1_HQ_c2316/f2p1/1521,i6_HQ_c2813/f1p44/6709,i2.1_HQ_c3575/f1p22/2123,i1.1_HQ_c12816/f1p15/1451,i2.3_HQ_c626/f10p43/2722,i2.0_LQ_c21798/f39p138/2253,i4_LQ_c2163/f1p4/4366,i1.2_HQ_c3930/f1p5/1438,i8_LQ_c880/f1p16/8353,i3_LQ_c8748/f1p2/3729,i5_HQ_c7495/f1p9/5443,i1.0_HQ_c7420/f1p2/1839,i1.1_HQ_c10766/f1p4/1980,i2.2_HQ_c15112/f1p1/2231,i6_HQ_c4887/f1p31/6516,i4_HQ_c1024/f2p119/4318,i1.4_LQ_c9746/f…
		biological_process	GO:2000026	regulation of multicellular organismal development	3.0985e-07	i8_LQ_c880/f1p16/8353,i2.0_HQ_c4017/f1p13/2447,i3_HQ_c14370/f1p10/3346,i1.2_HQ_c3930/f1p5/1438,i5_HQ_c7495/f1p9/5443,i1.2_LQ_c7805/f1p8/1496,i1.0_HQ_c6722/f1p19/1700,i2.3_LQ_c8447/f1p5/2674,i2.0_LQ_c10894/f1p29/2550,i3_LQ_c9306/f1p18/3080,i2.4_HQ_c5082/f1p2/2617,i3_HQ_c5825/f1p14/3152,i1.3_LQ_c13180/f1p3/1392,i3_LQ_c10528/f1p0/3451,i4_LQ_c2163/f1p4/4366,i5_LQ_c1457/f1p5/5219,i1.2_HQ_c12394/f1p2/1…
		biological_process	GO:0022610	biological adhesion	4.3869e-07	i2.0_HQ_c4017/f1p13/2447,i1.2_HQ_c11188/f1p9/1529,i1.2_LQ_c7805/f1p8/1496,i6_LQ_c4809/f1p12/6044,i3_HQ_c300/f12p35/3242,i3_HQ_c13460/f1p0/3031,i2.3_LQ_c8447/f1p5/2674,i2.1_HQ_c4172/f1p17/2277,i2.0_LQ_c10894/f1p29/2550,i2.2_HQ_c1119/f4p38/2075,i4_HQ_c10488/f1p155/4484,i2.4_HQ_c5082/f1p2/2617,i3_HQ_c5825/f1p14/3152,i5_LQ_c1795/f1p17/4871,i3_LQ_c1829/f1p16/3461,i3_HQ_c976/f3p13/3116,i3_HQ_c13832/f1p…
		biological_process	GO:0009790	embryo development	5.079e-07	i2.3_LQ_c8447/f1p5/2674,i2.0_LQ_c10894/f1p29/2550,i5_HQ_c7495/f1p9/5443,i8_LQ_c880/f1p16/8353,i2.0_HQ_c4017/f1p13/2447,i3_HQ_c14370/f1p10/3346,i1.2_HQ_c3930/f1p5/1438,i1.2_LQ_c7805/f1p8/1496,i1.0_HQ_c6722/f1p19/1700,i1.3_LQ_c13180/f1p3/1392,i3_LQ_c10528/f1p0/3451,i4_LQ_c2163/f1p4/4366,i1.2_HQ_c12394/f1p2/1314,i5_LQ_c1457/f1p5/5219,i4_HQ_c17519/f1p5/4234,i3_LQ_c9306/f1p18/3080,i3_HQ_c5825/f1p14/31…
		biological_process	GO:0032879	regulation of localization	7.203e-07	i2.0_LQ_c10894/f1p29/2550,i2.3_LQ_c8447/f1p5/2674,i1.0_HQ_c6722/f1p19/1700,i1.2_LQ_c7805/f1p8/1496,i2.0_HQ_c4017/f1p13/2447,i8_LQ_c880/f1p16/8353,i3_HQ_c14370/f1p10/3346,i1.2_HQ_c3930/f1p5/1438,i5_HQ_c7495/f1p9/5443,i4_HQ_c17519/f1p5/4234,i5_LQ_c1457/f1p5/5219,i1.2_HQ_c12394/f1p2/1314,i4_LQ_c2163/f1p4/4366,i3_LQ_c10528/f1p0/3451,i1.3_LQ_c13180/f1p3/1392,i2.4_HQ_c5082/f1p2/2617,i3_HQ_c5825/f1p14/3…
		biological_process	GO:0051239	regulation of multicellular organismal process	9.5691e-07	i8_LQ_c880/f1p16/8353,i3_HQ_c14370/f1p10/3346,i1.2_HQ_c3930/f1p5/1438,i2.0_HQ_c4017/f1p13/2447,i5_HQ_c7495/f1p9/5443,i1.2_LQ_c7805/f1p8/1496,i1.0_HQ_c6722/f1p19/1700,i2.3_LQ_c8447/f1p5/2674,i2.0_LQ_c10894/f1p29/2550,i3_LQ_c9306/f1p18/3080,i2.4_HQ_c5082/f1p2/2617,i3_HQ_c5825/f1p14/3152,i1.3_LQ_c13180/f1p3/1392,i4_LQ_c2163/f1p4/4366,i3_LQ_c10528/f1p0/3451,i5_LQ_c1457/f1p5/5219,i1.2_HQ_c12394/f1p2/1…
		biological_process	GO:0048856	anatomical structure development	1.0186e-06	i2.2_HQ_c11302/f1p33/2115,i4_LQ_c1130/f1p8/4155,i3_HQ_c976/f3p13/3116,i2.4_HQ_c5082/f1p2/2617,i3_HQ_c5825/f1p14/3152,i3_LQ_c9306/f1p18/3080,i2.3_HQ_c841/f6p445/2337,i4_HQ_c145/f14p132/4212,i5_HQ_c4856/f1p56/5683,i5_LQ_c1457/f1p5/5219,i2.4_HQ_c4342/f1p10/2523,i2.3_HQ_c7342/f1p6/2931,i2.3_HQ_c5638/f1p0/2042,i1.2_HQ_c12394/f1p2/1314,i3_LQ_c10528/f1p0/3451,i4_HQ_c15136/f1p200/4552,i1.3_LQ_c13180/f1p3…
		biological_process	GO:0050793	regulation of developmental process	1.6343e-06	i2.0_HQ_c4017/f1p13/2447,i8_LQ_c880/f1p16/8353,i3_HQ_c14370/f1p10/3346,i1.2_HQ_c3930/f1p5/1438,i5_HQ_c7495/f1p9/5443,i1.2_LQ_c7805/f1p8/1496,i4_LQ_c6667/f1p16/4368,i1.0_HQ_c6722/f1p19/1700,i2.3_LQ_c8447/f1p5/2674,i1.1_HQ_c10094/f1p3/1455,i2.0_LQ_c10894/f1p29/2550,i3_LQ_c9306/f1p18/3080,i2.4_HQ_c5082/f1p2/2617,i3_HQ_c5825/f1p14/3152,i1.3_LQ_c13180/f1p3/1392,i4_LQ_c2163/f1p4/4366,i3_HQ_c13139/f1p20…
		biological_process	GO:0019752	carboxylic acid metabolic process	4.3424e-06	i2.2_HQ_c5308/f1p218/2471,i4_HQ_c5638/f1p15/4084,i2.2_HQ_c9540/f1p22/2292,i1.2_LQ_c8109/f1p5/1316,i3_HQ_c7566/f1p26/3969,i2.0_HQ_c19830/f1p4/2708,i2.4_HQ_c11792/f1p58/2052,i2.4_HQ_c16497/f1p26/2338,i1.4_LQ_c8502/f1p5/1625,i1.4_HQ_c10350/f1p1/1413,i1.4_HQ_c8685/f1p15/1554,i2.0_LQ_c10660/f1p21/2338,i2.1_HQ_c5495/f1p17/2208,i2.0_HQ_c1098/f4p68/2054,i3_HQ_c2044/f1p9/3679,i1.4_HQ_c6436/f1p12/1995,i2.3…
		biological_process	GO:0043436	oxoacid metabolic process	4.3424e-06	i1.2_HQ_c12095/f1p38/1393,i4_HQ_c2709/f1p12/4056,i5_HQ_c7200/f1p27/5730,i2.4_LQ_c7800/f1p20/2630,i4_LQ_c5413/f1p0/3914,i2.0_HQ_c5443/f1p13/1899,i2.1_HQ_c11481/f1p55/2312,i3_HQ_c7918/f1p55/3993,i2.4_HQ_c20003/f1p9/2148,i2.0_HQ_c7142/f1p14/2552,i3_HQ_c954/f3p3/3397,i2.3_HQ_c3020/f1p71/2504,i6_LQ_c4749/f1p8/6534,i6_LQ_c3856/f1p2/6586,i3_HQ_c13683/f1p2/3264,i2.4_LQ_c16408/f1p2/1967,i2.2_HQ_c7656/f1p1…
		biological_process	GO:0044281	small molecule metabolic process	4.3424e-06	i4_HQ_c8663/f1p336/4679,i2.0_HQ_c3312/f1p7/2155,i2.1_LQ_c3210/f1p12/2276,i2.0_LQ_c20682/f1p5/3014,i2.4_HQ_c18260/f1p36/2283,i4_HQ_c8998/f1p30/4670,i2.2_LQ_c8132/f1p14/2458,i3_HQ_c12959/f1p1/3952,i2.2_HQ_c9540/f1p22/2292,i2.2_HQ_c5308/f1p218/2471,i4_LQ_c10054/f1p1/4683,i2.4_HQ_c16497/f1p26/2338,i4_HQ_c10072/f1p78/4113,i2.0_HQ_c19830/f1p4/2708,i2.4_HQ_c11792/f1p58/2052,i1.2_HQ_c9510/f2p0/1355,i2.1_…
		biological_process	GO:0006082	organic acid metabolic process	4.4567e-06	i2.2_HQ_c7656/f1p13/2550,i2.4_LQ_c16408/f1p2/1967,i2.1_HQ_c8046/f1p30/2640,i2.4_LQ_c5454/f1p62/2060,i6_LQ_c3856/f1p2/6586,i3_HQ_c13683/f1p2/3264,i2.4_HQ_c5145/f1p70/2517,i1.4_HQ_c14279/f1p30/1749,i5_HQ_c78/f3p51/54,i2.2_HQ_c10109/f1p4/2532,i4_LQ_c5413/f1p0/3914,i2.4_LQ_c7800/f1p20/2630,i1.2_HQ_c12095/f1p38/1393,i5_HQ_c7200/f1p27/5730,i4_HQ_c2709/f1p12/4056,i3_HQ_c954/f3p3/3397,i2.0_HQ_c7142/f1p14…
		biological_process	GO:0006091	generation of precursor metabolites and energy	1.2205e-05	i3_HQ_c15928/f1p10/3107,i2.0_LQ_c10660/f1p21/2338,i2.1_HQ_c5495/f1p17/2208,i2.4_HQ_c16497/f1p26/2338,i2.2_HQ_c3453/f1p4/2137,i3_HQ_c11569/f1p9/3144,i1.3_HQ_c693/f4p84/1416,i2.4_HQ_c11792/f1p58/2052,i2.2_HQ_c5308/f1p218/2471,i2.2_LQ_c8132/f1p14/2458,i2.4_HQ_c16723/f1p10/2611,i2.0_LQ_c8731/f1p18/2076,i1.2_HQ_c7220/f1p7/1388,i4_HQ_c17605/f1p82/4595,i2.4_LQ_c5714/f1p10/2961,i2.3_HQ_c7078/f1p9/2406,i4…
		biological_process	GO:0051258	protein polymerization	2.5292e-05	i7_LQ_c1064/f1p88/7317,i1.1_HQ_c10094/f1p3/1455,i4_LQ_c1182/f1p2/4185,i2.3_LQ_c8447/f1p5/2674,i2.0_LQ_c10894/f1p29/2550,i2.1_HQ_c4172/f1p17/2277,i2.0_HQ_c4017/f1p13/2447,i1.0_HQ_c7668/f1p29/1945,i5_LQ_c4531/f1p4/5940,i1.2_HQ_c11188/f1p9/1529,i1.2_LQ_c7805/f1p8/1496,i1.0_HQ_c6722/f1p19/1700,i2.3_HQ_c4396/f1p31/2641,i3_HQ_c6332/f1p15/2880,i1.4_HQ_c973/f9p51/1699,i1.3_LQ_c13180/f1p3/1392,i3_LQ_c1052…
		biological_process	GO:0009126	purine nucleoside monophosphate metabolic process	4.8533e-05	i1.1_HQ_c6723/f1p130/1361,i4_HQ_c593/f1p9/4374,i2.1_HQ_c11481/f1p55/2312,i6_HQ_c3092/f1p199/6100,i2.0_HQ_c5224/f1p41/2714,i4_LQ_c5413/f1p0/3914,i2.3_LQ_c3052/f1p5/2479,i2.4_LQ_c2874/f1p0/2325,i2.4_HQ_c3497/f1p18/2061,i2.1_HQ_c7873/f1p12/2171,i2.0_HQ_c5490/f1p19/2394,i1.0_HQ_c8288/f1p2/1736,i2.4_HQ_c5145/f1p70/2517,i5_LQ_c1330/f1p9/5832,i2.3_LQ_c7547/f1p7/2494,i2.2_LQ_c12528/f1p2/2170,i3_LQ_c9523/…
		biological_process	GO:0009167	purine ribonucleoside monophosphate metabolic process	4.8533e-05	i2.0_LQ_c20682/f1p5/3014,i1.2_HQ_c7220/f1p7/1388,i2.0_LQ_c8731/f1p18/2076,i4_LQ_c10036/f1p10/4906,i3_LQ_c3385/f1p3/3760,i3_LQ_c10528/f1p0/3451,i3_HQ_c6332/f1p15/2880,i4_HQ_c8663/f1p336/4679,i2.1_HQ_c3080/f1p33/2839,i2.0_HQ_c1923/f2p0/2325,i2.2_HQ_c4388/f2p170/2526,i5_LQ_c5482/f1p66/5968,i4_LQ_c5299/f1p25/4115,i4_HQ_c16494/f1p54/4004,i2.1_HQ_c5495/f1p17/2208,i2.0_LQ_c10660/f1p21/2338,i3_HQ_c16329/…
		biological_process	GO:0044712	single-organism catabolic process	4.9399e-05	i4_HQ_c8786/f1p44/4046,i1.1_HQ_c2316/f2p1/1521,i1.1_HQ_c6723/f1p130/1361,i4_HQ_c4539/f1p1/4186,i3_HQ_c7918/f1p55/3993,i4_HQ_c593/f1p9/4374,i2.1_HQ_c11481/f1p55/2312,i2.0_HQ_c6578/f1p13/2356,i4_LQ_c5413/f1p0/3914,i7_LQ_c1725/f1p4/7431,i2.0_HQ_c5490/f1p19/2394,i2.1_HQ_c7873/f1p12/2171,i4_HQ_c7485/f1p80/4314,i1.4_HQ_c14279/f1p30/1749,i2.2_HQ_c3396/f1p4/2639,i2.4_HQ_c5145/f1p70/2517,i2.3_HQ_c2265/f1p…
		biological_process	GO:0032787	monocarboxylic acid metabolic process	6.159e-05	i2.3_HQ_c3020/f1p71/2504,i1.1_HQ_c6723/f1p130/1361,i2.0_HQ_c7142/f1p14/2552,i2.4_HQ_c20003/f1p9/2148,i2.1_HQ_c11481/f1p55/2312,i2.2_HQ_c18254/f1p6/2685,i2.0_HQ_c5443/f1p13/1899,i4_LQ_c5413/f1p0/3914,i2.1_HQ_c7873/f1p12/2171,i2.0_HQ_c17831/f1p62/2337,i5_HQ_c78/f3p51/54,i2.0_HQ_c5490/f1p19/2394,i2.4_HQ_c5145/f1p70/2517,i2.0_HQ_c3087/f1p39/2571,i2.4_LQ_c16408/f1p2/1967,i1.1_HQ_c6776/f1p10/1477,i4_LQ…
		biological_process	GO:0048870	cell motility	0.00015435	i3_HQ_c8621/f1p13/3180,i2.0_LQ_c21798/f39p138/2253,i4_HQ_c593/f1p9/4374,i1.1_HQ_c2316/f2p1/1521,i4_HQ_c17519/f1p5/4234,i4_HQ_c14153/f1p14/4429,i4_LQ_c2163/f1p4/4366,i1.2_LQ_c12326/f1p4/1734,i1.1_HQ_c10766/f1p4/1980,i1.4_HQ_c9489/f1p11/1677,i2.2_HQ_c10934/f1p17/2566,i4_HQ_c15859/f1p96/4179,i1.2_HQ_c3930/f1p5/1438,i8_LQ_c880/f1p16/8353,i5_HQ_c7495/f1p9/5443,i4_HQ_c1024/f2p119/4318,i2.4_HQ_c13695/f1…
		biological_process	GO:0051674	localization of cell	0.00015435	i4_HQ_c1024/f2p119/4318,i8_LQ_c880/f1p16/8353,i1.2_HQ_c3930/f1p5/1438,i5_HQ_c7495/f1p9/5443,i4_HQ_c15859/f1p96/4179,i1.1_HQ_c10766/f1p4/1980,i1.4_HQ_c9489/f1p11/1677,i2.2_HQ_c10934/f1p17/2566,i1.2_LQ_c12326/f1p4/1734,i4_LQ_c2163/f1p4/4366,i4_HQ_c14153/f1p14/4429,i4_HQ_c17519/f1p5/4234,i1.1_HQ_c2316/f2p1/1521,i2.0_LQ_c21798/f39p138/2253,i4_HQ_c593/f1p9/4374,i3_HQ_c8621/f1p13/3180,i3_HQ_c17027/f1p4…
		biological_process	GO:0044724	single-organism carbohydrate catabolic process	0.00015435	i1.3_HQ_c693/f4p84/1416,i2.4_HQ_c11792/f1p58/2052,i2.4_HQ_c5145/f1p70/2517,i2.0_HQ_c5490/f1p19/2394,i2.4_HQ_c16497/f1p26/2338,i2.1_HQ_c7873/f1p12/2171,i2.2_HQ_c5308/f1p218/2471,i2.0_HQ_c3087/f1p39/2571,i2.4_LQ_c16408/f1p2/1967,i2.0_LQ_c10660/f1p21/2338,i2.1_HQ_c5495/f1p17/2208,i4_LQ_c5787/f1p97/4390,i1.1_HQ_c6723/f1p130/1361,i4_LQ_c5299/f1p25/4115,i4_HQ_c4539/f1p1/4186,i2.1_HQ_c3080/f1p33/2839,i4…
		biological_process	GO:0046034	ATP metabolic process	0.00017961	i4_LQ_c5413/f1p0/3914,i2.3_LQ_c3052/f1p5/2479,i6_HQ_c3092/f1p199/6100,i2.0_HQ_c5224/f1p41/2714,i2.1_HQ_c11481/f1p55/2312,i4_HQ_c593/f1p9/4374,i1.1_HQ_c6723/f1p130/1361,i4_LQ_c5787/f1p97/4390,i2.4_LQ_c16408/f1p2/1967,i1.1_LQ_c11270/f1p51/1784,i2.0_HQ_c3087/f1p39/2571,i2.2_LQ_c12528/f1p2/2170,i2.3_LQ_c7547/f1p7/2494,i5_LQ_c1330/f1p9/5832,i2.4_HQ_c5145/f1p70/2517,i2.4_HQ_c3497/f1p18/2061,i2.1_HQ_c78…
		biological_process	GO:0006461	protein complex assembly	0.00020284	i4_HQ_c15859/f1p96/4179,i1.4_HQ_c9489/f1p11/1677,i1.0_HQ_c8235/f1p21/1630,i2.3_HQ_c3563/f1p57/2607,i5_LQ_c4646/f1p17/5857,i6_LQ_c1178/f1p12/6047,i4_HQ_c593/f1p9/4374,i1.0_HQ_c9932/f1p51/1904,i1.2_LQ_c13270/f1p11/1936,i1.2_LQ_c12326/f1p4/1734,i3_HQ_c1199/f3p11/3611,i1.3_HQ_c7754/f1p3/1768,i1.0_HQ_c6722/f1p19/1700,i7_LQ_c1064/f1p88/7317,i4_LQ_c11610/f1p15/4457,i1.1_HQ_c10094/f1p3/1455,i2.3_HQ_c5677…
		biological_process	GO:0070271	protein complex biogenesis	0.00020284	i7_LQ_c1064/f1p88/7317,i4_LQ_c11610/f1p15/4457,i2.3_HQ_c5677/f1p10/2260,i1.1_HQ_c10094/f1p3/1455,i4_LQ_c1182/f1p2/4185,i2.4_HQ_c15731/f1p26/2218,i2.2_HQ_c5742/f1p16/2134,i1.0_HQ_c6722/f1p19/1700,i2.2_HQ_c2914/f1p23/2155,i6_LQ_c4324/f1p34/6831,i3_HQ_c6332/f1p15/2880,i1.3_HQ_c5969/f1p21/1780,i1.3_HQ_c1439/f4p29/1853,i1.1_HQ_c11977/f1p25/1989,i1.1_HQ_c3779/f2p38/1601,i2.0_HQ_c7858/f1p8/2618,i2.4_HQ_…
		biological_process	GO:0006457	protein folding	0.00020928	i2.0_LQ_c6008/f1p9/2611,i4_HQ_c194/f8p46/4713,i2.4_HQ_c13695/f1p26/2779,i4_HQ_c15229/f1p49/4700,i3_LQ_c10528/f1p0/3451,i5_HQ_c4012/f1p160/5369,i1.0_HQ_c9811/f1p127/1850,i3_HQ_c5457/f1p10/3246,i1.0_HQ_c11796/f15p86/1734,i3_HQ_c11309/f1p2/3257,i1.4_HQ_c3764/f1p5/1626,i3_HQ_c1590/f2p1/3313,i4_LQ_c12045/f1p1/4789,i1.1_HQ_c11977/f1p25/1989,i2.0_HQ_c3312/f1p7/2155,i1.2_HQ_c12394/f1p2/1314,i5_HQ_c443/f1…
		biological_process	GO:0016052	carbohydrate catabolic process	0.00022269	i2.2_HQ_c5308/f1p218/2471,i1.3_HQ_c693/f4p84/1416,i2.4_HQ_c5145/f1p70/2517,i2.4_HQ_c11792/f1p58/2052,i2.0_HQ_c5490/f1p19/2394,i2.4_HQ_c16497/f1p26/2338,i2.1_HQ_c7873/f1p12/2171,i2.0_LQ_c10660/f1p21/2338,i2.1_HQ_c5495/f1p17/2208,i4_LQ_c5787/f1p97/4390,i2.0_HQ_c3087/f1p39/2571,i2.4_LQ_c16408/f1p2/1967,i4_HQ_c8663/f1p336/4679,i2.1_HQ_c3080/f1p33/2839,i6_HQ_c985/f1p12/6287,i5_LQ_c5482/f1p66/5968,i2.1…
		biological_process	GO:0044707	single-multicellular organism process	0.00022754	i4_HQ_c593/f1p9/4374,i2.0_LQ_c21798/f39p138/2253,i2.3_HQ_c626/f10p43/2722,i1.1_HQ_c12816/f1p15/1451,i3_LQ_c3189/f1p1/3605,i6_LQ_c4912/f1p3/6158,i6_HQ_c2617/f1p170/6419,i6_LQ_c1178/f1p12/6047,i4_HQ_c17519/f1p5/4234,i1.0_LQ_c12563/f1p0/1386,i1.3_HQ_c7754/f1p3/1768,i4_LQ_c2163/f1p4/4366,i1.3_HQ_c14796/f1p6/1423,i1.2_LQ_c12326/f1p4/1734,i1.4_HQ_c9489/f1p11/1677,i5_HQ_c3200/f1p33/5013,i1.1_HQ_c10766/f…
		biological_process	GO:0009161	ribonucleoside monophosphate metabolic process	0.0002331	i2.3_LQ_c3052/f1p5/2479,i4_LQ_c5413/f1p0/3914,i2.4_LQ_c2874/f1p0/2325,i4_HQ_c593/f1p9/4374,i2.1_HQ_c11481/f1p55/2312,i2.0_HQ_c5224/f1p41/2714,i6_HQ_c3092/f1p199/6100,i1.1_HQ_c6723/f1p130/1361,i4_LQ_c5787/f1p97/4390,i2.3_LQ_c7547/f1p7/2494,i2.2_LQ_c12528/f1p2/2170,i3_LQ_c9523/f1p1/3300,i2.0_HQ_c3087/f1p39/2571,i1.1_LQ_c11270/f1p51/1784,i2.4_LQ_c16408/f1p2/1967,i5_LQ_c1330/f1p9/5832,i2.4_HQ_c3497/f…
		biological_process	GO:0009144	purine nucleoside triphosphate metabolic process	0.0002331	i4_HQ_c1791/f1p1226/4347,i4_HQ_c19439/f1p169/5003,i3_HQ_c16329/f1p561/3053,i4_HQ_c16494/f1p54/4004,i2.1_HQ_c5495/f1p17/2208,i2.0_LQ_c10660/f1p21/2338,i2.4_HQ_c16497/f1p26/2338,i2.4_HQ_c11792/f1p58/2052,i4_HQ_c10072/f1p78/4113,i1.3_HQ_c693/f4p84/1416,i2.2_HQ_c5308/f1p218/2471,i3_HQ_c6332/f1p15/2880,i3_LQ_c10528/f1p0/3451,i1.2_HQ_c7220/f1p7/1388,i4_LQ_c10036/f1p10/4906,i3_LQ_c3385/f1p3/3760,i2.0_LQ…
		biological_process	GO:0009199	ribonucleoside triphosphate metabolic process	0.0002331	i1.3_HQ_c693/f4p84/1416,i4_HQ_c10072/f1p78/4113,i2.4_HQ_c11792/f1p58/2052,i2.4_HQ_c16497/f1p26/2338,i2.2_HQ_c5308/f1p218/2471,i3_HQ_c16329/f1p561/3053,i4_HQ_c19439/f1p169/5003,i4_HQ_c1791/f1p1226/4347,i2.0_LQ_c10660/f1p21/2338,i4_HQ_c16494/f1p54/4004,i2.1_HQ_c5495/f1p17/2208,i4_LQ_c5299/f1p25/4115,i4_HQ_c8663/f1p336/4679,i2.1_HQ_c3080/f1p33/2839,i5_LQ_c5482/f1p66/5968,i2.2_HQ_c4388/f2p170/2526,i3…
		biological_process	GO:0009205	purine ribonucleoside triphosphate metabolic process	0.0002331	i2.2_HQ_c5308/f1p218/2471,i4_HQ_c10072/f1p78/4113,i1.3_HQ_c693/f4p84/1416,i2.4_HQ_c11792/f1p58/2052,i2.4_HQ_c16497/f1p26/2338,i2.0_LQ_c10660/f1p21/2338,i4_HQ_c16494/f1p54/4004,i2.1_HQ_c5495/f1p17/2208,i4_HQ_c19439/f1p169/5003,i3_HQ_c16329/f1p561/3053,i4_HQ_c1791/f1p1226/4347,i4_HQ_c8663/f1p336/4679,i2.1_HQ_c3080/f1p33/2839,i5_LQ_c5482/f1p66/5968,i2.2_HQ_c4388/f2p170/2526,i4_LQ_c5299/f1p25/4115,i2…
		biological_process	GO:0022607	cellular component assembly	0.00024043	i2.4_HQ_c13695/f1p26/2779,i2.4_HQ_c19455/f1p6/2767,i3_LQ_c9306/f1p18/3080,i2.0_HQ_c7858/f1p8/2618,i1.4_LQ_c13938/f1p2/1635,i1.1_HQ_c3779/f2p38/1601,i1.1_HQ_c11977/f1p25/1989,i1.3_HQ_c5969/f1p21/1780,i1.3_HQ_c1439/f4p29/1853,i3_HQ_c6332/f1p15/2880,i1.0_LQ_c9536/f1p1/1410,i2.2_HQ_c2914/f1p23/2155,i6_LQ_c4324/f1p34/6831,i1.0_HQ_c6722/f1p19/1700,i3_HQ_c1395/f2p82/4010,i2.2_HQ_c5742/f1p16/2134,i2.0_HQ…
		biological_process	GO:0009123	nucleoside monophosphate metabolic process	0.00024043	i1.2_HQ_c7220/f1p7/1388,i3_LQ_c3385/f1p3/3760,i4_LQ_c10036/f1p10/4906,i2.0_LQ_c8731/f1p18/2076,i2.0_LQ_c20682/f1p5/3014,i3_HQ_c6332/f1p15/2880,i3_LQ_c10528/f1p0/3451,i2.0_HQ_c1923/f2p0/2325,i2.2_HQ_c4388/f2p170/2526,i5_LQ_c5482/f1p66/5968,i4_HQ_c8663/f1p336/4679,i2.1_HQ_c3080/f1p33/2839,i4_LQ_c5299/f1p25/4115,i2.1_HQ_c5495/f1p17/2208,i4_HQ_c16494/f1p54/4004,i2.0_LQ_c10660/f1p21/2338,i4_HQ_c1791/f…
		biological_process	GO:0009141	nucleoside triphosphate metabolic process	0.00024145	i1.1_HQ_c6723/f1p130/1361,i2.1_HQ_c11481/f1p55/2312,i4_HQ_c593/f1p9/4374,i2.0_HQ_c5224/f1p41/2714,i6_HQ_c3092/f1p199/6100,i4_LQ_c5413/f1p0/3914,i2.3_LQ_c3052/f1p5/2479,i2.4_HQ_c3497/f1p18/2061,i2.1_HQ_c7873/f1p12/2171,i2.0_HQ_c5490/f1p19/2394,i1.0_HQ_c8288/f1p2/1736,i2.4_HQ_c5145/f1p70/2517,i5_LQ_c1330/f1p9/5832,i2.3_LQ_c7547/f1p7/2494,i2.2_LQ_c12528/f1p2/2170,i2.0_HQ_c3087/f1p39/2571,i1.1_LQ_c11…
		biological_process	GO:0043623	cellular protein complex assembly	0.00027115	i2.3_HQ_c4164/f1p2/2626,i2.3_HQ_c3563/f1p57/2607,i5_LQ_c4646/f1p17/5857,i4_HQ_c1024/f2p119/4318,i3_HQ_c1359/f3p6/3493,i4_HQ_c15859/f1p96/4179,i1.0_HQ_c8235/f1p21/1630,i1.1_HQ_c10766/f1p4/1980,i1.4_HQ_c9489/f1p11/1677,i1.3_HQ_c864/f19p56/1749,i1.2_LQ_c13270/f1p11/1936,i1.2_LQ_c12326/f1p4/1734,i1.3_HQ_c14796/f1p6/1423,i4_LQ_c2163/f1p4/4366,i3_HQ_c1199/f3p11/3611,i1.3_HQ_c7754/f1p3/1768,i6_LQ_c1178/…
		biological_process	GO:0042060	wound healing	0.00028497	i2.1_HQ_c4172/f1p17/2277,i2.0_LQ_c10894/f1p29/2550,i7_LQ_c1064/f1p88/7317,i1.1_HQ_c10094/f1p3/1455,i4_LQ_c1182/f1p2/4185,i2.3_LQ_c8447/f1p5/2674,i1.2_LQ_c7805/f1p8/1496,i1.0_HQ_c6722/f1p19/1700,i1.0_HQ_c7668/f1p29/1945,i2.0_HQ_c4017/f1p13/2447,i1.2_HQ_c11188/f1p9/1529,i2.2_HQ_c20141/f1p17/2808,i1.2_HQ_c12394/f1p2/1314,i2.3_HQ_c7342/f1p6/2931,i1.1_HQ_c11977/f1p25/1989,i2.0_LQ_c20682/f1p5/3014,i3_H…
		biological_process	GO:0009611	response to wounding	0.00029477	i2.0_LQ_c20682/f1p5/3014,i2.3_HQ_c7342/f1p6/2931,i1.1_HQ_c11977/f1p25/1989,i1.2_HQ_c12394/f1p2/1314,i2.2_HQ_c20141/f1p17/2808,i6_LQ_c4324/f1p34/6831,i3_LQ_c10528/f1p0/3451,i2.2_HQ_c2914/f1p23/2155,i2.3_HQ_c4396/f1p31/2641,i3_HQ_c6332/f1p15/2880,i1.3_LQ_c13180/f1p3/1392,i3_HQ_c976/f3p13/3116,i4_LQ_c1130/f1p8/4155,i2.4_HQ_c13695/f1p26/2779,i1.0_HQ_c7029/f1p7/1859,i3_LQ_c9306/f1p18/3080,i2.4_HQ_c194…
		biological_process	GO:0034622	cellular macromolecular complex assembly	0.00034723	i3_HQ_c1199/f3p11/3611,i1.3_HQ_c7754/f1p3/1768,i1.2_LQ_c13270/f1p11/1936,i1.2_LQ_c12326/f1p4/1734,i1.0_HQ_c9932/f1p51/1904,i4_HQ_c593/f1p9/4374,i6_LQ_c1178/f1p12/6047,i5_LQ_c4646/f1p17/5857,i2.3_HQ_c3563/f1p57/2607,i1.0_HQ_c8235/f1p21/1630,i1.4_HQ_c9489/f1p11/1677,i4_HQ_c15859/f1p96/4179,i1.3_HQ_c5969/f1p21/1780,i1.3_HQ_c1439/f4p29/1853,i1.1_HQ_c3779/f2p38/1601,i1.1_HQ_c11977/f1p25/1989,i2.2_HQ_c…
		biological_process	GO:0015774	polysaccharide transport	0.00044432	i2.0_HQ_c8074/f1p76/2230,i1.3_HQ_c7464/f1p5/1524,i2.2_HQ_c4117/f1p75/2260,i2.2_HQ_c20751/f1p27/2323,i2.4_HQ_c19184/f1p49/2342,i2.3_LQ_c3255/f1p77/2160
		biological_process	GO:0033037	polysaccharide localization	0.00044432	i2.2_HQ_c20751/f1p27/2323,i2.3_LQ_c3255/f1p77/2160,i2.4_HQ_c19184/f1p49/2342,i2.2_HQ_c4117/f1p75/2260,i2.0_HQ_c8074/f1p76/2230,i1.3_HQ_c7464/f1p5/1524
		biological_process	GO:0006542	glutamine biosynthetic process	0.00048688	i2.1_LQ_c12388/f1p31/2048,i2.2_HQ_c9540/f1p22/2292,i2.1_HQ_c9707/f1p40/2390,i5_HQ_c46/f7p94/5075,i2.2_HQ_c2371/f1p65/2869,i3_LQ_c7743/f1p77/3634,i2.2_HQ_c7656/f1p13/2550
		biological_process	GO:0071822	protein complex subunit organization	0.00052415	i1.0_HQ_c6722/f1p19/1700,i2.2_HQ_c5742/f1p16/2134,i4_LQ_c1182/f1p2/4185,i2.3_HQ_c5677/f1p10/2260,i1.1_HQ_c10094/f1p3/1455,i7_LQ_c1064/f1p88/7317,i4_LQ_c11610/f1p15/4457,i2.4_HQ_c15731/f1p26/2218,i2.4_HQ_c13695/f1p26/2779,i2.0_HQ_c7858/f1p8/2618,i3_LQ_c9306/f1p18/3080,i2.4_HQ_c19455/f1p6/2767,i1.3_HQ_c1439/f4p29/1853,i1.3_HQ_c5969/f1p21/1780,i1.1_HQ_c3779/f2p38/1601,i1.1_HQ_c11977/f1p25/1989,i6_LQ…
		biological_process	GO:0006090	pyruvate metabolic process	0.00053058	i1.2_HQ_c7220/f1p7/1388,i2.0_LQ_c8731/f1p18/2076,i4_LQ_c5413/f1p0/3914,i2.2_HQ_c4388/f2p170/2526,i5_LQ_c5482/f1p66/5968,i2.1_HQ_c11481/f1p55/2312,i4_HQ_c8663/f1p336/4679,i2.1_HQ_c3080/f1p33/2839,i1.1_HQ_c6723/f1p130/1361,i4_LQ_c5299/f1p25/4115,i4_LQ_c5787/f1p97/4390,i2.1_HQ_c5495/f1p17/2208,i2.0_LQ_c10660/f1p21/2338,i2.4_LQ_c16408/f1p2/1967,i2.0_HQ_c3087/f1p39/2571,i2.2_HQ_c5308/f1p218/2471,i2.1_…
		biological_process	GO:0006096	glycolytic process	0.00053058	i1.1_HQ_c6723/f1p130/1361,i4_LQ_c5299/f1p25/4115,i2.1_HQ_c3080/f1p33/2839,i4_HQ_c8663/f1p336/4679,i2.1_HQ_c11481/f1p55/2312,i5_LQ_c5482/f1p66/5968,i2.2_HQ_c4388/f2p170/2526,i4_LQ_c5413/f1p0/3914,i2.0_LQ_c8731/f1p18/2076,i1.2_HQ_c7220/f1p7/1388,i1.3_HQ_c693/f4p84/1416,i2.4_HQ_c11792/f1p58/2052,i2.4_HQ_c5145/f1p70/2517,i2.4_HQ_c16497/f1p26/2338,i2.0_HQ_c5490/f1p19/2394,i2.1_HQ_c7873/f1p12/2171,i2.2…
		biological_process	GO:0006757	ATP generation from ADP	0.00053058	i2.1_HQ_c3080/f1p33/2839,i4_HQ_c8663/f1p336/4679,i2.1_HQ_c11481/f1p55/2312,i5_LQ_c5482/f1p66/5968,i2.2_HQ_c4388/f2p170/2526,i1.1_HQ_c6723/f1p130/1361,i4_LQ_c5299/f1p25/4115,i2.0_LQ_c8731/f1p18/2076,i1.2_HQ_c7220/f1p7/1388,i4_LQ_c5413/f1p0/3914,i2.2_HQ_c5308/f1p218/2471,i1.3_HQ_c693/f4p84/1416,i2.4_HQ_c5145/f1p70/2517,i2.4_HQ_c11792/f1p58/2052,i2.0_HQ_c5490/f1p19/2394,i2.4_HQ_c16497/f1p26/2338,i2.…
		biological_process	GO:0009135	purine nucleoside diphosphate metabolic process	0.00053058	i2.4_LQ_c16408/f1p2/1967,i2.0_HQ_c3087/f1p39/2571,i4_LQ_c5787/f1p97/4390,i2.1_HQ_c5495/f1p17/2208,i2.0_LQ_c10660/f1p21/2338,i2.1_HQ_c7873/f1p12/2171,i2.0_HQ_c5490/f1p19/2394,i2.4_HQ_c16497/f1p26/2338,i2.4_HQ_c11792/f1p58/2052,i2.4_HQ_c5145/f1p70/2517,i1.3_HQ_c693/f4p84/1416,i2.2_HQ_c5308/f1p218/2471,i4_LQ_c5413/f1p0/3914,i1.2_HQ_c7220/f1p7/1388,i2.0_LQ_c8731/f1p18/2076,i4_LQ_c5299/f1p25/4115,i1.1…
		biological_process	GO:0009179	purine ribonucleoside diphosphate metabolic process	0.00053058	i1.1_HQ_c6723/f1p130/1361,i4_LQ_c5299/f1p25/4115,i5_LQ_c5482/f1p66/5968,i2.1_HQ_c11481/f1p55/2312,i2.2_HQ_c4388/f2p170/2526,i4_HQ_c8663/f1p336/4679,i2.1_HQ_c3080/f1p33/2839,i4_LQ_c5413/f1p0/3914,i2.0_LQ_c8731/f1p18/2076,i1.2_HQ_c7220/f1p7/1388,i2.0_HQ_c5490/f1p19/2394,i2.4_HQ_c16497/f1p26/2338,i2.1_HQ_c7873/f1p12/2171,i1.3_HQ_c693/f4p84/1416,i2.4_HQ_c5145/f1p70/2517,i2.4_HQ_c11792/f1p58/2052,i2.2…
		biological_process	GO:0009185	ribonucleoside diphosphate metabolic process	0.00053058	i1.3_HQ_c693/f4p84/1416,i2.4_HQ_c5145/f1p70/2517,i2.4_HQ_c11792/f1p58/2052,i2.0_HQ_c5490/f1p19/2394,i2.4_HQ_c16497/f1p26/2338,i2.1_HQ_c7873/f1p12/2171,i2.2_HQ_c5308/f1p218/2471,i2.4_LQ_c16408/f1p2/1967,i2.0_HQ_c3087/f1p39/2571,i2.0_LQ_c10660/f1p21/2338,i2.1_HQ_c5495/f1p17/2208,i4_LQ_c5787/f1p97/4390,i4_LQ_c5299/f1p25/4115,i1.1_HQ_c6723/f1p130/1361,i2.1_HQ_c3080/f1p33/2839,i4_HQ_c8663/f1p336/4679,…
		biological_process	GO:0046031	ADP metabolic process	0.00053058	i4_LQ_c5413/f1p0/3914,i2.0_LQ_c8731/f1p18/2076,i1.2_HQ_c7220/f1p7/1388,i4_LQ_c5299/f1p25/4115,i1.1_HQ_c6723/f1p130/1361,i4_HQ_c8663/f1p336/4679,i2.1_HQ_c3080/f1p33/2839,i2.1_HQ_c11481/f1p55/2312,i5_LQ_c5482/f1p66/5968,i2.2_HQ_c4388/f2p170/2526,i2.0_HQ_c3087/f1p39/2571,i2.4_LQ_c16408/f1p2/1967,i2.0_LQ_c10660/f1p21/2338,i2.1_HQ_c5495/f1p17/2208,i4_LQ_c5787/f1p97/4390,i1.3_HQ_c693/f4p84/1416,i2.4_HQ…
		biological_process	GO:0006000	fructose metabolic process	0.00060794	i3_HQ_c1590/f2p1/3313,i2.0_HQ_c18896/f1p2/2541,i3_LQ_c5052/f1p0/3918,i5_LQ_c5280/f1p1/5768,i4_LQ_c13390/f1p2/4395,i3_HQ_c4478/f1p4/3031,i2.2_HQ_c8532/f1p1/2537,i3_HQ_c11309/f1p2/3257,i2.3_HQ_c4936/f1p4/2337,i6_LQ_c623/f1p3/6451,i3_HQ_c16527/f1p2/3140,i3_HQ_c12121/f2p0/3245
		biological_process	GO:0065003	macromolecular complex assembly	0.00067143	i1.3_HQ_c864/f19p56/1749,i1.1_HQ_c10766/f1p4/1980,i3_HQ_c1359/f3p6/3493,i4_HQ_c1024/f2p119/4318,i2.2_HQ_c9348/f1p12/2343,i2.3_HQ_c4164/f1p2/2626,i2.1_HQ_c3575/f1p22/2123,i2.0_LQ_c21798/f39p138/2253,i1.1_HQ_c12816/f1p15/1451,i6_LQ_c4912/f1p3/6158,i4_HQ_c1962/f1p181/4240,i1.1_HQ_c13726/f1p2/1642,i4_LQ_c2163/f1p4/4366,i1.3_HQ_c14796/f1p6/1423,i2.4_HQ_c9684/f1p11/2179,i1.2_LQ_c7805/f1p8/1496,i5_LQ_c4…
		biological_process	GO:0009119	ribonucleoside metabolic process	0.00069097	i2.3_LQ_c7547/f1p7/2494,i2.2_LQ_c12528/f1p2/2170,i1.1_LQ_c11270/f1p51/1784,i2.4_LQ_c16408/f1p2/1967,i2.0_HQ_c3087/f1p39/2571,i4_LQ_c5787/f1p97/4390,i2.4_HQ_c3497/f1p18/2061,i2.1_HQ_c7873/f1p12/2171,i1.0_HQ_c8288/f1p2/1736,i2.0_HQ_c5490/f1p19/2394,i2.4_HQ_c5145/f1p70/2517,i3_HQ_c415/f6p19/3202,i5_LQ_c1330/f1p9/5832,i4_LQ_c5413/f1p0/3914,i2.3_LQ_c3052/f1p5/2479,i1.1_HQ_c6723/f1p130/1361,i3_HQ_c1160…
		biological_process	GO:0030168	platelet activation	0.00071812	i2.0_HQ_c4017/f1p13/2447,i1.0_HQ_c7668/f1p29/1945,i1.2_HQ_c11188/f1p9/1529,i1.2_LQ_c7805/f1p8/1496,i1.0_HQ_c6722/f1p19/1700,i4_LQ_c1182/f1p2/4185,i2.3_LQ_c8447/f1p5/2674,i1.1_HQ_c10094/f1p3/1455,i7_LQ_c1064/f1p88/7317,i2.0_LQ_c10894/f1p29/2550,i2.1_HQ_c4172/f1p17/2277,i3_LQ_c9306/f1p18/3080,i2.4_HQ_c19455/f1p6/2767,i4_HQ_c10488/f1p155/4484,i1.0_HQ_c7029/f1p7/1859,i2.4_HQ_c13695/f1p26/2779,i3_HQ_c…
		biological_process	GO:1901564	organonitrogen compound metabolic process	0.00074435	i4_HQ_c841/f1p145/4122,i1.1_HQ_c6723/f1p130/1361,i4_HQ_c8786/f1p44/4046,i6_LQ_c850/f1p15/6304,i3_HQ_c1687/f2p7/3240,i2.4_LQ_c5226/f1p9/2246,i4_HQ_c7088/f1p28/4814,i3_HQ_c13067/f1p41/3973,i2.2_HQ_c1213/f9p20/2420,i2.2_LQ_c8502/f1p3/2510,i2.1_HQ_c7873/f1p12/2171,i2.4_HQ_c3497/f1p18/2061,i1.0_HQ_c1306/f7p17/1547,i1.3_HQ_c4303/f1p7/1467,i3_HQ_c415/f6p19/3202,i2.4_HQ_c18348/f1p32/2080,i2.3_HQ_c4164/f1…
		biological_process	GO:0044085	cellular component biogenesis	0.00078144	i1.0_HQ_c9932/f1p51/1904,i2.0_HQ_c18015/f1p2/2285,i4_HQ_c593/f1p9/4374,i6_LQ_c4835/f1p9/6079,i6_LQ_c1178/f1p12/6047,i6_LQ_c4749/f1p8/6534,i4_HQ_c17519/f1p5/4234,i3_HQ_c5467/f1p19/3204,i3_HQ_c1199/f3p11/3611,i1.3_HQ_c7754/f1p3/1768,i1.3_LQ_c2804/f1p11/1737,i1.2_LQ_c13270/f1p11/1936,i1.2_LQ_c12326/f1p4/1734,i2.0_LQ_c10660/f1p10/2076,i1.0_HQ_c8235/f1p21/1630,i1.4_HQ_c9489/f1p11/1677,i2.4_HQ_c4727/f1…
		biological_process	GO:0016043	cellular component organization	0.00084193	i5_LQ_c6225/f1p2/55,i8_LQ_c880/f1p16/8353,i4_HQ_c7485/f1p80/4314,i1.1_HQ_c10766/f1p4/1980,i3_HQ_c16845/f1p9/3683,i2.2_LQ_c12528/f1p2/2170,i4_HQ_c1024/f2p119/4318,i1.1_HQ_c5567/f1p11/1478,i4_HQ_c1962/f1p181/4240,i6_LQ_c4912/f1p3/6158,i2.4_HQ_c21632/f1p14/2169,i1.0_HQ_c14311/f1p3/1675,i1.1_HQ_c12816/f1p15/1451,i2.1_HQ_c3575/f1p22/2123,i3_HQ_c3815/f1p10/3044,i1.3_HQ_c14796/f1p6/1423,i4_HQ_c524/f3p32…
		biological_process	GO:0044767	single-organism developmental process	0.0008902	i4_HQ_c145/f14p132/4212,i2.3_HQ_c5638/f1p0/2042,i1.2_HQ_c12394/f1p2/1314,i5_LQ_c1457/f1p5/5219,i5_HQ_c4856/f1p56/5683,i5_HQ_c3859/f1p46/5224,i2.4_HQ_c4342/f1p10/2523,i2.3_HQ_c7342/f1p6/2931,i3_LQ_c10528/f1p0/3451,i1.3_LQ_c13180/f1p3/1392,i4_HQ_c15136/f1p200/4552,i2.2_HQ_c11302/f1p33/2115,i4_LQ_c1130/f1p8/4155,i3_HQ_c976/f3p13/3116,i3_HQ_c5825/f1p14/3152,i2.4_HQ_c5082/f1p2/2617,i2.3_HQ_c841/f6p445…
		biological_process	GO:0007596	blood coagulation	0.00089544	i1.1_HQ_c10766/f1p4/1980,i1.4_HQ_c9489/f1p11/1677,i3_HQ_c1359/f3p6/3493,i4_HQ_c1024/f2p119/4318,i2.3_HQ_c4164/f1p2/2626,i1.1_HQ_c12816/f1p15/1451,i2.0_LQ_c21798/f39p138/2253,i4_HQ_c593/f1p9/4374,i6_LQ_c4912/f1p3/6158,i6_LQ_c1178/f1p12/6047,i1.3_HQ_c7754/f1p3/1768,i1.2_LQ_c12326/f1p4/1734,i1.3_HQ_c14796/f1p6/1423,i1.0_HQ_c6722/f1p19/1700,i1.2_LQ_c7805/f1p8/1496,i1.2_HQ_c11188/f1p9/1529,i2.0_HQ_c40…
		biological_process	GO:0006165	nucleoside diphosphate phosphorylation	0.00089544	i4_LQ_c5413/f1p0/3914,i2.0_LQ_c8731/f1p18/2076,i1.2_HQ_c7220/f1p7/1388,i4_LQ_c5299/f1p25/4115,i1.1_HQ_c6723/f1p130/1361,i2.1_HQ_c3080/f1p33/2839,i4_HQ_c8663/f1p336/4679,i2.1_HQ_c11481/f1p55/2312,i5_LQ_c5482/f1p66/5968,i2.2_HQ_c4388/f2p170/2526,i2.0_HQ_c3087/f1p39/2571,i2.4_LQ_c16408/f1p2/1967,i2.0_LQ_c10660/f1p21/2338,i2.1_HQ_c5495/f1p17/2208,i4_LQ_c5787/f1p97/4390,i1.3_HQ_c693/f4p84/1416,i2.4_HQ…
		biological_process	GO:0046939	nucleotide phosphorylation	0.00089544	i2.4_LQ_c16408/f1p2/1967,i2.0_HQ_c3087/f1p39/2571,i2.0_LQ_c10660/f1p21/2338,i2.1_HQ_c5495/f1p17/2208,i4_LQ_c5787/f1p97/4390,i1.3_HQ_c693/f4p84/1416,i2.4_HQ_c5145/f1p70/2517,i2.4_HQ_c11792/f1p58/2052,i2.0_HQ_c5490/f1p19/2394,i2.4_HQ_c16497/f1p26/2338,i2.1_HQ_c7873/f1p12/2171,i2.2_HQ_c5308/f1p218/2471,i4_LQ_c5413/f1p0/3914,i2.0_LQ_c8731/f1p18/2076,i1.2_HQ_c7220/f1p7/1388,i4_LQ_c5299/f1p25/4115,i1.1…
		biological_process	GO:0042278	purine nucleoside metabolic process	0.00089705	i2.2_LQ_c12528/f1p2/2170,i2.3_LQ_c7547/f1p7/2494,i1.1_LQ_c11270/f1p51/1784,i2.0_HQ_c3087/f1p39/2571,i2.4_LQ_c16408/f1p2/1967,i4_LQ_c5787/f1p97/4390,i1.0_HQ_c8288/f1p2/1736,i2.0_HQ_c5490/f1p19/2394,i2.4_HQ_c3497/f1p18/2061,i2.1_HQ_c7873/f1p12/2171,i2.4_HQ_c5145/f1p70/2517,i5_LQ_c1330/f1p9/5832,i2.3_LQ_c3052/f1p5/2479,i4_LQ_c5413/f1p0/3914,i1.1_HQ_c6723/f1p130/1361,i2.1_HQ_c11481/f1p55/2312,i4_HQ_c…
		biological_process	GO:0046128	purine ribonucleoside metabolic process	0.00089705	i1.1_HQ_c6723/f1p130/1361,i2.1_HQ_c11481/f1p55/2312,i4_HQ_c593/f1p9/4374,i6_HQ_c3092/f1p199/6100,i2.0_HQ_c5224/f1p41/2714,i4_LQ_c5413/f1p0/3914,i2.3_LQ_c3052/f1p5/2479,i2.4_HQ_c3497/f1p18/2061,i2.1_HQ_c7873/f1p12/2171,i1.0_HQ_c8288/f1p2/1736,i2.0_HQ_c5490/f1p19/2394,i2.4_HQ_c5145/f1p70/2517,i5_LQ_c1330/f1p9/5832,i2.2_LQ_c12528/f1p2/2170,i2.3_LQ_c7547/f1p7/2494,i2.4_LQ_c16408/f1p2/1967,i2.0_HQ_c30…
		biological_process	GO:0007599	hemostasis	0.00095074	i2.4_HQ_c13695/f1p26/2779,i4_HQ_c10488/f1p155/4484,i2.4_HQ_c19455/f1p6/2767,i3_LQ_c9306/f1p18/3080,i1.0_HQ_c7029/f1p7/1859,i1.2_HQ_c12394/f1p2/1314,i2.2_HQ_c20141/f1p17/2808,i1.1_HQ_c11977/f1p25/1989,i2.0_LQ_c20682/f1p5/3014,i3_HQ_c6332/f1p15/2880,i2.3_HQ_c4396/f1p31/2641,i1.3_LQ_c13180/f1p3/1392,i2.2_HQ_c2914/f1p23/2155,i6_LQ_c4324/f1p34/6831,i3_LQ_c10528/f1p0/3451,i1.2_LQ_c7805/f1p8/1496,i1.0_H…
		biological_process	GO:0050817	coagulation	0.00095074	i2.3_HQ_c4164/f1p2/2626,i4_HQ_c1024/f2p119/4318,i3_HQ_c1359/f3p6/3493,i1.1_HQ_c10766/f1p4/1980,i1.4_HQ_c9489/f1p11/1677,i1.2_LQ_c12326/f1p4/1734,i1.3_HQ_c14796/f1p6/1423,i1.3_HQ_c7754/f1p3/1768,i6_LQ_c1178/f1p12/6047,i6_LQ_c4912/f1p3/6158,i1.1_HQ_c12816/f1p15/1451,i2.0_LQ_c21798/f39p138/2253,i4_HQ_c593/f1p9/4374,i4_LQ_c1182/f1p2/4185,i2.3_LQ_c8447/f1p5/2674,i1.1_HQ_c10094/f1p3/1455,i7_LQ_c1064/f1…
		biological_process	GO:0050878	regulation of body fluid levels	0.00095074	i4_HQ_c1024/f2p119/4318,i2.3_HQ_c4164/f1p2/2626,i1.1_HQ_c10766/f1p4/1980,i1.4_HQ_c9489/f1p11/1677,i3_HQ_c1359/f3p6/3493,i1.3_HQ_c7754/f1p3/1768,i1.2_LQ_c12326/f1p4/1734,i1.3_HQ_c14796/f1p6/1423,i2.0_LQ_c21798/f39p138/2253,i1.1_HQ_c12816/f1p15/1451,i4_HQ_c593/f1p9/4374,i6_LQ_c4912/f1p3/6158,i6_LQ_c1178/f1p12/6047,i2.0_LQ_c10894/f1p29/2550,i2.1_HQ_c4172/f1p17/2277,i2.3_LQ_c8447/f1p5/2674,i4_LQ_c118…
		biological_process	GO:0001775	cell activation	0.00095074	i7_LQ_c1064/f1p88/7317,i4_LQ_c1182/f1p2/4185,i2.3_LQ_c8447/f1p5/2674,i1.1_HQ_c10094/f1p3/1455,i2.0_LQ_c10894/f1p29/2550,i2.1_HQ_c4172/f1p17/2277,i2.0_HQ_c4017/f1p13/2447,i1.0_HQ_c7668/f1p29/1945,i1.2_HQ_c11188/f1p9/1529,i1.2_LQ_c7805/f1p8/1496,i1.0_HQ_c6722/f1p19/1700,i2.3_HQ_c4396/f1p31/2641,i3_HQ_c6332/f1p15/2880,i1.3_LQ_c13180/f1p3/1392,i6_LQ_c4324/f1p34/6831,i3_LQ_c10528/f1p0/3451,i2.2_HQ_c29…
		biological_process	GO:0032502	developmental process	0.0010855	i4_HQ_c14541/f1p50/4398,i4_LQ_c6667/f1p16/4368,i5_HQ_c7495/f1p9/5443,i1.2_HQ_c3930/f1p5/1438,i8_LQ_c880/f1p16/8353,i4_HQ_c17519/f1p5/4234,i5_LQ_c3216/f1p17/5218,i3_HQ_c8059/f1p48/3324,i1.0_LQ_c12563/f1p0/1386,i4_HQ_c524/f3p324/4903,i2.3_HQ_c1610/f2p26/2898,i2.2_HQ_c12041/f1p11/2448,i4_LQ_c2163/f1p4/4366,i2.3_HQ_c12732/f81p600/2293,i3_HQ_c13139/f1p20/3908,i2.4_HQ_c21632/f1p14/2169,i2.0_HQ_c18015/f…
		biological_process	GO:0009132	nucleoside diphosphate metabolic process	0.0011161	i1.3_HQ_c693/f4p84/1416,i2.4_HQ_c5145/f1p70/2517,i2.4_HQ_c11792/f1p58/2052,i2.4_HQ_c16497/f1p26/2338,i2.0_HQ_c5490/f1p19/2394,i2.1_HQ_c7873/f1p12/2171,i2.2_HQ_c5308/f1p218/2471,i2.4_LQ_c16408/f1p2/1967,i2.0_HQ_c3087/f1p39/2571,i2.0_LQ_c10660/f1p21/2338,i2.1_HQ_c5495/f1p17/2208,i4_LQ_c5787/f1p97/4390,i1.1_HQ_c6723/f1p130/1361,i4_LQ_c5299/f1p25/4115,i4_HQ_c8663/f1p336/4679,i2.1_HQ_c3080/f1p33/2839,…
		biological_process	GO:0043933	macromolecular complex subunit organization	0.0013508	i1.3_HQ_c7754/f1p3/1768,i3_HQ_c1199/f3p11/3611,i1.2_LQ_c13270/f1p11/1936,i1.2_LQ_c12326/f1p4/1734,i7_HQ_c47/f1p67/7564,i4_HQ_c593/f1p9/4374,i1.0_HQ_c9932/f1p51/1904,i7_HQ_c1722/f1p36/7249,i6_LQ_c1178/f1p12/6047,i5_LQ_c4646/f1p17/5857,i2.3_HQ_c3563/f1p57/2607,i1.4_HQ_c9489/f1p11/1677,i1.0_HQ_c8235/f1p21/1630,i4_HQ_c15859/f1p96/4179,i1.1_HQ_c3779/f2p38/1601,i1.1_HQ_c11977/f1p25/1989,i1.3_HQ_c1439/f…
		biological_process	GO:0032501	multicellular organismal process	0.0014333	i2.4_HQ_c13695/f1p26/2779,i3_LQ_c9306/f1p18/3080,i1.4_HQ_c5880/f2p5/1612,i2.4_HQ_c19455/f1p6/2767,i4_HQ_c10488/f1p155/4484,i2.4_HQ_c5082/f1p2/2617,i1.0_HQ_c7029/f1p7/1859,i3_HQ_c5825/f1p14/3152,i5_HQ_c3859/f1p46/5224,i5_LQ_c1457/f1p5/5219,i1.1_HQ_c11977/f1p25/1989,i2.2_HQ_c20141/f1p17/2808,i1.2_HQ_c12394/f1p2/1314,i2.0_LQ_c20682/f1p5/3014,i2.3_HQ_c4396/f1p31/2641,i3_HQ_c6332/f1p15/2880,i1.3_LQ_c1…
		biological_process	GO:0040011	locomotion	0.0015152	i4_HQ_c17519/f1p5/4234,i4_HQ_c14153/f1p14/4429,i4_LQ_c2163/f1p4/4366,i1.2_LQ_c12326/f1p4/1734,i3_HQ_c8621/f1p13/3180,i2.0_LQ_c21798/f39p138/2253,i4_HQ_c593/f1p9/4374,i1.1_HQ_c2316/f2p1/1521,i4_HQ_c1024/f2p119/4318,i1.1_HQ_c10766/f1p4/1980,i2.2_HQ_c10934/f1p17/2566,i1.4_HQ_c9489/f1p11/1677,i4_HQ_c15859/f1p96/4179,i3_LQ_c8748/f1p2/3729,i8_LQ_c880/f1p16/8353,i1.2_HQ_c3930/f1p5/1438,i5_HQ_c7495/f1p9/…
		biological_process	GO:0071840	cellular component organization or biogenesis	0.0015539	i4_LQ_c12045/f1p1/4789,i1.3_HQ_c5969/f1p21/1780,i4_HQ_c145/f14p132/4212,i1.4_LQ_c13938/f1p2/1635,i2.3_HQ_c5638/f1p0/2042,i1.1_HQ_c11977/f1p25/1989,i2.2_HQ_c2914/f1p23/2155,i2.2_HQ_c5729/f1p83/2597,i1.0_LQ_c9536/f1p1/1410,i2.2_HQ_c11302/f1p33/2115,i2.2_LQ_c5568/f1p0/2829,i2.3_HQ_c841/f6p445/2337,i2.2_HQ_c5742/f1p16/2134,i4_LQ_c19843/f2p24/4222,i7_LQ_c1064/f1p88/7317,i4_HQ_c730/f2p14/4866,i2.3_HQ_c…
		biological_process	GO:0005977	glycogen metabolic process	0.0019648	i13_LQ_c51/f1p2/13596,i2.2_HQ_c14383/f1p9/2360,i6_HQ_c985/f1p12/6287,i4_HQ_c4539/f1p1/4186,i3_HQ_c11569/f1p9/3144,i7_LQ_c1725/f1p4/7431
		biological_process	GO:0006112	energy reserve metabolic process	0.0019648	i6_HQ_c985/f1p12/6287,i2.2_HQ_c14383/f1p9/2360,i13_LQ_c51/f1p2/13596,i7_LQ_c1725/f1p4/7431,i4_HQ_c4539/f1p1/4186,i3_HQ_c11569/f1p9/3144
		biological_process	GO:0009150	purine ribonucleotide metabolic process	0.0019648	i3_HQ_c6332/f1p15/2880,i3_LQ_c10528/f1p0/3451,i4_LQ_c10036/f1p10/4906,i3_LQ_c3385/f1p3/3760,i2.0_LQ_c8731/f1p18/2076,i1.2_HQ_c7220/f1p7/1388,i2.0_LQ_c20682/f1p5/3014,i4_LQ_c5299/f1p25/4115,i1.0_HQ_c3707/f1p1/1741,i5_LQ_c5482/f1p66/5968,i2.2_HQ_c4388/f2p170/2526,i4_HQ_c8663/f1p336/4679,i2.1_HQ_c3080/f1p33/2839,i4_HQ_c1791/f1p1226/4347,i4_HQ_c19439/f1p169/5003,i3_HQ_c16329/f1p561/3053,i2.0_LQ_c1066…
		biological_process	GO:0072521	purine-containing compound metabolic process	0.0019912	i2.2_HQ_c5308/f1p218/2471,i2.4_HQ_c16497/f1p26/2338,i1.3_HQ_c693/f4p84/1416,i4_HQ_c10072/f1p78/4113,i2.4_HQ_c11792/f1p58/2052,i2.0_LQ_c10660/f1p21/2338,i2.1_HQ_c5495/f1p17/2208,i4_HQ_c16494/f1p54/4004,i4_HQ_c1791/f1p1226/4347,i3_HQ_c16329/f1p561/3053,i4_HQ_c19439/f1p169/5003,i5_LQ_c5482/f1p66/5968,i2.2_HQ_c4388/f2p170/2526,i4_HQ_c8663/f1p336/4679,i2.1_HQ_c3080/f1p33/2839,i4_LQ_c5299/f1p25/4115,i1…
		biological_process	GO:0009116	nucleoside metabolic process	0.0020201	i5_LQ_c1330/f1p9/5832,i3_HQ_c415/f6p19/3202,i2.4_HQ_c5145/f1p70/2517,i2.0_HQ_c5490/f1p19/2394,i1.0_HQ_c8288/f1p2/1736,i2.1_HQ_c7873/f1p12/2171,i2.2_LQ_c8502/f1p3/2510,i2.4_HQ_c3497/f1p18/2061,i4_LQ_c5787/f1p97/4390,i2.4_LQ_c16408/f1p2/1967,i2.0_HQ_c3087/f1p39/2571,i1.1_LQ_c11270/f1p51/1784,i2.2_LQ_c12528/f1p2/2170,i2.3_LQ_c7547/f1p7/2494,i2.0_HQ_c5224/f1p41/2714,i6_HQ_c3092/f1p199/6100,i2.1_HQ_c1…
		biological_process	GO:0006163	purine nucleotide metabolic process	0.0020612	i4_HQ_c10072/f1p78/4113,i1.3_HQ_c693/f4p84/1416,i2.4_HQ_c11792/f1p58/2052,i2.4_HQ_c16497/f1p26/2338,i2.2_HQ_c5308/f1p218/2471,i4_HQ_c19439/f1p169/5003,i3_HQ_c16329/f1p561/3053,i4_HQ_c1791/f1p1226/4347,i2.0_LQ_c10660/f1p21/2338,i4_HQ_c16494/f1p54/4004,i2.1_HQ_c5495/f1p17/2208,i4_LQ_c5299/f1p25/4115,i1.4_HQ_c12497/f1p8/1583,i1.0_HQ_c3707/f1p1/1741,i2.1_HQ_c3080/f1p33/2839,i4_HQ_c8663/f1p336/4679,i5…
		biological_process	GO:1901657	glycosyl compound metabolic process	0.0020612	i1.1_HQ_c6723/f1p130/1361,i4_HQ_c593/f1p9/4374,i2.1_HQ_c11481/f1p55/2312,i3_HQ_c11608/f1p9/3289,i2.0_HQ_c5224/f1p41/2714,i6_HQ_c3092/f1p199/6100,i4_LQ_c5413/f1p0/3914,i2.3_LQ_c3052/f1p5/2479,i1.0_HQ_c8288/f1p2/1736,i2.0_HQ_c5490/f1p19/2394,i2.4_HQ_c3497/f1p18/2061,i2.2_LQ_c8502/f1p3/2510,i2.1_HQ_c7873/f1p12/2171,i2.4_HQ_c5145/f1p70/2517,i5_LQ_c1330/f1p9/5832,i3_HQ_c415/f6p19/3202,i2.2_LQ_c12528/f…
		biological_process	GO:0072594	establishment of protein localization to organelle	0.0034488	i2.3_HQ_c4936/f1p4/2337,i6_LQ_c623/f1p3/6451,i1.1_HQ_c10766/f1p4/1980,i1.4_HQ_c9489/f1p11/1677,i1.1_HQ_c4948/f1p9/1484,i4_HQ_c1024/f2p119/4318,i2.3_HQ_c4164/f1p2/2626,i2.0_LQ_c21798/f39p138/2253,i4_HQ_c593/f1p9/4374,i1.1_HQ_c2316/f2p1/1521,i6_LQ_c850/f1p15/6304,i6_LQ_c466/f1p4/6764,i5_LQ_c6204/f1p10/5136,i3_LQ_c5052/f1p0/3918,i4_HQ_c14153/f1p14/4429,i3_HQ_c4478/f1p4/3031,i4_LQ_c13390/f1p2/4395,i2…
		biological_process	GO:0006605	protein targeting	0.0041608	i2.1_HQ_c11679/f1p29/2101,i1.2_HQ_c11188/f1p9/1529,i2.2_HQ_c19355/f1p4/2927,i4_HQ_c9976/f1p52/4243,i1.0_HQ_c7668/f1p29/1945,i2.0_HQ_c4017/f1p13/2447,i7_LQ_c1064/f1p88/7317,i2.3_LQ_c8447/f1p5/2674,i1.1_HQ_c10094/f1p3/1455,i2.4_HQ_c13695/f1p26/2779,i4_HQ_c10488/f1p155/4484,i2.4_HQ_c19455/f1p6/2767,i2.0_HQ_c18896/f1p2/2541,i2.0_LQ_c20682/f1p5/3014,i1.3_HQ_c1439/f4p29/1853,i3_LQ_c5908/f1p5/3095,i2.2_…
		biological_process	GO:0009056	catabolic process	0.0043863	i4_HQ_c7485/f1p80/4314,i2.2_HQ_c3396/f1p4/2639,i1.2_HQ_c3930/f1p5/1438,i2.1_HQ_c7873/f1p12/2171,i2.0_HQ_c5490/f1p19/2394,i5_LQ_c6225/f1p2/55,i2.0_HQ_c15658/f1p2/2553,i1.1_HQ_c10766/f1p4/1980,i2.0_HQ_c3087/f1p39/2571,i2.3_HQ_c4164/f1p2/2626,i1.1_HQ_c6776/f1p10/1477,i4_LQ_c5787/f1p97/4390,i4_HQ_c4539/f1p1/4186,i1.1_HQ_c6723/f1p130/1361,i1.1_HQ_c2316/f2p1/1521,i1.1_HQ_c14137/f1p15/1790,i4_HQ_c8786/f…
		biological_process	GO:1902580	single-organism cellular localization	0.0049715	i2.3_LQ_c8447/f1p5/2674,i1.1_HQ_c10094/f1p3/1455,i7_LQ_c1064/f1p88/7317,i2.1_HQ_c11679/f1p29/2101,i4_HQ_c9976/f1p52/4243,i1.0_HQ_c7668/f1p29/1945,i2.0_HQ_c4017/f1p13/2447,i2.2_HQ_c19355/f1p4/2927,i1.2_HQ_c11188/f1p9/1529,i5_LQ_c6290/f1p13/5214,i1.1_HQ_c11977/f1p25/1989,i2.2_HQ_c20141/f1p17/2808,i3_LQ_c5908/f1p5/3095,i2.0_HQ_c18896/f1p2/2541,i1.3_HQ_c1439/f4p29/1853,i2.0_LQ_c20682/f1p5/3014,i2.3_H…
		biological_process	GO:0006914	autophagy	0.0050521	i2.4_HQ_c13695/f1p26/2779,i1.2_LQ_c12521/f1p9/1727,i3_LQ_c11759/f1p2/3260,i2.4_HQ_c19455/f1p6/2767,i4_HQ_c10488/f1p155/4484,i2.4_HQ_c5082/f1p2/2617,i2.0_HQ_c7858/f1p8/2618,i1.1_HQ_c11977/f1p25/1989,i3_HQ_c1583/f2p34/3543,i5_HQ_c927/f1p41/5320,i2.2_HQ_c20141/f1p17/2808,i1.2_HQ_c12394/f1p2/1314,i2.0_HQ_c9956/f1p11/2106,i2.4_HQ_c14516/f1p9/2592,i1.3_HQ_c1439/f4p29/1853,i3_HQ_c6332/f1p15/2880,i1.3_LQ…
		biological_process	GO:0033365	protein localization to organelle	0.0058196	i1.1_HQ_c4948/f1p9/1484,i1.4_HQ_c9489/f1p11/1677,i1.1_HQ_c10766/f1p4/1980,i6_LQ_c623/f1p3/6451,i2.3_HQ_c4936/f1p4/2337,i2.3_HQ_c4164/f1p2/2626,i4_HQ_c1024/f2p119/4318,i6_LQ_c466/f1p4/6764,i6_LQ_c850/f1p15/6304,i1.1_HQ_c2316/f2p1/1521,i4_HQ_c593/f1p9/4374,i2.0_LQ_c21798/f39p138/2253,i3_HQ_c4478/f1p4/3031,i4_LQ_c13390/f1p2/4395,i4_HQ_c14153/f1p14/4429,i3_LQ_c5052/f1p0/3918,i5_LQ_c6204/f1p10/5136,i2…
		biological_process	GO:0055086	nucleobase-containing small molecule metabolic process	0.0061488	i5_LQ_c5482/f1p66/5968,i2.3_HQ_c1746/f2p11/2979,i2.0_HQ_c1923/f2p0/2325,i2.2_HQ_c4388/f2p170/2526,i2.1_HQ_c3080/f1p33/2839,i4_HQ_c8663/f1p336/4679,i2.4_HQ_c14464/f1p9/2446,i4_LQ_c5299/f1p25/4115,i1.4_HQ_c12497/f1p8/1583,i1.0_HQ_c3707/f1p1/1741,i4_LQ_c10036/f1p10/4906,i2.0_LQ_c8731/f1p18/2076,i3_LQ_c3385/f1p3/3760,i2.1_LQ_c3210/f1p12/2276,i1.2_HQ_c7220/f1p7/1388,i2.0_LQ_c20682/f1p5/3014,i3_HQ_c633…
		biological_process	GO:0007275	multicellular organismal development	0.0065185	i7_LQ_c981/f1p14/7488,i2.3_LQ_c8447/f1p5/2674,i2.0_LQ_c10894/f1p29/2550,i8_LQ_c880/f1p16/8353,i1.2_HQ_c3930/f1p5/1438,i3_HQ_c14370/f1p10/3346,i2.0_HQ_c4017/f1p13/2447,i5_HQ_c7495/f1p9/5443,i1.2_LQ_c7805/f1p8/1496,i1.0_HQ_c6722/f1p19/1700,i1.3_LQ_c13180/f1p3/1392,i4_LQ_c2163/f1p4/4366,i3_LQ_c10528/f1p0/3451,i5_HQ_c3859/f1p46/5224,i5_LQ_c1457/f1p5/5219,i1.0_LQ_c12563/f1p0/1386,i1.2_HQ_c12394/f1p2/1…
		biological_process	GO:0019362	pyridine nucleotide metabolic process	0.0065185	i4_LQ_c5413/f1p0/3914,i1.2_HQ_c7220/f1p7/1388,i2.0_LQ_c8731/f1p18/2076,i2.2_HQ_c20511/f1p7/2131,i1.1_HQ_c6723/f1p130/1361,i4_LQ_c5299/f1p25/4115,i4_HQ_c8663/f1p336/4679,i2.1_HQ_c3080/f1p33/2839,i2.2_HQ_c4388/f2p170/2526,i2.1_HQ_c11481/f1p55/2312,i5_LQ_c5482/f1p66/5968,i2.4_LQ_c16408/f1p2/1967,i2.0_HQ_c3087/f1p39/2571,i2.1_HQ_c5495/f1p17/2208,i2.0_LQ_c10660/f1p21/2338,i4_LQ_c5787/f1p97/4390,i2.4_H…
		biological_process	GO:0046496	nicotinamide nucleotide metabolic process	0.0065185	i4_LQ_c5299/f1p25/4115,i1.1_HQ_c6723/f1p130/1361,i2.1_HQ_c3080/f1p33/2839,i4_HQ_c8663/f1p336/4679,i2.1_HQ_c11481/f1p55/2312,i5_LQ_c5482/f1p66/5968,i2.2_HQ_c4388/f2p170/2526,i4_LQ_c5413/f1p0/3914,i2.0_LQ_c8731/f1p18/2076,i2.2_HQ_c20511/f1p7/2131,i1.2_HQ_c7220/f1p7/1388,i1.3_HQ_c693/f4p84/1416,i2.4_LQ_c6714/f1p3/2849,i2.4_HQ_c5145/f1p70/2517,i2.4_HQ_c11792/f1p58/2052,i2.0_HQ_c5490/f1p19/2394,i2.4_H…
		biological_process	GO:0009259	ribonucleotide metabolic process	0.0065185	i4_HQ_c10072/f1p78/4113,i1.3_HQ_c693/f4p84/1416,i2.4_HQ_c11792/f1p58/2052,i2.4_HQ_c16497/f1p26/2338,i2.2_HQ_c5308/f1p218/2471,i4_HQ_c19439/f1p169/5003,i3_HQ_c16329/f1p561/3053,i4_HQ_c1791/f1p1226/4347,i2.0_LQ_c10660/f1p21/2338,i4_HQ_c16494/f1p54/4004,i2.1_HQ_c5495/f1p17/2208,i4_LQ_c5299/f1p25/4115,i1.0_HQ_c3707/f1p1/1741,i2.1_HQ_c3080/f1p33/2839,i4_HQ_c8663/f1p336/4679,i5_LQ_c5482/f1p66/5968,i2.2…
		biological_process	GO:0072524	pyridine-containing compound metabolic process	0.0066155	i2.4_LQ_c6714/f1p3/2849,i1.3_HQ_c693/f4p84/1416,i2.4_HQ_c5145/f1p70/2517,i2.4_HQ_c11792/f1p58/2052,i2.0_HQ_c5490/f1p19/2394,i2.4_HQ_c16497/f1p26/2338,i2.1_HQ_c7873/f1p12/2171,i2.2_HQ_c5308/f1p218/2471,i2.0_HQ_c3087/f1p39/2571,i2.4_LQ_c16408/f1p2/1967,i2.0_LQ_c10660/f1p21/2338,i2.1_HQ_c5495/f1p17/2208,i4_LQ_c5787/f1p97/4390,i1.1_HQ_c6723/f1p130/1361,i4_LQ_c5299/f1p25/4115,i2.1_HQ_c3080/f1p33/2839,…
		biological_process	GO:0070925	organelle assembly	0.0067196	i1.4_HQ_c9489/f1p11/1677,i1.0_HQ_c7668/f1p29/1945,i1.3_HQ_c8139/f1p0/1294,i1.2_HQ_c11188/f1p9/1529,i4_HQ_c7485/f1p80/4314,i4_HQ_c15859/f1p96/4179,i5_LQ_c4646/f1p17/5857,i4_HQ_c1024/f2p119/4318,i3_HQ_c1395/f2p82/4010,i2.1_HQ_c4172/f1p17/2277,i2.4_HQ_c15731/f1p26/2218,i2.0_HQ_c8374/f1p27/2677,i1.1_HQ_c10094/f1p3/1455,i4_LQ_c1182/f1p2/4185,i2.3_LQ_c8447/f1p5/2674,i2.0_LQ_c21798/f39p138/2253,i4_HQ_c5…
		biological_process	GO:0009968	negative regulation of signal transduction	0.0076722	i2.0_HQ_c17930/f1p24/2582,i2.0_LQ_c10824/f1p1/2655,i7_LQ_c1902/f1p38/7404,i2.0_HQ_c4787/f1p6/2015,i5_LQ_c7118/f1p21/5636,i6_HQ_c3843/f1p40/6280,i2.1_HQ_c12144/f1p40/2236,i1.1_HQ_c1186/f7p15/1727,i7_LQ_c823/f1p14/7673,i6_HQ_c4769/f1p74/6903,i2.4_HQ_c14198/f1p1/2464
		biological_process	GO:0000902	cell morphogenesis	0.0084235	i4_HQ_c145/f14p132/4212,i2.4_HQ_c4342/f1p10/2523,i5_HQ_c4856/f1p56/5683,i3_HQ_c8059/f1p48/3324,i5_LQ_c3216/f1p17/5218,i2.3_HQ_c5638/f1p0/2042,i1.2_HQ_c12394/f1p2/1314,i2.3_HQ_c12732/f81p600/2293,i3_HQ_c13139/f1p20/3908,i4_HQ_c524/f3p324/4903,i2.3_HQ_c1610/f2p26/2898,i2.2_HQ_c12041/f1p11/2448,i4_HQ_c15136/f1p200/4552,i2.2_HQ_c11302/f1p33/2115,i2.0_HQ_c18015/f1p2/2285,i2.4_HQ_c21632/f1p14/2169,i2.3…
		biological_process	GO:0010648	negative regulation of cell communication	0.0086945	i2.0_LQ_c10824/f1p1/2655,i2.0_HQ_c17930/f1p24/2582,i5_LQ_c7118/f1p21/5636,i2.0_HQ_c4787/f1p6/2015,i7_LQ_c1902/f1p38/7404,i1.1_HQ_c1186/f7p15/1727,i7_LQ_c823/f1p14/7673,i2.1_HQ_c12144/f1p40/2236,i6_HQ_c3843/f1p40/6280,i2.4_HQ_c14198/f1p1/2464,i6_HQ_c4769/f1p74/6903
		biological_process	GO:0023057	negative regulation of signaling	0.0086945	i2.0_LQ_c10824/f1p1/2655,i2.0_HQ_c17930/f1p24/2582,i5_LQ_c7118/f1p21/5636,i2.0_HQ_c4787/f1p6/2015,i7_LQ_c1902/f1p38/7404,i1.1_HQ_c1186/f7p15/1727,i7_LQ_c823/f1p14/7673,i2.1_HQ_c12144/f1p40/2236,i6_HQ_c3843/f1p40/6280,i2.4_HQ_c14198/f1p1/2464,i6_HQ_c4769/f1p74/6903
		biological_process	GO:0010921	regulation of phosphatase activity	0.0086945	i3_HQ_c13106/f1p15/3100,i1.3_HQ_c5790/f1p79/1365,i6_HQ_c4097/f1p84/6227,i5_HQ_c4787/f1p82/6013
		biological_process	GO:0035303	regulation of dephosphorylation	0.0086945	i3_HQ_c13106/f1p15/3100,i6_HQ_c4097/f1p84/6227,i1.3_HQ_c5790/f1p79/1365,i5_HQ_c4787/f1p82/6013
		biological_process	GO:0035304	regulation of protein dephosphorylation	0.0086945	i3_HQ_c13106/f1p15/3100,i5_HQ_c4787/f1p82/6013,i6_HQ_c4097/f1p84/6227,i1.3_HQ_c5790/f1p79/1365
		biological_process	GO:0043666	regulation of phosphoprotein phosphatase activity	0.0086945	i3_HQ_c13106/f1p15/3100,i6_HQ_c4097/f1p84/6227,i1.3_HQ_c5790/f1p79/1365,i5_HQ_c4787/f1p82/6013
		biological_process	GO:0005975	carbohydrate metabolic process	0.0087372	i1.3_HQ_c15304/f17p160/1741,i4_HQ_c8663/f1p336/4679,i2.3_HQ_c1746/f2p11/2979,i2.2_HQ_c4388/f2p170/2526,i3_LQ_c10528/f1p0/3451,i4_HQ_c6342/f1p88/4217,i1.3_HQ_c13668/f1p3/1655,i3_HQ_c6887/f1p255/3879,i4_HQ_c15136/f1p200/4552,i2.0_HQ_c18896/f1p2/2541,i2.0_HQ_c3312/f1p7/2155,i5_HQ_c4856/f1p56/5683,i1.2_HQ_c7220/f1p7/1388,i2.4_HQ_c4342/f1p10/2523,i2.3_HQ_c8438/f1p173/2812,i2.3_LQ_c7285/f1p16/2034,i3_H…
		biological_process	GO:0032989	cellular component morphogenesis	0.010002	i2.3_LQ_c7285/f1p16/2034,i4_LQ_c6667/f1p16/4368,i4_HQ_c14541/f1p50/4398,i1.1_HQ_c10094/f1p3/1455,i7_HQ_c1437/f1p86/7831,i2.2_LQ_c3673/f1p4/2540,i4_HQ_c1283/f1p500/4605,i2.3_HQ_c841/f6p445/2337,i2.2_HQ_c11302/f1p33/2115,i2.4_HQ_c21632/f1p14/2169,i2.0_HQ_c18015/f1p2/2285,i2.2_HQ_c12041/f1p11/2448,i4_HQ_c524/f3p324/4903,i2.3_HQ_c1610/f2p26/2898,i2.3_HQ_c12732/f81p600/2293,i3_HQ_c13139/f1p20/3908,i4_…
		biological_process	GO:0006733	oxidoreduction coenzyme metabolic process	0.01007	i2.0_HQ_c3087/f1p39/2571,i2.4_LQ_c16408/f1p2/1967,i4_LQ_c5787/f1p97/4390,i2.1_HQ_c5495/f1p17/2208,i2.0_LQ_c10660/f1p21/2338,i2.1_HQ_c7873/f1p12/2171,i2.4_HQ_c16497/f1p26/2338,i2.0_HQ_c5490/f1p19/2394,i2.4_HQ_c11792/f1p58/2052,i2.4_HQ_c5145/f1p70/2517,i1.3_HQ_c693/f4p84/1416,i2.4_LQ_c6714/f1p3/2849,i2.2_HQ_c5308/f1p218/2471,i4_LQ_c5413/f1p0/3914,i1.2_HQ_c7220/f1p7/1388,i2.0_LQ_c8731/f1p18/2076,i2.…
		biological_process	GO:0032268	regulation of cellular protein metabolic process	0.012172	i1.3_HQ_c5790/f1p79/1365,i4_HQ_c593/f1p9/4374,i2.4_HQ_c13695/f1p26/2779,i1.0_HQ_c7029/f1p7/1859,i1.1_HQ_c2316/f2p1/1521,i3_HQ_c13106/f1p15/3100,i2.4_HQ_c19455/f1p6/2767,i3_LQ_c9306/f1p18/3080,i5_HQ_c927/f1p41/5320,i3_LQ_c10528/f1p0/3451,i3_HQ_c6332/f1p15/2880,i1.3_LQ_c13180/f1p3/1392,i1.0_HQ_c6722/f1p19/1700,i2.0_HQ_c3483/f1p12/2112,i1.4_LQ_c15135/f1p2/1428,i1.0_LQ_c13663/f1p32/1580,i1.2_HQ_c1118…
		biological_process	GO:0007623	circadian rhythm	0.012742	i4_HQ_c1515/f1p114/4464,i1.0_HQ_c11796/f15p86/1734,i5_HQ_c4012/f1p160/5369,i2.2_LQ_c4268/f1p29/2376,i3_LQ_c2417/f1p2/3262
		biological_process	GO:0051246	regulation of protein metabolic process	0.013017	i3_LQ_c9306/f1p18/3080,i2.4_HQ_c19455/f1p6/2767,i3_HQ_c13106/f1p15/3100,i1.1_HQ_c2316/f2p1/1521,i1.0_HQ_c7029/f1p7/1859,i2.4_HQ_c13695/f1p26/2779,i4_HQ_c593/f1p9/4374,i1.3_HQ_c5790/f1p79/1365,i1.3_LQ_c13180/f1p3/1392,i3_HQ_c6332/f1p15/2880,i3_LQ_c10528/f1p0/3451,i5_HQ_c927/f1p41/5320,i1.2_HQ_c11188/f1p9/1529,i1.0_LQ_c13663/f1p32/1580,i1.4_LQ_c15135/f1p2/1428,i2.0_HQ_c3483/f1p12/2112,i1.0_HQ_c6722…
		biological_process	GO:0006753	nucleoside phosphate metabolic process	0.013781	i2.3_LQ_c7547/f1p7/2494,i2.2_LQ_c12528/f1p2/2170,i3_LQ_c9523/f1p1/3300,i1.1_LQ_c11270/f1p51/1784,i2.0_HQ_c3087/f1p39/2571,i2.4_LQ_c16408/f1p2/1967,i4_LQ_c5787/f1p97/4390,i2.1_HQ_c7873/f1p12/2171,i2.4_HQ_c3497/f1p18/2061,i2.0_HQ_c5490/f1p19/2394,i1.0_HQ_c8288/f1p2/1736,i2.4_HQ_c5145/f1p70/2517,i5_LQ_c1330/f1p9/5832,i2.3_LQ_c3052/f1p5/2479,i4_LQ_c5413/f1p0/3914,i2.4_LQ_c2874/f1p0/2325,i2.2_HQ_c2051…
		biological_process	GO:0048511	rhythmic process	0.014128	i4_HQ_c1515/f1p114/4464,i1.0_HQ_c11796/f15p86/1734,i5_HQ_c4012/f1p160/5369,i2.2_LQ_c4268/f1p29/2376,i3_LQ_c2417/f1p2/3262
		biological_process	GO:0006546	glycine catabolic process	0.014238	i2.0_HQ_c6578/f1p13/2356,i4_HQ_c15812/f1p45/4274,i2.1_HQ_c1156/f3p36/2432,i3_HQ_c7918/f1p55/3993,i2.2_HQ_c3396/f1p4/2639,i4_HQ_c8786/f1p44/4046,i1.4_HQ_c10350/f1p1/1413
		biological_process	GO:0009071	serine family amino acid catabolic process	0.014238	i3_HQ_c7918/f1p55/3993,i2.1_HQ_c1156/f3p36/2432,i4_HQ_c15812/f1p45/4274,i2.0_HQ_c6578/f1p13/2356,i4_HQ_c8786/f1p44/4046,i1.4_HQ_c10350/f1p1/1413,i2.2_HQ_c3396/f1p4/2639
		biological_process	GO:0006928	movement of cell or subcellular component	0.014284	i4_LQ_c2163/f1p4/4366,i1.2_LQ_c12326/f1p4/1734,i4_HQ_c17519/f1p5/4234,i4_HQ_c14153/f1p14/4429,i1.1_HQ_c2316/f2p1/1521,i3_HQ_c8621/f1p13/3180,i4_HQ_c593/f1p9/4374,i2.0_LQ_c21798/f39p138/2253,i4_HQ_c1024/f2p119/4318,i4_HQ_c15859/f1p96/4179,i5_HQ_c7495/f1p9/5443,i8_LQ_c880/f1p16/8353,i1.2_HQ_c3930/f1p5/1438,i1.4_HQ_c9489/f1p11/1677,i2.2_HQ_c10934/f1p17/2566,i1.1_HQ_c10766/f1p4/1980,i3_HQ_c8143/f1p97…
		biological_process	GO:0051336	regulation of hydrolase activity	0.017118	i3_HQ_c13106/f1p15/3100,i5_HQ_c4787/f1p82/6013,i6_HQ_c4097/f1p84/6227,i1.3_HQ_c5790/f1p79/1365,i1.4_HQ_c8120/f1p2/1245
		biological_process	GO:0048585	negative regulation of response to stimulus	0.017146	i1.1_HQ_c1186/f7p15/1727,i7_LQ_c823/f1p14/7673,i2.1_HQ_c12144/f1p40/2236,i6_HQ_c3843/f1p40/6280,i2.4_HQ_c14198/f1p1/2464,i6_HQ_c4769/f1p74/6903,i2.0_LQ_c10824/f1p1/2655,i2.0_HQ_c17930/f1p24/2582,i5_LQ_c7118/f1p21/5636,i7_LQ_c1902/f1p38/7404,i2.0_HQ_c4787/f1p6/2015
		biological_process	GO:0019693	ribose phosphate metabolic process	0.017198	i4_LQ_c5787/f1p97/4390,i2.2_LQ_c12528/f1p2/2170,i2.3_LQ_c7547/f1p7/2494,i2.4_LQ_c16408/f1p2/1967,i1.1_LQ_c11270/f1p51/1784,i2.0_HQ_c3087/f1p39/2571,i5_LQ_c1330/f1p9/5832,i2.0_HQ_c5490/f1p19/2394,i1.0_HQ_c8288/f1p2/1736,i2.4_HQ_c3497/f1p18/2061,i2.1_HQ_c7873/f1p12/2171,i2.4_HQ_c5145/f1p70/2517,i4_LQ_c5413/f1p0/3914,i2.3_LQ_c3052/f1p5/2479,i4_HQ_c593/f1p9/4374,i2.1_HQ_c11481/f1p55/2312,i6_HQ_c3092/…
		biological_process	GO:0048523	negative regulation of cellular process	0.017444	i2.0_HQ_c4787/f1p6/2015,i2.1_HQ_c4172/f1p17/2277,i3_HQ_c13512/f1p5/3201,i2.1_HQ_c3848/f1p4/2149,i1.0_HQ_c6722/f1p19/1700,i1.2_HQ_c11188/f1p9/1529,i6_HQ_c3843/f1p40/6280,i7_LQ_c823/f1p14/7673,i3_HQ_c11189/f1p5/3319,i7_LQ_c1902/f1p38/7404,i5_LQ_c7118/f1p21/5636,i5_HQ_c927/f1p41/5320,i3_LQ_c10528/f1p0/3451,i2.0_LQ_c10824/f1p1/2655,i3_HQ_c6332/f1p15/2880,i1.3_LQ_c13180/f1p3/1392,i2.4_HQ_c14464/f1p9/2…
		biological_process	GO:0055114	oxidation-reduction process	0.019055	i1.2_HQ_c534/f42p99/1779,i3_HQ_c11569/f1p9/3144,i4_HQ_c1321/f1p90/4250,i4_HQ_c8788/f6p48/4465,i3_HQ_c13512/f1p5/3201,i1.1_LQ_c11988/f1p0/1998,i2.0_HQ_c3785/f1p20/2220,i2.2_HQ_c7076/f1p38/2188,i4_HQ_c370/f3p27/4106,i6_LQ_c2484/f1p5/6479,i2.4_HQ_c16723/f1p10/2611,i4_LQ_c14168/f1p28/4570,i3_HQ_c4014/f1p33/3111,i2.2_HQ_c1841/f3p42/2493,i4_HQ_c17605/f1p82/4595,i2.1_LQ_c7469/f1p3/2465,i1.2_HQ_c4214/f1p…
		biological_process	GO:0019318	hexose metabolic process	0.019357	i3_LQ_c5052/f1p0/3918,i3_HQ_c1590/f2p1/3313,i2.0_HQ_c18896/f1p2/2541,i3_HQ_c11309/f1p2/3257,i3_LQ_c10528/f1p0/3451,i4_LQ_c13390/f1p2/4395,i2.2_HQ_c8532/f1p1/2537,i3_HQ_c4478/f1p4/3031,i2.2_HQ_c19284/f1p9/2129,i4_LQ_c5299/f1p25/4115,i5_LQ_c5280/f1p1/5768,i2.0_LQ_c10660/f1p21/2338,i6_LQ_c623/f1p3/6451,i2.3_HQ_c4936/f1p4/2337,i3_HQ_c16527/f1p2/3140,i3_HQ_c12121/f2p0/3245,i2.4_HQ_c16497/f1p26/2338
		biological_process	GO:0009127	purine nucleoside monophosphate biosynthetic process	0.019357	i4_HQ_c593/f1p9/4374,i2.0_HQ_c1923/f2p0/2325,i6_HQ_c3092/f1p199/6100,i3_LQ_c3385/f1p3/3760,i4_LQ_c10036/f1p10/4906,i2.0_LQ_c20682/f1p5/3014,i2.4_LQ_c2874/f1p0/2325,i3_HQ_c6332/f1p15/2880,i2.3_LQ_c3052/f1p5/2479,i3_LQ_c10528/f1p0/3451,i3_HQ_c12959/f1p1/3952,i5_LQ_c1330/f1p9/5832,i1.0_HQ_c8288/f1p2/1736,i2.4_HQ_c3497/f1p18/2061,i4_HQ_c10072/f1p78/4113,i4_HQ_c16494/f1p54/4004,i2.2_LQ_c12528/f1p2/217…
		biological_process	GO:0009168	purine ribonucleoside monophosphate biosynthetic process	0.019357	i3_LQ_c9523/f1p1/3300,i4_HQ_c19439/f1p169/5003,i3_HQ_c16329/f1p561/3053,i4_HQ_c1791/f1p1226/4347,i2.2_LQ_c12528/f1p2/2170,i4_HQ_c16494/f1p54/4004,i4_HQ_c10072/f1p78/4113,i2.4_HQ_c3497/f1p18/2061,i1.0_HQ_c8288/f1p2/1736,i5_LQ_c1330/f1p9/5832,i3_HQ_c12959/f1p1/3952,i3_LQ_c10528/f1p0/3451,i2.3_LQ_c3052/f1p5/2479,i2.4_LQ_c2874/f1p0/2325,i3_HQ_c6332/f1p15/2880,i2.0_LQ_c20682/f1p5/3014,i3_LQ_c3385/f1p3…
		biological_process	GO:0031399	regulation of protein modification process	0.020573	i3_LQ_c10528/f1p0/3451,i1.3_LQ_c13180/f1p3/1392,i3_HQ_c6332/f1p15/2880,i5_HQ_c927/f1p41/5320,i1.0_HQ_c7029/f1p7/1859,i1.1_HQ_c2316/f2p1/1521,i3_HQ_c13106/f1p15/3100,i2.4_HQ_c19455/f1p6/2767,i3_LQ_c9306/f1p18/3080,i1.3_HQ_c5790/f1p79/1365,i4_HQ_c593/f1p9/4374,i2.4_HQ_c13695/f1p26/2779,i6_HQ_c4097/f1p84/6227,i2.1_HQ_c4172/f1p17/2277,i5_HQ_c4787/f1p82/6013,i1.2_HQ_c11188/f1p9/1529,i2.0_HQ_c3483/f1p1…
		biological_process	GO:0006606	protein import into nucleus	0.020717	i1.0_HQ_c7668/f1p29/1945,i2.0_HQ_c4017/f1p13/2447,i1.2_HQ_c11188/f1p9/1529,i1.4_HQ_c9489/f1p11/1677,i1.1_HQ_c10766/f1p4/1980,i2.3_HQ_c4164/f1p2/2626,i7_LQ_c1064/f1p88/7317,i2.3_LQ_c8447/f1p5/2674,i1.1_HQ_c10094/f1p3/1455,i4_HQ_c1024/f2p119/4318,i6_LQ_c466/f1p4/6764,i2.4_HQ_c19455/f1p6/2767,i4_HQ_c10488/f1p155/4484,i6_LQ_c850/f1p15/6304,i1.1_HQ_c2316/f2p1/1521,i4_HQ_c593/f1p9/4374,i2.0_LQ_c21798/f…
		biological_process	GO:0034504	protein localization to nucleus	0.020717	i2.3_LQ_c8447/f1p5/2674,i1.1_HQ_c10094/f1p3/1455,i7_LQ_c1064/f1p88/7317,i2.3_HQ_c4164/f1p2/2626,i4_HQ_c1024/f2p119/4318,i1.2_HQ_c11188/f1p9/1529,i2.0_HQ_c4017/f1p13/2447,i1.0_HQ_c7668/f1p29/1945,i1.1_HQ_c10766/f1p4/1980,i1.4_HQ_c9489/f1p11/1677,i3_LQ_c10528/f1p0/3451,i2.2_HQ_c2914/f1p23/2155,i3_HQ_c6332/f1p15/2880,i2.3_HQ_c4396/f1p31/2641,i2.0_LQ_c20682/f1p5/3014,i5_LQ_c6204/f1p10/5136,i1.3_HQ_c1…
		biological_process	GO:0044744	protein targeting to nucleus	0.020717	i2.3_HQ_c4396/f1p31/2641,i3_HQ_c6332/f1p15/2880,i2.2_HQ_c2914/f1p23/2155,i3_LQ_c10528/f1p0/3451,i1.1_HQ_c11977/f1p25/1989,i5_LQ_c6290/f1p13/5214,i2.2_HQ_c20141/f1p17/2808,i4_HQ_c14153/f1p14/4429,i2.0_LQ_c20682/f1p5/3014,i5_LQ_c6204/f1p10/5136,i1.3_HQ_c1439/f4p29/1853,i6_LQ_c850/f1p15/6304,i2.4_HQ_c19455/f1p6/2767,i6_LQ_c466/f1p4/6764,i4_HQ_c10488/f1p155/4484,i1.1_HQ_c2316/f2p1/1521,i2.4_HQ_c13695…
		biological_process	GO:0051170	nuclear import	0.020717	i1.1_HQ_c10766/f1p4/1980,i1.4_HQ_c9489/f1p11/1677,i1.2_HQ_c11188/f1p9/1529,i1.0_HQ_c7668/f1p29/1945,i2.0_HQ_c4017/f1p13/2447,i4_HQ_c1024/f2p119/4318,i2.3_LQ_c8447/f1p5/2674,i1.1_HQ_c10094/f1p3/1455,i7_LQ_c1064/f1p88/7317,i2.3_HQ_c4164/f1p2/2626,i2.4_HQ_c13695/f1p26/2779,i2.0_LQ_c21798/f39p138/2253,i4_HQ_c593/f1p9/4374,i1.1_HQ_c2316/f2p1/1521,i6_LQ_c850/f1p15/6304,i6_LQ_c466/f1p4/6764,i2.4_HQ_c194…
		biological_process	GO:1902593	single-organism nuclear import	0.020717	i1.2_HQ_c11188/f1p9/1529,i2.0_HQ_c4017/f1p13/2447,i1.0_HQ_c7668/f1p29/1945,i1.4_HQ_c9489/f1p11/1677,i1.1_HQ_c10766/f1p4/1980,i7_LQ_c1064/f1p88/7317,i1.1_HQ_c10094/f1p3/1455,i2.3_LQ_c8447/f1p5/2674,i2.3_HQ_c4164/f1p2/2626,i4_HQ_c1024/f2p119/4318,i1.1_HQ_c2316/f2p1/1521,i2.4_HQ_c19455/f1p6/2767,i6_LQ_c466/f1p4/6764,i4_HQ_c10488/f1p155/4484,i6_LQ_c850/f1p15/6304,i4_HQ_c593/f1p9/4374,i2.4_HQ_c13695/f…
		biological_process	GO:1901566	organonitrogen compound biosynthetic process	0.022092	i2.0_HQ_c15822/f1p29/2040,i2.2_HQ_c2371/f1p65/2869,i5_HQ_c253/f2p34/5736,i7_LQ_c1879/f1p15/7570,i3_LQ_c7743/f1p77/3634,i1.4_HQ_c12497/f1p8/1583,i1.0_HQ_c1933/f2p13/1760,i3_LQ_c3385/f1p3/3760,i2.1_LQ_c7469/f1p3/2465,i2.1_LQ_c12388/f1p31/2048,i1.2_HQ_c4214/f1p7/1537,i2.2_HQ_c17232/f1p16/2121,i3_HQ_c6332/f1p15/2880,i1.4_LQ_c8437/f1p0/1367,i2.0_HQ_c3237/f1p9/2326,i6_HQ_c4209/f1p34/6429,i4_HQ_c8385/f1…
		biological_process	GO:0006614	SRP-dependent cotranslational protein targeting to membrane	0.022092	i2.3_HQ_c4936/f1p4/2337,i2.1_HQ_c11679/f1p29/2101,i6_LQ_c623/f1p3/6451,i1.1_HQ_c4948/f1p9/1484,i4_HQ_c9976/f1p52/4243,i2.2_HQ_c19355/f1p4/2927,i3_LQ_c5908/f1p5/3095,i2.0_HQ_c18896/f1p2/2541,i3_LQ_c5052/f1p0/3918,i3_HQ_c4478/f1p4/3031,i4_LQ_c13390/f1p2/4395
		biological_process	GO:0045047	protein targeting to ER	0.022092	i2.2_HQ_c19355/f1p4/2927,i4_HQ_c9976/f1p52/4243,i1.1_HQ_c4948/f1p9/1484,i6_LQ_c623/f1p3/6451,i2.1_HQ_c11679/f1p29/2101,i2.3_HQ_c4936/f1p4/2337,i4_LQ_c13390/f1p2/4395,i3_HQ_c4478/f1p4/3031,i3_LQ_c5052/f1p0/3918,i2.0_HQ_c18896/f1p2/2541,i3_LQ_c5908/f1p5/3095
		biological_process	GO:0072599	establishment of protein localization to endoplasmic reticulum	0.022092	i4_LQ_c13390/f1p2/4395,i3_HQ_c4478/f1p4/3031,i3_LQ_c5908/f1p5/3095,i2.0_HQ_c18896/f1p2/2541,i3_LQ_c5052/f1p0/3918,i1.1_HQ_c4948/f1p9/1484,i4_HQ_c9976/f1p52/4243,i2.2_HQ_c19355/f1p4/2927,i2.3_HQ_c4936/f1p4/2337,i2.1_HQ_c11679/f1p29/2101,i6_LQ_c623/f1p3/6451
		biological_process	GO:0051186	cofactor metabolic process	0.024866	i4_LQ_c5299/f1p25/4115,i1.0_HQ_c3707/f1p1/1741,i5_HQ_c253/f2p34/5736,i2.0_LQ_c2978/f1p7/2286,i4_HQ_c8663/f1p336/4679,i2.1_HQ_c3080/f1p33/2839,i5_LQ_c5482/f1p66/5968,i2.2_HQ_c4388/f2p170/2526,i2.2_HQ_c17232/f1p16/2121,i2.0_LQ_c8731/f1p18/2076,i1.2_HQ_c7220/f1p7/1388,i2.1_LQ_c3210/f1p12/2276,i2.4_LQ_c6714/f1p3/2849,i1.3_HQ_c693/f4p84/1416,i2.4_HQ_c11792/f1p58/2052,i2.4_HQ_c16497/f1p26/2338,i2.0_HQ_…
		biological_process	GO:0044710	single-organism metabolic process	0.026731	i2.4_LQ_c7800/f1p20/2630,i1.4_HQ_c10984/f1p14/1407,i2.1_HQ_c9420/f1p5/2146,i3_LQ_c2705/f1p6/3284,i3_HQ_c954/f3p3/3397,i2.2_HQ_c19284/f1p9/2129,i4_LQ_c4998/f1p35/4427,i2.0_HQ_c5224/f1p41/2714,i2.3_HQ_c2265/f1p18/2440,i2.3_LQ_c7547/f1p7/2494,i2.2_HQ_c7656/f1p13/2550,i3_LQ_c7855/f1p9/3393,i6_HQ_c2064/f1p14/6522,i1.4_HQ_c14279/f1p30/1749,i4_LQ_c15313/f1p16/4135,i2.3_HQ_c4936/f1p4/2337,i4_HQ_c4165/f1p…
		biological_process	GO:0006631	fatty acid metabolic process	0.028298	i2.0_HQ_c3785/f1p20/2220,i2.0_HQ_c19830/f1p4/2708,i5_HQ_c78/f3p51/54,i1.4_LQ_c8502/f1p5/1625,i2.0_HQ_c17831/f1p62/2337,i1.4_HQ_c8685/f1p15/1554,i1.1_HQ_c6776/f1p10/1477,i1.3_HQ_c14438/f1p9/1568,i4_HQ_c6138/f1p26/4908,i2.0_HQ_c5443/f1p13/1899,i2.2_HQ_c18254/f1p6/2685,i2.4_HQ_c20003/f1p9/2148,i2.0_HQ_c7142/f1p14/2552,i2.3_HQ_c3020/f1p71/2504,i4_HQ_c1178/f1p217/4084,i2.4_HQ_c18260/f1p36/2283,i2.4_LQ…
		biological_process	GO:0006613	cotranslational protein targeting to membrane	0.029487	i6_LQ_c623/f1p3/6451,i2.3_HQ_c4936/f1p4/2337,i2.1_HQ_c11679/f1p29/2101,i4_HQ_c9976/f1p52/4243,i2.2_HQ_c19355/f1p4/2927,i1.1_HQ_c4948/f1p9/1484,i3_LQ_c5052/f1p0/3918,i3_LQ_c5908/f1p5/3095,i2.0_HQ_c18896/f1p2/2541,i4_LQ_c13390/f1p2/4395,i3_HQ_c4478/f1p4/3031
		biological_process	GO:0015980	energy derivation by oxidation of organic compounds	0.030174	i2.2_LQ_c8132/f1p14/2458,i7_LQ_c1725/f1p4/7431,i13_LQ_c51/f1p2/13596,i2.2_LQ_c5662/f1p4/3267,i4_HQ_c17605/f1p82/4595,i2.3_HQ_c7078/f1p9/2406,i4_HQ_c1178/f1p217/4084,i2.4_LQ_c5714/f1p10/2961,i4_HQ_c4539/f1p1/4186,i6_HQ_c985/f1p12/6287,i3_HQ_c15928/f1p10/3107,i2.3_LQ_c7547/f1p7/2494,i2.1_LQ_c7348/f1p4/2708,i3_HQ_c13683/f1p2/3264,i2.2_HQ_c14383/f1p9/2360,i3_HQ_c11569/f1p9/3144
		biological_process	GO:0015995	chlorophyll biosynthetic process	0.030462	i2.2_LQ_c8416/f1p4/2084,i1.0_HQ_c1306/f7p17/1547,i2.0_HQ_c3237/f1p9/2326,i2.2_HQ_c6949/f1p23/2208,i5_HQ_c2341/f1p20/5122,i2.1_HQ_c5008/f1p14/2064,i2.0_HQ_c13636/f1p10/2534,i2.1_LQ_c11515/f1p4/2437,i1.1_HQ_c10082/f2p17/1393,i2.2_HQ_c19047/f1p12/2390,i4_HQ_c8322/f1p17/4035,i2.0_LQ_c2978/f1p7/2286,i5_HQ_c253/f2p34/5736,i2.1_HQ_c9420/f1p5/2146,i3_HQ_c10333/f1p5/3635,i2.2_HQ_c17232/f1p16/2121,i3_HQ_c1…
		biological_process	GO:0048519	negative regulation of biological process	0.030891	i1.4_HQ_c14514/f1p12/2123,i1.1_HQ_c1186/f7p15/1727,i2.1_HQ_c12144/f1p40/2236,i2.4_HQ_c14198/f1p1/2464,i6_HQ_c4769/f1p74/6903,i3_HQ_c9604/f1p18/3517,i2.0_HQ_c17930/f1p24/2582,i1.1_HQ_c2316/f2p1/1521,i3_HQ_c1687/f2p7/3240,i4_HQ_c593/f1p9/4374,i2.0_HQ_c4787/f1p6/2015,i2.1_HQ_c4172/f1p17/2277,i1.2_HQ_c11188/f1p9/1529,i6_HQ_c3843/f1p40/6280,i7_LQ_c823/f1p14/7673,i3_HQ_c13512/f1p5/3201,i2.1_HQ_c3848/f1…
		biological_process	GO:0005996	monosaccharide metabolic process	0.03108	i5_LQ_c5280/f1p1/5768,i2.0_LQ_c10660/f1p21/2338,i2.4_HQ_c16497/f1p26/2338,i3_HQ_c12121/f2p0/3245,i3_HQ_c16527/f1p2/3140,i6_LQ_c623/f1p3/6451,i2.3_HQ_c4936/f1p4/2337,i3_HQ_c11309/f1p2/3257,i3_HQ_c4478/f1p4/3031,i2.2_HQ_c8532/f1p1/2537,i4_LQ_c13390/f1p2/4395,i3_LQ_c10528/f1p0/3451,i3_LQ_c5052/f1p0/3918,i2.0_HQ_c18896/f1p2/2541,i3_HQ_c1590/f2p1/3313,i4_LQ_c5299/f1p25/4115,i2.2_HQ_c19284/f1p9/2129
		biological_process	GO:0006612	protein targeting to membrane	0.037485	i3_LQ_c5052/f1p0/3918,i2.0_HQ_c18896/f1p2/2541,i3_LQ_c5908/f1p5/3095,i3_HQ_c4478/f1p4/3031,i4_LQ_c13390/f1p2/4395,i6_LQ_c623/f1p3/6451,i2.1_HQ_c11679/f1p29/2101,i2.3_HQ_c4936/f1p4/2337,i2.2_HQ_c19355/f1p4/2927,i4_HQ_c9976/f1p52/4243,i1.1_HQ_c4948/f1p9/1484
		biological_process	GO:0019882	antigen processing and presentation	0.038372	i2.2_LQ_c5226/f1p2/3025,i1.1_HQ_c11087/f1p0/1528,i1.2_LQ_c9043/f1p4/1499,i1.4_HQ_c15204/f7p47/1505,i1.4_HQ_c10985/f2p2/1552,i3_HQ_c265/f7p12/3456,i3_HQ_c390/f7p7/3465,i1.1_HQ_c9320/f1p13/1410,i1.4_HQ_c6987/f3p1/1337,i1.1_HQ_c8522/f1p43/1426,i1.3_HQ_c734/f10p29/1409,i2.0_HQ_c3597/f1p1/2653,i3_LQ_c6707/f1p91/2957,i3_HQ_c778/f3p8/3944,i2.2_HQ_c6495/f1p0/2190,i1.1_HQ_c11741/f3p82/1452,i1.0_HQ_c1240/f…
		biological_process	GO:0005980	glycogen catabolic process	0.039739	i6_HQ_c985/f1p12/6287,i4_HQ_c4539/f1p1/4186,i7_LQ_c1725/f1p4/7431
		biological_process	GO:0016482	cytoplasmic transport	0.040398	i2.3_LQ_c8447/f1p5/2674,i1.1_HQ_c10094/f1p3/1455,i7_LQ_c1064/f1p88/7317,i2.2_HQ_c13348/f2p9/2015,i2.1_HQ_c11679/f1p29/2101,i4_HQ_c9976/f1p52/4243,i2.0_HQ_c4017/f1p13/2447,i1.0_HQ_c7668/f1p29/1945,i2.2_HQ_c19355/f1p4/2927,i1.2_HQ_c11188/f1p9/1529,i1.1_HQ_c11977/f1p25/1989,i5_LQ_c6290/f1p13/5214,i2.2_HQ_c20141/f1p17/2808,i3_LQ_c5908/f1p5/3095,i1.3_HQ_c1439/f4p29/1853,i2.0_HQ_c18896/f1p2/2541,i2.0_L…
		biological_process	GO:0050830	defense response to Gram-positive bacterium	0.040509	i1.0_HQ_c13378/f1p1/1796,i2.0_LQ_c5475/f1p1/2446
		biological_process	GO:0050790	regulation of catalytic activity	0.040837	i5_HQ_c927/f1p41/5320,i3_LQ_c10528/f1p0/3451,i1.3_LQ_c13180/f1p3/1392,i3_HQ_c6332/f1p15/2880,i1.3_HQ_c5790/f1p79/1365,i2.4_HQ_c13695/f1p26/2779,i4_HQ_c593/f1p9/4374,i3_HQ_c13106/f1p15/3100,i1.0_HQ_c7029/f1p7/1859,i1.1_HQ_c2316/f2p1/1521,i3_LQ_c9306/f1p18/3080,i2.4_HQ_c19455/f1p6/2767,i1.4_HQ_c8120/f1p2/1245,i6_HQ_c4097/f1p84/6227,i2.1_HQ_c4172/f1p17/2277,i5_HQ_c4787/f1p82/6013,i2.0_HQ_c3483/f1p12…
		biological_process	GO:0006913	nucleocytoplasmic transport	0.041686	i4_HQ_c1024/f2p119/4318,i2.3_HQ_c4164/f1p2/2626,i2.3_LQ_c8447/f1p5/2674,i1.1_HQ_c10094/f1p3/1455,i7_LQ_c1064/f1p88/7317,i1.1_HQ_c10766/f1p4/1980,i1.4_HQ_c9489/f1p11/1677,i2.0_HQ_c4017/f1p13/2447,i1.0_HQ_c7668/f1p29/1945,i1.2_HQ_c11188/f1p9/1529,i1.1_HQ_c11977/f1p25/1989,i5_LQ_c6290/f1p13/5214,i4_HQ_c14153/f1p14/4429,i2.2_HQ_c20141/f1p17/2808,i5_LQ_c6204/f1p10/5136,i1.3_HQ_c1439/f4p29/1853,i2.0_LQ…
		biological_process	GO:0009069	serine family amino acid metabolic process	0.043374	i1.4_HQ_c10350/f1p1/1413,i4_HQ_c8786/f1p44/4046,i2.2_HQ_c3396/f1p4/2639,i1.2_HQ_c7317/f1p8/1948,i3_HQ_c7918/f1p55/3993,i2.0_HQ_c6578/f1p13/2356,i4_HQ_c15812/f1p45/4274,i2.1_HQ_c1156/f3p36/2432
		biological_process	GO:0009117	nucleotide metabolic process	0.043486	i3_HQ_c16329/f1p561/3053,i4_HQ_c19439/f1p169/5003,i4_HQ_c1791/f1p1226/4347,i2.0_LQ_c10660/f1p21/2338,i4_HQ_c16494/f1p54/4004,i2.1_HQ_c5495/f1p17/2208,i4_HQ_c10072/f1p78/4113,i2.4_LQ_c6714/f1p3/2849,i1.3_HQ_c693/f4p84/1416,i2.4_HQ_c11792/f1p58/2052,i2.4_HQ_c16497/f1p26/2338,i2.2_HQ_c5308/f1p218/2471,i3_LQ_c10528/f1p0/3451,i3_HQ_c6332/f1p15/2880,i2.0_LQ_c20682/f1p5/3014,i3_LQ_c3385/f1p3/3760,i4_LQ_…
		biological_process	GO:0051169	nuclear transport	0.04637	i1.0_HQ_c7668/f1p29/1945,i2.0_HQ_c4017/f1p13/2447,i1.2_HQ_c11188/f1p9/1529,i1.1_HQ_c10766/f1p4/1980,i1.4_HQ_c9489/f1p11/1677,i2.3_HQ_c4164/f1p2/2626,i2.3_LQ_c8447/f1p5/2674,i1.1_HQ_c10094/f1p3/1455,i7_LQ_c1064/f1p88/7317,i4_HQ_c1024/f2p119/4318,i6_LQ_c850/f1p15/6304,i4_HQ_c10488/f1p155/4484,i6_LQ_c466/f1p4/6764,i2.4_HQ_c19455/f1p6/2767,i1.1_HQ_c2316/f2p1/1521,i2.4_HQ_c13695/f1p26/2779,i2.0_LQ_c21…
		biological_process	GO:0006073	cellular glucan metabolic process	0.046923	i7_LQ_c1725/f1p4/7431,i4_HQ_c4539/f1p1/4186,i3_HQ_c11569/f1p9/3144,i6_HQ_c985/f1p12/6287,i2.2_HQ_c14383/f1p9/2360,i13_LQ_c51/f1p2/13596
		biological_process	GO:0044042	glucan metabolic process	0.046923	i7_LQ_c1725/f1p4/7431,i4_HQ_c4539/f1p1/4186,i3_HQ_c11569/f1p9/3144,i6_HQ_c985/f1p12/6287,i13_LQ_c51/f1p2/13596,i2.2_HQ_c14383/f1p9/2360
		cellular_component	GO:0016459	myosin complex	5.4023e-15	i3_HQ_c1843/f1p1/3064,i3_HQ_c6376/f1p21/3253,i2.4_HQ_c3342/f1p9/2409,i3_HQ_c5351/f1p14/3391,i2.4_HQ_c15731/f1p26/2218,i4_HQ_c2385/f1p18/4393,i1.3_HQ_c3037/f1p23/1967,i4_LQ_c8309/f1p15/4054,i7_LQ_c1064/f1p88/7317,i3_LQ_c13774/f1p0/3359,i4_LQ_c1182/f1p2/4185,i2.3_LQ_c8447/f1p5/2674,i2.2_HQ_c14303/f1p7/2132,i2.0_HQ_c11647/f1p17/2816,i2.1_HQ_c4172/f1p17/2277,i2.4_HQ_c19455/f1p6/2767,i2.3_HQ_c7078/f1p…
		cellular_component	GO:0015629	actin cytoskeleton	3.0832e-11	i1.3_HQ_c3037/f1p23/1967,i4_HQ_c2385/f1p18/4393,i2.4_HQ_c15731/f1p26/2218,i3_HQ_c14795/f1p9/3436,i2.3_LQ_c8447/f1p5/2674,i4_LQ_c1182/f1p2/4185,i7_LQ_c1064/f1p88/7317,i3_LQ_c13774/f1p0/3359,i4_LQ_c8309/f1p15/4054,i2.0_HQ_c11647/f1p17/2816,i2.2_HQ_c14303/f1p7/2132,i2.1_HQ_c4172/f1p17/2277,i3_HQ_c1843/f1p1/3064,i2.4_HQ_c3342/f1p9/2409,i3_HQ_c6376/f1p21/3253,i3_HQ_c5351/f1p14/3391,i3_HQ_c6332/f1p15/2…
		cellular_component	GO:0005578	proteinaceous extracellular matrix	7.9967e-10	i4_HQ_c593/f1p9/4374,i6_HQ_c2617/f1p170/6419,i4_HQ_c169/f7p20/4551,i2.3_LQ_c9819/f1p1/2333,i4_HQ_c17519/f1p5/4234,i2.1_LQ_c6780/f1p23/2591,i4_HQ_c14153/f1p14/4429,i1.2_LQ_c12326/f1p4/1734,i3_HQ_c3051/f1p4/3470,i1.1_LQ_c14834/f1p3/1979,i2.4_HQ_c19184/f1p49/2342,i2.4_HQ_c13695/f1p26/2779,i2.2_HQ_c20751/f1p27/2323,i2.3_HQ_c8710/f1p13/2238,i3_LQ_c9306/f1p18/3080,i2.4_HQ_c19455/f1p6/2767,i1.3_HQ_c1439…
		cellular_component	GO:0031012	extracellular matrix	4.6693e-09	i1.3_HQ_c7464/f1p5/1524,i4_HQ_c10488/f1p155/4484,i1.1_HQ_c5402/f1p9/1542,i3_HQ_c5825/f1p14/3152,i1.3_HQ_c10550/f1p52/2007,i2.4_HQ_c5082/f1p2/2617,i2.2_HQ_c20141/f1p17/2808,i1.2_HQ_c12394/f1p2/1314,i5_LQ_c1457/f1p5/5219,i2.4_HQ_c14516/f1p9/2592,i1.3_LQ_c13180/f1p3/1392,i3_LQ_c10528/f1p0/3451,i1.2_LQ_c7805/f1p8/1496,i6_LQ_c4809/f1p12/6044,i2.0_HQ_c4017/f1p13/2447,i2.4_LQ_c16234/f1p19/2782,i1.2_HQ_c…
		cellular_component	GO:0005604	basement membrane	1.1581e-07	i3_HQ_c14370/f1p10/3346,i2.0_HQ_c4017/f1p13/2447,i1.2_HQ_c11188/f1p9/1529,i1.2_LQ_c7805/f1p8/1496,i1.0_HQ_c6722/f1p19/1700,i2.3_LQ_c8447/f1p5/2674,i1.1_HQ_c10094/f1p3/1455,i7_LQ_c1064/f1p88/7317,i2.0_LQ_c10894/f1p29/2550,i2.1_HQ_c4172/f1p17/2277,i3_LQ_c9306/f1p18/3080,i2.4_HQ_c19455/f1p6/2767,i4_HQ_c10488/f1p155/4484,i2.4_HQ_c5082/f1p2/2617,i3_HQ_c5825/f1p14/3152,i2.4_HQ_c13695/f1p26/2779,i3_HQ_c…
		cellular_component	GO:0044420	extracellular matrix component	1.1581e-07	i7_LQ_c1064/f1p88/7317,i2.3_LQ_c8447/f1p5/2674,i1.1_HQ_c10094/f1p3/1455,i2.0_LQ_c10894/f1p29/2550,i2.1_HQ_c4172/f1p17/2277,i1.2_HQ_c11188/f1p9/1529,i2.0_HQ_c4017/f1p13/2447,i3_HQ_c14370/f1p10/3346,i1.0_HQ_c6722/f1p19/1700,i1.2_LQ_c7805/f1p8/1496,i2.2_HQ_c2914/f1p23/2155,i3_LQ_c10528/f1p0/3451,i1.3_LQ_c13180/f1p3/1392,i3_HQ_c6332/f1p15/2880,i1.3_HQ_c1439/f4p29/1853,i2.4_HQ_c14516/f1p9/2592,i2.2_HQ…
		cellular_component	GO:0005605	basal lamina	1.8371e-07	i2.3_LQ_c8447/f1p5/2674,i2.0_LQ_c10894/f1p29/2550,i5_HQ_c7495/f1p9/5443,i8_LQ_c880/f1p16/8353,i3_HQ_c14370/f1p10/3346,i2.0_HQ_c4017/f1p13/2447,i1.2_HQ_c3930/f1p5/1438,i1.0_HQ_c6722/f1p19/1700,i1.2_LQ_c7805/f1p8/1496,i4_LQ_c2163/f1p4/4366,i3_LQ_c10528/f1p0/3451,i1.3_LQ_c13180/f1p3/1392,i4_HQ_c17519/f1p5/4234,i1.2_HQ_c12394/f1p2/1314,i5_LQ_c1457/f1p5/5219,i3_HQ_c5825/f1p14/3152,i2.4_HQ_c5082/f1p2/2…
		cellular_component	GO:0005606	laminin-1 complex	1.8371e-07	i3_HQ_c5825/f1p14/3152,i2.4_HQ_c5082/f1p2/2617,i3_LQ_c9306/f1p18/3080,i4_LQ_c2163/f1p4/4366,i3_LQ_c10528/f1p0/3451,i1.3_LQ_c13180/f1p3/1392,i4_HQ_c17519/f1p5/4234,i1.2_HQ_c12394/f1p2/1314,i5_LQ_c1457/f1p5/5219,i5_HQ_c7495/f1p9/5443,i8_LQ_c880/f1p16/8353,i3_HQ_c14370/f1p10/3346,i2.0_HQ_c4017/f1p13/2447,i1.2_HQ_c3930/f1p5/1438,i1.0_HQ_c6722/f1p19/1700,i1.2_LQ_c7805/f1p8/1496,i2.3_LQ_c8447/f1p5/2674…
		cellular_component	GO:0043256	laminin complex	1.8371e-07	i1.0_HQ_c6722/f1p19/1700,i1.2_LQ_c7805/f1p8/1496,i8_LQ_c880/f1p16/8353,i2.0_HQ_c4017/f1p13/2447,i3_HQ_c14370/f1p10/3346,i1.2_HQ_c3930/f1p5/1438,i5_HQ_c7495/f1p9/5443,i2.0_LQ_c10894/f1p29/2550,i2.3_LQ_c8447/f1p5/2674,i2.4_HQ_c5082/f1p2/2617,i3_HQ_c5825/f1p14/3152,i3_LQ_c9306/f1p18/3080,i4_HQ_c17519/f1p5/4234,i5_LQ_c1457/f1p5/5219,i1.2_HQ_c12394/f1p2/1314,i4_LQ_c2163/f1p4/4366,i3_LQ_c10528/f1p0/345…
		cellular_component	GO:0044421	extracellular region part	3.2351e-06	i1.3_HQ_c1439/f4p29/1853,i1.1_HQ_c11977/f1p25/1989,i6_LQ_c4324/f1p34/6831,i2.2_HQ_c2914/f1p23/2155,i2.2_HQ_c879/f4p56/2782,i3_HQ_c6332/f1p15/2880,i2.4_HQ_c13695/f1p26/2779,i2.2_HQ_c20751/f1p27/2323,i2.3_HQ_c8710/f1p13/2238,i3_LQ_c9306/f1p18/3080,i2.4_HQ_c19455/f1p6/2767,i2.0_HQ_c8074/f1p76/2230,i1.1_HQ_c10094/f1p3/1455,i4_LQ_c1182/f1p2/4185,i7_LQ_c1064/f1p88/7317,i2.2_LQ_c8230/f1p3/2410,i1.0_HQ_c…
		cellular_component	GO:0044430	cytoskeletal part	1.854e-05	i4_HQ_c593/f1p9/4374,i2.2_HQ_c4098/f1p29/2602,i4_HQ_c14153/f1p14/4429,i3_HQ_c3155/f1p12/3685,i1.4_HQ_c9489/f1p11/1677,i2.2_HQ_c10934/f1p17/2566,i3_LQ_c16375/f1p0/3030,i3_LQ_c7855/f1p9/3393,i3_HQ_c8827/f1p7/3042,i2.2_HQ_c316/f1p11/2372,i1.2_HQ_c12552/f1p23/1976,i2.2_LQ_c5568/f1p0/2829,i2.4_HQ_c19455/f1p6/2767,i4_HQ_c17605/f1p82/4595,i1.3_HQ_c1439/f4p29/1853,i4_LQ_c12045/f1p1/4789,i1.1_HQ_c11977/f1…
		cellular_component	GO:0019898	extrinsic component of membrane	6.9167e-05	i4_LQ_c11212/f1p1/4017,i2.0_LQ_c20682/f1p5/3014,i2.4_HQ_c14516/f1p9/2592,i4_HQ_c14153/f1p14/4429,i5_HQ_c927/f1p41/5320,i1.2_HQ_c12394/f1p2/1314,i3_HQ_c14997/f1p20/3416,i6_LQ_c4324/f1p34/6831,i3_LQ_c10528/f1p0/3451,i1.3_HQ_c14796/f1p6/1423,i3_HQ_c6332/f1p15/2880,i1.3_LQ_c13180/f1p3/1392,i4_HQ_c593/f1p9/4374,i2.4_HQ_c13695/f1p26/2779,i2.2_HQ_c19284/f1p9/2129,i2.2_HQ_c4098/f1p29/2602,i2.1_HQ_c4172/f…
		cellular_component	GO:0005960	glycine cleavage complex	0.00019791	i2.2_HQ_c3396/f1p4/2639,i1.4_HQ_c10350/f1p1/1413,i4_HQ_c8786/f1p44/4046,i4_HQ_c15812/f1p45/4274,i2.1_HQ_c1156/f3p36/2432,i2.0_HQ_c6578/f1p13/2356,i3_HQ_c7918/f1p55/3993
		cellular_component	GO:0005856	cytoskeleton	0.00024043	i6_LQ_c850/f1p15/6304,i6_LQ_c466/f1p4/6764,i1.1_HQ_c12816/f1p15/1451,i2.0_LQ_c21798/f39p138/2253,i4_HQ_c15924/f1p112/4783,i3_HQ_c3815/f1p10/3044,i2.1_HQ_c3575/f1p22/2123,i4_LQ_c2163/f1p4/4366,i3_HQ_c582/f5p8/3372,i3_HQ_c14997/f1p20/3416,i2.2_HQ_c1237/f3p25/2670,i2.4_HQ_c3497/f1p18/2061,i2.3_HQ_c4164/f1p2/2626,i6_LQ_c3699/f1p7/6272,i4_HQ_c1024/f2p119/4318,i2.3_HQ_c7078/f1p9/2406,i4_HQ_c10488/f1p15…
		cellular_component	GO:0031967	organelle envelope	0.00054674	i3_HQ_c14272/f1p10/3413,i4_HQ_c1024/f2p119/4318,i1.4_HQ_c2486/f1p38/1923,i2.1_LQ_c7348/f1p4/2708,i2.2_LQ_c12528/f1p2/2170,i2.3_LQ_c7547/f1p7/2494,i1.4_HQ_c3386/f1p9/1405,i2.3_HQ_c4164/f1p2/2626,i1.4_HQ_c9489/f1p11/1677,i1.1_HQ_c10766/f1p4/1980,i5_LQ_c6225/f1p2/55,i1.0_HQ_c8288/f1p2/1736,i2.4_HQ_c3497/f1p18/2061,i8_LQ_c880/f1p16/8353,i4_HQ_c14153/f1p14/4429,i1.0_HQ_c1928/f2p2/1727,i1.3_HQ_c14796/f…
		cellular_component	GO:0005882	intermediate filament	0.00054958	i3_HQ_c1583/f2p34/3543,i5_HQ_c927/f1p41/5320,i2.2_HQ_c20141/f1p17/2808,i1.1_HQ_c11977/f1p25/1989,i4_HQ_c17605/f1p82/4595,i2.0_LQ_c20682/f1p5/3014,i1.3_HQ_c1439/f4p29/1853,i2.4_HQ_c14516/f1p9/2592,i2.3_HQ_c4396/f1p31/2641,i3_HQ_c6332/f1p15/2880,i6_LQ_c4324/f1p34/6831,i2.2_HQ_c2914/f1p23/2155,i3_LQ_c10528/f1p0/3451,i2.2_LQ_c5568/f1p0/2829,i2.4_HQ_c19455/f1p6/2767,i2.3_HQ_c7078/f1p9/2406,i1.0_HQ_c70…
		cellular_component	GO:0045111	intermediate filament cytoskeleton	0.00054958	i6_LQ_c3699/f1p7/6272,i3_HQ_c8827/f1p7/3042,i1.4_HQ_c9489/f1p11/1677,i2.2_HQ_c10934/f1p17/2566,i2.4_HQ_c3497/f1p18/2061,i4_HQ_c14153/f1p14/4429,i3_HQ_c14997/f1p20/3416,i4_HQ_c593/f1p9/4374,i6_LQ_c466/f1p4/6764,i6_LQ_c850/f1p15/6304,i2.1_HQ_c4172/f1p17/2277,i2.2_HQ_c14303/f1p7/2132,i7_LQ_c1064/f1p88/7317,i3_HQ_c5351/f1p14/3391,i3_HQ_c6376/f1p21/3253,i1.0_HQ_c7668/f1p29/1945,i1.3_HQ_c1439/f4p29/185…
		cellular_component	GO:0005577	fibrinogen complex	0.00071812	i3_HQ_c1359/f3p6/3493,i1.1_HQ_c10766/f1p4/1980,i1.4_HQ_c9489/f1p11/1677,i2.3_HQ_c4164/f1p2/2626,i4_HQ_c1024/f2p119/4318,i6_LQ_c1178/f1p12/6047,i6_LQ_c4912/f1p3/6158,i2.0_LQ_c21798/f39p138/2253,i1.1_HQ_c12816/f1p15/1451,i4_HQ_c593/f1p9/4374,i1.2_LQ_c12326/f1p4/1734,i1.3_HQ_c14796/f1p6/1423,i1.3_HQ_c7754/f1p3/1768,i2.0_HQ_c4017/f1p13/2447,i1.0_HQ_c7668/f1p29/1945,i1.2_HQ_c11188/f1p9/1529,i1.2_LQ_c7…
		cellular_component	GO:1990204	oxidoreductase complex	0.00093434	i2.2_HQ_c3396/f1p4/2639,i3_HQ_c13288/f1p11/3515,i1.4_HQ_c10350/f1p1/1413,i4_HQ_c8786/f1p44/4046,i4_HQ_c15812/f1p45/4274,i2.0_HQ_c6578/f1p13/2356,i3_HQ_c7918/f1p55/3993,i2.3_LQ_c7547/f1p7/2494,i2.1_HQ_c1156/f3p36/2432
		cellular_component	GO:0031975	envelope	0.001395	i1.4_HQ_c9489/f1p11/1677,i1.1_HQ_c10766/f1p4/1980,i5_LQ_c6225/f1p2/55,i1.0_HQ_c8288/f1p2/1736,i2.4_HQ_c3497/f1p18/2061,i8_LQ_c880/f1p16/8353,i3_HQ_c14272/f1p10/3413,i4_HQ_c1024/f2p119/4318,i1.4_HQ_c2486/f1p38/1923,i2.1_LQ_c7348/f1p4/2708,i2.3_LQ_c7547/f1p7/2494,i2.2_LQ_c12528/f1p2/2170,i1.4_HQ_c3386/f1p9/1405,i2.3_HQ_c4164/f1p2/2626,i3_HQ_c3815/f1p10/3044,i4_HQ_c593/f1p9/4374,i2.0_LQ_c21798/f39p1…
		cellular_component	GO:0043228	non-membrane-bounded organelle	0.0033207	i2.3_HQ_c4164/f1p2/2626,i2.2_HQ_c9348/f1p12/2343,i6_LQ_c3699/f1p7/6272,i4_HQ_c1024/f2p119/4318,i3_LQ_c8748/f1p2/3729,i2.4_HQ_c3497/f1p18/2061,i1.1_HQ_c10766/f1p4/1980,i2.4_HQ_c18348/f1p32/2080,i2.2_HQ_c6949/f1p23/2208,i3_HQ_c10333/f1p5/3635,i3_HQ_c582/f5p8/3372,i4_LQ_c2163/f1p4/4366,i3_HQ_c14997/f1p20/3416,i1.1_HQ_c13726/f1p2/1642,i2.4_HQ_c16483/f1p2/2476,i2.2_HQ_c1237/f3p25/2670,i6_LQ_c466/f1p4/…
		cellular_component	GO:0016272	prefoldin complex	0.0065185	i3_HQ_c11309/f1p2/3257,i3_LQ_c10528/f1p0/3451,i3_HQ_c582/f5p8/3372,i2.2_HQ_c8532/f1p1/2537,i1.1_HQ_c11977/f1p25/1989,i1.2_HQ_c12394/f1p2/1314,i3_HQ_c1590/f2p1/3313,i2.4_HQ_c13695/f1p26/2779,i4_HQ_c593/f1p9/4374,i2.3_LQ_c8447/f1p5/2674,i4_HQ_c9013/f1p27/4525,i1.0_HQ_c7668/f1p29/1945,i3_HQ_c16527/f1p2/3140,i3_HQ_c12121/f2p0/3245,i1.1_HQ_c10766/f1p4/1980,i1.4_HQ_c9489/f1p11/1677
		cellular_component	GO:0042612	MHC class I protein complex	0.0066829	i3_LQ_c6707/f1p91/2957,i3_HQ_c778/f3p8/3944,i1.4_HQ_c15204/f7p47/1505,i1.3_HQ_c734/f10p29/1409,i1.1_HQ_c11087/f1p0/1528,i2.0_HQ_c3597/f1p1/2653,i1.2_LQ_c9043/f1p4/1499,i1.1_HQ_c8522/f1p43/1426,i1.4_HQ_c6987/f3p1/1337,i1.4_HQ_c10985/f2p2/1552,i3_HQ_c390/f7p7/3465
		cellular_component	GO:0005737	cytoplasm	0.0068306	i4_HQ_c593/f1p9/4374,i2.2_HQ_c4098/f1p29/2602,i6_LQ_c4749/f1p8/6534,i6_HQ_c152/f2p54/6086,i3_HQ_c5467/f1p19/3204,i1.3_LQ_c2804/f1p11/1737,i5_HQ_c3607/f1p112/5431,i1.2_LQ_c12326/f1p4/1734,i2.4_HQ_c13038/f2p9/2861,i1.0_HQ_c1928/f2p2/1727,i4_HQ_c427/f5p24/4676,i2.0_LQ_c10660/f1p10/2076,i1.1_HQ_c2432/f2p0/1489,i7_HQ_c1587/f1p26/7011,i2.4_HQ_c5145/f1p70/2517,i2.0_HQ_c17616/f1p2/2742,i1.1_HQ_c1477/f5p7…
		cellular_component	GO:0005643	nuclear pore	0.0074146	i1.3_HQ_c14796/f1p6/1423,i4_HQ_c14153/f1p14/4429,i6_LQ_c466/f1p4/6764,i6_LQ_c850/f1p15/6304,i1.1_HQ_c2316/f2p1/1521,i4_HQ_c593/f1p9/4374,i2.0_LQ_c21798/f39p138/2253,i2.3_HQ_c4164/f1p2/2626,i1.4_HQ_c3386/f1p9/1405,i3_HQ_c14272/f1p10/3413,i4_HQ_c1024/f2p119/4318,i1.4_HQ_c9489/f1p11/1677,i1.1_HQ_c10766/f1p4/1980,i3_HQ_c6332/f1p15/2880,i2.3_HQ_c4396/f1p31/2641,i2.2_HQ_c2914/f1p23/2155,i3_LQ_c10528/f1…
		cellular_component	GO:0005635	nuclear envelope	0.0083064	i6_LQ_c466/f1p4/6764,i6_LQ_c850/f1p15/6304,i1.1_HQ_c2316/f2p1/1521,i4_HQ_c593/f1p9/4374,i2.0_LQ_c21798/f39p138/2253,i1.3_HQ_c14796/f1p6/1423,i4_HQ_c14153/f1p14/4429,i1.4_HQ_c9489/f1p11/1677,i1.1_HQ_c10766/f1p4/1980,i2.3_HQ_c4164/f1p2/2626,i1.4_HQ_c3386/f1p9/1405,i3_HQ_c14272/f1p10/3413,i4_HQ_c1024/f2p119/4318,i2.4_HQ_c19455/f1p6/2767,i4_HQ_c10488/f1p155/4484,i2.0_LQ_c15728/f1p6/2597,i2.4_HQ_c1369…
		cellular_component	GO:0043232	intracellular non-membrane-bounded organelle	0.0092923	i2.1_HQ_c4172/f1p17/2277,i2.2_HQ_c14303/f1p7/2132,i2.3_LQ_c8447/f1p5/2674,i3_LQ_c13774/f1p0/3359,i4_HQ_c2385/f1p18/4393,i3_HQ_c14795/f1p9/3436,i3_HQ_c6376/f1p21/3253,i1.2_HQ_c11188/f1p9/1529,i5_LQ_c4531/f1p4/5940,i1.0_HQ_c7668/f1p29/1945,i3_HQ_c1843/f1p1/3064,i2.4_HQ_c14516/f1p9/2592,i2.0_LQ_c20682/f1p5/3014,i5_HQ_c6202/f1p32/5475,i5_HQ_c927/f1p41/5320,i4_HQ_c8730/f1p15/4125,i2.2_HQ_c20141/f1p17/…
		cellular_component	GO:0031514	motile cilium	0.014763	i4_HQ_c15859/f1p96/4179,i1.2_HQ_c3930/f1p5/1438,i2.2_HQ_c10934/f1p17/2566,i1.4_HQ_c9489/f1p11/1677,i1.1_HQ_c10766/f1p4/1980,i4_HQ_c1024/f2p119/4318,i1.1_HQ_c2316/f2p1/1521,i3_HQ_c8621/f1p13/3180,i4_HQ_c593/f1p9/4374,i2.0_LQ_c21798/f39p138/2253,i4_HQ_c14153/f1p14/4429,i3_LQ_c5243/f1p5/3132,i2.0_HQ_c4017/f1p13/2447,i1.0_HQ_c7668/f1p29/1945,i1.0_HQ_c6722/f1p19/1700,i1.2_LQ_c7805/f1p8/1496,i7_LQ_c106…
		cellular_component	GO:0005615	extracellular space	0.015579	i3_HQ_c1359/f3p6/3493,i1.1_HQ_c10766/f1p4/1980,i1.4_HQ_c9489/f1p11/1677,i2.3_HQ_c4164/f1p2/2626,i4_HQ_c1024/f2p119/4318,i6_LQ_c4912/f1p3/6158,i6_LQ_c1178/f1p12/6047,i6_LQ_c4749/f1p8/6534,i3_HQ_c1687/f2p7/3240,i1.1_HQ_c12816/f1p15/1451,i2.0_LQ_c21798/f39p138/2253,i4_HQ_c593/f1p9/4374,i1.2_LQ_c12326/f1p4/1734,i1.3_HQ_c14796/f1p6/1423,i1.3_HQ_c7754/f1p3/1768,i1.3_LQ_c2804/f1p11/1737,i1.2_HQ_c11188/f…
		cellular_component	GO:0005929	cilium	0.017444	i1.3_LQ_c13180/f1p3/1392,i3_HQ_c6332/f1p15/2880,i3_LQ_c10528/f1p0/3451,i1.4_LQ_c8437/f1p0/1367,i3_HQ_c8143/f1p97/4002,i1.1_HQ_c11977/f1p25/1989,i5_HQ_c927/f1p41/5320,i1.2_HQ_c12394/f1p2/1314,i2.4_HQ_c14516/f1p9/2592,i1.3_HQ_c1439/f4p29/1853,i3_LQ_c9306/f1p18/3080,i2.4_HQ_c19455/f1p6/2767,i4_HQ_c10488/f1p155/4484,i1.1_HQ_c10094/f1p3/1455,i2.3_LQ_c8447/f1p5/2674,i7_LQ_c1064/f1p88/7317,i2.0_LQ_c1089…
		cellular_component	GO:0031966	mitochondrial membrane	0.018028	i3_HQ_c13288/f1p11/3515,i8_LQ_c880/f1p16/8353,i2.4_HQ_c3497/f1p18/2061,i3_HQ_c14370/f1p10/3346,i5_LQ_c6225/f1p2/55,i1.0_HQ_c8288/f1p2/1736,i2.1_LQ_c7348/f1p4/2708,i3_HQ_c16329/f1p561/3053,i1.4_HQ_c6451/f1p34/1963,i2.4_HQ_c16812/f1p7/2451,i2.2_LQ_c12528/f1p2/2170,i2.3_LQ_c7547/f1p7/2494,i4_HQ_c16494/f1p54/4004,i1.4_HQ_c2486/f1p38/1923,i3_HQ_c5825/f1p14/3152,i3_HQ_c3815/f1p10/3044,i4_HQ_c593/f1p9/4…
		cellular_component	GO:0042611	MHC protein complex	0.018483	i3_HQ_c778/f3p8/3944,i1.4_HQ_c15204/f7p47/1505,i2.2_HQ_c6495/f1p0/2190,i3_LQ_c6707/f1p91/2957,i1.2_LQ_c9043/f1p4/1499,i2.0_HQ_c3597/f1p1/2653,i1.3_HQ_c734/f10p29/1409,i1.1_HQ_c11087/f1p0/1528,i1.4_HQ_c6987/f3p1/1337,i1.1_HQ_c8522/f1p43/1426,i1.1_HQ_c949/f12p11/1275,i3_HQ_c390/f7p7/3465,i1.4_HQ_c10985/f2p2/1552
		cellular_component	GO:0005740	mitochondrial envelope	0.022197	i4_HQ_c16494/f1p54/4004,i1.4_HQ_c2486/f1p38/1923,i1.4_HQ_c6451/f1p34/1963,i3_HQ_c16329/f1p561/3053,i2.1_LQ_c7348/f1p4/2708,i2.3_LQ_c7547/f1p7/2494,i2.4_HQ_c16812/f1p7/2451,i2.2_LQ_c12528/f1p2/2170,i3_HQ_c13288/f1p11/3515,i5_LQ_c6225/f1p2/55,i1.0_HQ_c8288/f1p2/1736,i8_LQ_c880/f1p16/8353,i3_HQ_c14370/f1p10/3346,i2.4_HQ_c3497/f1p18/2061,i2.0_LQ_c20682/f1p5/3014,i3_LQ_c3385/f1p3/3760,i4_LQ_c10036/f1p…
		cellular_component	GO:0042995	cell projection	0.029702	i2.0_LQ_c10894/f1p29/2550,i3_HQ_c17027/f1p41/3130,i7_LQ_c1064/f1p88/7317,i1.1_HQ_c10094/f1p3/1455,i2.3_LQ_c8447/f1p5/2674,i1.2_LQ_c7805/f1p8/1496,i1.0_HQ_c6722/f1p19/1700,i3_LQ_c5243/f1p5/3132,i2.0_HQ_c4017/f1p13/2447,i1.0_HQ_c7668/f1p29/1945,i1.2_HQ_c12394/f1p2/1314,i5_HQ_c927/f1p41/5320,i1.1_HQ_c11977/f1p25/1989,i1.3_HQ_c1439/f4p29/1853,i2.4_HQ_c14516/f1p9/2592,i3_HQ_c6332/f1p15/2880,i1.3_LQ_c1…
		cellular_component	GO:0098797	plasma membrane protein complex	0.03108	i1.2_LQ_c9043/f1p4/1499,i4_HQ_c19541/f1p8/4136,i1.1_HQ_c11087/f1p0/1528,i1.4_HQ_c15204/f7p47/1505,i4_HQ_c13672/f1p17/4272,i1.4_HQ_c10985/f2p2/1552,i3_HQ_c390/f7p7/3465,i1.4_HQ_c6987/f3p1/1337,i1.1_HQ_c8522/f1p43/1426,i2.2_HQ_c1373/f3p58/2572,i2.0_HQ_c3597/f1p1/2653,i1.3_HQ_c734/f10p29/1409,i3_HQ_c778/f3p8/3944,i2.2_HQ_c6495/f1p0/2190,i4_HQ_c10799/f1p50/4250,i3_LQ_c6707/f1p91/2957,i2.4_HQ_c11225/f…
		cellular_component	GO:0005739	mitochondrion	0.035737	i2.4_HQ_c14464/f1p9/2446,i3_HQ_c5825/f1p14/3152,i2.0_LQ_c20682/f1p5/3014,i3_LQ_c3385/f1p3/3760,i4_LQ_c10036/f1p10/4906,i3_LQ_c10528/f1p0/3451,i1.2_HQ_c742/f32p44/1365,i3_LQ_c6812/f1p5/2928,i1.3_HQ_c1650/f2p41/1325,i3_HQ_c6332/f1p15/2880,i3_HQ_c13288/f1p11/3515,i3_HQ_c14370/f1p10/3346,i4_LQ_c10054/f1p1/4683,i4_HQ_c16494/f1p54/4004,i1.4_HQ_c8120/f1p2/1245,i3_HQ_c16329/f1p561/3053,i1.4_HQ_c6451/f1p3…
		cellular_component	GO:0044429	mitochondrial part	0.035811	i8_LQ_c880/f1p16/8353,i2.4_HQ_c3497/f1p18/2061,i3_HQ_c14370/f1p10/3346,i1.0_HQ_c8288/f1p2/1736,i5_LQ_c6225/f1p2/55,i3_HQ_c13288/f1p11/3515,i1.4_HQ_c2486/f1p38/1923,i4_HQ_c16494/f1p54/4004,i2.4_HQ_c16812/f1p7/2451,i2.3_LQ_c7547/f1p7/2494,i2.2_LQ_c12528/f1p2/2170,i2.1_LQ_c7348/f1p4/2708,i1.4_HQ_c6451/f1p34/1963,i3_HQ_c16329/f1p561/3053,i4_HQ_c593/f1p9/4374,i3_HQ_c3815/f1p10/3044,i3_HQ_c5825/f1p14/3…
		cellular_component	GO:0005576	extracellular region	0.040837	i5_HQ_c3200/f1p33/5013,i1.4_HQ_c9489/f1p11/1677,i3_HQ_c3051/f1p4/3470,i2.4_HQ_c19184/f1p49/2342,i1.1_LQ_c14834/f1p3/1979,i4_HQ_c593/f1p9/4374,i6_LQ_c4749/f1p8/6534,i4_HQ_c169/f7p20/4551,i6_LQ_c1178/f1p12/6047,i6_HQ_c4384/f1p83/6776,i6_HQ_c2617/f1p170/6419,i3_HQ_c670/f5p10/3069,i4_HQ_c14153/f1p14/4429,i1.3_HQ_c7754/f1p3/1768,i1.3_LQ_c2804/f1p11/1737,i4_HQ_c17519/f1p5/4234,i2.1_LQ_c6780/f1p23/2591,…
		cellular_component	GO:0033177	proton-transporting two-sector ATPase complex, proton-transporting domain	0.041686	i1.2_LQ_c12521/f1p9/1727,i3_LQ_c11759/f1p2/3260,i6_HQ_c3092/f1p199/6100,i2.4_HQ_c13695/f1p26/2779,i4_HQ_c593/f1p9/4374,i2.2_HQ_c19284/f1p9/2129,i2.0_LQ_c20682/f1p5/3014,i4_LQ_c10036/f1p10/4906,i3_LQ_c3385/f1p3/3760,i1.2_HQ_c12394/f1p2/1314,i4_LQ_c2163/f1p4/4366,i3_LQ_c10528/f1p0/3451,i1.0_HQ_c9811/f1p127/1850,i2.3_LQ_c3052/f1p5/2479,i1.2_LQ_c12326/f1p4/1734,i3_HQ_c6332/f1p15/2880,i1.1_HQ_c10766/f…
		cellular_component	GO:0005743	mitochondrial inner membrane	0.043726	i4_LQ_c10036/f1p10/4906,i3_LQ_c3385/f1p3/3760,i2.0_LQ_c20682/f1p5/3014,i4_HQ_c16494/f1p54/4004,i2.4_HQ_c16812/f1p7/2451,i3_HQ_c6332/f1p15/2880,i2.2_LQ_c12528/f1p2/2170,i2.3_LQ_c7547/f1p7/2494,i3_HQ_c16329/f1p561/3053,i3_LQ_c10528/f1p0/3451,i2.1_LQ_c7348/f1p4/2708,i4_HQ_c593/f1p9/4374,i1.0_HQ_c8288/f1p2/1736,i2.4_HQ_c3497/f1p18/2061,i3_HQ_c13288/f1p11/3515
		molecular_function	GO:0003774	motor activity	1.4392e-08	i2.4_HQ_c15715/f1p18/2712,i2.3_HQ_c8875/f1p21/2357,i2.3_HQ_c7078/f1p9/2406,i2.4_HQ_c19455/f1p6/2767,i1.0_HQ_c7029/f1p7/1859,i5_HQ_c6202/f1p32/5475,i2.2_HQ_c20141/f1p17/2808,i5_HQ_c927/f1p41/5320,i3_HQ_c1583/f2p34/3543,i2.4_HQ_c14516/f1p9/2592,i4_HQ_c17605/f1p82/4595,i2.0_LQ_c20682/f1p5/3014,i3_HQ_c6332/f1p15/2880,i2.3_HQ_c4396/f1p31/2641,i3_LQ_c10528/f1p0/3451,i6_LQ_c4324/f1p34/6831,i3_HQ_c412/f8…
		molecular_function	GO:0000287	magnesium ion binding	2.9519e-08	i2.2_HQ_c7076/f1p38/2188,i2.4_HQ_c10795/f1p15/2492,i4_HQ_c370/f3p27/4106,i2.1_HQ_c5495/f1p17/2208,i1.0_HQ_c9279/f1p8/1572,i1.2_HQ_c9031/f1p45/1738,i2.4_HQ_c11792/f1p58/2052,i1.3_HQ_c693/f4p84/1416,i2.2_HQ_c5308/f1p218/2471,i4_HQ_c8385/f1p36/4471,i3_HQ_c1317/f3p13/3333,i3_LQ_c9460/f1p2/3944,i2.0_LQ_c8060/f1p1/2506,i3_HQ_c464/f8p39/3347,i4_HQ_c8663/f1p336/4679,i2.2_HQ_c4388/f2p170/2526,i2.0_HQ_c308…
		molecular_function	GO:0004356	glutamate-ammonia ligase activity	3.7309e-07	i5_HQ_c46/f7p94/5075,i2.2_HQ_c9540/f1p22/2292,i2.3_LQ_c5668/f1p4/2806,i3_LQ_c7743/f1p77/3634,i2.4_LQ_c3679/f1p13/2069,i2.2_HQ_c2371/f1p65/2869,i2.3_HQ_c6589/f1p6/2993,i2.1_HQ_c9707/f1p40/2390,i3_HQ_c344/f9p18/3121,i2.1_LQ_c12388/f1p31/2048,i3_HQ_c1065/f2p7/3051,i2.2_HQ_c7656/f1p13/2550
		molecular_function	GO:0016211	ammonia ligase activity	4.1302e-07	i3_LQ_c7743/f1p77/3634,i2.3_LQ_c5668/f1p4/2806,i2.2_HQ_c2371/f1p65/2869,i2.4_LQ_c3679/f1p13/2069,i5_HQ_c46/f7p94/5075,i2.2_HQ_c9540/f1p22/2292,i2.2_HQ_c7656/f1p13/2550,i3_HQ_c1065/f2p7/3051,i2.1_HQ_c9707/f1p40/2390,i3_HQ_c344/f9p18/3121,i2.3_HQ_c6589/f1p6/2993,i2.1_LQ_c12388/f1p31/2048
		molecular_function	GO:0016880	acid-ammonia (or amide) ligase activity	4.1302e-07	i3_HQ_c1065/f2p7/3051,i2.2_HQ_c7656/f1p13/2550,i2.1_HQ_c9707/f1p40/2390,i3_HQ_c344/f9p18/3121,i2.3_HQ_c6589/f1p6/2993,i2.1_LQ_c12388/f1p31/2048,i3_LQ_c7743/f1p77/3634,i2.3_LQ_c5668/f1p4/2806,i2.2_HQ_c2371/f1p65/2869,i2.4_LQ_c3679/f1p13/2069,i5_HQ_c46/f7p94/5075,i2.2_HQ_c9540/f1p22/2292
		molecular_function	GO:0016818	hydrolase activity, acting on acid anhydrides, in phosphorus-containing anhydrides	1.6343e-06	i5_LQ_c1330/f1p9/5832,i5_HQ_c108/f3p31/5838,i2.0_HQ_c13636/f1p10/2534,i2.4_LQ_c5454/f1p62/2060,i3_LQ_c6175/f1p50/3273,i1.1_HQ_c10082/f2p17/1393,i2.0_HQ_c14841/f1p7/2170,i4_HQ_c8322/f1p17/4035,i2.2_HQ_c4098/f1p29/2602,i7_HQ_c1722/f1p36/7249,i4_HQ_c593/f1p9/4374,i1.0_HQ_c9932/f1p51/1904,i7_LQ_c247/f1p16/7635,i7_HQ_c47/f1p67/7564,i2.4_HQ_c13038/f2p9/2861,i1.2_LQ_c13270/f1p11/1936,i4_HQ_c9976/f1p52/4…
		molecular_function	GO:0017111	nucleoside-triphosphatase activity	2.1918e-06	i4_HQ_c196/f9p20/4355,i3_LQ_c10528/f1p0/3451,i2.3_HQ_c4396/f1p31/2641,i1.4_HQ_c973/f9p51/1699,i3_HQ_c1583/f2p34/3543,i7_LQ_c1864/f1p19/7235,i5_LQ_c6290/f1p13/5214,i5_HQ_c6202/f1p32/5475,i3_HQ_c5825/f1p14/3152,i2.3_HQ_c7078/f1p9/2406,i2.3_HQ_c8875/f1p21/2357,i3_LQ_c13774/f1p0/3359,i5_HQ_c2341/f1p20/5122,i3_HQ_c17027/f1p41/3130,i4_HQ_c2385/f1p18/4393,i2.1_LQ_c11515/f1p4/2437,i5_HQ_c304/f2p25/5559,i…
		molecular_function	GO:0016462	pyrophosphatase activity	2.6888e-06	i2.2_HQ_c4123/f1p58/2133,i4_HQ_c19540/f1p14/4430,i4_HQ_c4661/f1p4/4183,i3_HQ_c14535/f1p20/3664,i1.0_HQ_c1306/f7p17/1547,i2.4_HQ_c3497/f1p18/2061,i1.3_HQ_c4303/f1p7/1467,i1.3_HQ_c864/f19p56/1749,i6_HQ_c5003/f3p40/6515,i2.2_HQ_c687/f8p30/2423,i2.1_HQ_c9055/f1p3/2260,i1.4_HQ_c8207/f1p15/1762,i4_HQ_c17647/f1p81/4240,i4_HQ_c4123/f2p12/4761,i3_HQ_c13067/f1p41/3973,i5_LQ_c6204/f1p10/5136,i3_HQ_c14847/f2…
		molecular_function	GO:0008134	transcription factor binding	5.6805e-06	i3_LQ_c3411/f1p5/3184,i3_HQ_c13067/f1p41/3973,i2.1_HQ_c9420/f1p5/2146,i2.4_HQ_c13038/f2p9/2861,i1.2_LQ_c12326/f1p4/1734,i7_HQ_c1820/f1p39/7375,i3_HQ_c10333/f1p5/3635,i4_HQ_c593/f1p9/4374,i2.0_LQ_c21798/f39p138/2253,i1.1_HQ_c2316/f2p1/1521,i4_HQ_c1024/f2p119/4318,i5_HQ_c5119/f1p27/5920,i3_LQ_c16375/f1p0/3030,i2.0_HQ_c10763/f1p8/2236,i3_HQ_c4680/f2p7/3183,i2.1_HQ_c5008/f1p14/2064,i2.0_HQ_c13636/f1p…
		molecular_function	GO:0016817	hydrolase activity, acting on acid anhydrides	1.2205e-05	i5_LQ_c6204/f1p10/5136,i3_HQ_c13067/f1p41/3973,i1.4_HQ_c8332/f1p5/1953,i4_HQ_c4123/f2p12/4761,i4_HQ_c17647/f1p81/4240,i1.4_HQ_c8207/f1p15/1762,i2.1_HQ_c9055/f1p3/2260,i2.2_HQ_c687/f8p30/2423,i6_HQ_c5003/f3p40/6515,i1.3_HQ_c864/f19p56/1749,i1.3_HQ_c4303/f1p7/1467,i2.4_HQ_c3497/f1p18/2061,i1.0_HQ_c1306/f7p17/1547,i3_HQ_c14535/f1p20/3664,i4_HQ_c4661/f1p4/4183,i4_HQ_c19540/f1p14/4430,i2.2_HQ_c4123/f1…
		molecular_function	GO:0043168	anion binding	9.1623e-05	i4_HQ_c1178/f1p217/4084,i4_HQ_c444/f3p37/4709,i2.2_HQ_c658/f2p50/2219,i1.4_HQ_c12497/f1p8/1583,i2.0_HQ_c853/f6p22/2984,i4_HQ_c194/f8p46/4713,i1.3_HQ_c5969/f1p21/1780,i4_HQ_c18899/f1p22/4719,i4_HQ_c4165/f1p14/4278,i3_HQ_c11309/f1p2/3257,i4_HQ_c1431/f1p25/4645,i2.2_HQ_c1354/f7p21/2764,i4_HQ_c1918/f1p15/4099,i4_HQ_c8385/f1p36/4471,i2.0_HQ_c12636/f19p150/2189,i4_HQ_c7303/f1p92/4487,i3_LQ_c525/f1p5/35…
		molecular_function	GO:0051920	peroxiredoxin activity	0.00021689	i3_HQ_c9604/f1p18/3517,i3_LQ_c2425/f1p3/3060,i2.0_HQ_c8074/f1p76/2230,i2.3_LQ_c3255/f1p77/2160,i2.4_HQ_c19184/f1p49/2342,i2.2_HQ_c20751/f1p27/2323,i6_HQ_c2064/f1p14/6522,i1.4_HQ_c1757/f3p12/1969,i3_HQ_c13512/f1p5/3201,i1.3_HQ_c7464/f1p5/1524
		molecular_function	GO:2001070	starch binding	0.00022269	i1.3_HQ_c13346/f1p9/1422,i2.2_HQ_c1100/f3p19/2163,i2.1_HQ_c1447/f3p19/2174,i6_HQ_c4110/f1p16/6507,i2.2_HQ_c18225/f1p7/2139,i2.4_HQ_c7278/f1p27/2113
		molecular_function	GO:0030976	thiamine pyrophosphate binding	0.00022269	i6_LQ_c2636/f1p27/6625,i3_LQ_c9460/f1p2/3944,i5_HQ_c7548/f1p19/56,i2.0_LQ_c8060/f1p1/2506,i2.4_HQ_c10795/f1p15/2492,i4_HQ_c5636/f1p75/4851,i2.2_HQ_c7076/f1p38/2188,i4_HQ_c370/f3p27/4106,i1.2_HQ_c9031/f1p45/1738,i2.2_LQ_c5880/f1p21/2607,i3_HQ_c464/f8p39/3347
		molecular_function	GO:1901681	sulfur compound binding	0.00023859	i4_HQ_c5636/f1p75/4851,i4_HQ_c16720/f1p120/4121,i3_LQ_c9460/f1p2/3944,i7_HQ_c1975/f1p23/7119,i2.0_LQ_c8060/f1p1/2506,i3_HQ_c464/f8p39/3347,i2.2_HQ_c7076/f1p38/2188,i2.4_HQ_c10795/f1p15/2492,i4_HQ_c370/f3p27/4106,i6_LQ_c2636/f1p27/6625,i2.1_HQ_c9105/f1p155/2124,i5_HQ_c7548/f1p19/56,i2.4_HQ_c11081/f1p18/2131,i1.2_HQ_c9031/f1p45/1738,i6_HQ_c4499/f1p33/6361,i2.2_LQ_c5880/f1p21/2607,i3_HQ_c16465/f1p7/…
		molecular_function	GO:0015159	polysaccharide transmembrane transporter activity	0.0002413	i2.2_HQ_c4117/f1p75/2260,i2.0_HQ_c8074/f1p76/2230,i1.3_HQ_c7464/f1p5/1524,i2.2_HQ_c20751/f1p27/2323,i2.3_LQ_c3255/f1p77/2160,i2.4_HQ_c19184/f1p49/2342
		molecular_function	GO:0008746	NAD(P)+ transhydrogenase activity	0.00027115	i2.0_HQ_c10375/f1p18/2371,i3_HQ_c4014/f1p33/3111,i4_LQ_c14168/f1p28/4570,i1.2_HQ_c9031/f1p45/1738,i4_LQ_c11780/f1p21/4445,i2.2_HQ_c7076/f1p38/2188,i2.2_HQ_c1841/f3p42/2493
		molecular_function	GO:0008750	NAD(P)+ transhydrogenase (AB-specific) activity	0.00027115	i4_LQ_c14168/f1p28/4570,i1.2_HQ_c9031/f1p45/1738,i4_LQ_c11780/f1p21/4445,i2.2_HQ_c7076/f1p38/2188,i3_HQ_c4014/f1p33/3111,i2.0_HQ_c10375/f1p18/2371,i2.2_HQ_c1841/f3p42/2493
		molecular_function	GO:0016652	oxidoreductase activity, acting on NAD(P)H, NAD(P) as acceptor	0.00027115	i2.2_HQ_c1841/f3p42/2493,i4_LQ_c11780/f1p21/4445,i4_LQ_c14168/f1p28/4570,i2.2_HQ_c7076/f1p38/2188,i1.2_HQ_c9031/f1p45/1738,i2.0_HQ_c10375/f1p18/2371,i3_HQ_c4014/f1p33/3111
		molecular_function	GO:0036094	small molecule binding	0.00027498	i5_HQ_c4775/f1p17/6004,i3_HQ_c16845/f1p9/3683,i2.4_HQ_c18192/f1p5/2594,i1.0_HQ_c8288/f1p2/1736,i2.0_HQ_c21788/f2p15/2375,i2.2_LQ_c8416/f1p4/2084,i2.1_HQ_c5008/f1p14/2064,i1.3_LQ_c5461/f1p11/1646,i3_LQ_c5052/f1p0/3918,i4_LQ_c11212/f1p1/4017,i5_HQ_c94/f3p37/5914,i3_HQ_c10333/f1p5/3635,i3_HQ_c4478/f1p4/3031,i2.2_HQ_c8532/f1p1/2537,i4_HQ_c5638/f1p15/4084,i3_HQ_c3287/f1p19/3472,i2.1_HQ_c11734/f1p0/263…
		molecular_function	GO:0045502	dynein binding	0.00040915	i2.4_HQ_c13695/f1p26/2779,i4_HQ_c10488/f1p155/4484,i2.4_HQ_c19455/f1p6/2767,i3_LQ_c9306/f1p18/3080,i2.0_LQ_c20682/f1p5/3014,i1.3_HQ_c1439/f4p29/1853,i2.4_HQ_c14516/f1p9/2592,i1.2_HQ_c12394/f1p2/1314,i1.1_HQ_c11977/f1p25/1989,i3_HQ_c8143/f1p97/4002,i3_LQ_c10528/f1p0/3451,i2.2_HQ_c2914/f1p23/2155,i3_HQ_c6332/f1p15/2880,i1.3_LQ_c13180/f1p3/1392,i2.3_HQ_c4396/f1p31/2641,i1.0_HQ_c6722/f1p19/1700,i1.2_…
		molecular_function	GO:0051082	unfolded protein binding	0.00059144	i6_HQ_c687/f1p64/6734,i9_LQ_c116/f1p93/9571,i4_HQ_c593/f1p9/4374,i3_LQ_c6553/f1p10/2935,i3_HQ_c582/f5p8/3372,i2.2_HQ_c8532/f1p1/2537,i2.2_LQ_c4268/f1p29/2376,i3_HQ_c16527/f1p2/3140,i7_LQ_c1942/f1p9/7953,i1.3_LQ_c15483/f1p2/1750,i3_HQ_c12121/f2p0/3245,i2.0_LQ_c17713/f1p0/2233,i7_HQ_c1587/f1p26/7011,i2.2_HQ_c9206/f1p9/2630,i1.1_HQ_c10766/f1p4/1980,i1.4_HQ_c9489/f1p11/1677,i2.2_HQ_c17908/f1p3/2321,i…
		molecular_function	GO:0003873	6-phosphofructo-2-kinase activity	0.00060794	i3_HQ_c11309/f1p2/3257,i4_LQ_c13390/f1p2/4395,i2.2_HQ_c8532/f1p1/2537,i3_HQ_c4478/f1p4/3031,i5_LQ_c5280/f1p1/5768,i3_LQ_c5052/f1p0/3918,i2.0_HQ_c18896/f1p2/2541,i3_HQ_c1590/f2p1/3313,i3_HQ_c12121/f2p0/3245,i3_HQ_c16527/f1p2/3140,i6_LQ_c623/f1p3/6451,i2.3_HQ_c4936/f1p4/2337
		molecular_function	GO:0030674	protein binding, bridging	0.00076845	i1.1_HQ_c11977/f1p25/1989,i2.2_HQ_c20141/f1p17/2808,i1.2_HQ_c12394/f1p2/1314,i2.0_LQ_c20682/f1p5/3014,i3_HQ_c6332/f1p15/2880,i2.3_HQ_c4396/f1p31/2641,i1.3_LQ_c13180/f1p3/1392,i6_LQ_c4324/f1p34/6831,i2.2_HQ_c2914/f1p23/2155,i3_LQ_c10528/f1p0/3451,i2.4_HQ_c13695/f1p26/2779,i3_LQ_c9306/f1p18/3080,i2.4_HQ_c19455/f1p6/2767,i4_HQ_c10488/f1p155/4484,i1.0_HQ_c7029/f1p7/1859,i2.1_HQ_c4172/f1p17/2277,i2.0_…
		molecular_function	GO:0060090	binding, bridging	0.00076845	i1.0_HQ_c6722/f1p19/1700,i1.2_LQ_c7805/f1p8/1496,i1.2_HQ_c11188/f1p9/1529,i2.0_HQ_c4017/f1p13/2447,i1.0_HQ_c7668/f1p29/1945,i2.1_HQ_c4172/f1p17/2277,i2.0_LQ_c10894/f1p29/2550,i4_LQ_c1182/f1p2/4185,i1.1_HQ_c10094/f1p3/1455,i2.3_LQ_c8447/f1p5/2674,i7_LQ_c1064/f1p88/7317,i2.4_HQ_c13695/f1p26/2779,i1.0_HQ_c7029/f1p7/1859,i3_LQ_c9306/f1p18/3080,i2.4_HQ_c19455/f1p6/2767,i4_HQ_c10488/f1p155/4484,i2.0_LQ…
		molecular_function	GO:0008443	phosphofructokinase activity	0.00078029	i2.1_HQ_c3080/f1p33/2839,i2.3_HQ_c4936/f1p4/2337,i5_LQ_c5482/f1p66/5968,i6_LQ_c623/f1p3/6451,i3_HQ_c12121/f2p0/3245,i3_HQ_c16527/f1p2/3140,i2.0_HQ_c18896/f1p2/2541,i3_HQ_c1590/f2p1/3313,i5_LQ_c5280/f1p1/5768,i3_LQ_c5052/f1p0/3918,i4_LQ_c13390/f1p2/4395,i3_HQ_c4478/f1p4/3031,i2.2_HQ_c8532/f1p1/2537,i2.4_LQ_c16408/f1p2/1967,i3_HQ_c11309/f1p2/3257
		molecular_function	GO:0019200	carbohydrate kinase activity	0.0008626	i6_LQ_c623/f1p3/6451,i5_LQ_c5482/f1p66/5968,i2.3_HQ_c4936/f1p4/2337,i2.1_HQ_c3080/f1p33/2839,i3_HQ_c16527/f1p2/3140,i3_HQ_c12121/f2p0/3245,i3_LQ_c5052/f1p0/3918,i5_LQ_c5280/f1p1/5768,i3_HQ_c1590/f2p1/3313,i2.0_HQ_c18896/f1p2/2541,i3_HQ_c11309/f1p2/3257,i3_HQ_c4478/f1p4/3031,i4_LQ_c13390/f1p2/4395,i2.4_LQ_c16408/f1p2/1967,i2.2_HQ_c8532/f1p1/2537
		molecular_function	GO:0005515	protein binding	0.00094289	i2.2_HQ_c5742/f1p16/2134,i2.2_LQ_c5038/f1p0/2108,i4_HQ_c9052/f1p26/4720,i1.3_LQ_c3958/f1p11/1510,i1.2_HQ_c6316/f1p7/1984,i2.0_HQ_c2622/f1p25/2138,i6_LQ_c4076/f1p10/6061,i3_HQ_c626/f4p39/3119,i1.1_HQ_c11977/f1p25/1989,i3_HQ_c13356/f2p1/3555,i4_HQ_c11986/f1p8/4573,i1.2_HQ_c736/f31p53/1950,i3_HQ_c11309/f1p2/3257,i4_HQ_c194/f8p46/4713,i4_LQ_c9996/f1p10/4762,i2.0_LQ_c13984/f1p0/2130,i3_LQ_c7855/f1p9/3…
		molecular_function	GO:0000166	nucleotide binding	0.00095074	i7_HQ_c231/f1p19/7617,i5_HQ_c4012/f1p160/5369,i3_HQ_c4110/f1p4/3211,i2.2_HQ_c2914/f1p23/2155,i2.4_HQ_c1539/f4p16/2278,i4_LQ_c12045/f1p1/4789,i3_LQ_c14969/f1p1/3645,i1.2_HQ_c9031/f1p45/1738,i3_LQ_c5569/f1p1/3319,i2.1_HQ_c11633/f1p19/2965,i2.4_LQ_c12200/f1p2/2358,i2.0_HQ_c3237/f1p9/2326,i2.4_HQ_c3342/f1p9/2409,i7_LQ_c1064/f1p88/7317,i3_HQ_c2016/f1p9/3066,i1.3_HQ_c3037/f1p23/1967,i2.0_HQ_c16049/f1p9…
		molecular_function	GO:1901265	nucleoside phosphate binding	0.00095074	i2.4_LQ_c5983/f1p3/1970,i2.4_HQ_c14516/f1p9/2592,i2.0_LQ_c20682/f1p5/3014,i4_HQ_c1323/f1p86/4881,i2.4_LQ_c5395/f1p8/2886,i1.3_HQ_c4385/f2p2/1754,i1.0_HQ_c9811/f1p127/1850,i2.4_HQ_c15715/f1p18/2712,i3_HQ_c1582/f3p5/3281,i2.2_LQ_c2904/f1p10/2497,i2.0_LQ_c2978/f1p7/2286,i2.2_HQ_c19047/f1p12/2390,i1.0_HQ_c12192/f1p71/1546,i3_HQ_c14847/f2p8/3903,i1.4_HQ_c6436/f1p12/1995,i2.4_LQ_c13616/f1p7/2717,i1.1_L…
		molecular_function	GO:0005509	calcium ion binding	0.0011647	i4_HQ_c879/f2p4/4228,i6_HQ_c687/f1p64/6734,i4_HQ_c7711/f1p27/4471,i6_LQ_c2392/f1p4/6135,i5_HQ_c3593/f1p46/5121,i3_HQ_c13015/f1p2/3270,i3_LQ_c7656/f1p31/4037,i2.0_HQ_c12444/f1p4/2975,i2.1_LQ_c6473/f1p3/2936,i2.3_LQ_c3255/f1p77/2160,i1.0_HQ_c7420/f1p2/1839,i1.0_HQ_c3705/f1p26/1653,i1.0_HQ_c11804/f4p17/1593,i2.2_HQ_c4117/f1p75/2260,i5_LQ_c5075/f1p4/5339,i1.4_HQ_c3386/f1p9/1405,i2.0_HQ_c4605/f1p292/2…
		molecular_function	GO:0004743	pyruvate kinase activity	0.0014326	i2.0_HQ_c3087/f1p39/2571,i4_LQ_c5787/f1p97/4390,i2.1_HQ_c5495/f1p17/2208,i2.0_HQ_c5490/f1p19/2394,i1.1_HQ_c6723/f1p130/1361,i2.4_HQ_c11792/f1p58/2052,i2.1_HQ_c11481/f1p55/2312,i2.2_HQ_c4388/f2p170/2526,i4_HQ_c8663/f1p336/4679,i2.2_HQ_c5308/f1p218/2471
		molecular_function	GO:0042803	protein homodimerization activity	0.0015539	i1.2_LQ_c12326/f1p4/1734,i3_LQ_c3411/f1p5/3184,i1.1_HQ_c2316/f2p1/1521,i4_HQ_c593/f1p9/4374,i2.0_LQ_c21798/f39p138/2253,i2.0_HQ_c10763/f1p8/2236,i3_HQ_c4680/f2p7/3183,i4_HQ_c1024/f2p119/4318,i3_LQ_c16375/f1p0/3030,i4_HQ_c15859/f1p96/4179,i1.4_HQ_c9489/f1p11/1677,i1.0_HQ_c9811/f1p127/1850,i3_HQ_c8143/f1p97/4002,i2.2_HQ_c2914/f1p23/2155,i3_LQ_c10528/f1p0/3451,i2.3_HQ_c4396/f1p31/2641,i3_HQ_c6332/f1…
		molecular_function	GO:0035639	purine ribonucleoside triphosphate binding	0.0025739	i2.4_LQ_c7800/f1p20/2630,i4_HQ_c6399/f1p1/4618,i3_LQ_c6553/f1p10/2935,i2.1_HQ_c9420/f1p5/2146,i1.2_HQ_c8052/f1p422/1826,i5_HQ_c7200/f1p27/5730,i4_HQ_c2709/f1p12/4056,i1.3_HQ_c11333/f1p19/1836,i4_HQ_c14153/f1p14/4429,i2.0_LQ_c8379/f1p16/2902,i1.3_HQ_c8170/f1p64/1699,i2.0_HQ_c12921/f3p10/2250,i2.3_HQ_c1448/f3p4/2128,i4_HQ_c11175/f1p37/4090,i5_HQ_c3632/f1p16/5337,i2.0_HQ_c5224/f1p41/2714,i2.2_HQ_c10…
		molecular_function	GO:0016874	ligase activity	0.0025739	i3_HQ_c582/f5p8/3372,i1.3_HQ_c14796/f1p6/1423,i3_HQ_c10333/f1p5/3635,i4_LQ_c11212/f1p1/4017,i3_HQ_c13067/f1p41/3973,i6_LQ_c850/f1p15/6304,i3_HQ_c1687/f2p7/3240,i3_HQ_c3815/f1p10/3044,i4_HQ_c7088/f1p28/4814,i2.1_HQ_c5008/f1p14/2064,i2.3_HQ_c4164/f1p2/2626,i3_HQ_c11578/f1p12/3286,i4_HQ_c9874/f1p7/4078,i2.2_HQ_c3396/f1p4/2639,i2.2_HQ_c1213/f9p20/2420,i2.2_LQ_c8416/f1p4/2084,i2.4_LQ_c3679/f1p13/2069,…
		molecular_function	GO:0001883	purine nucleoside binding	0.0025739	i4_HQ_c4123/f2p12/4761,i2.2_LQ_c4268/f1p29/2376,i3_HQ_c13067/f1p41/3973,i1.4_HQ_c8332/f1p5/1953,i2.2_HQ_c16505/f1p10/2048,i4_HQ_c17647/f1p81/4240,i1.4_HQ_c8207/f1p15/1762,i3_HQ_c7138/f1p30/3206,i2.1_HQ_c9055/f1p3/2260,i2.2_HQ_c687/f8p30/2423,i2.4_HQ_c15240/f1p9/2450,i3_HQ_c1687/f2p7/3240,i4_HQ_c7088/f1p28/4814,i7_LQ_c434/f1p8/7538,i6_LQ_c850/f1p15/6304,i3_HQ_c14535/f1p20/3664,i4_HQ_c4661/f1p4/418…
		molecular_function	GO:0032549	ribonucleoside binding	0.0025739	i1.0_HQ_c9932/f1p51/1904,i7_LQ_c247/f1p16/7635,i5_HQ_c7273/f1p96/5965,i3_HQ_c670/f5p10/3069,i4_HQ_c8322/f1p17/4035,i6_LQ_c1178/f1p12/6047,i7_HQ_c1722/f1p36/7249,i6_LQ_c4749/f1p8/6534,i7_HQ_c47/f1p67/7564,i4_LQ_c13390/f1p2/4395,i1.1_HQ_c7154/f1p35/1907,i1.2_LQ_c13270/f1p11/1936,i2.4_HQ_c13038/f2p9/2861,i2.2_HQ_c10109/f1p4/2532,i2.2_LQ_c5945/f1p2/2653,i1.2_HQ_c8248/f1p11/1988,i6_LQ_c623/f1p3/6451,i…
		molecular_function	GO:0032550	purine ribonucleoside binding	0.0025739	i2.3_HQ_c7078/f1p9/2406,i1.0_HQ_c3707/f1p1/1741,i4_HQ_c15229/f1p49/4700,i2.3_HQ_c8875/f1p21/2357,i2.3_HQ_c8274/f1p9/3003,i2.2_HQ_c5292/f1p1/2071,i1.4_HQ_c973/f9p51/1699,i1.0_HQ_c11796/f15p86/1734,i4_HQ_c196/f9p20/4355,i3_HQ_c8143/f1p97/4002,i3_HQ_c6621/f1p70/3935,i7_LQ_c1864/f1p19/7235,i5_HQ_c6202/f1p32/5475,i2.0_HQ_c18896/f1p2/2541,i6_HQ_c4296/f1p63/6698,i2.0_HQ_c16658/f1p3/2513,i3_HQ_c1843/f1p1…
		molecular_function	GO:0032555	purine ribonucleotide binding	0.0026023	i3_LQ_c14969/f1p1/3645,i1.3_HQ_c5969/f1p21/1780,i4_HQ_c18899/f1p22/4719,i4_HQ_c4165/f1p14/4278,i3_HQ_c11309/f1p2/3257,i2.4_HQ_c1539/f4p16/2278,i2.2_HQ_c2914/f1p23/2155,i4_HQ_c1431/f1p25/4645,i5_HQ_c4012/f1p160/5369,i3_HQ_c4110/f1p4/3211,i7_HQ_c231/f1p19/7617,i4_HQ_c444/f3p37/4709,i1.4_HQ_c12497/f1p8/1583,i2.0_HQ_c853/f6p22/2984,i4_HQ_c194/f8p46/4713,i1.3_HQ_c10297/f1p58/1679,i3_LQ_c525/f1p5/3502,…
		molecular_function	GO:0001882	nucleoside binding	0.0029564	i1.0_HQ_c8288/f1p2/1736,i3_HQ_c12121/f2p0/3245,i2.0_HQ_c21788/f2p15/2375,i2.2_LQ_c8416/f1p4/2084,i2.0_LQ_c7396/f1p18/2225,i5_HQ_c4775/f1p17/6004,i2.2_HQ_c6949/f1p23/2208,i3_HQ_c16845/f1p9/3683,i2.4_HQ_c18192/f1p5/2594,i4_LQ_c6181/f1p105/4205,i1.1_LQ_c11270/f1p51/1784,i2.1_HQ_c5008/f1p14/2064,i3_LQ_c2417/f1p2/3262,i1.3_HQ_c8121/f1p7/1712,i9_LQ_c116/f1p93/9571,i5_LQ_c2269/f1p11/5319,i2.1_HQ_c3575/f…
		molecular_function	GO:0032553	ribonucleotide binding	0.0030399	i4_HQ_c4661/f1p4/4183,i3_HQ_c14535/f1p20/3664,i1.2_HQ_c5274/f1p2/1320,i4_HQ_c19540/f1p14/4430,i2.0_HQ_c8930/f1p7/2108,i3_HQ_c11578/f1p12/3286,i2.3_HQ_c4164/f1p2/2626,i2.2_HQ_c4123/f1p58/2133,i1.3_HQ_c864/f19p56/1749,i2.2_HQ_c15739/f1p10/2130,i6_HQ_c5003/f3p40/6515,i3_HQ_c9014/f1p9/3526,i1.3_HQ_c4303/f1p7/1467,i2.4_HQ_c18348/f1p32/2080,i1.1_HQ_c4948/f1p9/1484,i1.0_HQ_c1306/f7p17/1547,i3_LQ_c6921/f…
		molecular_function	GO:0017076	purine nucleotide binding	0.0049715	i4_LQ_c8309/f1p15/4054,i7_LQ_c1064/f1p88/7317,i2.2_HQ_c5837/f1p17/1983,i4_HQ_c1515/f1p114/4464,i1.3_HQ_c3037/f1p23/1967,i2.4_HQ_c15731/f1p26/2218,i3_HQ_c2016/f1p9/3066,i2.0_HQ_c3452/f1p28/2439,i2.2_HQ_c5742/f1p16/2134,i3_LQ_c525/f1p5/3502,i3_HQ_c1315/f2p22/3916,i1.3_HQ_c10297/f1p58/1679,i2.4_LQ_c12200/f1p2/2358,i4_HQ_c7303/f1p92/4487,i2.1_HQ_c11633/f1p19/2965,i3_LQ_c5569/f1p1/3319,i4_HQ_c8385/f1p…
		molecular_function	GO:0003924	GTPase activity	0.0063035	i2.2_HQ_c19355/f1p4/2927,i2.1_HQ_c11679/f1p29/2101,i3_HQ_c3287/f1p19/3472,i2.2_HQ_c7741/f1p17/2141,i3_HQ_c14847/f2p8/3903,i5_HQ_c304/f2p25/5559,i1.0_HQ_c12192/f1p71/1546,i3_HQ_c5825/f1p14/3152,i5_HQ_c3866/f1p19/5117,i3_HQ_c1582/f3p5/3281,i1.3_HQ_c4385/f2p2/1754,i4_HQ_c196/f9p20/4355,i3_LQ_c10528/f1p0/3451,i1.4_HQ_c973/f9p51/1699,i7_LQ_c1864/f1p19/7235,i5_LQ_c6225/f1p2/55,i8_LQ_c880/f1p16/8353,i2.…
		molecular_function	GO:0008565	protein transporter activity	0.0064337	i3_LQ_c10528/f1p0/3451,i2.2_HQ_c2914/f1p23/2155,i4_HQ_c19541/f1p8/4136,i5_LQ_c6204/f1p10/5136,i2.0_LQ_c20682/f1p5/3014,i5_LQ_c6290/f1p13/5214,i5_HQ_c927/f1p41/5320,i4_HQ_c14153/f1p14/4429,i1.2_HQ_c12394/f1p2/1314,i1.0_HQ_c7029/f1p7/1859,i6_LQ_c850/f1p15/6304,i2.4_HQ_c13695/f1p26/2779,i4_HQ_c593/f1p9/4374,i2.3_LQ_c8447/f1p5/2674,i3_LQ_c2417/f1p2/3262,i2.1_HQ_c4172/f1p17/2277,i1.2_HQ_c11188/f1p9/15…
		molecular_function	GO:0000149	SNARE binding	0.0064337	i6_LQ_c4912/f1p3/6158,i4_HQ_c593/f1p9/4374,i2.2_HQ_c10475/f1p9/2532,i4_LQ_c1355/f1p8/4126,i3_LQ_c10528/f1p0/3451,i2.3_LQ_c8447/f1p5/2674,i4_LQ_c18425/f2p2/4103,i2.1_HQ_c4172/f1p17/2277,i4_LQ_c11212/f1p1/4017
		molecular_function	GO:0019905	syntaxin binding	0.0064337	i6_LQ_c4912/f1p3/6158,i4_LQ_c1355/f1p8/4126,i4_HQ_c593/f1p9/4374,i2.2_HQ_c10475/f1p9/2532,i4_LQ_c18425/f2p2/4103,i3_LQ_c10528/f1p0/3451,i2.3_LQ_c8447/f1p5/2674,i2.1_HQ_c4172/f1p17/2277,i4_LQ_c11212/f1p1/4017
		molecular_function	GO:0097367	carbohydrate derivative binding	0.0065251	i1.0_HQ_c3707/f1p1/1741,i2.3_HQ_c7078/f1p9/2406,i2.2_HQ_c5292/f1p1/2071,i2.3_HQ_c8875/f1p21/2357,i2.3_HQ_c8274/f1p9/3003,i4_HQ_c15229/f1p49/4700,i3_HQ_c6621/f1p70/3935,i3_HQ_c8143/f1p97/4002,i4_HQ_c196/f9p20/4355,i1.0_HQ_c11796/f15p86/1734,i1.4_HQ_c973/f9p51/1699,i6_HQ_c4296/f1p63/6698,i2.0_HQ_c18896/f1p2/2541,i5_HQ_c6202/f1p32/5475,i7_LQ_c1864/f1p19/7235,i6_HQ_c653/f1p53/6545,i6_HQ_c4499/f1p33/6…
		molecular_function	GO:0030145	manganese ion binding	0.0076722	i1.0_HQ_c9279/f1p8/1572,i3_HQ_c1317/f3p13/3333,i2.2_HQ_c7809/f1p5/2694,i2.2_HQ_c7782/f1p15/2257,i2.1_HQ_c5163/f1p10/2134,i1.1_HQ_c3783/f2p12/1966,i2.0_LQ_c20563/f1p11/2957
		molecular_function	GO:0019001	guanyl nucleotide binding	0.0086945	i3_LQ_c6175/f1p50/3273,i2.3_HQ_c3563/f1p57/2607,i2.0_HQ_c14841/f1p7/2170,i2.3_HQ_c4936/f1p4/2337,i1.3_HQ_c12769/f1p48/1485,i6_LQ_c623/f1p3/6451,i1.0_HQ_c8235/f1p21/1630,i1.4_LQ_c15135/f1p2/1428,i2.0_LQ_c8379/f1p16/2902,i1.3_HQ_c11333/f1p19/1836,i1.2_HQ_c8052/f1p422/1826,i4_LQ_c13390/f1p2/4395,i2.4_HQ_c13038/f2p9/2861,i4_HQ_c6399/f1p1/4618,i1.2_LQ_c13270/f1p11/1936,i1.0_HQ_c9932/f1p51/1904,i1.3_HQ…
		molecular_function	GO:0004312	fatty acid synthase activity	0.011404	i2.0_HQ_c7142/f1p14/2552,i2.3_HQ_c3020/f1p71/2504,i5_HQ_c78/f3p51/54,i2.0_HQ_c17831/f1p62/2337,i1.3_HQ_c14438/f1p9/1568,i4_HQ_c6138/f1p26/4908,i2.0_HQ_c5443/f1p13/1899,i2.4_HQ_c18260/f1p36/2283
		molecular_function	GO:0004315	3-oxoacyl-[acyl-carrier-protein] synthase activity	0.011404	i2.4_HQ_c18260/f1p36/2283,i2.3_HQ_c3020/f1p71/2504,i5_HQ_c78/f3p51/54,i2.0_HQ_c17831/f1p62/2337,i2.0_HQ_c7142/f1p14/2552,i1.3_HQ_c14438/f1p9/1568,i2.0_HQ_c5443/f1p13/1899,i4_HQ_c6138/f1p26/4908
		molecular_function	GO:0005525	GTP binding	0.011736	i1.0_HQ_c12192/f1p71/1546,i5_HQ_c304/f2p25/5559,i3_HQ_c14847/f2p8/3903,i2.2_HQ_c7741/f1p17/2141,i3_HQ_c3287/f1p19/3472,i2.1_HQ_c11679/f1p29/2101,i1.1_LQ_c4068/f1p1/1468,i2.2_HQ_c19355/f1p4/2927,i2.0_HQ_c18896/f1p2/2541,i7_LQ_c1864/f1p19/7235,i4_HQ_c196/f9p20/4355,i1.3_HQ_c4385/f2p2/1754,i1.4_HQ_c973/f9p51/1699,i3_HQ_c1582/f3p5/3281,i5_HQ_c3866/f1p19/5117,i1.1_LQ_c11270/f1p51/1784,i2.2_HQ_c4123/f1…
		molecular_function	GO:0032561	guanyl ribonucleotide binding	0.012041	i1.1_LQ_c13893/f1p3/1995,i7_HQ_c231/f1p19/7617,i4_HQ_c444/f3p37/4709,i2.2_LQ_c17480/f1p2/2357,i1.4_HQ_c12497/f1p8/1583,i2.0_HQ_c853/f6p22/2984,i4_HQ_c7152/f1p6/4308,i5_LQ_c5880/f1p19/4954,i1.1_HQ_c3779/f2p38/1601,i3_LQ_c5908/f1p5/3095,i1.3_HQ_c5969/f1p21/1780,i4_HQ_c18899/f1p22/4719,i2.4_HQ_c1539/f4p16/2278,i3_LQ_c12804/f1p1/3068,i3_HQ_c1070/f3p5/3313,i4_HQ_c9976/f1p52/4243,i2.2_HQ_c1171/f3p15/23…
		molecular_function	GO:0030955	potassium ion binding	0.013768	i2.4_HQ_c11792/f1p58/2052,i1.1_HQ_c6723/f1p130/1361,i2.0_HQ_c5490/f1p19/2394,i2.2_HQ_c5308/f1p218/2471,i4_HQ_c8663/f1p336/4679,i2.2_HQ_c4388/f2p170/2526,i2.1_HQ_c11481/f1p55/2312,i2.0_HQ_c3087/f1p39/2571,i2.1_HQ_c5495/f1p17/2208,i4_LQ_c5787/f1p97/4390
		molecular_function	GO:0031420	alkali metal ion binding	0.013768	i2.1_HQ_c5495/f1p17/2208,i4_LQ_c5787/f1p97/4390,i2.0_HQ_c3087/f1p39/2571,i2.2_HQ_c5308/f1p218/2471,i4_HQ_c8663/f1p336/4679,i2.2_HQ_c4388/f2p170/2526,i2.1_HQ_c11481/f1p55/2312,i2.4_HQ_c11792/f1p58/2052,i1.1_HQ_c6723/f1p130/1361,i2.0_HQ_c5490/f1p19/2394
		molecular_function	GO:0005488	binding	0.016498	i3_LQ_c525/f1p5/3502,i2.2_LQ_c5038/f1p0/2108,i2.0_HQ_c10860/f1p95/2091,i4_HQ_c9052/f1p26/4720,i2.0_HQ_c3452/f1p28/2439,i4_LQ_c8309/f1p15/4054,i4_HQ_c1918/f1p15/4099,i3_LQ_c6530/f1p3/2982,i1.2_HQ_c6316/f1p7/1984,i1.3_LQ_c3958/f1p11/1510,i3_HQ_c626/f4p39/3119,i2.3_HQ_c2883/f1p46/2280,i1.1_HQ_c11977/f1p25/1989,i1.1_HQ_c7781/f1p2/1798,i5_HQ_c3859/f1p46/5224,i5_HQ_c227/f2p11/5855,i2.0_HQ_c2034/f6p31/2…
		molecular_function	GO:0005212	structural constituent of eye lens	0.019255	i1.4_HQ_c14384/f1p6/1529,i1.4_LQ_c15135/f1p2/1428,i1.0_LQ_c13663/f1p32/1580
		molecular_function	GO:0016651	oxidoreductase activity, acting on NAD(P)H	0.020925	i2.2_HQ_c1841/f3p42/2493,i3_LQ_c9460/f1p2/3944,i4_HQ_c5636/f1p75/4851,i4_LQ_c14168/f1p28/4570,i3_HQ_c4014/f1p33/3111,i1.2_LQ_c6241/f1p1/1998,i2.2_HQ_c4529/f1p1/2046,i2.2_LQ_c21534/f1p6/1948,i4_LQ_c11780/f1p21/4445,i1.0_HQ_c5885/f1p5/1529,i3_HQ_c464/f8p39/3347,i6_LQ_c2636/f1p27/6625,i6_LQ_c4800/f1p1/6831,i5_HQ_c7548/f1p19/56,i1.1_HQ_c14670/f1p11/1787,i2.4_HQ_c10795/f1p15/2492,i4_LQ_c19843/f2p24/42…
		molecular_function	GO:0008092	cytoskeletal protein binding	0.021118	i2.2_HQ_c10934/f1p17/2566,i2.0_HQ_c21588/f1p18/2058,i1.1_HQ_c10766/f1p4/1980,i4_LQ_c6048/f1p10/4860,i2.4_HQ_c1811/f5p8/2699,i4_HQ_c16844/f1p24/4450,i3_LQ_c7855/f1p9/3393,i3_HQ_c8827/f1p7/3042,i2.2_HQ_c316/f1p11/2372,i2.2_HQ_c15970/f1p2/2586,i4_HQ_c15924/f1p112/4783,i6_LQ_c4835/f1p9/6079,i4_HQ_c593/f1p9/4374,i1.0_HQ_c14311/f1p3/1675,i3_LQ_c4447/f1p2/3673,i2.2_HQ_c19284/f1p9/2129,i2.2_HQ_c4098/f1p2…
		molecular_function	GO:0004857	enzyme inhibitor activity	0.022092	i4_LQ_c3511/f1p32/4695,i1.0_HQ_c3705/f1p26/1653,i8_HQ_c95/f1p117/8237,i3_HQ_c16845/f1p9/3683,i2.1_HQ_c3848/f1p4/2149,i1.0_LQ_c8881/f1p3/1564,i3_LQ_c13401/f1p9/3743,i8_HQ_c7/f1p190/8632,i5_HQ_c4787/f1p82/6013,i2.4_HQ_c11081/f1p18/2131,i2.3_HQ_c883/f5p135/2584,i6_HQ_c4097/f1p84/6227,i1.4_HQ_c6434/f1p41/1964,i3_HQ_c13106/f1p15/3100,i3_LQ_c4089/f1p81/3728,i2.2_LQ_c5568/f1p0/2829,i3_HQ_c1687/f2p7/3240…
		molecular_function	GO:0008191	metalloendopeptidase inhibitor activity	0.024134	i2.0_LQ_c7589/f1p10/2590,i3_LQ_c4089/f1p81/3728,i2.3_HQ_c883/f5p135/2584,i8_HQ_c95/f1p117/8237,i8_HQ_c7/f1p190/8632,i4_LQ_c3511/f1p32/4695
		molecular_function	GO:0010576	metalloenzyme regulator activity	0.024134	i2.0_LQ_c7589/f1p10/2590,i3_LQ_c4089/f1p81/3728,i2.3_HQ_c883/f5p135/2584,i8_HQ_c95/f1p117/8237,i8_HQ_c7/f1p190/8632,i4_LQ_c3511/f1p32/4695
		molecular_function	GO:0048551	metalloenzyme inhibitor activity	0.024134	i4_LQ_c3511/f1p32/4695,i8_HQ_c7/f1p190/8632,i8_HQ_c95/f1p117/8237,i3_LQ_c4089/f1p81/3728,i2.3_HQ_c883/f5p135/2584,i2.0_LQ_c7589/f1p10/2590
		molecular_function	GO:0016851	magnesium chelatase activity	0.024538	i2.1_LQ_c11515/f1p4/2437,i1.1_HQ_c10082/f2p17/1393,i2.0_HQ_c13636/f1p10/2534,i2.1_HQ_c5008/f1p14/2064,i5_HQ_c2341/f1p20/5122,i2.2_HQ_c19047/f1p12/2390,i1.0_HQ_c1306/f7p17/1547,i2.2_LQ_c8416/f1p4/2084,i2.2_HQ_c6949/f1p23/2208,i2.0_HQ_c3237/f1p9/2326,i3_HQ_c10333/f1p5/3635,i2.1_HQ_c9420/f1p5/2146,i3_HQ_c13067/f1p41/3973,i2.2_HQ_c17232/f1p16/2121,i5_HQ_c253/f2p34/5736,i2.0_LQ_c2978/f1p7/2286,i4_HQ_c…
		molecular_function	GO:0051002	ligase activity, forming nitrogen-metal bonds	0.024538	i2.1_LQ_c11515/f1p4/2437,i1.1_HQ_c10082/f2p17/1393,i2.0_HQ_c13636/f1p10/2534,i5_HQ_c2341/f1p20/5122,i2.1_HQ_c5008/f1p14/2064,i2.2_HQ_c19047/f1p12/2390,i1.0_HQ_c1306/f7p17/1547,i2.2_LQ_c8416/f1p4/2084,i2.2_HQ_c6949/f1p23/2208,i2.0_HQ_c3237/f1p9/2326,i3_HQ_c10333/f1p5/3635,i2.1_HQ_c9420/f1p5/2146,i3_HQ_c13067/f1p41/3973,i2.2_HQ_c17232/f1p16/2121,i2.0_LQ_c2978/f1p7/2286,i5_HQ_c253/f2p34/5736,i4_HQ_c…
		molecular_function	GO:0051003	ligase activity, forming nitrogen-metal bonds, forming coordination complexes	0.024538	i2.0_HQ_c13636/f1p10/2534,i1.1_HQ_c10082/f2p17/1393,i2.1_LQ_c11515/f1p4/2437,i2.1_HQ_c5008/f1p14/2064,i5_HQ_c2341/f1p20/5122,i2.2_HQ_c19047/f1p12/2390,i1.0_HQ_c1306/f7p17/1547,i2.2_LQ_c8416/f1p4/2084,i2.2_HQ_c6949/f1p23/2208,i2.0_HQ_c3237/f1p9/2326,i3_HQ_c10333/f1p5/3635,i2.1_HQ_c9420/f1p5/2146,i3_HQ_c13067/f1p41/3973,i2.2_HQ_c17232/f1p16/2121,i4_HQ_c8322/f1p17/4035,i5_HQ_c253/f2p34/5736,i2.0_LQ_…
		molecular_function	GO:0043167	ion binding	0.024896	i2.1_LQ_c2955/f1p11/2295,i2.4_HQ_c18348/f1p32/2080,i3_LQ_c6921/f1p5/3562,i2.1_HQ_c5163/f1p10/2134,i1.0_HQ_c7420/f1p2/1839,i3_HQ_c16527/f1p2/3140,i2.4_HQ_c15240/f1p9/2450,i3_HQ_c1064/f3p25/3297,i7_LQ_c434/f1p8/7538,i4_HQ_c879/f2p4/4228,i4_HQ_c4123/f2p12/4761,i2.2_LQ_c4268/f1p29/2376,i2.2_HQ_c687/f8p30/2423,i2.1_HQ_c9055/f1p3/2260,i1.4_HQ_c8207/f1p15/1762,i2.4_HQ_c9684/f1p11/2179,i2.1_HQ_c11679/f1p…
		molecular_function	GO:0042802	identical protein binding	0.02794	i4_LQ_c1182/f1p2/4185,i1.1_HQ_c10094/f1p3/1455,i2.3_LQ_c8447/f1p5/2674,i7_LQ_c1064/f1p88/7317,i3_LQ_c13774/f1p0/3359,i2.0_LQ_c10894/f1p29/2550,i1.2_HQ_c11188/f1p9/1529,i1.0_HQ_c7668/f1p29/1945,i2.0_HQ_c4017/f1p13/2447,i1.0_HQ_c6722/f1p19/1700,i1.2_LQ_c7805/f1p8/1496,i2.2_HQ_c2914/f1p23/2155,i3_LQ_c10528/f1p0/3451,i3_HQ_c8143/f1p97/4002,i1.0_HQ_c9811/f1p127/1850,i1.3_LQ_c13180/f1p3/1392,i3_HQ_c633…
		molecular_function	GO:0004864	protein phosphatase inhibitor activity	0.02839	i1.3_HQ_c5790/f1p79/1365,i6_HQ_c4097/f1p84/6227,i5_HQ_c4787/f1p82/6013,i3_HQ_c13106/f1p15/3100
		molecular_function	GO:0019212	phosphatase inhibitor activity	0.02839	i3_HQ_c13106/f1p15/3100,i5_HQ_c4787/f1p82/6013,i6_HQ_c4097/f1p84/6227,i1.3_HQ_c5790/f1p79/1365
		molecular_function	GO:0004347	glucose-6-phosphate isomerase activity	0.030174	i4_LQ_c5299/f1p25/4115,i2.4_HQ_c16497/f1p26/2338,i2.0_LQ_c10660/f1p21/2338
		molecular_function	GO:0016746	transferase activity, transferring acyl groups	0.032948	i4_HQ_c15812/f1p45/4274,i2.3_HQ_c1646/f2p14/2339,i4_HQ_c15683/f1p49/4260,i3_HQ_c16329/f1p561/3053,i2.4_HQ_c5124/f1p7/2966,i2.4_HQ_c15731/f1p26/2218,i1.2_LQ_c14870/f1p3/2009,i1.1_HQ_c848/f23p98/1545,i1.3_HQ_c14438/f1p9/1568,i4_HQ_c6138/f1p26/4908,i3_HQ_c14266/f1p14/3682,i2.3_HQ_c1746/f2p11/2979,i3_HQ_c3747/f1p12/3423,i2.4_HQ_c18260/f1p36/2283,i2.1_HQ_c1156/f3p36/2432,i7_LQ_c116/f1p2/7284,i6_LQ_c31…
		molecular_function	GO:0005102	receptor binding	0.033376	i2.0_LQ_c20682/f1p5/3014,i1.2_HQ_c12394/f1p2/1314,i2.2_HQ_c20141/f1p17/2808,i5_LQ_c1457/f1p5/5219,i1.1_HQ_c11977/f1p25/1989,i6_LQ_c4324/f1p34/6831,i2.2_HQ_c2914/f1p23/2155,i3_LQ_c10528/f1p0/3451,i2.3_HQ_c4396/f1p31/2641,i3_HQ_c6332/f1p15/2880,i1.3_LQ_c13180/f1p3/1392,i2.4_HQ_c13695/f1p26/2779,i3_HQ_c5825/f1p14/3152,i1.0_HQ_c7029/f1p7/1859,i2.4_HQ_c5082/f1p2/2617,i2.4_HQ_c19455/f1p6/2767,i4_HQ_c10…
		molecular_function	GO:0046983	protein dimerization activity	0.034479	i2.4_HQ_c13695/f1p26/2779,i2.2_HQ_c16564/f1p13/2257,i5_LQ_c4344/f1p11/5176,i4_HQ_c10488/f1p155/4484,i2.4_HQ_c19455/f1p6/2767,i3_LQ_c9306/f1p18/3080,i1.3_HQ_c1439/f4p29/1853,i4_LQ_c12045/f1p1/4789,i2.0_LQ_c20682/f1p5/3014,i2.4_HQ_c14516/f1p9/2592,i1.2_HQ_c12394/f1p2/1314,i1.1_HQ_c11977/f1p25/1989,i1.0_HQ_c9811/f1p127/1850,i3_HQ_c8143/f1p97/4002,i3_LQ_c10528/f1p0/3451,i3_HQ_c13356/f2p1/3555,i2.2_HQ…
		molecular_function	GO:0019842	vitamin binding	0.039132	i6_LQ_c2636/f1p27/6625,i3_LQ_c9460/f1p2/3944,i5_HQ_c7548/f1p19/56,i2.0_LQ_c8060/f1p1/2506,i2.4_HQ_c10795/f1p15/2492,i4_HQ_c5636/f1p75/4851,i2.2_HQ_c7076/f1p38/2188,i4_HQ_c370/f3p27/4106,i1.2_HQ_c9031/f1p45/1738,i2.0_HQ_c7138/f6p34/2749,i2.2_LQ_c5880/f1p21/2607,i3_HQ_c464/f8p39/3347
		molecular_function	GO:0004135	amylo-alpha-1,6-glucosidase activity	0.039739	i6_HQ_c985/f1p12/6287,i7_LQ_c1725/f1p4/7431,i4_HQ_c4539/f1p1/4186
		molecular_function	GO:0009378	four-way junction helicase activity	0.040227	i4_HQ_c8322/f1p17/4035,i5_HQ_c253/f2p34/5736,i2.0_LQ_c2978/f1p7/2286,i2.2_HQ_c17232/f1p16/2121,i3_HQ_c13067/f1p41/3973,i2.1_HQ_c9420/f1p5/2146,i3_HQ_c10333/f1p5/3635,i2.0_HQ_c3237/f1p9/2326,i2.2_HQ_c6949/f1p23/2208,i2.2_LQ_c8416/f1p4/2084,i1.0_HQ_c1306/f7p17/1547,i2.2_HQ_c19047/f1p12/2390,i2.1_HQ_c5008/f1p14/2064,i5_HQ_c2341/f1p20/5122,i2.0_HQ_c13636/f1p10/2534,i1.1_HQ_c10082/f2p17/1393,i2.1_LQ_c…

## Sheet: Msc_3 vs Msc_2
Additional File 9 GO categories of differential unigenes in four developmental stages (Msc_3 vs Msc_2)
		Term_type	GO_accession	Description	P-value	Uniene_names
		biological_process	GO:0006091	generation of precursor metabolites and energy	9.7979e-17	i2.3_LQ_c7547/f1p7/2494,i4_HQ_c4539/f1p1/4186,i2.2_HQ_c3453/f1p4/2137,i2.1_HQ_c7873/f1p12/2171,i2.4_HQ_c16723/f1p10/2611,i3_HQ_c12034/f1p53/3794,i2.0_HQ_c12695/f1p49/2603,i2.2_HQ_c2858/f1p5/2063,i6_LQ_c3677/f1p14/6042,i3_HQ_c2387/f1p341/3448,i2.1_LQ_c8164/f1p29/2943,i2.0_HQ_c3087/f1p39/2571,i1.0_LQ_c7735/f1p1/1453,i1.4_HQ_c13584/f1p10/1487,i4_HQ_c1178/f1p217/4084,i3_HQ_c416/f7p10/3565,i2.4_LQ_c57…
		biological_process	GO:0046034	ATP metabolic process	3.3241e-14	i6_HQ_c3002/f1p416/6641,i1.0_HQ_c11787/f90p153/1438,i2.0_HQ_c5490/f1p19/2394,i2.3_HQ_c1347/f3p10/2942,i4_HQ_c15664/f1p207/4276,i1.4_LQ_c4707/f1p16/1454,i3_LQ_c3852/f1p22/3245,i4_HQ_c1657/f1p202/4639,i2.2_HQ_c5308/f1p218/2471,i1.2_HQ_c5550/f1p45/1420,i5_HQ_c3343/f1p349/5090,i2.4_LQ_c11443/f1p0/2185,i3_LQ_c2401/f1p86/3056,i2.2_HQ_c8299/f1p701/2453,i2.4_HQ_c16497/f1p26/2338,i1.3_HQ_c693/f4p84/1416,i…
		biological_process	GO:0009144	purine nucleoside triphosphate metabolic process	3.4044e-14	i4_HQ_c8663/f1p336/4679,i2.4_HQ_c11792/f1p58/2052,i3_LQ_c10528/f1p0/3451,i4_HQ_c1791/f1p1226/4347,i2.1_HQ_c5495/f1p17/2208,i4_HQ_c19439/f1p169/5003,i5_LQ_c4609/f1p8/59,i7_LQ_c1105/f1p2/7190,i1.0_HQ_c3521/f1p9/1468,i4_LQ_c10036/f1p10/4906,i1.0_HQ_c11065/f1p8/1560,i4_HQ_c10072/f1p78/4113,i6_HQ_c3092/f1p199/6100,i1.1_HQ_c9812/f1p47/1235,i3_LQ_c5904/f1p30/3307,i2.2_HQ_c8299/f1p701/2453,i2.4_LQ_c11443…
		biological_process	GO:0009199	ribonucleoside triphosphate metabolic process	3.4044e-14	i5_LQ_c4609/f1p8/59,i4_HQ_c19439/f1p169/5003,i2.1_HQ_c5495/f1p17/2208,i2.4_HQ_c11792/f1p58/2052,i4_HQ_c8663/f1p336/4679,i4_HQ_c1791/f1p1226/4347,i3_LQ_c10528/f1p0/3451,i3_LQ_c5904/f1p30/3307,i1.1_HQ_c9812/f1p47/1235,i4_LQ_c10036/f1p10/4906,i1.0_HQ_c3521/f1p9/1468,i7_LQ_c1105/f1p2/7190,i6_HQ_c3092/f1p199/6100,i4_HQ_c10072/f1p78/4113,i1.0_HQ_c11065/f1p8/1560,i3_LQ_c3852/f1p22/3245,i4_HQ_c1657/f1p20…
		biological_process	GO:0009205	purine ribonucleoside triphosphate metabolic process	3.4044e-14	i4_LQ_c10036/f1p10/4906,i1.0_HQ_c3521/f1p9/1468,i7_LQ_c1105/f1p2/7190,i6_HQ_c3092/f1p199/6100,i4_HQ_c10072/f1p78/4113,i1.0_HQ_c11065/f1p8/1560,i3_LQ_c5904/f1p30/3307,i1.1_HQ_c9812/f1p47/1235,i4_HQ_c8663/f1p336/4679,i2.4_HQ_c11792/f1p58/2052,i4_HQ_c1791/f1p1226/4347,i3_LQ_c10528/f1p0/3451,i5_LQ_c4609/f1p8/59,i4_HQ_c19439/f1p169/5003,i2.1_HQ_c5495/f1p17/2208,i4_HQ_c15664/f1p207/4276,i1.0_HQ_c11787/…
		biological_process	GO:0009141	nucleoside triphosphate metabolic process	3.616e-14	i1.1_HQ_c9812/f1p47/1235,i3_LQ_c5904/f1p30/3307,i4_HQ_c10072/f1p78/4113,i1.0_HQ_c11065/f1p8/1560,i6_HQ_c3092/f1p199/6100,i7_LQ_c1105/f1p2/7190,i4_LQ_c10036/f1p10/4906,i1.0_HQ_c3521/f1p9/1468,i4_HQ_c19439/f1p169/5003,i2.1_HQ_c5495/f1p17/2208,i5_LQ_c4609/f1p8/59,i3_LQ_c10528/f1p0/3451,i4_HQ_c1791/f1p1226/4347,i2.4_HQ_c11792/f1p58/2052,i4_HQ_c8663/f1p336/4679,i2.0_HQ_c5490/f1p19/2394,i2.3_HQ_c1347/f…
		biological_process	GO:0009126	purine nucleoside monophosphate metabolic process	9.8023e-14	i2.0_LQ_c20682/f1p5/3014,i1.0_HQ_c8288/f1p2/1736,i1.1_LQ_c11270/f1p51/1784,i1.3_LQ_c13505/f1p4/1676,i3_HQ_c5699/f1p13/3369,i2.2_HQ_c5843/f1p54/2738,i2.4_HQ_c4521/f1p161/2305,i2.1_HQ_c3080/f1p33/2839,i1.0_HQ_c15560/f3p101/1439,i2.1_HQ_c11481/f1p55/2312,i4_LQ_c5299/f1p25/4115,i2.2_LQ_c9681/f1p1/2026,i2.4_HQ_c17138/f1p8/2941,i3_HQ_c12959/f1p1/3952,i2.2_HQ_c5803/f1p32/2143,i2.2_HQ_c5756/f1p38/2934,i2…
		biological_process	GO:0009167	purine ribonucleoside monophosphate metabolic process	9.8023e-14	i2.2_HQ_c5308/f1p218/2471,i1.2_HQ_c5550/f1p45/1420,i5_HQ_c3343/f1p349/5090,i3_LQ_c3852/f1p22/3245,i4_HQ_c1657/f1p202/4639,i1.4_LQ_c4707/f1p16/1454,i1.3_HQ_c693/f4p84/1416,i2.4_HQ_c16497/f1p26/2338,i2.4_LQ_c11443/f1p0/2185,i2.2_HQ_c8299/f1p701/2453,i3_LQ_c2401/f1p86/3056,i2.0_HQ_c5490/f1p19/2394,i2.3_HQ_c1347/f3p10/2942,i1.0_HQ_c11787/f90p153/1438,i6_HQ_c3002/f1p416/6641,i4_HQ_c15664/f1p207/4276,i…
		biological_process	GO:0009161	ribonucleoside monophosphate metabolic process	2.3837e-12	i3_HQ_c2670/f1p4/3067,i3_HQ_c2387/f1p341/3448,i3_HQ_c6332/f1p15/2880,i3_LQ_c14260/f1p3/3109,i4_HQ_c5700/f1p200/4966,i2.0_HQ_c3087/f1p39/2571,i2.3_LQ_c3052/f1p5/2479,i1.0_LQ_c7735/f1p1/1453,i2.3_LQ_c7547/f1p7/2494,i2.1_HQ_c7873/f1p12/2171,i2.0_HQ_c6407/f1p165/2624,i2.4_HQ_c8118/f1p1/2250,i3_HQ_c16329/f1p561/3053,i2.4_HQ_c6263/f1p115/2788,i6_LQ_c3677/f1p14/6042,i1.3_LQ_c13505/f1p4/1676,i1.1_LQ_c112…
		biological_process	GO:0009123	nucleoside monophosphate metabolic process	2.5332e-12	i2.2_HQ_c5803/f1p32/2143,i2.2_HQ_c5756/f1p38/2934,i1.2_HQ_c9731/f1p5/1633,i2.0_HQ_c5224/f1p41/2714,i1.2_HQ_c10174/f1p20/1398,i2.1_HQ_c11481/f1p55/2312,i4_LQ_c5299/f1p25/4115,i2.2_LQ_c9681/f1p1/2026,i2.4_HQ_c17138/f1p8/2941,i3_HQ_c12959/f1p1/3952,i2.4_HQ_c4521/f1p161/2305,i1.0_HQ_c15560/f3p101/1439,i2.1_HQ_c3080/f1p33/2839,i2.0_LQ_c20682/f1p5/3014,i1.0_HQ_c8288/f1p2/1736,i1.3_LQ_c13505/f1p4/1676,i…
		biological_process	GO:0042278	purine nucleoside metabolic process	3.5843e-12	i6_LQ_c3677/f1p14/6042,i2.4_HQ_c6263/f1p115/2788,i3_HQ_c16329/f1p561/3053,i2.4_HQ_c8118/f1p1/2250,i2.0_HQ_c6407/f1p165/2624,i2.1_HQ_c7873/f1p12/2171,i2.3_LQ_c7547/f1p7/2494,i1.0_LQ_c7735/f1p1/1453,i4_HQ_c5700/f1p200/4966,i2.3_LQ_c3052/f1p5/2479,i2.0_HQ_c3087/f1p39/2571,i3_LQ_c14260/f1p3/3109,i3_HQ_c6332/f1p15/2880,i3_HQ_c2387/f1p341/3448,i3_HQ_c2670/f1p4/3067,i1.2_HQ_c9731/f1p5/1633,i2.0_HQ_c5224…
		biological_process	GO:0046128	purine ribonucleoside metabolic process	3.5843e-12	i2.4_HQ_c4521/f1p161/2305,i2.1_HQ_c3080/f1p33/2839,i1.0_HQ_c15560/f3p101/1439,i3_HQ_c5699/f1p13/3369,i2.2_HQ_c5843/f1p54/2738,i1.0_HQ_c8288/f1p2/1736,i2.0_LQ_c20682/f1p5/3014,i1.3_LQ_c13505/f1p4/1676,i1.1_LQ_c11270/f1p51/1784,i2.0_HQ_c5224/f1p41/2714,i1.2_HQ_c9731/f1p5/1633,i1.2_HQ_c10174/f1p20/1398,i2.2_HQ_c5803/f1p32/2143,i2.2_HQ_c5756/f1p38/2934,i2.4_HQ_c17138/f1p8/2941,i2.1_HQ_c11481/f1p55/23…
		biological_process	GO:0015980	energy derivation by oxidation of organic compounds	3.5843e-12	i3_HQ_c11569/f1p9/3144,i6_LQ_c3677/f1p14/6042,i2.0_HQ_c12695/f1p49/2603,i3_HQ_c12034/f1p53/3794,i1.4_HQ_c9883/f1p4/1572,i3_LQ_c4198/f1p1/3633,i4_HQ_c4539/f1p1/4186,i2.3_LQ_c7547/f1p7/2494,i2.2_HQ_c8299/f1p701/2453,i2.4_LQ_c11443/f1p0/2185,i4_HQ_c1178/f1p217/4084,i1.1_HQ_c959/f8p10/1641,i2.3_HQ_c1347/f3p10/2942,i3_HQ_c416/f7p10/3565,i3_LQ_c4811/f1p1/3188,i2.3_HQ_c7078/f1p9/2406,i1.4_HQ_c13584/f1p1…
		biological_process	GO:0072521	purine-containing compound metabolic process	8.5674e-12	i4_HQ_c8663/f1p336/4679,i2.4_HQ_c11792/f1p58/2052,i4_HQ_c1791/f1p1226/4347,i3_LQ_c10528/f1p0/3451,i2.1_LQ_c3210/f1p12/2276,i5_LQ_c4609/f1p8/59,i4_HQ_c19439/f1p169/5003,i2.1_HQ_c5495/f1p17/2208,i4_LQ_c10036/f1p10/4906,i1.0_HQ_c3521/f1p9/1468,i7_LQ_c1105/f1p2/7190,i4_LQ_c12002/f1p5/4635,i6_HQ_c3092/f1p199/6100,i4_HQ_c10072/f1p78/4113,i1.0_HQ_c11065/f1p8/1560,i2.0_LQ_c5435/f1p4/2717,i3_LQ_c5904/f1p3…
		biological_process	GO:0009119	ribonucleoside metabolic process	1.0828e-11	i2.1_HQ_c7873/f1p12/2171,i2.3_LQ_c7547/f1p7/2494,i2.4_HQ_c8118/f1p1/2250,i2.0_HQ_c6407/f1p165/2624,i3_HQ_c16329/f1p561/3053,i6_LQ_c3677/f1p14/6042,i2.4_HQ_c6263/f1p115/2788,i3_HQ_c2670/f1p4/3067,i3_LQ_c14260/f1p3/3109,i3_HQ_c6332/f1p15/2880,i3_HQ_c2387/f1p341/3448,i1.0_LQ_c7735/f1p1/1453,i2.0_HQ_c3087/f1p39/2571,i4_HQ_c5700/f1p200/4966,i2.3_LQ_c3052/f1p5/2479,i2.1_HQ_c11481/f1p55/2312,i2.2_LQ_c96…
		biological_process	GO:0009150	purine ribonucleotide metabolic process	1.3203e-11	i3_HQ_c16329/f1p561/3053,i6_LQ_c3677/f1p14/6042,i2.4_HQ_c6263/f1p115/2788,i2.1_HQ_c7873/f1p12/2171,i2.3_LQ_c7547/f1p7/2494,i2.4_HQ_c8118/f1p1/2250,i2.0_HQ_c6407/f1p165/2624,i1.0_LQ_c7735/f1p1/1453,i4_HQ_c5700/f1p200/4966,i2.0_HQ_c3087/f1p39/2571,i2.3_LQ_c3052/f1p5/2479,i3_HQ_c2670/f1p4/3067,i3_LQ_c14260/f1p3/3109,i3_HQ_c6332/f1p15/2880,i3_HQ_c2387/f1p341/3448,i2.2_HQ_c5803/f1p32/2143,i2.2_HQ_c575…
		biological_process	GO:0006163	purine nucleotide metabolic process	1.8813e-11	i1.2_HQ_c10174/f1p20/1398,i1.2_HQ_c9731/f1p5/1633,i2.0_HQ_c5224/f1p41/2714,i2.2_HQ_c5756/f1p38/2934,i2.2_HQ_c5803/f1p32/2143,i2.4_HQ_c17138/f1p8/2941,i4_LQ_c5299/f1p25/4115,i2.2_LQ_c9681/f1p1/2026,i2.1_HQ_c11481/f1p55/2312,i2.1_HQ_c3080/f1p33/2839,i1.0_HQ_c15560/f3p101/1439,i2.4_HQ_c4521/f1p161/2305,i2.2_HQ_c5843/f1p54/2738,i3_HQ_c5699/f1p13/3369,i1.1_LQ_c11270/f1p51/1784,i1.3_LQ_c13505/f1p4/1676…
		biological_process	GO:0009116	nucleoside metabolic process	1.4607e-10	i1.3_HQ_c693/f4p84/1416,i2.4_HQ_c16497/f1p26/2338,i2.4_LQ_c11443/f1p0/2185,i2.2_HQ_c8299/f1p701/2453,i3_LQ_c2401/f1p86/3056,i1.2_HQ_c5550/f1p45/1420,i5_HQ_c3343/f1p349/5090,i2.2_HQ_c5308/f1p218/2471,i1.4_LQ_c4707/f1p16/1454,i3_LQ_c3852/f1p22/3245,i4_HQ_c1657/f1p202/4639,i3_HQ_c11839/f1p5/3999,i4_HQ_c15664/f1p207/4276,i2.0_HQ_c5490/f1p19/2394,i2.3_HQ_c1347/f3p10/2942,i6_HQ_c3002/f1p416/6641,i1.0_H…
		biological_process	GO:1901657	glycosyl compound metabolic process	1.4774e-10	i1.0_HQ_c3521/f1p9/1468,i4_LQ_c10036/f1p10/4906,i7_LQ_c1105/f1p2/7190,i6_HQ_c3092/f1p199/6100,i1.0_HQ_c11065/f1p8/1560,i4_HQ_c10072/f1p78/4113,i3_LQ_c5904/f1p30/3307,i1.1_HQ_c9812/f1p47/1235,i4_HQ_c8663/f1p336/4679,i2.4_HQ_c11792/f1p58/2052,i3_LQ_c10528/f1p0/3451,i4_HQ_c1791/f1p1226/4347,i2.1_LQ_c3210/f1p12/2276,i5_LQ_c4609/f1p8/59,i2.4_HQ_c5124/f1p7/2966,i2.1_HQ_c5495/f1p17/2208,i4_HQ_c19439/f1p…
		biological_process	GO:0009259	ribonucleotide metabolic process	1.7473e-10	i4_HQ_c1657/f1p202/4639,i3_LQ_c3852/f1p22/3245,i1.4_LQ_c4707/f1p16/1454,i2.2_HQ_c5308/f1p218/2471,i1.2_HQ_c5550/f1p45/1420,i5_HQ_c3343/f1p349/5090,i2.4_LQ_c11443/f1p0/2185,i3_LQ_c2401/f1p86/3056,i2.2_HQ_c8299/f1p701/2453,i2.4_HQ_c16497/f1p26/2338,i1.3_HQ_c693/f4p84/1416,i1.0_HQ_c11787/f90p153/1438,i6_HQ_c3002/f1p416/6641,i2.3_HQ_c1347/f3p10/2942,i2.0_HQ_c5490/f1p19/2394,i4_HQ_c15664/f1p207/4276,i…
		biological_process	GO:0019693	ribose phosphate metabolic process	2.3473e-09	i3_HQ_c2670/f1p4/3067,i3_HQ_c2387/f1p341/3448,i3_HQ_c6332/f1p15/2880,i3_LQ_c14260/f1p3/3109,i4_HQ_c5700/f1p200/4966,i2.3_LQ_c3052/f1p5/2479,i2.0_HQ_c3087/f1p39/2571,i1.0_LQ_c7735/f1p1/1453,i2.3_LQ_c7547/f1p7/2494,i2.1_HQ_c7873/f1p12/2171,i2.0_HQ_c6407/f1p165/2624,i2.4_HQ_c8118/f1p1/2250,i3_HQ_c16329/f1p561/3053,i2.4_HQ_c6263/f1p115/2788,i6_LQ_c3677/f1p14/6042,i1.1_LQ_c11270/f1p51/1784,i1.3_LQ_c13…
		biological_process	GO:0044281	small molecule metabolic process	1.3987e-08	i4_HQ_c166/f14p41/4189,i4_LQ_c13912/f1p2/4315,i1.4_LQ_c4707/f1p16/1454,i4_LQ_c11171/f1p102/4273,i2.0_HQ_c8695/f1p5/2066,i2.2_HQ_c5308/f1p218/2471,i2.4_LQ_c11443/f1p0/2185,i2.2_HQ_c8299/f1p701/2453,i2.2_HQ_c16484/f1p2/2527,i2.4_HQ_c16497/f1p26/2338,i1.4_HQ_c9883/f1p4/1572,i4_LQ_c11212/f1p1/4017,i6_HQ_c3002/f1p416/6641,i1.0_HQ_c11787/f90p153/1438,i3_LQ_c7743/f1p77/3634,i2.2_HQ_c4671/f1p1/2148,i2.0_…
		biological_process	GO:0045333	cellular respiration	4.7364e-08	i2.4_HQ_c17138/f1p8/2941,i1.4_HQ_c9883/f1p4/1572,i2.2_HQ_c8299/f1p701/2453,i2.4_LQ_c11443/f1p0/2185,i2.3_LQ_c7547/f1p7/2494,i2.4_LQ_c5714/f1p10/2961,i6_LQ_c3677/f1p14/6042,i1.2_HQ_c5887/f1p27/1691,i1.2_HQ_c10174/f1p20/1398,i1.2_LQ_c10367/f1p24/1545,i4_HQ_c9817/f1p38/4635,i2.0_HQ_c12695/f1p49/2603,i3_HQ_c12034/f1p53/3794,i3_HQ_c5396/f1p9/3039,i3_HQ_c2387/f1p341/3448,i1.0_HQ_c3521/f1p9/1468,i3_HQ_c…
		biological_process	GO:0022900	electron transport chain	9.1968e-08	i6_LQ_c3677/f1p14/6042,i1.2_HQ_c5887/f1p27/1691,i1.2_HQ_c10174/f1p20/1398,i1.2_LQ_c10367/f1p24/1545,i2.2_HQ_c2858/f1p5/2063,i3_HQ_c12034/f1p53/3794,i2.4_HQ_c17138/f1p8/2941,i2.4_HQ_c2748/f1p5/2824,i2.2_HQ_c3453/f1p4/2137,i2.4_HQ_c16723/f1p10/2611,i2.2_HQ_c8299/f1p701/2453,i2.4_LQ_c11443/f1p0/2185,i2.3_LQ_c7547/f1p7/2494,i2.3_HQ_c1347/f3p10/2942,i2.1_LQ_c7348/f1p4/2708,i2.1_LQ_c8164/f1p29/2943,i3_…
		biological_process	GO:0055086	nucleobase-containing small molecule metabolic process	1.1738e-07	i4_HQ_c1791/f1p1226/4347,i3_LQ_c10528/f1p0/3451,i2.1_LQ_c3210/f1p12/2276,i2.4_HQ_c11792/f1p58/2052,i4_HQ_c8663/f1p336/4679,i5_LQ_c4609/f1p8/59,i2.4_HQ_c5124/f1p7/2966,i2.1_HQ_c5495/f1p17/2208,i4_HQ_c19439/f1p169/5003,i6_HQ_c3092/f1p199/6100,i1.0_HQ_c11065/f1p8/1560,i4_HQ_c10072/f1p78/4113,i1.0_HQ_c3521/f1p9/1468,i4_LQ_c10036/f1p10/4906,i7_LQ_c1105/f1p2/7190,i4_LQ_c12002/f1p5/4635,i3_LQ_c5904/f1p3…
		biological_process	GO:1901564	organonitrogen compound metabolic process	1.3008e-07	i2.4_HQ_c16497/f1p26/2338,i3_HQ_c7227/f1p12/3053,i2.1_HQ_c10752/f1p3/2510,i1.4_LQ_c7572/f1p1/1611,i2.4_LQ_c11443/f1p0/2185,i6_HQ_c4209/f1p34/6429,i3_LQ_c7254/f1p60/2747,i2.2_HQ_c8299/f1p701/2453,i2.2_HQ_c16484/f1p2/2527,i4_LQ_c11171/f1p102/4273,i2.2_LQ_c15767/f1p8/2301,i2.0_HQ_c8695/f1p5/2066,i2.2_HQ_c5308/f1p218/2471,i4_HQ_c166/f14p41/4189,i4_LQ_c13912/f1p2/4315,i1.4_LQ_c4707/f1p16/1454,i1.0_LQ_…
		biological_process	GO:0022904	respiratory electron transport chain	1.6254e-07	i2.1_LQ_c7348/f1p4/2708,i3_HQ_c12034/f1p53/3794,i1.2_LQ_c10367/f1p24/1545,i1.2_HQ_c10174/f1p20/1398,i1.2_HQ_c5887/f1p27/1691,i6_LQ_c3677/f1p14/6042,i2.3_HQ_c1347/f3p10/2942,i2.3_LQ_c7547/f1p7/2494,i2.4_LQ_c11443/f1p0/2185,i1.0_HQ_c3521/f1p9/1468,i2.2_HQ_c8299/f1p701/2453,i3_HQ_c2387/f1p341/3448,i2.4_HQ_c17138/f1p8/2941
		biological_process	GO:0009117	nucleotide metabolic process	2.4505e-07	i1.2_HQ_c10174/f1p20/1398,i1.2_HQ_c9731/f1p5/1633,i2.0_HQ_c5224/f1p41/2714,i3_HQ_c14093/f1p5/3320,i2.4_HQ_c14464/f1p9/2446,i2.2_HQ_c5756/f1p38/2934,i2.2_HQ_c5803/f1p32/2143,i2.4_HQ_c17138/f1p8/2941,i4_LQ_c5299/f1p25/4115,i2.2_LQ_c9681/f1p1/2026,i2.1_HQ_c11481/f1p55/2312,i1.0_HQ_c15560/f3p101/1439,i2.1_HQ_c3080/f1p33/2839,i2.4_HQ_c4521/f1p161/2305,i2.2_HQ_c5843/f1p54/2738,i3_HQ_c5699/f1p13/3369,i1…
		biological_process	GO:0006753	nucleoside phosphate metabolic process	3.1249e-07	i3_HQ_c5699/f1p13/3369,i2.2_HQ_c5843/f1p54/2738,i1.0_HQ_c8288/f1p2/1736,i2.0_LQ_c20682/f1p5/3014,i1.3_LQ_c13505/f1p4/1676,i1.1_LQ_c11270/f1p51/1784,i2.4_HQ_c4521/f1p161/2305,i2.1_HQ_c3080/f1p33/2839,i1.0_HQ_c15560/f3p101/1439,i2.4_HQ_c17138/f1p8/2941,i3_HQ_c12959/f1p1/3952,i2.1_HQ_c11481/f1p55/2312,i2.2_LQ_c9681/f1p1/2026,i4_LQ_c5299/f1p25/4115,i3_HQ_c14093/f1p5/3320,i1.2_HQ_c9731/f1p5/1633,i2.0_…
		biological_process	GO:0044724	single-organism carbohydrate catabolic process	9.0599e-07	i2.0_HQ_c3087/f1p39/2571,i1.0_LQ_c7735/f1p1/1453,i1.0_HQ_c11787/f90p153/1438,i2.1_HQ_c3080/f1p33/2839,i1.0_HQ_c15560/f3p101/1439,i2.0_HQ_c5490/f1p19/2394,i3_LQ_c4811/f1p1/3188,i2.4_HQ_c4521/f1p161/2305,i4_HQ_c15664/f1p207/4276,i6_HQ_c985/f1p12/6287,i1.0_HQ_c11065/f1p8/1560,i2.2_HQ_c5756/f1p38/2934,i2.1_HQ_c5495/f1p17/2208,i1.4_LQ_c4707/f1p16/1454,i3_LQ_c3852/f1p22/3245,i2.2_HQ_c5803/f1p32/2143,i1…
		biological_process	GO:0006721	terpenoid metabolic process	9.6167e-07	i3_HQ_c10771/f1p2/3307,i4_HQ_c267/f4p21/4137,i4_LQ_c3574/f1p14/4921,i3_HQ_c13107/f1p18/3995,i5_HQ_c6538/f1p36/5813,i6_HQ_c354/f1p20/6196,i4_HQ_c15323/f1p26/4145,i3_HQ_c3018/f1p43/3057,i2.4_HQ_c20323/f1p9/2923,i6_LQ_c3084/f1p21/6135,i4_LQ_c11171/f1p102/4273,i2.0_HQ_c5716/f1p8/2951,i3_HQ_c9179/f1p19/3262,i2.4_HQ_c1230/f4p120/2606,i3_HQ_c126/f23p25/3601,i3_HQ_c2857/f1p8/3470,i2.2_LQ_c8502/f1p3/2510,…
		biological_process	GO:0016114	terpenoid biosynthetic process	9.6167e-07	i3_HQ_c13107/f1p18/3995,i5_HQ_c6538/f1p36/5813,i4_LQ_c3574/f1p14/4921,i3_HQ_c10771/f1p2/3307,i4_HQ_c267/f4p21/4137,i3_HQ_c3018/f1p43/3057,i2.4_HQ_c20323/f1p9/2923,i4_HQ_c15323/f1p26/4145,i6_HQ_c354/f1p20/6196,i3_HQ_c126/f23p25/3601,i3_HQ_c9179/f1p19/3262,i2.0_HQ_c5716/f1p8/2951,i2.4_HQ_c1230/f4p120/2606,i4_LQ_c11171/f1p102/4273,i6_LQ_c3084/f1p21/6135,i4_HQ_c19362/f1p20/4793,i2.2_LQ_c8502/f1p3/251…
		biological_process	GO:0016052	carbohydrate catabolic process	1.6517e-06	i2.4_HQ_c16497/f1p26/2338,i1.3_HQ_c693/f4p84/1416,i4_LQ_c5299/f1p25/4115,i2.2_LQ_c9681/f1p1/2026,i4_HQ_c4539/f1p1/4186,i3_HQ_c1363/f2p2/3520,i4_HQ_c8663/f1p336/4679,i2.4_HQ_c11792/f1p58/2052,i2.1_HQ_c11481/f1p55/2312,i2.1_HQ_c7873/f1p12/2171,i1.2_HQ_c5550/f1p45/1420,i2.2_HQ_c5308/f1p218/2471,i1.2_HQ_c9731/f1p5/1633,i2.1_HQ_c5495/f1p17/2208,i1.4_LQ_c4707/f1p16/1454,i2.2_HQ_c5756/f1p38/2934,i3_LQ_c…
		biological_process	GO:0044712	single-organism catabolic process	3.2323e-06	i7_HQ_c1875/f1p41/7272,i2.4_HQ_c2813/f1p1/2059,i2.4_HQ_c13695/f1p26/2779,i1.2_HQ_c9731/f1p5/1633,i2.2_HQ_c5756/f1p38/2934,i2.1_HQ_c5495/f1p17/2208,i2.2_HQ_c5803/f1p32/2143,i4_HQ_c3032/f1p26/5095,i3_LQ_c10528/f1p0/3451,i4_LQ_c5299/f1p25/4115,i2.2_LQ_c9681/f1p1/2026,i2.4_HQ_c11792/f1p58/2052,i4_HQ_c8663/f1p336/4679,i4_HQ_c19362/f1p20/4793,i3_HQ_c1363/f2p2/3520,i2.1_HQ_c11481/f1p55/2312,i1.0_HQ_c155…
		biological_process	GO:0019752	carboxylic acid metabolic process	6.2622e-06	i4_LQ_c11212/f1p1/4017,i1.0_HQ_c11787/f90p153/1438,i1.4_LQ_c8502/f1p5/1625,i2.2_HQ_c4671/f1p1/2148,i3_LQ_c7743/f1p77/3634,i2.0_HQ_c5490/f1p19/2394,i1.1_HQ_c959/f8p10/1641,i4_HQ_c15664/f1p207/4276,i1.0_LQ_c13299/f1p3/1414,i4_HQ_c7006/f1p40/5019,i3_HQ_c5396/f1p9/3039,i5_HQ_c46/f7p94/5075,i2.0_HQ_c1548/f2p5/2132,i2.4_HQ_c1230/f4p120/2606,i3_LQ_c3852/f1p22/3245,i1.4_LQ_c4707/f1p16/1454,i4_LQ_c13912/f…
		biological_process	GO:0043436	oxoacid metabolic process	6.2622e-06	i2.4_HQ_c4521/f1p161/2305,i2.1_HQ_c3080/f1p33/2839,i1.0_HQ_c15560/f3p101/1439,i4_LQ_c18593/f1p15/4220,i4_LQ_c15921/f1p9/4152,i1.3_HQ_c2181/f2p4/1637,i1.3_HQ_c14438/f1p9/1568,i2.1_HQ_c3444/f1p4/2012,i6_LQ_c870/f1p4/6838,i3_HQ_c14850/f1p5/3115,i2.2_HQ_c10109/f1p4/2532,i1.2_HQ_c9731/f1p5/1633,i2.4_HQ_c2813/f1p1/2059,i3_HQ_c14093/f1p5/3320,i2.2_HQ_c1256/f6p17/2674,i2.2_HQ_c5803/f1p32/2143,i4_HQ_c1160…
		biological_process	GO:0006082	organic acid metabolic process	6.6112e-06	i2.2_HQ_c5308/f1p218/2471,i1.2_HQ_c5550/f1p45/1420,i2.2_HQ_c18254/f1p6/2685,i4_LQ_c11171/f1p102/4273,i2.0_HQ_c8695/f1p5/2066,i5_HQ_c46/f7p94/5075,i2.0_HQ_c1548/f2p5/2132,i2.4_HQ_c1230/f4p120/2606,i3_LQ_c3852/f1p22/3245,i1.4_LQ_c4707/f1p16/1454,i4_LQ_c13912/f1p2/4315,i2.2_HQ_c2063/f2p12/2294,i2.4_HQ_c18260/f1p36/2283,i4_HQ_c166/f14p41/4189,i2.4_HQ_c16497/f1p26/2338,i1.3_HQ_c693/f4p84/1416,i1.4_HQ_…
		biological_process	GO:0005975	carbohydrate metabolic process	1.5728e-05	i4_HQ_c145/f14p132/4212,i3_HQ_c4169/f1p44/3215,i2.2_HQ_c14383/f1p9/2360,i3_HQ_c1363/f2p2/3520,i2.1_HQ_c11481/f1p55/2312,i2.1_HQ_c4891/f1p5/2305,i2.2_LQ_c9681/f1p1/2026,i4_LQ_c5299/f1p25/4115,i1.2_HQ_c9731/f1p5/1633,i3_HQ_c11608/f1p9/3289,i6_HQ_c4384/f1p83/6776,i2.0_HQ_c14247/f1p16/2076,i2.0_HQ_c18896/f1p2/2541,i2.0_HQ_c19534/f1p22/2362,i2.0_HQ_c3009/f1p6/2203,i2.2_HQ_c5803/f1p32/2143,i2.0_HQ_c389…
		biological_process	GO:0006090	pyruvate metabolic process	1.5728e-05	i4_HQ_c15664/f1p207/4276,i1.0_HQ_c11065/f1p8/1560,i2.0_HQ_c3087/f1p39/2571,i1.0_HQ_c11787/f90p153/1438,i1.0_LQ_c7735/f1p1/1453,i2.1_HQ_c3080/f1p33/2839,i1.0_HQ_c15560/f3p101/1439,i2.4_HQ_c4521/f1p161/2305,i2.0_HQ_c5490/f1p19/2394,i2.2_LQ_c9681/f1p1/2026,i4_LQ_c5299/f1p25/4115,i2.4_HQ_c11792/f1p58/2052,i4_HQ_c8663/f1p336/4679,i2.1_HQ_c11481/f1p55/2312,i2.1_HQ_c7873/f1p12/2171,i1.3_HQ_c693/f4p84/14…
		biological_process	GO:0006096	glycolytic process	1.5728e-05	i1.0_LQ_c7735/f1p1/1453,i1.0_HQ_c11787/f90p153/1438,i2.0_HQ_c3087/f1p39/2571,i2.0_HQ_c5490/f1p19/2394,i2.4_HQ_c4521/f1p161/2305,i2.1_HQ_c3080/f1p33/2839,i1.0_HQ_c15560/f3p101/1439,i4_HQ_c15664/f1p207/4276,i1.0_HQ_c11065/f1p8/1560,i3_LQ_c3852/f1p22/3245,i2.2_HQ_c5803/f1p32/2143,i2.2_HQ_c5756/f1p38/2934,i1.4_LQ_c4707/f1p16/1454,i2.1_HQ_c5495/f1p17/2208,i1.2_HQ_c9731/f1p5/1633,i1.2_HQ_c5550/f1p45/14…
		biological_process	GO:0006757	ATP generation from ADP	1.5728e-05	i1.0_HQ_c11065/f1p8/1560,i4_HQ_c15664/f1p207/4276,i2.4_HQ_c4521/f1p161/2305,i2.0_HQ_c5490/f1p19/2394,i2.1_HQ_c3080/f1p33/2839,i1.0_HQ_c15560/f3p101/1439,i1.0_HQ_c11787/f90p153/1438,i1.0_LQ_c7735/f1p1/1453,i2.0_HQ_c3087/f1p39/2571,i2.4_HQ_c16497/f1p26/2338,i1.3_HQ_c693/f4p84/1416,i2.1_HQ_c11481/f1p55/2312,i4_HQ_c8663/f1p336/4679,i2.4_HQ_c11792/f1p58/2052,i2.1_HQ_c7873/f1p12/2171,i4_LQ_c5299/f1p25/…
		biological_process	GO:0009135	purine nucleoside diphosphate metabolic process	1.5728e-05	i1.3_HQ_c693/f4p84/1416,i2.4_HQ_c16497/f1p26/2338,i4_LQ_c5299/f1p25/4115,i2.2_LQ_c9681/f1p1/2026,i2.1_HQ_c11481/f1p55/2312,i4_HQ_c8663/f1p336/4679,i2.4_HQ_c11792/f1p58/2052,i2.1_HQ_c7873/f1p12/2171,i1.2_HQ_c5550/f1p45/1420,i2.2_HQ_c5308/f1p218/2471,i1.2_HQ_c9731/f1p5/1633,i2.1_HQ_c5495/f1p17/2208,i1.4_LQ_c4707/f1p16/1454,i2.2_HQ_c5756/f1p38/2934,i2.2_HQ_c5803/f1p32/2143,i3_LQ_c3852/f1p22/3245,i1.…
		biological_process	GO:0009179	purine ribonucleoside diphosphate metabolic process	1.5728e-05	i2.0_HQ_c3087/f1p39/2571,i1.0_HQ_c11787/f90p153/1438,i1.0_LQ_c7735/f1p1/1453,i2.1_HQ_c3080/f1p33/2839,i1.0_HQ_c15560/f3p101/1439,i2.4_HQ_c4521/f1p161/2305,i2.0_HQ_c5490/f1p19/2394,i4_HQ_c15664/f1p207/4276,i1.0_HQ_c11065/f1p8/1560,i2.1_HQ_c5495/f1p17/2208,i1.4_LQ_c4707/f1p16/1454,i2.2_HQ_c5756/f1p38/2934,i3_LQ_c3852/f1p22/3245,i2.2_HQ_c5803/f1p32/2143,i1.2_HQ_c5550/f1p45/1420,i2.2_HQ_c5308/f1p218/…
		biological_process	GO:0009185	ribonucleoside diphosphate metabolic process	1.5728e-05	i1.0_HQ_c11065/f1p8/1560,i4_HQ_c15664/f1p207/4276,i2.0_HQ_c5490/f1p19/2394,i2.4_HQ_c4521/f1p161/2305,i2.1_HQ_c3080/f1p33/2839,i1.0_HQ_c15560/f3p101/1439,i1.0_LQ_c7735/f1p1/1453,i1.0_HQ_c11787/f90p153/1438,i2.0_HQ_c3087/f1p39/2571,i1.3_HQ_c693/f4p84/1416,i2.4_HQ_c16497/f1p26/2338,i2.1_HQ_c7873/f1p12/2171,i4_HQ_c8663/f1p336/4679,i2.4_HQ_c11792/f1p58/2052,i2.1_HQ_c11481/f1p55/2312,i2.2_LQ_c9681/f1p1…
		biological_process	GO:0046031	ADP metabolic process	1.5728e-05	i4_HQ_c8663/f1p336/4679,i2.1_HQ_c11481/f1p55/2312,i2.4_HQ_c11792/f1p58/2052,i2.1_HQ_c7873/f1p12/2171,i4_LQ_c5299/f1p25/4115,i2.2_LQ_c9681/f1p1/2026,i1.3_HQ_c693/f4p84/1416,i2.4_HQ_c16497/f1p26/2338,i2.2_HQ_c5803/f1p32/2143,i3_LQ_c3852/f1p22/3245,i1.4_LQ_c4707/f1p16/1454,i2.1_HQ_c5495/f1p17/2208,i2.2_HQ_c5756/f1p38/2934,i1.2_HQ_c9731/f1p5/1633,i2.2_HQ_c5308/f1p218/2471,i1.2_HQ_c5550/f1p45/1420,i4_…
		biological_process	GO:0005977	glycogen metabolic process	1.8356e-05	i3_HQ_c11569/f1p9/3144,i3_LQ_c4811/f1p1/3188,i3_HQ_c416/f7p10/3565,i2.2_HQ_c14383/f1p9/2360,i3_LQ_c4198/f1p1/3633,i4_HQ_c4539/f1p1/4186,i3_HQ_c1363/f2p2/3520,i6_HQ_c985/f1p12/6287
		biological_process	GO:0006112	energy reserve metabolic process	1.8356e-05	i3_HQ_c1363/f2p2/3520,i6_HQ_c985/f1p12/6287,i4_HQ_c4539/f1p1/4186,i3_LQ_c4198/f1p1/3633,i2.2_HQ_c14383/f1p9/2360,i3_HQ_c416/f7p10/3565,i3_LQ_c4811/f1p1/3188,i3_HQ_c11569/f1p9/3144
		biological_process	GO:0006165	nucleoside diphosphate phosphorylation	3.406e-05	i2.0_HQ_c5490/f1p19/2394,i2.4_HQ_c4521/f1p161/2305,i2.1_HQ_c3080/f1p33/2839,i1.0_HQ_c15560/f3p101/1439,i1.0_LQ_c7735/f1p1/1453,i1.0_HQ_c11787/f90p153/1438,i2.0_HQ_c3087/f1p39/2571,i1.0_HQ_c11065/f1p8/1560,i4_HQ_c15664/f1p207/4276,i1.2_HQ_c9731/f1p5/1633,i1.2_HQ_c5550/f1p45/1420,i2.2_HQ_c5308/f1p218/2471,i3_LQ_c3852/f1p22/3245,i2.2_HQ_c5803/f1p32/2143,i2.2_HQ_c5756/f1p38/2934,i2.1_HQ_c5495/f1p17/2…
		biological_process	GO:0046939	nucleotide phosphorylation	3.406e-05	i2.0_HQ_c3087/f1p39/2571,i1.0_LQ_c7735/f1p1/1453,i1.0_HQ_c11787/f90p153/1438,i2.1_HQ_c3080/f1p33/2839,i1.0_HQ_c15560/f3p101/1439,i2.0_HQ_c5490/f1p19/2394,i2.4_HQ_c4521/f1p161/2305,i4_HQ_c15664/f1p207/4276,i1.0_HQ_c11065/f1p8/1560,i2.2_HQ_c5756/f1p38/2934,i2.1_HQ_c5495/f1p17/2208,i1.4_LQ_c4707/f1p16/1454,i2.2_HQ_c5803/f1p32/2143,i3_LQ_c3852/f1p22/3245,i2.2_HQ_c5308/f1p218/2471,i1.2_HQ_c5550/f1p45/…
		biological_process	GO:0009132	nucleoside diphosphate metabolic process	4.8564e-05	i1.0_HQ_c11065/f1p8/1560,i4_HQ_c15664/f1p207/4276,i2.1_HQ_c3080/f1p33/2839,i1.0_HQ_c15560/f3p101/1439,i2.4_HQ_c4521/f1p161/2305,i2.0_HQ_c5490/f1p19/2394,i2.0_HQ_c3087/f1p39/2571,i1.0_HQ_c11787/f90p153/1438,i1.0_LQ_c7735/f1p1/1453,i1.3_HQ_c693/f4p84/1416,i2.4_HQ_c16497/f1p26/2338,i4_LQ_c5299/f1p25/4115,i2.2_LQ_c9681/f1p1/2026,i2.4_HQ_c11792/f1p58/2052,i4_HQ_c8663/f1p336/4679,i2.1_HQ_c11481/f1p55/2…
		biological_process	GO:0042775	mitochondrial ATP synthesis coupled electron transport	5.7271e-05	i2.4_HQ_c17138/f1p8/2941,i6_LQ_c3677/f1p14/6042,i2.3_HQ_c1347/f3p10/2942,i2.4_LQ_c11443/f1p0/2185,i2.2_HQ_c8299/f1p701/2453,i2.3_LQ_c7547/f1p7/2494
		biological_process	GO:0006119	oxidative phosphorylation	9.6318e-05	i1.2_HQ_c10174/f1p20/1398,i6_LQ_c3677/f1p14/6042,i2.3_HQ_c1347/f3p10/2942,i3_HQ_c2387/f1p341/3448,i2.4_HQ_c17138/f1p8/2941,i2.3_LQ_c7547/f1p7/2494,i2.4_LQ_c11443/f1p0/2185,i1.0_HQ_c3521/f1p9/1468,i2.2_HQ_c8299/f1p701/2453
		biological_process	GO:0042773	ATP synthesis coupled electron transport	9.6318e-05	i2.4_HQ_c17138/f1p8/2941,i3_HQ_c2387/f1p341/3448,i1.0_HQ_c3521/f1p9/1468,i2.2_HQ_c8299/f1p701/2453,i2.4_LQ_c11443/f1p0/2185,i2.3_LQ_c7547/f1p7/2494,i6_LQ_c3677/f1p14/6042,i2.3_HQ_c1347/f3p10/2942,i1.2_HQ_c10174/f1p20/1398
		biological_process	GO:0006720	isoprenoid metabolic process	0.00011318	i2.2_LQ_c8502/f1p3/2510,i3_HQ_c2857/f1p8/3470,i4_HQ_c19362/f1p20/4793,i6_LQ_c3084/f1p21/6135,i4_LQ_c11171/f1p102/4273,i3_HQ_c9179/f1p19/3262,i2.0_HQ_c5716/f1p8/2951,i2.4_HQ_c1230/f4p120/2606,i3_HQ_c126/f23p25/3601,i6_HQ_c354/f1p20/6196,i4_HQ_c15323/f1p26/4145,i3_HQ_c3018/f1p43/3057,i2.4_HQ_c20323/f1p9/2923,i3_HQ_c10771/f1p2/3307,i4_HQ_c267/f4p21/4137,i4_LQ_c3574/f1p14/4921,i5_HQ_c6538/f1p36/5813,…
		biological_process	GO:0008299	isoprenoid biosynthetic process	0.00011318	i4_LQ_c11171/f1p102/4273,i6_LQ_c3084/f1p21/6135,i3_HQ_c126/f23p25/3601,i3_HQ_c9179/f1p19/3262,i2.0_HQ_c5716/f1p8/2951,i2.4_HQ_c1230/f4p120/2606,i2.2_LQ_c8502/f1p3/2510,i3_HQ_c2857/f1p8/3470,i4_HQ_c19362/f1p20/4793,i3_HQ_c10771/f1p2/3307,i4_HQ_c267/f4p21/4137,i5_HQ_c6538/f1p36/5813,i3_HQ_c13107/f1p18/3995,i4_LQ_c3574/f1p14/4921,i6_HQ_c354/f1p20/6196,i3_HQ_c3018/f1p43/3057,i2.4_HQ_c20323/f1p9/2923,…
		biological_process	GO:0048870	cell motility	0.00011555	i5_LQ_c1457/f1p5/5219,i2.0_LQ_c8136/f1p5/2339,i1.1_LQ_c7805/f1p8/1986,i1.0_HQ_c7668/f1p29/1945,i4_LQ_c14202/f1p2/4040,i1.4_HQ_c9489/f1p11/1677,i2.0_LQ_c21798/f39p138/2253,i2.3_LQ_c8447/f1p5/2674,i4_HQ_c1806/f1p3/4039,i1.1_HQ_c10766/f1p4/1980,i1.2_HQ_c12394/f1p2/1314,i2.0_HQ_c4653/f1p24/2011,i5_HQ_c927/f1p41/5320,i1.2_LQ_c12326/f1p4/1734,i1.3_LQ_c13180/f1p3/1392,i2.4_HQ_c422/f47p77/2309,i8_LQ_c880…
		biological_process	GO:0051674	localization of cell	0.00011555	i5_HQ_c2534/f1p15/5425,i4_LQ_c10221/f1p12/4833,i3_HQ_c11512/f1p27/3157,i2.3_HQ_c592/f12p56/2087,i2.0_LQ_c6451/f1p2/3203,i3_LQ_c10528/f1p0/3451,i2.3_HQ_c9514/f1p18/2313,i3_HQ_c5825/f1p14/3152,i4_HQ_c15859/f1p96/4179,i1.1_LQ_c8358/f1p4/1216,i4_HQ_c3032/f1p26/5095,i4_HQ_c10488/f1p155/4484,i2.4_HQ_c13695/f1p26/2779,i2.4_HQ_c2813/f1p1/2059,i3_HQ_c14816/f1p26/3311,i1.2_HQ_c3930/f1p5/1438,i1.4_HQ_c9669/…
		biological_process	GO:0006754	ATP biosynthetic process	0.00012376	i5_LQ_c4609/f1p8/59,i4_HQ_c1657/f1p202/4639,i3_HQ_c16329/f1p561/3053,i4_HQ_c19439/f1p169/5003,i4_HQ_c1791/f1p1226/4347,i3_LQ_c10528/f1p0/3451,i2.0_HQ_c6407/f1p165/2624,i2.4_HQ_c8118/f1p1/2250,i6_HQ_c3002/f1p416/6641,i3_LQ_c5904/f1p30/3307,i2.3_LQ_c3052/f1p5/2479,i1.1_HQ_c9812/f1p47/1235,i3_LQ_c14260/f1p3/3109,i6_HQ_c3092/f1p199/6100,i3_HQ_c5699/f1p13/3369,i4_HQ_c10072/f1p78/4113,i3_HQ_c6332/f1p15…
		biological_process	GO:0044710	single-organism metabolic process	0.00022379	i2.0_LQ_c6451/f1p2/3203,i4_HQ_c6219/f1p31/4693,i2.4_HQ_c17138/f1p8/2941,i2.0_HQ_c17831/f1p62/2337,i2.4_HQ_c17837/f1p9/2739,i2.1_LQ_c6548/f1p15/2501,i2.1_HQ_c898/f1p34/2210,i3_HQ_c126/f23p25/3601,i6_LQ_c2484/f1p5/6479,i2.4_HQ_c14464/f1p9/2446,i4_HQ_c15859/f1p96/4179,i2.2_HQ_c5803/f1p32/2143,i2.2_HQ_c5843/f1p54/2738,i4_LQ_c15921/f1p9/4152,i1.3_LQ_c13505/f1p4/1676,i1.3_HQ_c14438/f1p9/1568,i3_HQ_c102…
		biological_process	GO:0006099	tricarboxylic acid cycle	0.00022379	i2.4_LQ_c5714/f1p10/2961,i6_LQ_c870/f1p4/6838,i1.4_HQ_c9883/f1p4/1572,i3_HQ_c5396/f1p9/3039,i2.0_HQ_c12695/f1p49/2603,i4_HQ_c9817/f1p38/4635,i1.4_HQ_c13584/f1p10/1487,i2.2_LQ_c8132/f1p14/2458,i1.1_HQ_c959/f8p10/1641,i4_HQ_c1178/f1p217/4084
		biological_process	GO:0006101	citrate metabolic process	0.00022379	i1.1_HQ_c959/f8p10/1641,i4_HQ_c1178/f1p217/4084,i2.0_HQ_c12695/f1p49/2603,i2.2_LQ_c8132/f1p14/2458,i4_HQ_c9817/f1p38/4635,i1.4_HQ_c13584/f1p10/1487,i1.4_HQ_c9883/f1p4/1572,i3_HQ_c5396/f1p9/3039,i2.4_LQ_c5714/f1p10/2961,i6_LQ_c870/f1p4/6838
		biological_process	GO:0055114	oxidation-reduction process	0.00023054	i3_HQ_c4014/f1p33/3111,i2.3_LQ_c8447/f1p5/2674,i2.2_HQ_c3453/f1p4/2137,i2.3_LQ_c7547/f1p7/2494,i4_HQ_c8064/f1p35/4159,i1.4_HQ_c8685/f1p15/1554,i2.2_HQ_c2858/f1p5/2063,i2.2_HQ_c1507/f2p16/2407,i6_LQ_c4281/f1p0/6522,i6_HQ_c4579/f1p52/6110,i2.4_LQ_c5226/f1p9/2246,i2.2_HQ_c20751/f1p27/2323,i2.2_HQ_c20171/f1p58/2407,i2.4_HQ_c19229/f1p9/2668,i2.2_HQ_c14383/f1p9/2360,i4_HQ_c16112/f1p34/4563,i2.1_HQ_c114…
		biological_process	GO:0009142	nucleoside triphosphate biosynthetic process	0.00023313	i2.0_HQ_c6407/f1p165/2624,i2.4_HQ_c8118/f1p1/2250,i4_HQ_c1791/f1p1226/4347,i3_LQ_c10528/f1p0/3451,i4_HQ_c19439/f1p169/5003,i3_HQ_c16329/f1p561/3053,i5_LQ_c4609/f1p8/59,i4_HQ_c1657/f1p202/4639,i1.3_LQ_c13505/f1p4/1676,i7_LQ_c1105/f1p2/7190,i4_LQ_c10036/f1p10/4906,i1.0_HQ_c8288/f1p2/1736,i3_HQ_c2670/f1p4/3067,i2.0_LQ_c20682/f1p5/3014,i4_HQ_c10072/f1p78/4113,i2.2_HQ_c5843/f1p54/2738,i3_HQ_c6332/f1p1…
		biological_process	GO:0009145	purine nucleoside triphosphate biosynthetic process	0.00023313	i4_HQ_c19439/f1p169/5003,i5_LQ_c4609/f1p8/59,i3_HQ_c16329/f1p561/3053,i4_HQ_c1657/f1p202/4639,i2.4_HQ_c8118/f1p1/2250,i2.0_HQ_c6407/f1p165/2624,i3_LQ_c10528/f1p0/3451,i4_HQ_c1791/f1p1226/4347,i1.1_HQ_c9812/f1p47/1235,i2.3_LQ_c3052/f1p5/2479,i6_HQ_c3002/f1p416/6641,i3_LQ_c5904/f1p30/3307,i7_LQ_c1105/f1p2/7190,i1.3_LQ_c13505/f1p4/1676,i2.0_LQ_c20682/f1p5/3014,i4_LQ_c10036/f1p10/4906,i3_HQ_c2670/f1p…
		biological_process	GO:0009201	ribonucleoside triphosphate biosynthetic process	0.00023313	i4_HQ_c19439/f1p169/5003,i5_LQ_c4609/f1p8/59,i4_HQ_c1657/f1p202/4639,i3_HQ_c16329/f1p561/3053,i2.0_HQ_c6407/f1p165/2624,i2.4_HQ_c8118/f1p1/2250,i3_LQ_c10528/f1p0/3451,i4_HQ_c1791/f1p1226/4347,i2.3_LQ_c3052/f1p5/2479,i1.1_HQ_c9812/f1p47/1235,i6_HQ_c3002/f1p416/6641,i3_LQ_c5904/f1p30/3307,i4_HQ_c10072/f1p78/4113,i3_HQ_c6332/f1p15/2880,i2.2_HQ_c5843/f1p54/2738,i3_LQ_c14260/f1p3/3109,i3_HQ_c5699/f1p1…
		biological_process	GO:0009206	purine ribonucleoside triphosphate biosynthetic process	0.00023313	i4_HQ_c19439/f1p169/5003,i5_LQ_c4609/f1p8/59,i4_HQ_c1657/f1p202/4639,i3_HQ_c16329/f1p561/3053,i2.4_HQ_c8118/f1p1/2250,i2.0_HQ_c6407/f1p165/2624,i4_HQ_c1791/f1p1226/4347,i3_LQ_c10528/f1p0/3451,i1.1_HQ_c9812/f1p47/1235,i2.3_LQ_c3052/f1p5/2479,i6_HQ_c3002/f1p416/6641,i3_LQ_c5904/f1p30/3307,i2.2_HQ_c5843/f1p54/2738,i3_HQ_c6332/f1p15/2880,i4_HQ_c10072/f1p78/4113,i6_HQ_c3092/f1p199/6100,i3_HQ_c5699/f1p…
		biological_process	GO:0015985	energy coupled proton transport, down electrochemical gradient	0.00025459	i4_HQ_c19439/f1p169/5003,i5_LQ_c4609/f1p8/59,i3_HQ_c16329/f1p561/3053,i4_HQ_c1657/f1p202/4639,i2.0_HQ_c6407/f1p165/2624,i2.4_HQ_c8118/f1p1/2250,i3_LQ_c10528/f1p0/3451,i4_HQ_c1791/f1p1226/4347,i2.3_LQ_c3052/f1p5/2479,i1.1_HQ_c9812/f1p47/1235,i3_LQ_c5904/f1p30/3307,i6_HQ_c3002/f1p416/6641,i4_HQ_c10072/f1p78/4113,i3_HQ_c6332/f1p15/2880,i2.2_HQ_c5843/f1p54/2738,i3_LQ_c14260/f1p3/3109,i3_HQ_c5699/f1p1…
		biological_process	GO:0015986	ATP synthesis coupled proton transport	0.00025459	i3_LQ_c5904/f1p30/3307,i6_HQ_c3002/f1p416/6641,i1.1_HQ_c9812/f1p47/1235,i2.3_LQ_c3052/f1p5/2479,i6_HQ_c3092/f1p199/6100,i3_HQ_c5699/f1p13/3369,i3_LQ_c14260/f1p3/3109,i3_HQ_c6332/f1p15/2880,i2.2_HQ_c5843/f1p54/2738,i4_HQ_c10072/f1p78/4113,i2.0_LQ_c20682/f1p5/3014,i3_HQ_c2670/f1p4/3067,i4_LQ_c10036/f1p10/4906,i7_LQ_c1105/f1p2/7190,i1.3_LQ_c13505/f1p4/1676,i5_LQ_c4609/f1p8/59,i4_HQ_c1657/f1p202/4639…
		biological_process	GO:0046907	intracellular transport	0.00033336	i2.0_HQ_c5716/f1p8/2951,i6_LQ_c850/f1p15/6304,i2.2_HQ_c868/f8p6/2554,i7_HQ_c5/f2p110/7060,i3_LQ_c11126/f1p3/3891,i5_HQ_c3942/f1p23/5125,i1.1_LQ_c7805/f1p8/1986,i1.2_HQ_c10407/f2p2/1986,i2.2_LQ_c9468/f1p2/2020,i2.4_HQ_c16483/f1p2/2476,i1.3_LQ_c13418/f1p12/1921,i1.1_HQ_c15080/f1p0/1703,i6_LQ_c767/f1p10/6113,i1.1_HQ_c2918/f1p1/1947,i4_LQ_c14202/f1p2/4040,i2.0_LQ_c21798/f39p138/2253,i2.3_LQ_c8447/f1p…
		biological_process	GO:0006542	glutamine biosynthetic process	0.00035851	i5_HQ_c46/f7p94/5075,i2.2_HQ_c9540/f1p22/2292,i1.0_HQ_c4432/f1p10/1683,i3_LQ_c7743/f1p77/3634,i2.1_HQ_c9707/f1p40/2390,i2.1_LQ_c12388/f1p31/2048,i2.2_HQ_c7656/f1p13/2550
		biological_process	GO:0009060	aerobic respiration	0.00040832	i2.0_HQ_c12695/f1p49/2603,i4_HQ_c9817/f1p38/4635,i2.2_LQ_c8132/f1p14/2458,i1.4_HQ_c13584/f1p10/1487,i4_HQ_c1178/f1p217/4084,i1.1_HQ_c959/f8p10/1641,i6_LQ_c870/f1p4/6838,i2.4_LQ_c5714/f1p10/2961,i3_HQ_c5396/f1p9/3039,i1.4_HQ_c9883/f1p4/1572
		biological_process	GO:0051641	cellular localization	0.00042191	i1.0_HQ_c7668/f1p29/1945,i2.4_LQ_c11443/f1p0/2185,i3_LQ_c11323/f1p1/3702,i6_LQ_c623/f1p3/6451,i2.3_HQ_c11247/f1p11/2013,i2.1_HQ_c6193/f1p45/2456,i3_HQ_c8861/f1p6/3217,i1.1_HQ_c4002/f1p5/1484,i1.4_HQ_c9489/f1p11/1677,i5_HQ_c299/f2p12/5713,i1.4_HQ_c1317/f7p9/1701,i3_LQ_c15221/f1p3/3239,i2.1_LQ_c8391/f1p3/2623,i7_HQ_c2021/f1p43/7105,i3_HQ_c11839/f1p5/3999,i6_LQ_c724/f1p12/6534,i2.4_HQ_c8425/f1p10/20…
		biological_process	GO:0072350	tricarboxylic acid metabolic process	0.00042191	i6_LQ_c870/f1p4/6838,i2.4_LQ_c5714/f1p10/2961,i1.4_HQ_c9883/f1p4/1572,i3_HQ_c5396/f1p9/3039,i4_HQ_c9817/f1p38/4635,i1.4_HQ_c13584/f1p10/1487,i2.2_LQ_c8132/f1p14/2458,i2.0_HQ_c12695/f1p49/2603,i4_HQ_c1178/f1p217/4084,i1.1_HQ_c959/f8p10/1641
		biological_process	GO:0051649	establishment of localization in cell	0.00050669	i7_HQ_c1937/f1p44/7143,i2.2_HQ_c6563/f1p24/2889,i2.1_HQ_c695/f7p20/2354,i2.4_HQ_c6874/f1p4/2682,i2.0_LQ_c20682/f1p5/3014,i3_HQ_c14370/f1p10/3346,i3_HQ_c5699/f1p13/3369,i3_HQ_c6843/f1p11/3379,i1.0_LQ_c5394/f1p43/1449,i4_HQ_c9865/f1p34/4056,i3_HQ_c12687/f1p14/3105,i7_HQ_c1911/f1p63/7255,i2.1_LQ_c3069/f1p1/2983,i2.2_HQ_c8961/f1p3/2464,i2.2_HQ_c2659/f1p10/2183,i3_LQ_c5908/f1p5/3095,i2.0_LQ_c6451/f1p2…
		biological_process	GO:0032787	monocarboxylic acid metabolic process	0.00051328	i1.3_HQ_c14438/f1p9/1568,i1.0_HQ_c11065/f1p8/1560,i5_HQ_c78/f3p51/54,i2.1_HQ_c3080/f1p33/2839,i1.0_HQ_c15560/f3p101/1439,i4_LQ_c18593/f1p15/4220,i2.4_HQ_c4521/f1p161/2305,i4_LQ_c5299/f1p25/4115,i2.2_LQ_c9681/f1p1/2026,i4_HQ_c8663/f1p336/4679,i2.1_HQ_c11481/f1p55/2312,i2.4_HQ_c11792/f1p58/2052,i3_LQ_c10528/f1p0/3451,i2.0_HQ_c17831/f1p62/2337,i2.1_HQ_c5495/f1p17/2208,i2.2_HQ_c5756/f1p38/2934,i2.2_H…
		biological_process	GO:0019637	organophosphate metabolic process	0.00053221	i6_HQ_c3002/f1p416/6641,i1.0_HQ_c11787/f90p153/1438,i2.0_HQ_c5490/f1p19/2394,i2.3_HQ_c1347/f3p10/2942,i4_HQ_c15664/f1p207/4276,i1.1_HQ_c13054/f1p1/1336,i1.4_LQ_c4707/f1p16/1454,i3_LQ_c3852/f1p22/3245,i4_HQ_c1657/f1p202/4639,i5_HQ_c3343/f1p349/5090,i2.2_HQ_c5308/f1p218/2471,i1.2_HQ_c5550/f1p45/1420,i3_LQ_c2401/f1p86/3056,i2.2_HQ_c8299/f1p701/2453,i2.4_LQ_c11443/f1p0/2185,i2.4_HQ_c16497/f1p26/2338,…
		biological_process	GO:0048193	Golgi vesicle transport	0.00055768	i3_HQ_c6332/f1p15/2880,i1.4_LQ_c6305/f1p2/1922,i4_LQ_c5947/f1p2/4840,i2.4_HQ_c19455/f1p6/2767,i3_LQ_c9908/f1p1/3042,i5_HQ_c927/f1p41/5320,i4_HQ_c1806/f1p3/4039,i2.3_HQ_c11247/f1p11/2013,i4_HQ_c19353/f1p9/4433,i6_LQ_c402/f1p7/6332,i2.3_LQ_c8447/f1p5/2674,i3_HQ_c8861/f1p6/3217,i4_LQ_c14202/f1p2/4040,i6_LQ_c767/f1p10/6113,i2.4_HQ_c16483/f1p2/2476,i2.1_LQ_c8391/f1p3/2623,i2.0_HQ_c5716/f1p8/2951,i2.2_…
		biological_process	GO:0009127	purine nucleoside monophosphate biosynthetic process	0.0005708	i1.1_HQ_c9812/f1p47/1235,i2.3_LQ_c3052/f1p5/2479,i6_HQ_c3002/f1p416/6641,i3_LQ_c5904/f1p30/3307,i7_LQ_c1105/f1p2/7190,i1.3_LQ_c13505/f1p4/1676,i2.0_LQ_c20682/f1p5/3014,i3_HQ_c2670/f1p4/3067,i4_LQ_c10036/f1p10/4906,i1.0_HQ_c8288/f1p2/1736,i3_HQ_c6332/f1p15/2880,i2.2_HQ_c5843/f1p54/2738,i4_HQ_c10072/f1p78/4113,i3_HQ_c5699/f1p13/3369,i6_HQ_c3092/f1p199/6100,i3_LQ_c14260/f1p3/3109,i4_HQ_c19439/f1p169…
		biological_process	GO:0009168	purine ribonucleoside monophosphate biosynthetic process	0.0005708	i5_LQ_c4609/f1p8/59,i3_HQ_c16329/f1p561/3053,i4_HQ_c1657/f1p202/4639,i4_HQ_c19439/f1p169/5003,i4_HQ_c1791/f1p1226/4347,i3_LQ_c10528/f1p0/3451,i2.0_HQ_c6407/f1p165/2624,i2.4_HQ_c8118/f1p1/2250,i3_HQ_c12959/f1p1/3952,i6_HQ_c3002/f1p416/6641,i3_LQ_c5904/f1p30/3307,i2.3_LQ_c3052/f1p5/2479,i1.1_HQ_c9812/f1p47/1235,i4_LQ_c10036/f1p10/4906,i1.0_HQ_c8288/f1p2/1736,i3_HQ_c2670/f1p4/3067,i2.0_LQ_c20682/f1p…
		biological_process	GO:0006818	hydrogen transport	0.00065661	i3_LQ_c2401/f1p86/3056,i2.0_HQ_c6407/f1p165/2624,i4_HQ_c19353/f1p9/4433,i2.4_HQ_c8118/f1p1/2250,i5_HQ_c299/f2p12/5713,i3_HQ_c16329/f1p561/3053,i4_HQ_c1657/f1p202/4639,i3_LQ_c11126/f1p3/3891,i2.4_HQ_c6263/f1p115/2788,i1.2_LQ_c12521/f1p9/1727,i5_HQ_c3343/f1p349/5090,i5_HQ_c546/f1p29/5452,i3_HQ_c2670/f1p4/3067,i4_HQ_c4679/f2p7/4092,i2.0_HQ_c8227/f1p4/2220,i3_LQ_c14260/f1p3/3109,i3_HQ_c6332/f1p15/288…
		biological_process	GO:0015992	proton transport	0.00065661	i3_LQ_c14260/f1p3/3109,i3_HQ_c6332/f1p15/2880,i2.0_HQ_c8227/f1p4/2220,i4_HQ_c4679/f2p7/4092,i3_HQ_c2670/f1p4/3067,i1.2_LQ_c12326/f1p4/1734,i3_LQ_c11759/f1p2/3260,i1.1_HQ_c10766/f1p4/1980,i6_HQ_c3002/f1p416/6641,i2.3_LQ_c3052/f1p5/2479,i4_HQ_c5700/f1p200/4966,i1.2_HQ_c12394/f1p2/1314,i2.0_HQ_c6407/f1p165/2624,i4_HQ_c19353/f1p9/4433,i2.4_HQ_c8118/f1p1/2250,i3_LQ_c2401/f1p86/3056,i2.4_HQ_c6263/f1p11…
		biological_process	GO:0032879	regulation of localization	0.00065883	i3_LQ_c10528/f1p0/3451,i3_HQ_c14370/f1p10/3346,i6_LQ_c402/f1p7/6332,i2.3_LQ_c8447/f1p5/2674,i3_LQ_c9306/f1p18/3080,i8_LQ_c880/f1p16/8353,i1.2_HQ_c3930/f1p5/1438,i1.3_LQ_c13180/f1p3/1392,i1.1_LQ_c8358/f1p4/1216,i1.2_HQ_c12394/f1p2/1314,i5_HQ_c7495/f1p9/5443,i3_HQ_c5825/f1p14/3152,i5_LQ_c1457/f1p5/5219
		biological_process	GO:0016477	cell migration	0.00094999	i1.3_LQ_c13180/f1p3/1392,i3_HQ_c5825/f1p14/3152,i5_LQ_c1457/f1p5/5219,i5_HQ_c7495/f1p9/5443,i1.2_HQ_c12394/f1p2/1314,i1.1_LQ_c8358/f1p4/1216,i2.3_LQ_c8447/f1p5/2674,i3_HQ_c14370/f1p10/3346,i3_LQ_c10528/f1p0/3451,i1.2_HQ_c3930/f1p5/1438,i8_LQ_c880/f1p16/8353,i3_LQ_c9306/f1p18/3080
		biological_process	GO:0030155	regulation of cell adhesion	0.00094999	i1.3_LQ_c13180/f1p3/1392,i1.2_HQ_c12394/f1p2/1314,i5_HQ_c7495/f1p9/5443,i3_HQ_c5825/f1p14/3152,i5_LQ_c1457/f1p5/5219,i1.1_LQ_c8358/f1p4/1216,i3_HQ_c14370/f1p10/3346,i2.3_LQ_c8447/f1p5/2674,i3_LQ_c10528/f1p0/3451,i1.2_HQ_c3930/f1p5/1438,i3_LQ_c9306/f1p18/3080,i8_LQ_c880/f1p16/8353
		biological_process	GO:0030334	regulation of cell migration	0.00094999	i3_LQ_c9306/f1p18/3080,i8_LQ_c880/f1p16/8353,i1.2_HQ_c3930/f1p5/1438,i3_LQ_c10528/f1p0/3451,i2.3_LQ_c8447/f1p5/2674,i3_HQ_c14370/f1p10/3346,i1.1_LQ_c8358/f1p4/1216,i3_HQ_c5825/f1p14/3152,i5_LQ_c1457/f1p5/5219,i5_HQ_c7495/f1p9/5443,i1.2_HQ_c12394/f1p2/1314,i1.3_LQ_c13180/f1p3/1392
		biological_process	GO:0045995	regulation of embryonic development	0.00094999	i1.2_HQ_c3930/f1p5/1438,i8_LQ_c880/f1p16/8353,i3_LQ_c9306/f1p18/3080,i2.3_LQ_c8447/f1p5/2674,i3_HQ_c14370/f1p10/3346,i3_LQ_c10528/f1p0/3451,i3_HQ_c5825/f1p14/3152,i5_LQ_c1457/f1p5/5219,i5_HQ_c7495/f1p9/5443,i1.2_HQ_c12394/f1p2/1314,i1.1_LQ_c8358/f1p4/1216,i1.3_LQ_c13180/f1p3/1392
		biological_process	GO:0051270	regulation of cellular component movement	0.00094999	i2.3_LQ_c8447/f1p5/2674,i3_HQ_c14370/f1p10/3346,i3_LQ_c10528/f1p0/3451,i1.2_HQ_c3930/f1p5/1438,i3_LQ_c9306/f1p18/3080,i8_LQ_c880/f1p16/8353,i1.3_LQ_c13180/f1p3/1392,i3_HQ_c5825/f1p14/3152,i5_LQ_c1457/f1p5/5219,i1.2_HQ_c12394/f1p2/1314,i5_HQ_c7495/f1p9/5443,i1.1_LQ_c8358/f1p4/1216
		biological_process	GO:2000145	regulation of cell motility	0.00094999	i3_LQ_c10528/f1p0/3451,i3_HQ_c14370/f1p10/3346,i2.3_LQ_c8447/f1p5/2674,i8_LQ_c880/f1p16/8353,i3_LQ_c9306/f1p18/3080,i1.2_HQ_c3930/f1p5/1438,i1.3_LQ_c13180/f1p3/1392,i1.1_LQ_c8358/f1p4/1216,i5_HQ_c7495/f1p9/5443,i1.2_HQ_c12394/f1p2/1314,i5_LQ_c1457/f1p5/5219,i3_HQ_c5825/f1p14/3152
		biological_process	GO:0019362	pyridine nucleotide metabolic process	0.00094999	i2.0_HQ_c3087/f1p39/2571,i1.0_HQ_c11787/f90p153/1438,i1.0_LQ_c7735/f1p1/1453,i2.1_HQ_c3080/f1p33/2839,i1.0_HQ_c15560/f3p101/1439,i2.4_HQ_c4521/f1p161/2305,i2.0_HQ_c5490/f1p19/2394,i4_HQ_c15664/f1p207/4276,i1.0_HQ_c11065/f1p8/1560,i2.1_HQ_c5495/f1p17/2208,i1.4_LQ_c4707/f1p16/1454,i2.2_HQ_c5756/f1p38/2934,i3_LQ_c3852/f1p22/3245,i2.2_HQ_c5803/f1p32/2143,i2.2_HQ_c5308/f1p218/2471,i1.2_HQ_c5550/f1p45/…
		biological_process	GO:0046496	nicotinamide nucleotide metabolic process	0.00094999	i1.3_HQ_c693/f4p84/1416,i2.4_HQ_c16497/f1p26/2338,i2.2_LQ_c9681/f1p1/2026,i4_LQ_c5299/f1p25/4115,i4_HQ_c8663/f1p336/4679,i2.1_HQ_c11481/f1p55/2312,i2.4_HQ_c11792/f1p58/2052,i2.1_HQ_c7873/f1p12/2171,i1.2_HQ_c5550/f1p45/1420,i2.2_HQ_c5308/f1p218/2471,i1.2_HQ_c9731/f1p5/1633,i3_HQ_c14093/f1p5/3320,i2.1_HQ_c5495/f1p17/2208,i1.4_LQ_c4707/f1p16/1454,i2.2_HQ_c5756/f1p38/2934,i3_LQ_c3852/f1p22/3245,i2.2_…
		biological_process	GO:0072524	pyridine-containing compound metabolic process	0.00096577	i4_HQ_c15664/f1p207/4276,i1.0_HQ_c11065/f1p8/1560,i2.0_HQ_c3087/f1p39/2571,i1.0_LQ_c7735/f1p1/1453,i1.0_HQ_c11787/f90p153/1438,i2.1_HQ_c3080/f1p33/2839,i1.0_HQ_c15560/f3p101/1439,i2.0_HQ_c5490/f1p19/2394,i2.4_HQ_c4521/f1p161/2305,i4_LQ_c5299/f1p25/4115,i2.2_LQ_c9681/f1p1/2026,i2.1_HQ_c7873/f1p12/2171,i2.1_HQ_c11481/f1p55/2312,i4_HQ_c8663/f1p336/4679,i2.4_HQ_c11792/f1p58/2052,i1.3_HQ_c693/f4p84/14…
		biological_process	GO:1902600	hydrogen ion transmembrane transport	0.0010527	i3_LQ_c5904/f1p30/3307,i1.1_HQ_c9812/f1p47/1235,i3_HQ_c5699/f1p13/3369,i6_HQ_c3092/f1p199/6100,i1.1_HQ_c10094/f1p3/1455,i4_HQ_c10072/f1p78/4113,i2.2_HQ_c5843/f1p54/2738,i4_LQ_c10036/f1p10/4906,i2.0_LQ_c20682/f1p5/3014,i1.3_LQ_c13505/f1p4/1676,i7_LQ_c1105/f1p2/7190,i2.4_HQ_c13695/f1p26/2779,i2.2_HQ_c12070/f1p11/2062,i5_LQ_c4609/f1p8/59,i4_HQ_c19439/f1p169/5003,i4_HQ_c1791/f1p1226/4347,i3_LQ_c10528…
		biological_process	GO:0071840	cellular component organization or biogenesis	0.0010651	i4_HQ_c6927/f8p272/4065,i3_LQ_c16822/f1p4/3383,i2.2_HQ_c868/f8p6/2554,i2.4_HQ_c16483/f1p2/2476,i3_HQ_c5467/f1p19/3204,i6_LQ_c3694/f1p0/6463,i2.4_HQ_c15731/f1p26/2218,i6_LQ_c767/f1p10/6113,i5_LQ_c6875/f1p0/5589,i4_HQ_c19353/f1p9/4433,i5_LQ_c424/f1p0/5671,i2.0_LQ_c21798/f39p138/2253,i4_HQ_c8993/f1p88/4652,i1.2_HQ_c12394/f1p2/1314,i2.0_HQ_c4653/f1p24/2011,i3_LQ_c7855/f1p9/3393,i7_HQ_c47/f1p67/7564,i…
		biological_process	GO:0051304	chromosome separation	0.0011207	i3_LQ_c10528/f1p0/3451,i4_HQ_c19362/f1p20/4793,i2.2_HQ_c5061/f1p20/2564,i2.4_HQ_c13695/f1p26/2779,i2.4_HQ_c2813/f1p1/2059,i2.0_LQ_c8136/f1p5/2339,i4_HQ_c3032/f1p26/5095,i2.0_HQ_c5716/f1p8/2951,i2.2_HQ_c8224/f1p19/2521,i3_HQ_c6332/f1p15/2880,i2.4_HQ_c19455/f1p6/2767,i1.0_HQ_c10287/f1p0/1705,i2.2_HQ_c6563/f1p24/2889,i3_LQ_c9306/f1p18/3080,i1.3_LQ_c13180/f1p3/1392,i2.0_HQ_c11814/f1p86/2858,i5_HQ_c92…
		biological_process	GO:1901566	organonitrogen compound biosynthetic process	0.0011668	i2.2_HQ_c5843/f1p54/2738,i1.3_HQ_c2181/f2p4/1637,i3_HQ_c5699/f1p13/3369,i4_LQ_c15921/f1p9/4152,i1.3_LQ_c13505/f1p4/1676,i3_HQ_c14850/f1p5/3115,i1.3_HQ_c10128/f1p0/1952,i2.0_LQ_c20682/f1p5/3014,i1.0_HQ_c8288/f1p2/1736,i2.3_HQ_c8510/f1p42/2687,i3_HQ_c10771/f1p2/3307,i1.0_HQ_c1933/f2p13/1760,i2.0_LQ_c6451/f1p2/3203,i4_HQ_c6219/f1p31/4693,i2.1_HQ_c9707/f1p40/2390,i2.4_HQ_c18348/f1p32/2080,i3_HQ_c1160…
		biological_process	GO:2000026	regulation of multicellular organismal development	0.0012025	i8_LQ_c880/f1p16/8353,i3_LQ_c9306/f1p18/3080,i1.2_HQ_c3930/f1p5/1438,i3_LQ_c10528/f1p0/3451,i2.3_LQ_c8447/f1p5/2674,i3_HQ_c14370/f1p10/3346,i1.1_LQ_c8358/f1p4/1216,i3_HQ_c5825/f1p14/3152,i5_LQ_c1457/f1p5/5219,i1.2_HQ_c12394/f1p2/1314,i5_HQ_c7495/f1p9/5443,i1.3_LQ_c13180/f1p3/1392
		biological_process	GO:0019882	antigen processing and presentation	0.0012666	i2.2_HQ_c6495/f1p0/2190,i1.2_HQ_c1241/f6p16/1867,i1.1_HQ_c588/f10p13/1417,i1.3_HQ_c431/f11p19/1403,i1.4_LQ_c5549/f1p11/1901,i1.0_LQ_c9696/f1p30/1597,i1.2_LQ_c11394/f1p3/1428,i1.1_HQ_c8522/f1p43/1426,i1.4_LQ_c9945/f1p12/1671,i1.1_HQ_c13872/f1p4/1845,i1.2_LQ_c9043/f1p4/1499,i1.1_HQ_c6767/f1p16/1512,i1.1_HQ_c9320/f1p13/1410,i1.3_LQ_c12831/f1p5/1516,i1.1_HQ_c11741/f3p82/1452,i3_HQ_c778/f3p8/3944,i1.4…
		biological_process	GO:0040011	locomotion	0.0014268	i1.2_HQ_c12394/f1p2/1314,i2.0_HQ_c4653/f1p24/2011,i1.1_HQ_c10766/f1p4/1980,i4_HQ_c1806/f1p3/4039,i1.2_LQ_c12326/f1p4/1734,i1.3_LQ_c13180/f1p3/1392,i5_HQ_c927/f1p41/5320,i2.4_HQ_c422/f47p77/2309,i8_LQ_c880/f1p16/8353,i1.4_LQ_c6305/f1p2/1922,i1.4_HQ_c2700/f1p1/1354,i3_HQ_c6332/f1p15/2880,i2.4_HQ_c19455/f1p6/2767,i2.0_LQ_c8136/f1p5/2339,i5_LQ_c1457/f1p5/5219,i1.1_LQ_c7805/f1p8/1986,i1.0_HQ_c7668/f1p…
		biological_process	GO:0006733	oxidoreduction coenzyme metabolic process	0.001535	i2.0_HQ_c3087/f1p39/2571,i1.0_LQ_c7735/f1p1/1453,i1.0_HQ_c11787/f90p153/1438,i2.1_HQ_c3080/f1p33/2839,i1.0_HQ_c15560/f3p101/1439,i2.0_HQ_c5490/f1p19/2394,i2.4_HQ_c4521/f1p161/2305,i4_HQ_c15664/f1p207/4276,i1.0_HQ_c11065/f1p8/1560,i2.2_HQ_c5756/f1p38/2934,i2.1_HQ_c5495/f1p17/2208,i1.4_LQ_c4707/f1p16/1454,i3_LQ_c3852/f1p22/3245,i2.2_HQ_c5803/f1p32/2143,i1.2_HQ_c5550/f1p45/1420,i2.2_HQ_c5308/f1p218/…
		biological_process	GO:0009790	embryo development	0.001754	i3_HQ_c14370/f1p10/3346,i2.3_LQ_c8447/f1p5/2674,i3_LQ_c10528/f1p0/3451,i1.2_HQ_c3930/f1p5/1438,i3_LQ_c9306/f1p18/3080,i8_LQ_c880/f1p16/8353,i1.3_LQ_c13180/f1p3/1392,i5_HQ_c7495/f1p9/5443,i1.2_HQ_c12394/f1p2/1314,i3_HQ_c5825/f1p14/3152,i5_LQ_c1457/f1p5/5219,i1.1_LQ_c8358/f1p4/1216
		biological_process	GO:0031329	regulation of cellular catabolic process	0.0018416	i2.0_HQ_c5716/f1p8/2951,i2.0_LQ_c8136/f1p5/2339,i2.4_HQ_c15731/f1p26/2218,i1.2_LQ_c12521/f1p9/1727,i5_LQ_c3065/f1p3/5160,i4_HQ_c19353/f1p9/4433,i3_HQ_c15226/f1p21/3039,i4_HQ_c1806/f1p3/4039,i2.1_HQ_c10664/f1p18/2384,i1.2_HQ_c12394/f1p2/1314,i5_HQ_c927/f1p41/5320,i1.2_LQ_c12326/f1p4/1734,i2.3_HQ_c7676/f1p0/2412,i3_LQ_c11759/f1p2/3260,i1.3_LQ_c13180/f1p3/1392,i2.4_HQ_c19455/f1p6/2767,i3_HQ_c6332/f1…
		biological_process	GO:0040012	regulation of locomotion	0.0019128	i1.3_LQ_c13180/f1p3/1392,i1.1_LQ_c8358/f1p4/1216,i1.2_HQ_c12394/f1p2/1314,i5_HQ_c7495/f1p9/5443,i3_HQ_c5825/f1p14/3152,i5_LQ_c1457/f1p5/5219,i3_LQ_c10528/f1p0/3451,i3_HQ_c14370/f1p10/3346,i2.3_LQ_c8447/f1p5/2674,i8_LQ_c880/f1p16/8353,i3_LQ_c9306/f1p18/3080,i1.2_HQ_c3930/f1p5/1438
		biological_process	GO:0009894	regulation of catabolic process	0.0019128	i3_LQ_c11759/f1p2/3260,i2.3_HQ_c7676/f1p0/2412,i1.2_LQ_c12326/f1p4/1734,i1.3_LQ_c13180/f1p3/1392,i5_HQ_c927/f1p41/5320,i1.2_HQ_c12394/f1p2/1314,i3_HQ_c15226/f1p21/3039,i4_HQ_c1806/f1p3/4039,i2.1_HQ_c10664/f1p18/2384,i3_HQ_c6332/f1p15/2880,i2.4_HQ_c19455/f1p6/2767,i5_LQ_c3065/f1p3/5160,i1.2_LQ_c12521/f1p9/1727,i2.4_HQ_c15731/f1p26/2218,i2.0_LQ_c8136/f1p5/2339,i2.0_HQ_c5716/f1p8/2951,i4_HQ_c19353/f…
		biological_process	GO:0006073	cellular glucan metabolic process	0.0019128	i3_HQ_c416/f7p10/3565,i3_LQ_c4811/f1p1/3188,i3_HQ_c11569/f1p9/3144,i3_LQ_c4198/f1p1/3633,i2.2_HQ_c14383/f1p9/2360,i3_HQ_c1363/f2p2/3520,i6_HQ_c985/f1p12/6287,i4_HQ_c4539/f1p1/4186
		biological_process	GO:0044042	glucan metabolic process	0.0019128	i3_HQ_c416/f7p10/3565,i3_LQ_c4811/f1p1/3188,i3_HQ_c11569/f1p9/3144,i3_HQ_c1363/f2p2/3520,i6_HQ_c985/f1p12/6287,i4_HQ_c4539/f1p1/4186,i3_LQ_c4198/f1p1/3633,i2.2_HQ_c14383/f1p9/2360
		biological_process	GO:0016043	cellular component organization	0.0019566	i1.4_HQ_c14445/f1p3/1333,i3_HQ_c14816/f1p26/3311,i2.4_HQ_c13695/f1p26/2779,i2.2_HQ_c2167/f2p4/2131,i4_HQ_c1283/f1p500/4605,i6_HQ_c653/f1p53/6545,i3_LQ_c10528/f1p0/3451,i2.2_HQ_c2914/f1p23/2155,i4_LQ_c1182/f1p2/4185,i4_LQ_c10221/f1p12/4833,i2.0_HQ_c18895/f1p1/2237,i5_HQ_c2534/f1p15/5425,i4_HQ_c9795/f1p18/4925,i1.4_HQ_c13421/f1p3/1709,i2.0_HQ_c5499/f1p21/2190,i6_LQ_c1178/f1p12/6047,i1.0_HQ_c8596/f1…
		biological_process	GO:0009056	catabolic process	0.0020231	i1.2_LQ_c12326/f1p4/1734,i3_LQ_c11759/f1p2/3260,i2.0_HQ_c2167/f2p10/2446,i3_HQ_c1395/f2p82/4010,i1.2_HQ_c12394/f1p2/1314,i2.0_HQ_c4653/f1p24/2011,i2.0_HQ_c3087/f1p39/2571,i1.0_LQ_c7735/f1p1/1453,i2.1_HQ_c10664/f1p18/2384,i3_HQ_c6332/f1p15/2880,i2.4_HQ_c21223/f1p7/2655,i1.2_LQ_c12521/f1p9/1727,i5_LQ_c3065/f1p3/5160,i2.4_HQ_c15731/f1p26/2218,i3_HQ_c251/f3p10/3568,i3_LQ_c3411/f1p5/3184,i2.0_HQ_c5716…
		biological_process	GO:0030162	regulation of proteolysis	0.0021054	i2.4_HQ_c13695/f1p26/2779,i2.4_HQ_c2813/f1p1/2059,i4_HQ_c3032/f1p26/5095,i2.0_HQ_c5716/f1p8/2951,i2.0_HQ_c3121/f1p10/2691,i2.0_LQ_c8136/f1p5/2339,i3_LQ_c10528/f1p0/3451,i4_HQ_c19362/f1p20/4793,i5_HQ_c927/f1p41/5320,i2.0_HQ_c11814/f1p86/2858,i1.3_LQ_c13180/f1p3/1392,i2.1_HQ_c10664/f1p18/2384,i3_HQ_c13107/f1p18/3995,i2.4_HQ_c19455/f1p6/2767,i1.0_HQ_c10287/f1p0/1705,i3_HQ_c6332/f1p15/2880,i3_LQ_c930…
		biological_process	GO:1902582	single-organism intracellular transport	0.0021885	i2.0_HQ_c8227/f1p4/2220,i2.4_HQ_c21223/f1p7/2655,i3_HQ_c4478/f1p4/3031,i2.4_HQ_c19455/f1p6/2767,i3_HQ_c13269/f1p17/3080,i1.4_LQ_c6305/f1p2/1922,i3_HQ_c6332/f1p15/2880,i4_LQ_c5947/f1p2/4840,i4_HQ_c1806/f1p3/4039,i3_HQ_c15226/f1p21/3039,i1.1_HQ_c10766/f1p4/1980,i2.0_HQ_c4653/f1p24/2011,i3_LQ_c9908/f1p1/3042,i5_HQ_c927/f1p41/5320,i1.1_HQ_c15080/f1p0/1703,i6_LQ_c767/f1p10/6113,i1.0_HQ_c7668/f1p29/194…
		biological_process	GO:0006122	mitochondrial electron transport, ubiquinol to cytochrome c	0.002377	i2.4_LQ_c11443/f1p0/2185,i2.3_LQ_c7547/f1p7/2494,i2.3_HQ_c1347/f3p10/2942,i2.4_HQ_c17138/f1p8/2941
		biological_process	GO:0051239	regulation of multicellular organismal process	0.002377	i8_LQ_c880/f1p16/8353,i3_LQ_c9306/f1p18/3080,i1.2_HQ_c3930/f1p5/1438,i3_LQ_c10528/f1p0/3451,i2.3_LQ_c8447/f1p5/2674,i3_HQ_c14370/f1p10/3346,i1.1_LQ_c8358/f1p4/1216,i3_HQ_c5825/f1p14/3152,i5_LQ_c1457/f1p5/5219,i1.2_HQ_c12394/f1p2/1314,i5_HQ_c7495/f1p9/5443,i1.3_LQ_c13180/f1p3/1392
		biological_process	GO:0065004	protein-DNA complex assembly	0.0026588	i6_HQ_c1312/f1p6/6052,i1.2_HQ_c1738/f4p7/1721,i1.4_HQ_c13421/f1p3/1709,i2.0_HQ_c4653/f1p24/2011,i3_HQ_c287/f12p13/3307,i1.4_HQ_c9669/f1p26/1639,i5_LQ_c4646/f1p17/5857,i2.4_HQ_c422/f47p77/2309,i2.4_HQ_c15731/f1p26/2218,i4_HQ_c14539/f1p6/4808,i2.3_HQ_c8388/f1p50/2447,i4_HQ_c15859/f1p96/4179,i4_LQ_c1182/f1p2/4185,i2.3_LQ_c8447/f1p5/2674,i5_HQ_c2440/f1p23/5114,i5_LQ_c6020/f1p7/59,i2.0_LQ_c6451/f1p2/3…
		biological_process	GO:0071824	protein-DNA complex subunit organization	0.0026588	i4_HQ_c15859/f1p96/4179,i2.3_HQ_c8388/f1p50/2447,i4_HQ_c14539/f1p6/4808,i2.4_HQ_c15731/f1p26/2218,i3_LQ_c8774/f1p5/3195,i1.0_HQ_c7668/f1p29/1945,i5_LQ_c6020/f1p7/59,i5_HQ_c2440/f1p23/5114,i2.0_LQ_c6451/f1p2/3203,i4_LQ_c1182/f1p2/4185,i2.3_LQ_c8447/f1p5/2674,i4_LQ_c11610/f1p15/4457,i1.1_HQ_c13726/f1p2/1642,i1.4_HQ_c9489/f1p11/1677,i3_LQ_c10528/f1p0/3451,i2.0_HQ_c4653/f1p24/2011,i6_HQ_c1312/f1p6/60…
		biological_process	GO:0005980	glycogen catabolic process	0.0026929	i4_HQ_c4539/f1p1/4186,i3_HQ_c1363/f2p2/3520,i6_HQ_c985/f1p12/6287,i3_LQ_c4811/f1p1/3188
		biological_process	GO:0015774	polysaccharide transport	0.00281	i1.3_HQ_c7464/f1p5/1524,i2.3_LQ_c3255/f1p77/2160,i2.2_HQ_c20751/f1p27/2323,i2.2_HQ_c4117/f1p75/2260,i2.0_HQ_c8074/f1p76/2230
		biological_process	GO:0033037	polysaccharide localization	0.00281	i2.0_HQ_c8074/f1p76/2230,i2.2_HQ_c20751/f1p27/2323,i2.2_HQ_c4117/f1p75/2260,i2.3_LQ_c3255/f1p77/2160,i1.3_HQ_c7464/f1p5/1524
		biological_process	GO:0044711	single-organism biosynthetic process	0.0031931	i3_HQ_c11608/f1p9/3289,i3_HQ_c14093/f1p5/3320,i6_LQ_c3084/f1p21/6135,i4_HQ_c16866/f1p15/4940,i2.2_HQ_c1256/f6p17/2674,i3_HQ_c126/f23p25/3601,i2.0_HQ_c3890/f1p4/2351,i4_HQ_c11604/f1p106/4237,i2.3_LQ_c11141/f1p18/2429,i2.1_HQ_c9707/f1p40/2390,i2.0_HQ_c17831/f1p62/2337,i3_HQ_c12959/f1p1/3952,i2.3_HQ_c1646/f2p14/2339,i2.2_HQ_c14383/f1p9/2360,i4_HQ_c6219/f1p31/4693,i4_LQ_c5299/f1p25/4115,i3_HQ_c10771/…
		biological_process	GO:0042451	purine nucleoside biosynthetic process	0.0032242	i6_HQ_c3002/f1p416/6641,i3_LQ_c5904/f1p30/3307,i2.3_LQ_c3052/f1p5/2479,i1.1_HQ_c9812/f1p47/1235,i4_LQ_c10036/f1p10/4906,i3_HQ_c2670/f1p4/3067,i1.0_HQ_c8288/f1p2/1736,i2.0_LQ_c20682/f1p5/3014,i1.3_LQ_c13505/f1p4/1676,i7_LQ_c1105/f1p2/7190,i3_LQ_c14260/f1p3/3109,i6_HQ_c3092/f1p199/6100,i3_HQ_c5699/f1p13/3369,i4_HQ_c10072/f1p78/4113,i3_HQ_c6332/f1p15/2880,i2.2_HQ_c5843/f1p54/2738,i5_LQ_c4609/f1p8/59…
		biological_process	GO:0046129	purine ribonucleoside biosynthetic process	0.0032242	i1.1_HQ_c9812/f1p47/1235,i2.3_LQ_c3052/f1p5/2479,i6_HQ_c3002/f1p416/6641,i3_LQ_c5904/f1p30/3307,i7_LQ_c1105/f1p2/7190,i1.3_LQ_c13505/f1p4/1676,i2.0_LQ_c20682/f1p5/3014,i4_LQ_c10036/f1p10/4906,i3_HQ_c2670/f1p4/3067,i1.0_HQ_c8288/f1p2/1736,i2.2_HQ_c5843/f1p54/2738,i3_HQ_c6332/f1p15/2880,i4_HQ_c10072/f1p78/4113,i6_HQ_c3092/f1p199/6100,i3_HQ_c5699/f1p13/3369,i3_LQ_c14260/f1p3/3109,i4_HQ_c19439/f1p169…
		biological_process	GO:0009156	ribonucleoside monophosphate biosynthetic process	0.0032445	i4_HQ_c1657/f1p202/4639,i5_LQ_c4609/f1p8/59,i3_HQ_c16329/f1p561/3053,i4_HQ_c19439/f1p169/5003,i3_LQ_c10528/f1p0/3451,i4_HQ_c1791/f1p1226/4347,i2.0_HQ_c6407/f1p165/2624,i3_HQ_c12959/f1p1/3952,i2.4_HQ_c8118/f1p1/2250,i6_HQ_c3002/f1p416/6641,i3_LQ_c5904/f1p30/3307,i2.3_LQ_c3052/f1p5/2479,i1.1_HQ_c9812/f1p47/1235,i3_HQ_c2670/f1p4/3067,i4_LQ_c10036/f1p10/4906,i1.0_HQ_c8288/f1p2/1736,i2.0_LQ_c20682/f1p…
		biological_process	GO:0032268	regulation of cellular protein metabolic process	0.003273	i3_HQ_c6332/f1p15/2880,i1.0_HQ_c10287/f1p0/1705,i2.4_HQ_c19455/f1p6/2767,i2.2_HQ_c6563/f1p24/2889,i3_LQ_c9306/f1p18/3080,i1.3_LQ_c13180/f1p3/1392,i5_HQ_c927/f1p41/5320,i2.0_HQ_c11814/f1p86/2858,i5_HQ_c4787/f1p82/6013,i3_HQ_c13107/f1p18/3995,i2.1_HQ_c10664/f1p18/2384,i1.4_LQ_c15135/f1p2/1428,i3_LQ_c10528/f1p0/3451,i4_HQ_c19362/f1p20/4793,i2.4_HQ_c2813/f1p1/2059,i2.4_HQ_c13695/f1p26/2779,i3_HQ_c131…
		biological_process	GO:0009124	nucleoside monophosphate biosynthetic process	0.003273	i4_HQ_c19439/f1p169/5003,i3_HQ_c16329/f1p561/3053,i5_LQ_c4609/f1p8/59,i4_HQ_c1657/f1p202/4639,i2.0_HQ_c6407/f1p165/2624,i3_HQ_c12959/f1p1/3952,i2.4_HQ_c8118/f1p1/2250,i4_HQ_c1791/f1p1226/4347,i3_LQ_c10528/f1p0/3451,i2.3_LQ_c3052/f1p5/2479,i1.1_HQ_c9812/f1p47/1235,i3_LQ_c5904/f1p30/3307,i6_HQ_c3002/f1p416/6641,i4_HQ_c10072/f1p78/4113,i3_HQ_c6332/f1p15/2880,i2.2_HQ_c5843/f1p54/2738,i3_LQ_c14260/f1p…
		biological_process	GO:0007091	metaphase/anaphase transition of mitotic cell cycle	0.003273	i2.0_HQ_c5716/f1p8/2951,i4_HQ_c3032/f1p26/5095,i2.0_LQ_c8136/f1p5/2339,i2.4_HQ_c2813/f1p1/2059,i2.4_HQ_c13695/f1p26/2779,i4_HQ_c19362/f1p20/4793,i3_LQ_c10528/f1p0/3451,i2.1_HQ_c10664/f1p18/2384,i3_HQ_c13107/f1p18/3995,i2.0_HQ_c11814/f1p86/2858,i5_HQ_c927/f1p41/5320,i1.3_LQ_c13180/f1p3/1392,i3_LQ_c9306/f1p18/3080,i2.2_HQ_c6563/f1p24/2889,i1.0_HQ_c10287/f1p0/1705,i2.4_HQ_c19455/f1p6/2767,i3_HQ_c633…
		biological_process	GO:0010965	regulation of mitotic sister chromatid separation	0.003273	i3_LQ_c9306/f1p18/3080,i2.2_HQ_c6563/f1p24/2889,i1.0_HQ_c10287/f1p0/1705,i2.4_HQ_c19455/f1p6/2767,i3_HQ_c6332/f1p15/2880,i2.1_HQ_c10664/f1p18/2384,i3_HQ_c13107/f1p18/3995,i5_HQ_c927/f1p41/5320,i2.0_HQ_c11814/f1p86/2858,i1.3_LQ_c13180/f1p3/1392,i4_HQ_c19362/f1p20/4793,i3_LQ_c10528/f1p0/3451,i4_HQ_c3032/f1p26/5095,i2.0_HQ_c5716/f1p8/2951,i2.0_LQ_c8136/f1p5/2339,i2.4_HQ_c2813/f1p1/2059,i2.4_HQ_c1369…
		biological_process	GO:0030071	regulation of mitotic metaphase/anaphase transition	0.003273	i5_HQ_c927/f1p41/5320,i2.0_HQ_c11814/f1p86/2858,i1.3_LQ_c13180/f1p3/1392,i2.1_HQ_c10664/f1p18/2384,i3_HQ_c13107/f1p18/3995,i2.4_HQ_c19455/f1p6/2767,i1.0_HQ_c10287/f1p0/1705,i3_HQ_c6332/f1p15/2880,i3_LQ_c9306/f1p18/3080,i2.2_HQ_c6563/f1p24/2889,i2.4_HQ_c13695/f1p26/2779,i2.4_HQ_c2813/f1p1/2059,i4_HQ_c3032/f1p26/5095,i2.0_HQ_c5716/f1p8/2951,i2.0_LQ_c8136/f1p5/2339,i3_LQ_c10528/f1p0/3451,i4_HQ_c1936…
		biological_process	GO:0031145	anaphase-promoting complex-dependent proteasomal ubiquitin-dependent protein catabolic process	0.003273	i5_HQ_c927/f1p41/5320,i2.0_HQ_c11814/f1p86/2858,i1.3_LQ_c13180/f1p3/1392,i2.1_HQ_c10664/f1p18/2384,i3_HQ_c13107/f1p18/3995,i2.4_HQ_c19455/f1p6/2767,i1.0_HQ_c10287/f1p0/1705,i3_HQ_c6332/f1p15/2880,i3_LQ_c9306/f1p18/3080,i2.2_HQ_c6563/f1p24/2889,i2.4_HQ_c13695/f1p26/2779,i2.4_HQ_c2813/f1p1/2059,i2.0_HQ_c5716/f1p8/2951,i4_HQ_c3032/f1p26/5095,i2.0_LQ_c8136/f1p5/2339,i3_LQ_c10528/f1p0/3451,i4_HQ_c1936…
		biological_process	GO:0032434	regulation of proteasomal ubiquitin-dependent protein catabolic process	0.003273	i1.0_HQ_c10287/f1p0/1705,i2.4_HQ_c19455/f1p6/2767,i3_HQ_c6332/f1p15/2880,i3_LQ_c9306/f1p18/3080,i2.2_HQ_c6563/f1p24/2889,i2.0_HQ_c11814/f1p86/2858,i5_HQ_c927/f1p41/5320,i1.3_LQ_c13180/f1p3/1392,i2.1_HQ_c10664/f1p18/2384,i3_HQ_c13107/f1p18/3995,i3_LQ_c10528/f1p0/3451,i4_HQ_c19362/f1p20/4793,i2.4_HQ_c13695/f1p26/2779,i2.4_HQ_c2813/f1p1/2059,i4_HQ_c3032/f1p26/5095,i2.0_HQ_c5716/f1p8/2951,i2.0_LQ_c81…
		biological_process	GO:0033044	regulation of chromosome organization	0.003273	i2.4_HQ_c13695/f1p26/2779,i2.4_HQ_c2813/f1p1/2059,i2.0_HQ_c5716/f1p8/2951,i4_HQ_c3032/f1p26/5095,i2.0_LQ_c8136/f1p5/2339,i3_LQ_c10528/f1p0/3451,i4_HQ_c19362/f1p20/4793,i5_HQ_c927/f1p41/5320,i2.0_HQ_c11814/f1p86/2858,i1.3_LQ_c13180/f1p3/1392,i2.1_HQ_c10664/f1p18/2384,i3_HQ_c13107/f1p18/3995,i2.4_HQ_c19455/f1p6/2767,i1.0_HQ_c10287/f1p0/1705,i3_HQ_c6332/f1p15/2880,i3_LQ_c9306/f1p18/3080,i2.2_HQ_c656…
		biological_process	GO:0033045	regulation of sister chromatid segregation	0.003273	i2.4_HQ_c13695/f1p26/2779,i2.4_HQ_c2813/f1p1/2059,i2.0_HQ_c5716/f1p8/2951,i4_HQ_c3032/f1p26/5095,i2.0_LQ_c8136/f1p5/2339,i3_LQ_c10528/f1p0/3451,i4_HQ_c19362/f1p20/4793,i5_HQ_c927/f1p41/5320,i2.0_HQ_c11814/f1p86/2858,i1.3_LQ_c13180/f1p3/1392,i2.1_HQ_c10664/f1p18/2384,i3_HQ_c13107/f1p18/3995,i1.0_HQ_c10287/f1p0/1705,i2.4_HQ_c19455/f1p6/2767,i3_HQ_c6332/f1p15/2880,i3_LQ_c9306/f1p18/3080,i2.2_HQ_c656…
		biological_process	GO:0033047	regulation of mitotic sister chromatid segregation	0.003273	i2.0_LQ_c8136/f1p5/2339,i4_HQ_c3032/f1p26/5095,i2.0_HQ_c5716/f1p8/2951,i2.4_HQ_c2813/f1p1/2059,i2.4_HQ_c13695/f1p26/2779,i4_HQ_c19362/f1p20/4793,i3_LQ_c10528/f1p0/3451,i3_HQ_c13107/f1p18/3995,i2.1_HQ_c10664/f1p18/2384,i1.3_LQ_c13180/f1p3/1392,i2.0_HQ_c11814/f1p86/2858,i5_HQ_c927/f1p41/5320,i2.2_HQ_c6563/f1p24/2889,i3_LQ_c9306/f1p18/3080,i3_HQ_c6332/f1p15/2880,i1.0_HQ_c10287/f1p0/1705,i2.4_HQ_c194…
		biological_process	GO:0044784	metaphase/anaphase transition of cell cycle	0.003273	i2.4_HQ_c13695/f1p26/2779,i2.4_HQ_c2813/f1p1/2059,i2.0_LQ_c8136/f1p5/2339,i2.0_HQ_c5716/f1p8/2951,i4_HQ_c3032/f1p26/5095,i3_LQ_c10528/f1p0/3451,i4_HQ_c19362/f1p20/4793,i1.3_LQ_c13180/f1p3/1392,i5_HQ_c927/f1p41/5320,i2.0_HQ_c11814/f1p86/2858,i3_HQ_c13107/f1p18/3995,i2.1_HQ_c10664/f1p18/2384,i3_HQ_c6332/f1p15/2880,i1.0_HQ_c10287/f1p0/1705,i2.4_HQ_c19455/f1p6/2767,i2.2_HQ_c6563/f1p24/2889,i3_LQ_c930…
		biological_process	GO:0051306	mitotic sister chromatid separation	0.003273	i1.0_HQ_c10287/f1p0/1705,i2.4_HQ_c19455/f1p6/2767,i3_HQ_c6332/f1p15/2880,i3_LQ_c9306/f1p18/3080,i2.2_HQ_c6563/f1p24/2889,i2.0_HQ_c11814/f1p86/2858,i5_HQ_c927/f1p41/5320,i1.3_LQ_c13180/f1p3/1392,i2.1_HQ_c10664/f1p18/2384,i3_HQ_c13107/f1p18/3995,i3_LQ_c10528/f1p0/3451,i4_HQ_c19362/f1p20/4793,i2.4_HQ_c2813/f1p1/2059,i2.4_HQ_c13695/f1p26/2779,i4_HQ_c3032/f1p26/5095,i2.0_HQ_c5716/f1p8/2951,i2.0_LQ_c81…
		biological_process	GO:0051983	regulation of chromosome segregation	0.003273	i2.0_HQ_c11814/f1p86/2858,i5_HQ_c927/f1p41/5320,i1.3_LQ_c13180/f1p3/1392,i2.1_HQ_c10664/f1p18/2384,i3_HQ_c13107/f1p18/3995,i1.0_HQ_c10287/f1p0/1705,i2.4_HQ_c19455/f1p6/2767,i3_HQ_c6332/f1p15/2880,i3_LQ_c9306/f1p18/3080,i2.2_HQ_c6563/f1p24/2889,i2.4_HQ_c2813/f1p1/2059,i2.4_HQ_c13695/f1p26/2779,i4_HQ_c3032/f1p26/5095,i2.0_HQ_c5716/f1p8/2951,i2.0_LQ_c8136/f1p5/2339,i3_LQ_c10528/f1p0/3451,i4_HQ_c1936…
		biological_process	GO:0061136	regulation of proteasomal protein catabolic process	0.003273	i2.0_HQ_c5716/f1p8/2951,i4_HQ_c3032/f1p26/5095,i2.0_LQ_c8136/f1p5/2339,i2.4_HQ_c2813/f1p1/2059,i2.4_HQ_c13695/f1p26/2779,i4_HQ_c19362/f1p20/4793,i3_LQ_c10528/f1p0/3451,i2.1_HQ_c10664/f1p18/2384,i3_HQ_c13107/f1p18/3995,i2.0_HQ_c11814/f1p86/2858,i5_HQ_c927/f1p41/5320,i1.3_LQ_c13180/f1p3/1392,i3_LQ_c9306/f1p18/3080,i2.2_HQ_c6563/f1p24/2889,i1.0_HQ_c10287/f1p0/1705,i2.4_HQ_c19455/f1p6/2767,i3_HQ_c633…
		biological_process	GO:1902099	regulation of metaphase/anaphase transition of cell cycle	0.003273	i2.1_HQ_c10664/f1p18/2384,i3_HQ_c13107/f1p18/3995,i5_HQ_c927/f1p41/5320,i2.0_HQ_c11814/f1p86/2858,i1.3_LQ_c13180/f1p3/1392,i3_LQ_c9306/f1p18/3080,i2.2_HQ_c6563/f1p24/2889,i1.0_HQ_c10287/f1p0/1705,i2.4_HQ_c19455/f1p6/2767,i3_HQ_c6332/f1p15/2880,i4_HQ_c3032/f1p26/5095,i2.0_HQ_c5716/f1p8/2951,i2.0_LQ_c8136/f1p5/2339,i2.4_HQ_c13695/f1p26/2779,i2.4_HQ_c2813/f1p1/2059,i4_HQ_c19362/f1p20/4793,i3_LQ_c105…
		biological_process	GO:1903050	regulation of proteolysis involved in cellular protein catabolic process	0.003273	i2.4_HQ_c13695/f1p26/2779,i2.4_HQ_c2813/f1p1/2059,i2.0_LQ_c8136/f1p5/2339,i4_HQ_c3032/f1p26/5095,i2.0_HQ_c5716/f1p8/2951,i3_LQ_c10528/f1p0/3451,i4_HQ_c19362/f1p20/4793,i1.3_LQ_c13180/f1p3/1392,i5_HQ_c927/f1p41/5320,i2.0_HQ_c11814/f1p86/2858,i3_HQ_c13107/f1p18/3995,i2.1_HQ_c10664/f1p18/2384,i3_HQ_c6332/f1p15/2880,i2.4_HQ_c19455/f1p6/2767,i1.0_HQ_c10287/f1p0/1705,i2.2_HQ_c6563/f1p24/2889,i3_LQ_c930…
		biological_process	GO:1903362	regulation of cellular protein catabolic process	0.003273	i3_LQ_c9306/f1p18/3080,i2.2_HQ_c6563/f1p24/2889,i1.0_HQ_c10287/f1p0/1705,i2.4_HQ_c19455/f1p6/2767,i3_HQ_c6332/f1p15/2880,i2.1_HQ_c10664/f1p18/2384,i3_HQ_c13107/f1p18/3995,i2.0_HQ_c11814/f1p86/2858,i5_HQ_c927/f1p41/5320,i1.3_LQ_c13180/f1p3/1392,i4_HQ_c19362/f1p20/4793,i3_LQ_c10528/f1p0/3451,i2.0_HQ_c5716/f1p8/2951,i4_HQ_c3032/f1p26/5095,i2.0_LQ_c8136/f1p5/2339,i2.4_HQ_c13695/f1p26/2779,i2.4_HQ_c28…
		biological_process	GO:0051246	regulation of protein metabolic process	0.0032945	i3_HQ_c6332/f1p15/2880,i2.4_HQ_c19455/f1p6/2767,i1.0_HQ_c10287/f1p0/1705,i2.2_HQ_c6563/f1p24/2889,i3_LQ_c9306/f1p18/3080,i1.3_LQ_c13180/f1p3/1392,i2.0_HQ_c11814/f1p86/2858,i5_HQ_c927/f1p41/5320,i3_HQ_c13107/f1p18/3995,i5_HQ_c4787/f1p82/6013,i2.1_HQ_c10664/f1p18/2384,i1.4_LQ_c15135/f1p2/1428,i3_LQ_c10528/f1p0/3451,i4_HQ_c19362/f1p20/4793,i2.4_HQ_c13695/f1p26/2779,i2.4_HQ_c2813/f1p1/2059,i2.0_LQ_c8…
		biological_process	GO:0000070	mitotic sister chromatid segregation	0.0034601	i3_LQ_c10528/f1p0/3451,i4_HQ_c19362/f1p20/4793,i2.4_HQ_c13695/f1p26/2779,i2.4_HQ_c2813/f1p1/2059,i2.0_LQ_c8136/f1p5/2339,i4_HQ_c3032/f1p26/5095,i2.0_HQ_c5716/f1p8/2951,i3_HQ_c6332/f1p15/2880,i3_HQ_c15708/f1p12/3288,i2.4_HQ_c19455/f1p6/2767,i1.0_HQ_c10287/f1p0/1705,i2.2_HQ_c6563/f1p24/2889,i3_LQ_c9306/f1p18/3080,i1.3_LQ_c13180/f1p3/1392,i2.0_HQ_c11814/f1p86/2858,i5_HQ_c927/f1p41/5320,i3_HQ_c13107/…
		biological_process	GO:0000819	sister chromatid segregation	0.0034601	i2.4_HQ_c2813/f1p1/2059,i2.4_HQ_c13695/f1p26/2779,i2.0_LQ_c8136/f1p5/2339,i2.0_HQ_c5716/f1p8/2951,i4_HQ_c3032/f1p26/5095,i3_LQ_c10528/f1p0/3451,i4_HQ_c19362/f1p20/4793,i1.3_LQ_c13180/f1p3/1392,i5_HQ_c927/f1p41/5320,i2.0_HQ_c11814/f1p86/2858,i3_HQ_c13107/f1p18/3995,i2.1_HQ_c10664/f1p18/2384,i3_HQ_c15708/f1p12/3288,i3_HQ_c6332/f1p15/2880,i1.0_HQ_c10287/f1p0/1705,i2.4_HQ_c19455/f1p6/2767,i2.2_HQ_c65…
		biological_process	GO:0042176	regulation of protein catabolic process	0.0034601	i1.3_LQ_c13180/f1p3/1392,i5_HQ_c927/f1p41/5320,i2.0_HQ_c11814/f1p86/2858,i3_HQ_c13107/f1p18/3995,i2.1_HQ_c10664/f1p18/2384,i3_HQ_c6332/f1p15/2880,i1.0_HQ_c10287/f1p0/1705,i2.4_HQ_c19455/f1p6/2767,i2.2_HQ_c6563/f1p24/2889,i3_LQ_c9306/f1p18/3080,i2.4_HQ_c13695/f1p26/2779,i2.4_HQ_c2813/f1p1/2059,i2.0_LQ_c8136/f1p5/2339,i2.0_HQ_c5716/f1p8/2951,i4_HQ_c3032/f1p26/5095,i3_LQ_c10528/f1p0/3451,i4_HQ_c1936…
		biological_process	GO:0007088	regulation of mitotic nuclear division	0.0034601	i3_LQ_c10528/f1p0/3451,i4_HQ_c19362/f1p20/4793,i2.4_HQ_c2813/f1p1/2059,i2.4_HQ_c13695/f1p26/2779,i2.0_LQ_c8136/f1p5/2339,i4_HQ_c3032/f1p26/5095,i2.0_HQ_c5716/f1p8/2951,i3_HQ_c6332/f1p15/2880,i2.4_HQ_c19455/f1p6/2767,i1.0_HQ_c10287/f1p0/1705,i2.2_HQ_c6563/f1p24/2889,i3_LQ_c9306/f1p18/3080,i1.3_LQ_c13180/f1p3/1392,i5_HQ_c927/f1p41/5320,i2.0_HQ_c11814/f1p86/2858,i3_HQ_c13107/f1p18/3995,i2.1_HQ_c1066…
		biological_process	GO:0044770	cell cycle phase transition	0.0034601	i2.2_HQ_c6563/f1p24/2889,i3_LQ_c9306/f1p18/3080,i3_HQ_c6332/f1p15/2880,i1.0_HQ_c10287/f1p0/1705,i2.4_HQ_c19455/f1p6/2767,i3_HQ_c13107/f1p18/3995,i2.1_HQ_c10664/f1p18/2384,i1.3_LQ_c13180/f1p3/1392,i2.0_HQ_c11814/f1p86/2858,i5_HQ_c927/f1p41/5320,i4_HQ_c19362/f1p20/4793,i3_LQ_c10528/f1p0/3451,i2.0_LQ_c8136/f1p5/2339,i4_HQ_c3032/f1p26/5095,i2.0_HQ_c5716/f1p8/2951,i2.4_HQ_c2813/f1p1/2059,i2.4_HQ_c1369…
		biological_process	GO:0044772	mitotic cell cycle phase transition	0.0034601	i2.0_HQ_c11814/f1p86/2858,i5_HQ_c927/f1p41/5320,i1.3_LQ_c13180/f1p3/1392,i2.1_HQ_c10664/f1p18/2384,i3_HQ_c13107/f1p18/3995,i1.0_HQ_c10287/f1p0/1705,i2.4_HQ_c19455/f1p6/2767,i3_HQ_c6332/f1p15/2880,i3_LQ_c9306/f1p18/3080,i2.2_HQ_c6563/f1p24/2889,i2.4_HQ_c13695/f1p26/2779,i2.4_HQ_c2813/f1p1/2059,i2.0_HQ_c5716/f1p8/2951,i4_HQ_c3032/f1p26/5095,i2.0_LQ_c8136/f1p5/2339,i3_LQ_c10528/f1p0/3451,i4_HQ_c1936…
		biological_process	GO:0051783	regulation of nuclear division	0.0034601	i2.1_HQ_c10664/f1p18/2384,i3_HQ_c13107/f1p18/3995,i5_HQ_c927/f1p41/5320,i2.0_HQ_c11814/f1p86/2858,i1.3_LQ_c13180/f1p3/1392,i3_LQ_c9306/f1p18/3080,i2.2_HQ_c6563/f1p24/2889,i2.4_HQ_c19455/f1p6/2767,i1.0_HQ_c10287/f1p0/1705,i3_HQ_c6332/f1p15/2880,i2.0_HQ_c5716/f1p8/2951,i4_HQ_c3032/f1p26/5095,i2.0_LQ_c8136/f1p5/2339,i2.4_HQ_c13695/f1p26/2779,i2.4_HQ_c2813/f1p1/2059,i4_HQ_c19362/f1p20/4793,i3_LQ_c105…
		biological_process	GO:1901987	regulation of cell cycle phase transition	0.0034601	i4_HQ_c19362/f1p20/4793,i3_LQ_c10528/f1p0/3451,i2.0_LQ_c8136/f1p5/2339,i4_HQ_c3032/f1p26/5095,i2.0_HQ_c5716/f1p8/2951,i2.4_HQ_c2813/f1p1/2059,i2.4_HQ_c13695/f1p26/2779,i2.2_HQ_c6563/f1p24/2889,i3_LQ_c9306/f1p18/3080,i3_HQ_c6332/f1p15/2880,i1.0_HQ_c10287/f1p0/1705,i2.4_HQ_c19455/f1p6/2767,i3_HQ_c13107/f1p18/3995,i2.1_HQ_c10664/f1p18/2384,i1.3_LQ_c13180/f1p3/1392,i2.0_HQ_c11814/f1p86/2858,i5_HQ_c92…
		biological_process	GO:1901990	regulation of mitotic cell cycle phase transition	0.0034601	i2.4_HQ_c19455/f1p6/2767,i1.0_HQ_c10287/f1p0/1705,i3_HQ_c6332/f1p15/2880,i3_LQ_c9306/f1p18/3080,i2.2_HQ_c6563/f1p24/2889,i5_HQ_c927/f1p41/5320,i2.0_HQ_c11814/f1p86/2858,i1.3_LQ_c13180/f1p3/1392,i2.1_HQ_c10664/f1p18/2384,i3_HQ_c13107/f1p18/3995,i3_LQ_c10528/f1p0/3451,i4_HQ_c19362/f1p20/4793,i2.4_HQ_c2813/f1p1/2059,i2.4_HQ_c13695/f1p26/2779,i4_HQ_c3032/f1p26/5095,i2.0_HQ_c5716/f1p8/2951,i2.0_LQ_c81…
		biological_process	GO:0044085	cellular component biogenesis	0.0034693	i3_HQ_c1395/f2p82/4010,i1.2_LQ_c12326/f1p4/1734,i2.0_HQ_c4653/f1p24/2011,i4_HQ_c8993/f1p88/4652,i1.2_HQ_c12394/f1p2/1314,i3_HQ_c6332/f1p15/2880,i2.2_HQ_c18019/f1p18/2131,i1.0_HQ_c1546/f6p10/1453,i2.4_HQ_c422/f47p77/2309,i5_LQ_c4646/f1p17/5857,i1.1_LQ_c7805/f1p8/1986,i4_HQ_c14539/f1p6/4808,i2.4_HQ_c15731/f1p26/2218,i3_HQ_c5467/f1p19/3204,i5_LQ_c4531/f1p4/5940,i2.3_HQ_c11837/f1p120/2417,i2.0_LQ_c21…
		biological_process	GO:1901135	carbohydrate derivative metabolic process	0.0034693	i2.2_HQ_c5392/f1p3/2195,i5_LQ_c4609/f1p8/59,i2.4_HQ_c5124/f1p7/2966,i2.1_HQ_c5495/f1p17/2208,i4_HQ_c19439/f1p169/5003,i3_LQ_c10528/f1p0/3451,i4_HQ_c1791/f1p1226/4347,i2.1_LQ_c3210/f1p12/2276,i2.4_HQ_c11792/f1p58/2052,i4_HQ_c8663/f1p336/4679,i3_LQ_c5904/f1p30/3307,i1.1_HQ_c9812/f1p47/1235,i3_HQ_c16592/f1p4/3580,i2.3_HQ_c4031/f1p2/2280,i6_HQ_c3092/f1p199/6100,i1.0_HQ_c11065/f1p8/1560,i4_HQ_c10072/f…
		biological_process	GO:0007346	regulation of mitotic cell cycle	0.0036581	i2.4_HQ_c13695/f1p26/2779,i2.4_HQ_c2813/f1p1/2059,i4_HQ_c3032/f1p26/5095,i2.0_HQ_c5716/f1p8/2951,i2.0_LQ_c8136/f1p5/2339,i3_LQ_c10528/f1p0/3451,i4_HQ_c19362/f1p20/4793,i2.0_HQ_c11814/f1p86/2858,i5_HQ_c927/f1p41/5320,i1.3_LQ_c13180/f1p3/1392,i2.1_HQ_c10664/f1p18/2384,i3_HQ_c13107/f1p18/3995,i1.0_HQ_c10287/f1p0/1705,i2.4_HQ_c19455/f1p6/2767,i3_HQ_c6332/f1p15/2880,i3_LQ_c9306/f1p18/3080,i2.2_HQ_c656…
		biological_process	GO:0034622	cellular macromolecular complex assembly	0.0036581	i2.0_HQ_c11814/f1p86/2858,i1.4_HQ_c13421/f1p3/1709,i1.0_HQ_c8235/f1p21/1630,i1.2_HQ_c1738/f4p7/1721,i7_LQ_c1878/f1p6/7239,i1.0_HQ_c8596/f1p3/1348,i6_LQ_c1178/f1p12/6047,i1.1_HQ_c10094/f1p3/1455,i3_HQ_c5699/f1p13/3369,i1.4_HQ_c9669/f1p26/1639,i2.2_HQ_c6563/f1p24/2889,i3_LQ_c9306/f1p18/3080,i2.0_LQ_c20682/f1p5/3014,i4_HQ_c3269/f1p5/4152,i2.4_HQ_c13695/f1p26/2779,i2.3_HQ_c8388/f1p50/2447,i3_HQ_c1481…
		biological_process	GO:0072522	purine-containing compound biosynthetic process	0.0036581	i2.0_HQ_c6407/f1p165/2624,i2.4_HQ_c8118/f1p1/2250,i2.1_LQ_c3210/f1p12/2276,i4_HQ_c1791/f1p1226/4347,i3_LQ_c10528/f1p0/3451,i4_HQ_c19439/f1p169/5003,i3_HQ_c16329/f1p561/3053,i5_LQ_c4609/f1p8/59,i4_HQ_c1657/f1p202/4639,i1.3_LQ_c13505/f1p4/1676,i7_LQ_c1105/f1p2/7190,i4_LQ_c12002/f1p5/4635,i4_LQ_c10036/f1p10/4906,i1.0_HQ_c8288/f1p2/1736,i3_HQ_c2670/f1p4/3067,i2.0_LQ_c20682/f1p5/3014,i4_HQ_c10072/f1p7…
		biological_process	GO:0050793	regulation of developmental process	0.0036581	i8_LQ_c880/f1p16/8353,i3_LQ_c9306/f1p18/3080,i1.2_HQ_c3930/f1p5/1438,i3_LQ_c10528/f1p0/3451,i1.1_HQ_c10094/f1p3/1455,i2.3_LQ_c8447/f1p5/2674,i3_HQ_c14370/f1p10/3346,i1.1_LQ_c8358/f1p4/1216,i5_LQ_c1457/f1p5/5219,i3_HQ_c5825/f1p14/3152,i1.2_HQ_c12394/f1p2/1314,i5_HQ_c7495/f1p9/5443,i2.2_HQ_c5927/f1p17/2402,i1.3_LQ_c13180/f1p3/1392
		biological_process	GO:0009163	nucleoside biosynthetic process	0.0036581	i4_HQ_c1791/f1p1226/4347,i3_LQ_c10528/f1p0/3451,i2.0_HQ_c6407/f1p165/2624,i2.1_LQ_c3210/f1p12/2276,i2.4_HQ_c8118/f1p1/2250,i3_HQ_c11608/f1p9/3289,i2.4_HQ_c5124/f1p7/2966,i4_HQ_c1657/f1p202/4639,i5_LQ_c4609/f1p8/59,i3_HQ_c16329/f1p561/3053,i4_HQ_c19439/f1p169/5003,i3_LQ_c14260/f1p3/3109,i3_HQ_c5699/f1p13/3369,i6_HQ_c3092/f1p199/6100,i4_HQ_c10072/f1p78/4113,i3_HQ_c6332/f1p15/2880,i2.2_HQ_c5843/f1p5…
		biological_process	GO:0042455	ribonucleoside biosynthetic process	0.0036581	i1.1_HQ_c9812/f1p47/1235,i2.3_LQ_c3052/f1p5/2479,i6_HQ_c3002/f1p416/6641,i3_LQ_c5904/f1p30/3307,i7_LQ_c1105/f1p2/7190,i1.3_LQ_c13505/f1p4/1676,i3_HQ_c11839/f1p5/3999,i2.0_LQ_c20682/f1p5/3014,i4_LQ_c10036/f1p10/4906,i1.0_HQ_c8288/f1p2/1736,i3_HQ_c2670/f1p4/3067,i2.2_HQ_c5843/f1p54/2738,i3_HQ_c6332/f1p15/2880,i4_HQ_c10072/f1p78/4113,i3_HQ_c5699/f1p13/3369,i6_HQ_c3092/f1p199/6100,i3_LQ_c14260/f1p3/3…
		biological_process	GO:1901659	glycosyl compound biosynthetic process	0.0036581	i2.0_HQ_c6407/f1p165/2624,i2.1_LQ_c3210/f1p12/2276,i2.4_HQ_c8118/f1p1/2250,i4_HQ_c1791/f1p1226/4347,i3_LQ_c10528/f1p0/3451,i4_HQ_c19439/f1p169/5003,i2.4_HQ_c5124/f1p7/2966,i4_HQ_c1657/f1p202/4639,i5_LQ_c4609/f1p8/59,i3_HQ_c16329/f1p561/3053,i3_HQ_c11608/f1p9/3289,i3_HQ_c11839/f1p5/3999,i1.3_LQ_c13505/f1p4/1676,i7_LQ_c1105/f1p2/7190,i4_LQ_c10036/f1p10/4906,i3_HQ_c2670/f1p4/3067,i1.0_HQ_c8288/f1p2/…
		biological_process	GO:0007093	mitotic cell cycle checkpoint	0.0036581	i4_HQ_c19362/f1p20/4793,i3_LQ_c10528/f1p0/3451,i2.0_HQ_c5716/f1p8/2951,i4_HQ_c3032/f1p26/5095,i2.0_LQ_c8136/f1p5/2339,i2.4_HQ_c13695/f1p26/2779,i2.4_HQ_c2813/f1p1/2059,i3_LQ_c9306/f1p18/3080,i2.2_HQ_c6563/f1p24/2889,i2.4_HQ_c19455/f1p6/2767,i3_HQ_c6332/f1p15/2880,i2.1_HQ_c10664/f1p18/2384,i3_HQ_c13107/f1p18/3995,i5_HQ_c927/f1p41/5320,i2.0_HQ_c11814/f1p86/2858,i1.3_LQ_c13180/f1p3/1392
		biological_process	GO:0007094	mitotic spindle assembly checkpoint	0.0036581	i2.0_LQ_c8136/f1p5/2339,i4_HQ_c3032/f1p26/5095,i2.0_HQ_c5716/f1p8/2951,i2.4_HQ_c2813/f1p1/2059,i2.4_HQ_c13695/f1p26/2779,i4_HQ_c19362/f1p20/4793,i3_LQ_c10528/f1p0/3451,i3_HQ_c13107/f1p18/3995,i2.1_HQ_c10664/f1p18/2384,i1.3_LQ_c13180/f1p3/1392,i5_HQ_c927/f1p41/5320,i2.0_HQ_c11814/f1p86/2858,i2.2_HQ_c6563/f1p24/2889,i3_LQ_c9306/f1p18/3080,i3_HQ_c6332/f1p15/2880,i2.4_HQ_c19455/f1p6/2767
		biological_process	GO:0009895	negative regulation of catabolic process	0.0036581	i2.4_HQ_c13695/f1p26/2779,i2.4_HQ_c2813/f1p1/2059,i2.0_HQ_c5716/f1p8/2951,i4_HQ_c3032/f1p26/5095,i2.0_LQ_c8136/f1p5/2339,i3_LQ_c10528/f1p0/3451,i4_HQ_c19362/f1p20/4793,i2.0_HQ_c11814/f1p86/2858,i5_HQ_c927/f1p41/5320,i1.3_LQ_c13180/f1p3/1392,i2.1_HQ_c10664/f1p18/2384,i3_HQ_c13107/f1p18/3995,i2.4_HQ_c19455/f1p6/2767,i3_HQ_c6332/f1p15/2880,i3_LQ_c9306/f1p18/3080,i2.2_HQ_c6563/f1p24/2889
		biological_process	GO:0031330	negative regulation of cellular catabolic process	0.0036581	i2.0_LQ_c8136/f1p5/2339,i4_HQ_c3032/f1p26/5095,i2.0_HQ_c5716/f1p8/2951,i2.4_HQ_c13695/f1p26/2779,i2.4_HQ_c2813/f1p1/2059,i4_HQ_c19362/f1p20/4793,i3_LQ_c10528/f1p0/3451,i3_HQ_c13107/f1p18/3995,i2.1_HQ_c10664/f1p18/2384,i1.3_LQ_c13180/f1p3/1392,i5_HQ_c927/f1p41/5320,i2.0_HQ_c11814/f1p86/2858,i2.2_HQ_c6563/f1p24/2889,i3_LQ_c9306/f1p18/3080,i3_HQ_c6332/f1p15/2880,i2.4_HQ_c19455/f1p6/2767
		biological_process	GO:0031396	regulation of protein ubiquitination	0.0036581	i2.4_HQ_c19455/f1p6/2767,i3_HQ_c6332/f1p15/2880,i3_LQ_c9306/f1p18/3080,i2.2_HQ_c6563/f1p24/2889,i5_HQ_c927/f1p41/5320,i2.0_HQ_c11814/f1p86/2858,i1.3_LQ_c13180/f1p3/1392,i2.1_HQ_c10664/f1p18/2384,i3_HQ_c13107/f1p18/3995,i3_LQ_c10528/f1p0/3451,i4_HQ_c19362/f1p20/4793,i2.4_HQ_c2813/f1p1/2059,i2.4_HQ_c13695/f1p26/2779,i4_HQ_c3032/f1p26/5095,i2.0_HQ_c5716/f1p8/2951,i2.0_LQ_c8136/f1p5/2339
		biological_process	GO:0031397	negative regulation of protein ubiquitination	0.0036581	i1.3_LQ_c13180/f1p3/1392,i5_HQ_c927/f1p41/5320,i2.0_HQ_c11814/f1p86/2858,i3_HQ_c13107/f1p18/3995,i2.1_HQ_c10664/f1p18/2384,i3_HQ_c6332/f1p15/2880,i2.4_HQ_c19455/f1p6/2767,i2.2_HQ_c6563/f1p24/2889,i3_LQ_c9306/f1p18/3080,i2.4_HQ_c2813/f1p1/2059,i2.4_HQ_c13695/f1p26/2779,i2.0_LQ_c8136/f1p5/2339,i4_HQ_c3032/f1p26/5095,i2.0_HQ_c5716/f1p8/2951,i3_LQ_c10528/f1p0/3451,i4_HQ_c19362/f1p20/4793
		biological_process	GO:0031577	spindle checkpoint	0.0036581	i4_HQ_c19362/f1p20/4793,i3_LQ_c10528/f1p0/3451,i2.0_HQ_c5716/f1p8/2951,i4_HQ_c3032/f1p26/5095,i2.0_LQ_c8136/f1p5/2339,i2.4_HQ_c13695/f1p26/2779,i2.4_HQ_c2813/f1p1/2059,i3_LQ_c9306/f1p18/3080,i2.2_HQ_c6563/f1p24/2889,i2.4_HQ_c19455/f1p6/2767,i3_HQ_c6332/f1p15/2880,i2.1_HQ_c10664/f1p18/2384,i3_HQ_c13107/f1p18/3995,i5_HQ_c927/f1p41/5320,i2.0_HQ_c11814/f1p86/2858,i1.3_LQ_c13180/f1p3/1392
		biological_process	GO:0032435	negative regulation of proteasomal ubiquitin-dependent protein catabolic process	0.0036581	i2.4_HQ_c2813/f1p1/2059,i2.4_HQ_c13695/f1p26/2779,i4_HQ_c3032/f1p26/5095,i2.0_HQ_c5716/f1p8/2951,i2.0_LQ_c8136/f1p5/2339,i3_LQ_c10528/f1p0/3451,i4_HQ_c19362/f1p20/4793,i5_HQ_c927/f1p41/5320,i2.0_HQ_c11814/f1p86/2858,i1.3_LQ_c13180/f1p3/1392,i2.1_HQ_c10664/f1p18/2384,i3_HQ_c13107/f1p18/3995,i2.4_HQ_c19455/f1p6/2767,i3_HQ_c6332/f1p15/2880,i3_LQ_c9306/f1p18/3080,i2.2_HQ_c6563/f1p24/2889
		biological_process	GO:0033046	negative regulation of sister chromatid segregation	0.0036581	i2.0_LQ_c8136/f1p5/2339,i4_HQ_c3032/f1p26/5095,i2.0_HQ_c5716/f1p8/2951,i2.4_HQ_c2813/f1p1/2059,i2.4_HQ_c13695/f1p26/2779,i4_HQ_c19362/f1p20/4793,i3_LQ_c10528/f1p0/3451,i3_HQ_c13107/f1p18/3995,i2.1_HQ_c10664/f1p18/2384,i1.3_LQ_c13180/f1p3/1392,i5_HQ_c927/f1p41/5320,i2.0_HQ_c11814/f1p86/2858,i2.2_HQ_c6563/f1p24/2889,i3_LQ_c9306/f1p18/3080,i3_HQ_c6332/f1p15/2880,i2.4_HQ_c19455/f1p6/2767
		biological_process	GO:0033048	negative regulation of mitotic sister chromatid segregation	0.0036581	i4_HQ_c19362/f1p20/4793,i3_LQ_c10528/f1p0/3451,i2.0_HQ_c5716/f1p8/2951,i4_HQ_c3032/f1p26/5095,i2.0_LQ_c8136/f1p5/2339,i2.4_HQ_c2813/f1p1/2059,i2.4_HQ_c13695/f1p26/2779,i3_LQ_c9306/f1p18/3080,i2.2_HQ_c6563/f1p24/2889,i2.4_HQ_c19455/f1p6/2767,i3_HQ_c6332/f1p15/2880,i2.1_HQ_c10664/f1p18/2384,i3_HQ_c13107/f1p18/3995,i5_HQ_c927/f1p41/5320,i2.0_HQ_c11814/f1p86/2858,i1.3_LQ_c13180/f1p3/1392
		biological_process	GO:0042177	negative regulation of protein catabolic process	0.0036581	i2.2_HQ_c6563/f1p24/2889,i3_LQ_c9306/f1p18/3080,i3_HQ_c6332/f1p15/2880,i2.4_HQ_c19455/f1p6/2767,i3_HQ_c13107/f1p18/3995,i2.1_HQ_c10664/f1p18/2384,i1.3_LQ_c13180/f1p3/1392,i5_HQ_c927/f1p41/5320,i2.0_HQ_c11814/f1p86/2858,i4_HQ_c19362/f1p20/4793,i3_LQ_c10528/f1p0/3451,i2.0_LQ_c8136/f1p5/2339,i4_HQ_c3032/f1p26/5095,i2.0_HQ_c5716/f1p8/2951,i2.4_HQ_c13695/f1p26/2779,i2.4_HQ_c2813/f1p1/2059
		biological_process	GO:0045839	negative regulation of mitotic nuclear division	0.0036581	i2.0_HQ_c5716/f1p8/2951,i4_HQ_c3032/f1p26/5095,i2.0_LQ_c8136/f1p5/2339,i2.4_HQ_c13695/f1p26/2779,i2.4_HQ_c2813/f1p1/2059,i4_HQ_c19362/f1p20/4793,i3_LQ_c10528/f1p0/3451,i2.1_HQ_c10664/f1p18/2384,i3_HQ_c13107/f1p18/3995,i5_HQ_c927/f1p41/5320,i2.0_HQ_c11814/f1p86/2858,i1.3_LQ_c13180/f1p3/1392,i3_LQ_c9306/f1p18/3080,i2.2_HQ_c6563/f1p24/2889,i2.4_HQ_c19455/f1p6/2767,i3_HQ_c6332/f1p15/2880
		biological_process	GO:0045841	negative regulation of mitotic metaphase/anaphase transition	0.0036581	i2.4_HQ_c2813/f1p1/2059,i2.4_HQ_c13695/f1p26/2779,i4_HQ_c3032/f1p26/5095,i2.0_HQ_c5716/f1p8/2951,i2.0_LQ_c8136/f1p5/2339,i3_LQ_c10528/f1p0/3451,i4_HQ_c19362/f1p20/4793,i5_HQ_c927/f1p41/5320,i2.0_HQ_c11814/f1p86/2858,i1.3_LQ_c13180/f1p3/1392,i2.1_HQ_c10664/f1p18/2384,i3_HQ_c13107/f1p18/3995,i2.4_HQ_c19455/f1p6/2767,i3_HQ_c6332/f1p15/2880,i3_LQ_c9306/f1p18/3080,i2.2_HQ_c6563/f1p24/2889
		biological_process	GO:0045861	negative regulation of proteolysis	0.0036581	i3_HQ_c13107/f1p18/3995,i2.1_HQ_c10664/f1p18/2384,i1.3_LQ_c13180/f1p3/1392,i2.0_HQ_c11814/f1p86/2858,i5_HQ_c927/f1p41/5320,i2.2_HQ_c6563/f1p24/2889,i3_LQ_c9306/f1p18/3080,i3_HQ_c6332/f1p15/2880,i2.4_HQ_c19455/f1p6/2767,i2.0_LQ_c8136/f1p5/2339,i2.0_HQ_c5716/f1p8/2951,i4_HQ_c3032/f1p26/5095,i2.4_HQ_c13695/f1p26/2779,i2.4_HQ_c2813/f1p1/2059,i4_HQ_c19362/f1p20/4793,i3_LQ_c10528/f1p0/3451
		biological_process	GO:0045930	negative regulation of mitotic cell cycle	0.0036581	i4_HQ_c3032/f1p26/5095,i2.0_HQ_c5716/f1p8/2951,i2.0_LQ_c8136/f1p5/2339,i2.4_HQ_c13695/f1p26/2779,i2.4_HQ_c2813/f1p1/2059,i4_HQ_c19362/f1p20/4793,i3_LQ_c10528/f1p0/3451,i2.1_HQ_c10664/f1p18/2384,i3_HQ_c13107/f1p18/3995,i5_HQ_c927/f1p41/5320,i2.0_HQ_c11814/f1p86/2858,i1.3_LQ_c13180/f1p3/1392,i3_LQ_c9306/f1p18/3080,i2.2_HQ_c6563/f1p24/2889,i2.4_HQ_c19455/f1p6/2767,i3_HQ_c6332/f1p15/2880
		biological_process	GO:0051340	regulation of ligase activity	0.0036581	i4_HQ_c19362/f1p20/4793,i3_LQ_c10528/f1p0/3451,i4_HQ_c3032/f1p26/5095,i2.0_HQ_c5716/f1p8/2951,i2.0_LQ_c8136/f1p5/2339,i2.4_HQ_c2813/f1p1/2059,i2.4_HQ_c13695/f1p26/2779,i3_LQ_c9306/f1p18/3080,i2.2_HQ_c6563/f1p24/2889,i2.4_HQ_c19455/f1p6/2767,i3_HQ_c6332/f1p15/2880,i2.1_HQ_c10664/f1p18/2384,i3_HQ_c13107/f1p18/3995,i5_HQ_c927/f1p41/5320,i2.0_HQ_c11814/f1p86/2858,i1.3_LQ_c13180/f1p3/1392
		biological_process	GO:0051352	negative regulation of ligase activity	0.0036581	i5_HQ_c927/f1p41/5320,i2.0_HQ_c11814/f1p86/2858,i1.3_LQ_c13180/f1p3/1392,i2.1_HQ_c10664/f1p18/2384,i3_HQ_c13107/f1p18/3995,i2.4_HQ_c19455/f1p6/2767,i3_HQ_c6332/f1p15/2880,i3_LQ_c9306/f1p18/3080,i2.2_HQ_c6563/f1p24/2889,i2.4_HQ_c2813/f1p1/2059,i2.4_HQ_c13695/f1p26/2779,i2.0_HQ_c5716/f1p8/2951,i4_HQ_c3032/f1p26/5095,i2.0_LQ_c8136/f1p5/2339,i3_LQ_c10528/f1p0/3451,i4_HQ_c19362/f1p20/4793
		biological_process	GO:0051436	negative regulation of ubiquitin-protein ligase activity involved in mitotic cell cycle	0.0036581	i2.4_HQ_c13695/f1p26/2779,i2.4_HQ_c2813/f1p1/2059,i2.0_LQ_c8136/f1p5/2339,i2.0_HQ_c5716/f1p8/2951,i4_HQ_c3032/f1p26/5095,i3_LQ_c10528/f1p0/3451,i4_HQ_c19362/f1p20/4793,i1.3_LQ_c13180/f1p3/1392,i5_HQ_c927/f1p41/5320,i2.0_HQ_c11814/f1p86/2858,i3_HQ_c13107/f1p18/3995,i2.1_HQ_c10664/f1p18/2384,i3_HQ_c6332/f1p15/2880,i2.4_HQ_c19455/f1p6/2767,i2.2_HQ_c6563/f1p24/2889,i3_LQ_c9306/f1p18/3080
		biological_process	GO:0051438	regulation of ubiquitin-protein transferase activity	0.0036581	i2.2_HQ_c6563/f1p24/2889,i3_LQ_c9306/f1p18/3080,i3_HQ_c6332/f1p15/2880,i2.4_HQ_c19455/f1p6/2767,i3_HQ_c13107/f1p18/3995,i2.1_HQ_c10664/f1p18/2384,i1.3_LQ_c13180/f1p3/1392,i5_HQ_c927/f1p41/5320,i2.0_HQ_c11814/f1p86/2858,i4_HQ_c19362/f1p20/4793,i3_LQ_c10528/f1p0/3451,i2.0_LQ_c8136/f1p5/2339,i2.0_HQ_c5716/f1p8/2951,i4_HQ_c3032/f1p26/5095,i2.4_HQ_c13695/f1p26/2779,i2.4_HQ_c2813/f1p1/2059
		biological_process	GO:0051439	regulation of ubiquitin-protein ligase activity involved in mitotic cell cycle	0.0036581	i4_HQ_c3032/f1p26/5095,i2.0_HQ_c5716/f1p8/2951,i2.0_LQ_c8136/f1p5/2339,i2.4_HQ_c13695/f1p26/2779,i2.4_HQ_c2813/f1p1/2059,i4_HQ_c19362/f1p20/4793,i3_LQ_c10528/f1p0/3451,i2.1_HQ_c10664/f1p18/2384,i3_HQ_c13107/f1p18/3995,i5_HQ_c927/f1p41/5320,i2.0_HQ_c11814/f1p86/2858,i1.3_LQ_c13180/f1p3/1392,i3_LQ_c9306/f1p18/3080,i2.2_HQ_c6563/f1p24/2889,i2.4_HQ_c19455/f1p6/2767,i3_HQ_c6332/f1p15/2880
		biological_process	GO:0051444	negative regulation of ubiquitin-protein transferase activity	0.0036581	i3_LQ_c9306/f1p18/3080,i2.2_HQ_c6563/f1p24/2889,i2.4_HQ_c19455/f1p6/2767,i3_HQ_c6332/f1p15/2880,i2.1_HQ_c10664/f1p18/2384,i3_HQ_c13107/f1p18/3995,i5_HQ_c927/f1p41/5320,i2.0_HQ_c11814/f1p86/2858,i1.3_LQ_c13180/f1p3/1392,i4_HQ_c19362/f1p20/4793,i3_LQ_c10528/f1p0/3451,i4_HQ_c3032/f1p26/5095,i2.0_HQ_c5716/f1p8/2951,i2.0_LQ_c8136/f1p5/2339,i2.4_HQ_c13695/f1p26/2779,i2.4_HQ_c2813/f1p1/2059
		biological_process	GO:0051784	negative regulation of nuclear division	0.0036581	i3_LQ_c10528/f1p0/3451,i4_HQ_c19362/f1p20/4793,i2.4_HQ_c2813/f1p1/2059,i2.4_HQ_c13695/f1p26/2779,i2.0_HQ_c5716/f1p8/2951,i4_HQ_c3032/f1p26/5095,i2.0_LQ_c8136/f1p5/2339,i2.4_HQ_c19455/f1p6/2767,i3_HQ_c6332/f1p15/2880,i3_LQ_c9306/f1p18/3080,i2.2_HQ_c6563/f1p24/2889,i5_HQ_c927/f1p41/5320,i2.0_HQ_c11814/f1p86/2858,i1.3_LQ_c13180/f1p3/1392,i2.1_HQ_c10664/f1p18/2384,i3_HQ_c13107/f1p18/3995
		biological_process	GO:0051985	negative regulation of chromosome segregation	0.0036581	i2.4_HQ_c2813/f1p1/2059,i2.4_HQ_c13695/f1p26/2779,i2.0_HQ_c5716/f1p8/2951,i4_HQ_c3032/f1p26/5095,i2.0_LQ_c8136/f1p5/2339,i3_LQ_c10528/f1p0/3451,i4_HQ_c19362/f1p20/4793,i5_HQ_c927/f1p41/5320,i2.0_HQ_c11814/f1p86/2858,i1.3_LQ_c13180/f1p3/1392,i2.1_HQ_c10664/f1p18/2384,i3_HQ_c13107/f1p18/3995,i2.4_HQ_c19455/f1p6/2767,i3_HQ_c6332/f1p15/2880,i3_LQ_c9306/f1p18/3080,i2.2_HQ_c6563/f1p24/2889
		biological_process	GO:0071173	spindle assembly checkpoint	0.0036581	i2.4_HQ_c2813/f1p1/2059,i2.4_HQ_c13695/f1p26/2779,i2.0_HQ_c5716/f1p8/2951,i4_HQ_c3032/f1p26/5095,i2.0_LQ_c8136/f1p5/2339,i3_LQ_c10528/f1p0/3451,i4_HQ_c19362/f1p20/4793,i5_HQ_c927/f1p41/5320,i2.0_HQ_c11814/f1p86/2858,i1.3_LQ_c13180/f1p3/1392,i2.1_HQ_c10664/f1p18/2384,i3_HQ_c13107/f1p18/3995,i2.4_HQ_c19455/f1p6/2767,i3_HQ_c6332/f1p15/2880,i3_LQ_c9306/f1p18/3080,i2.2_HQ_c6563/f1p24/2889
		biological_process	GO:0071174	mitotic spindle checkpoint	0.0036581	i3_HQ_c13107/f1p18/3995,i2.1_HQ_c10664/f1p18/2384,i1.3_LQ_c13180/f1p3/1392,i2.0_HQ_c11814/f1p86/2858,i5_HQ_c927/f1p41/5320,i2.2_HQ_c6563/f1p24/2889,i3_LQ_c9306/f1p18/3080,i3_HQ_c6332/f1p15/2880,i2.4_HQ_c19455/f1p6/2767,i2.0_LQ_c8136/f1p5/2339,i4_HQ_c3032/f1p26/5095,i2.0_HQ_c5716/f1p8/2951,i2.4_HQ_c2813/f1p1/2059,i2.4_HQ_c13695/f1p26/2779,i4_HQ_c19362/f1p20/4793,i3_LQ_c10528/f1p0/3451
		biological_process	GO:1901799	negative regulation of proteasomal protein catabolic process	0.0036581	i2.0_LQ_c8136/f1p5/2339,i4_HQ_c3032/f1p26/5095,i2.0_HQ_c5716/f1p8/2951,i2.4_HQ_c13695/f1p26/2779,i2.4_HQ_c2813/f1p1/2059,i4_HQ_c19362/f1p20/4793,i3_LQ_c10528/f1p0/3451,i3_HQ_c13107/f1p18/3995,i2.1_HQ_c10664/f1p18/2384,i1.3_LQ_c13180/f1p3/1392,i5_HQ_c927/f1p41/5320,i2.0_HQ_c11814/f1p86/2858,i2.2_HQ_c6563/f1p24/2889,i3_LQ_c9306/f1p18/3080,i3_HQ_c6332/f1p15/2880,i2.4_HQ_c19455/f1p6/2767
		biological_process	GO:1901988	negative regulation of cell cycle phase transition	0.0036581	i2.1_HQ_c10664/f1p18/2384,i3_HQ_c13107/f1p18/3995,i5_HQ_c927/f1p41/5320,i2.0_HQ_c11814/f1p86/2858,i1.3_LQ_c13180/f1p3/1392,i3_LQ_c9306/f1p18/3080,i2.2_HQ_c6563/f1p24/2889,i2.4_HQ_c19455/f1p6/2767,i3_HQ_c6332/f1p15/2880,i2.0_HQ_c5716/f1p8/2951,i4_HQ_c3032/f1p26/5095,i2.0_LQ_c8136/f1p5/2339,i2.4_HQ_c2813/f1p1/2059,i2.4_HQ_c13695/f1p26/2779,i4_HQ_c19362/f1p20/4793,i3_LQ_c10528/f1p0/3451
		biological_process	GO:1901991	negative regulation of mitotic cell cycle phase transition	0.0036581	i4_HQ_c19362/f1p20/4793,i3_LQ_c10528/f1p0/3451,i4_HQ_c3032/f1p26/5095,i2.0_HQ_c5716/f1p8/2951,i2.0_LQ_c8136/f1p5/2339,i2.4_HQ_c2813/f1p1/2059,i2.4_HQ_c13695/f1p26/2779,i3_LQ_c9306/f1p18/3080,i2.2_HQ_c6563/f1p24/2889,i2.4_HQ_c19455/f1p6/2767,i3_HQ_c6332/f1p15/2880,i2.1_HQ_c10664/f1p18/2384,i3_HQ_c13107/f1p18/3995,i5_HQ_c927/f1p41/5320,i2.0_HQ_c11814/f1p86/2858,i1.3_LQ_c13180/f1p3/1392
		biological_process	GO:1902100	negative regulation of metaphase/anaphase transition of cell cycle	0.0036581	i2.4_HQ_c2813/f1p1/2059,i2.4_HQ_c13695/f1p26/2779,i2.0_HQ_c5716/f1p8/2951,i4_HQ_c3032/f1p26/5095,i2.0_LQ_c8136/f1p5/2339,i3_LQ_c10528/f1p0/3451,i4_HQ_c19362/f1p20/4793,i5_HQ_c927/f1p41/5320,i2.0_HQ_c11814/f1p86/2858,i1.3_LQ_c13180/f1p3/1392,i2.1_HQ_c10664/f1p18/2384,i3_HQ_c13107/f1p18/3995,i2.4_HQ_c19455/f1p6/2767,i3_HQ_c6332/f1p15/2880,i3_LQ_c9306/f1p18/3080,i2.2_HQ_c6563/f1p24/2889
		biological_process	GO:1903051	negative regulation of proteolysis involved in cellular protein catabolic process	0.0036581	i3_LQ_c10528/f1p0/3451,i4_HQ_c19362/f1p20/4793,i2.4_HQ_c13695/f1p26/2779,i2.4_HQ_c2813/f1p1/2059,i2.0_LQ_c8136/f1p5/2339,i4_HQ_c3032/f1p26/5095,i2.0_HQ_c5716/f1p8/2951,i3_HQ_c6332/f1p15/2880,i2.4_HQ_c19455/f1p6/2767,i2.2_HQ_c6563/f1p24/2889,i3_LQ_c9306/f1p18/3080,i1.3_LQ_c13180/f1p3/1392,i5_HQ_c927/f1p41/5320,i2.0_HQ_c11814/f1p86/2858,i3_HQ_c13107/f1p18/3995,i2.1_HQ_c10664/f1p18/2384
		biological_process	GO:1903320	regulation of protein modification by small protein conjugation or removal	0.0036581	i4_HQ_c19362/f1p20/4793,i3_LQ_c10528/f1p0/3451,i2.0_LQ_c8136/f1p5/2339,i2.0_HQ_c5716/f1p8/2951,i4_HQ_c3032/f1p26/5095,i2.4_HQ_c2813/f1p1/2059,i2.4_HQ_c13695/f1p26/2779,i2.2_HQ_c6563/f1p24/2889,i3_LQ_c9306/f1p18/3080,i3_HQ_c6332/f1p15/2880,i2.4_HQ_c19455/f1p6/2767,i3_HQ_c13107/f1p18/3995,i2.1_HQ_c10664/f1p18/2384,i1.3_LQ_c13180/f1p3/1392,i5_HQ_c927/f1p41/5320,i2.0_HQ_c11814/f1p86/2858
		biological_process	GO:1903321	negative regulation of protein modification by small protein conjugation or removal	0.0036581	i3_HQ_c13107/f1p18/3995,i2.1_HQ_c10664/f1p18/2384,i1.3_LQ_c13180/f1p3/1392,i5_HQ_c927/f1p41/5320,i2.0_HQ_c11814/f1p86/2858,i2.2_HQ_c6563/f1p24/2889,i3_LQ_c9306/f1p18/3080,i3_HQ_c6332/f1p15/2880,i2.4_HQ_c19455/f1p6/2767,i2.0_LQ_c8136/f1p5/2339,i4_HQ_c3032/f1p26/5095,i2.0_HQ_c5716/f1p8/2951,i2.4_HQ_c13695/f1p26/2779,i2.4_HQ_c2813/f1p1/2059,i4_HQ_c19362/f1p20/4793,i3_LQ_c10528/f1p0/3451
		biological_process	GO:1903363	negative regulation of cellular protein catabolic process	0.0036581	i3_LQ_c10528/f1p0/3451,i4_HQ_c19362/f1p20/4793,i2.4_HQ_c2813/f1p1/2059,i2.4_HQ_c13695/f1p26/2779,i4_HQ_c3032/f1p26/5095,i2.0_HQ_c5716/f1p8/2951,i2.0_LQ_c8136/f1p5/2339,i2.4_HQ_c19455/f1p6/2767,i3_HQ_c6332/f1p15/2880,i3_LQ_c9306/f1p18/3080,i2.2_HQ_c6563/f1p24/2889,i5_HQ_c927/f1p41/5320,i2.0_HQ_c11814/f1p86/2858,i1.3_LQ_c13180/f1p3/1392,i2.1_HQ_c10664/f1p18/2384,i3_HQ_c13107/f1p18/3995
		biological_process	GO:1904666	regulation of ubiquitin protein ligase activity	0.0036581	i3_LQ_c9306/f1p18/3080,i2.2_HQ_c6563/f1p24/2889,i2.4_HQ_c19455/f1p6/2767,i3_HQ_c6332/f1p15/2880,i2.1_HQ_c10664/f1p18/2384,i3_HQ_c13107/f1p18/3995,i5_HQ_c927/f1p41/5320,i2.0_HQ_c11814/f1p86/2858,i1.3_LQ_c13180/f1p3/1392,i4_HQ_c19362/f1p20/4793,i3_LQ_c10528/f1p0/3451,i2.0_HQ_c5716/f1p8/2951,i4_HQ_c3032/f1p26/5095,i2.0_LQ_c8136/f1p5/2339,i2.4_HQ_c2813/f1p1/2059,i2.4_HQ_c13695/f1p26/2779
		biological_process	GO:1904667	negative regulation of ubiquitin protein ligase activity	0.0036581	i3_HQ_c6332/f1p15/2880,i2.4_HQ_c19455/f1p6/2767,i2.2_HQ_c6563/f1p24/2889,i3_LQ_c9306/f1p18/3080,i1.3_LQ_c13180/f1p3/1392,i5_HQ_c927/f1p41/5320,i2.0_HQ_c11814/f1p86/2858,i3_HQ_c13107/f1p18/3995,i2.1_HQ_c10664/f1p18/2384,i3_LQ_c10528/f1p0/3451,i4_HQ_c19362/f1p20/4793,i2.4_HQ_c2813/f1p1/2059,i2.4_HQ_c13695/f1p26/2779,i2.0_LQ_c8136/f1p5/2339,i4_HQ_c3032/f1p26/5095,i2.0_HQ_c5716/f1p8/2951
		biological_process	GO:2000816	negative regulation of mitotic sister chromatid separation	0.0036581	i2.2_HQ_c6563/f1p24/2889,i3_LQ_c9306/f1p18/3080,i3_HQ_c6332/f1p15/2880,i2.4_HQ_c19455/f1p6/2767,i3_HQ_c13107/f1p18/3995,i2.1_HQ_c10664/f1p18/2384,i1.3_LQ_c13180/f1p3/1392,i5_HQ_c927/f1p41/5320,i2.0_HQ_c11814/f1p86/2858,i4_HQ_c19362/f1p20/4793,i3_LQ_c10528/f1p0/3451,i2.0_LQ_c8136/f1p5/2339,i4_HQ_c3032/f1p26/5095,i2.0_HQ_c5716/f1p8/2951,i2.4_HQ_c13695/f1p26/2779,i2.4_HQ_c2813/f1p1/2059
		biological_process	GO:2001251	negative regulation of chromosome organization	0.0036581	i2.2_HQ_c6563/f1p24/2889,i3_LQ_c9306/f1p18/3080,i3_HQ_c6332/f1p15/2880,i2.4_HQ_c19455/f1p6/2767,i3_HQ_c13107/f1p18/3995,i2.1_HQ_c10664/f1p18/2384,i1.3_LQ_c13180/f1p3/1392,i2.0_HQ_c11814/f1p86/2858,i5_HQ_c927/f1p41/5320,i4_HQ_c19362/f1p20/4793,i3_LQ_c10528/f1p0/3451,i2.0_LQ_c8136/f1p5/2339,i4_HQ_c3032/f1p26/5095,i2.0_HQ_c5716/f1p8/2951,i2.4_HQ_c2813/f1p1/2059,i2.4_HQ_c13695/f1p26/2779
		biological_process	GO:0048856	anatomical structure development	0.0036581	i2.2_HQ_c13294/f2p0/2065,i1.2_HQ_c12394/f1p2/1314,i1.3_LQ_c13180/f1p3/1392,i4_HQ_c14541/f1p50/4398,i2.3_HQ_c6903/f1p67/2538,i8_LQ_c880/f1p16/8353,i2.3_HQ_c12732/f81p600/2293,i2.0_HQ_c19080/f1p33/2426,i4_HQ_c6927/f8p272/4065,i5_LQ_c1457/f1p5/5219,i2.3_LQ_c8447/f1p5/2674,i2.2_HQ_c12041/f1p11/2448,i2.2_HQ_c5927/f1p17/2402,i5_HQ_c7495/f1p9/5443,i2.3_HQ_c1610/f2p26/2898,i2.0_LQ_c8276/f1p11/2781,i5_HQ_…
		biological_process	GO:1901575	organic substance catabolic process	0.0037019	i2.1_HQ_c7873/f1p12/2171,i5_LQ_c6875/f1p0/5589,i4_HQ_c4539/f1p1/4186,i1.3_HQ_c3373/f1p0/1823,i2.2_HQ_c22070/f12p52/2349,i2.0_HQ_c5716/f1p8/2951,i3_HQ_c251/f3p10/3568,i2.4_HQ_c21223/f1p7/2655,i3_HQ_c6332/f1p15/2880,i2.1_HQ_c10664/f1p18/2384,i1.0_LQ_c7735/f1p1/1453,i2.0_HQ_c3087/f1p39/2571,i2.0_HQ_c2167/f2p10/2446,i3_HQ_c1363/f2p2/3520,i2.1_HQ_c11481/f1p55/2312,i4_LQ_c5299/f1p25/4115,i2.2_LQ_c9681/…
		biological_process	GO:0006732	coenzyme metabolic process	0.0038905	i1.4_HQ_c8025/f1p5/1373,i2.4_HQ_c4521/f1p161/2305,i2.1_HQ_c3080/f1p33/2839,i1.0_HQ_c15560/f3p101/1439,i1.3_HQ_c2181/f2p4/1637,i1.0_HQ_c11065/f1p8/1560,i2.2_HQ_c5803/f1p32/2143,i2.2_HQ_c5756/f1p38/2934,i4_HQ_c11604/f1p106/4237,i2.1_HQ_c5495/f1p17/2208,i1.0_LQ_c3941/f1p1/1306,i3_HQ_c14093/f1p5/3320,i1.2_HQ_c9731/f1p5/1633,i3_HQ_c11578/f1p12/3286,i2.4_HQ_c11792/f1p58/2052,i4_HQ_c8663/f1p336/4679,i2.…
		biological_process	GO:0051782	negative regulation of cell division	0.0038905	i4_HQ_c19362/f1p20/4793,i3_LQ_c10528/f1p0/3451,i2.0_LQ_c8136/f1p5/2339,i4_HQ_c3032/f1p26/5095,i2.0_HQ_c5716/f1p8/2951,i2.4_HQ_c13695/f1p26/2779,i2.4_HQ_c2813/f1p1/2059,i2.2_HQ_c6563/f1p24/2889,i3_LQ_c9306/f1p18/3080,i3_HQ_c6332/f1p15/2880,i2.4_HQ_c19455/f1p6/2767,i3_HQ_c13107/f1p18/3995,i2.1_HQ_c10664/f1p18/2384,i1.3_LQ_c13180/f1p3/1392,i5_HQ_c927/f1p41/5320,i2.0_HQ_c11814/f1p86/2858
		biological_process	GO:0031399	regulation of protein modification process	0.0043805	i4_HQ_c19362/f1p20/4793,i3_LQ_c10528/f1p0/3451,i2.0_LQ_c8136/f1p5/2339,i3_HQ_c13106/f1p15/3100,i4_HQ_c3032/f1p26/5095,i2.0_HQ_c5716/f1p8/2951,i1.3_HQ_c5790/f1p79/1365,i2.4_HQ_c2813/f1p1/2059,i2.4_HQ_c13695/f1p26/2779,i2.2_HQ_c6563/f1p24/2889,i3_LQ_c9306/f1p18/3080,i3_HQ_c6332/f1p15/2880,i2.4_HQ_c19455/f1p6/2767,i3_HQ_c13107/f1p18/3995,i5_HQ_c4787/f1p82/6013,i2.1_HQ_c10664/f1p18/2384,i1.3_LQ_c1318…
		biological_process	GO:0000278	mitotic cell cycle	0.0047032	i2.2_HQ_c2167/f2p4/2131,i1.3_HQ_c788/f23p38/1802,i2.4_HQ_c2813/f1p1/2059,i2.4_HQ_c13695/f1p26/2779,i4_HQ_c3032/f1p26/5095,i2.0_LQ_c6451/f1p2/3203,i2.0_HQ_c7802/f1p16/2028,i3_LQ_c10528/f1p0/3451,i1.3_LQ_c2804/f1p11/1737,i4_HQ_c19362/f1p20/4793,i4_HQ_c9795/f1p18/4925,i2.0_HQ_c11814/f1p86/2858,i2.2_LQ_c2948/f1p6/2712,i1.4_HQ_c13421/f1p3/1709,i3_HQ_c13107/f1p18/3995,i1.1_HQ_c5567/f1p11/1478,i3_HQ_c15…
		biological_process	GO:1903047	mitotic cell cycle process	0.0047032	i1.3_LQ_c2804/f1p11/1737,i3_LQ_c10528/f1p0/3451,i2.0_HQ_c7802/f1p16/2028,i2.0_LQ_c6451/f1p2/3203,i4_HQ_c19362/f1p20/4793,i2.4_HQ_c2813/f1p1/2059,i2.4_HQ_c13695/f1p26/2779,i1.3_HQ_c788/f23p38/1802,i2.2_HQ_c2167/f2p4/2131,i4_HQ_c3032/f1p26/5095,i1.0_HQ_c10287/f1p0/1705,i3_HQ_c15708/f1p12/3288,i3_LQ_c9306/f1p18/3080,i3_HQ_c14850/f1p5/3115,i2.2_HQ_c6563/f1p24/2889,i1.4_HQ_c13421/f1p3/1709,i2.2_LQ_c29…
		biological_process	GO:0050790	regulation of catalytic activity	0.0047401	i4_HQ_c19362/f1p20/4793,i2.3_HQ_c1085/f4p84/2658,i3_LQ_c10528/f1p0/3451,i3_HQ_c13106/f1p15/3100,i2.0_LQ_c8136/f1p5/2339,i1.3_HQ_c5790/f1p79/1365,i2.0_HQ_c3121/f1p10/2691,i2.0_HQ_c5716/f1p8/2951,i4_HQ_c3032/f1p26/5095,i2.4_HQ_c2813/f1p1/2059,i2.4_HQ_c13695/f1p26/2779,i2.2_HQ_c6563/f1p24/2889,i3_LQ_c9306/f1p18/3080,i3_HQ_c6332/f1p15/2880,i2.4_HQ_c19455/f1p6/2767,i5_HQ_c4787/f1p82/6013,i3_HQ_c13107/…
		biological_process	GO:0051302	regulation of cell division	0.0048657	i2.1_HQ_c10664/f1p18/2384,i3_HQ_c13107/f1p18/3995,i5_HQ_c927/f1p41/5320,i2.0_HQ_c11814/f1p86/2858,i1.3_LQ_c13180/f1p3/1392,i3_LQ_c9306/f1p18/3080,i2.2_HQ_c6563/f1p24/2889,i2.4_HQ_c19455/f1p6/2767,i1.0_HQ_c10287/f1p0/1705,i3_HQ_c6332/f1p15/2880,i4_HQ_c3032/f1p26/5095,i2.0_HQ_c5716/f1p8/2951,i2.0_LQ_c8136/f1p5/2339,i2.4_HQ_c2813/f1p1/2059,i2.4_HQ_c13695/f1p26/2779,i4_HQ_c19362/f1p20/4793,i3_LQ_c105…
		biological_process	GO:0010498	proteasomal protein catabolic process	0.0050235	i2.0_HQ_c11814/f1p86/2858,i5_HQ_c927/f1p41/5320,i1.3_LQ_c13180/f1p3/1392,i2.1_HQ_c10664/f1p18/2384,i3_HQ_c13107/f1p18/3995,i1.0_HQ_c10287/f1p0/1705,i2.4_HQ_c19455/f1p6/2767,i3_HQ_c6332/f1p15/2880,i3_LQ_c9306/f1p18/3080,i2.2_HQ_c6563/f1p24/2889,i2.4_HQ_c21223/f1p7/2655,i2.4_HQ_c2813/f1p1/2059,i2.4_HQ_c13695/f1p26/2779,i2.0_HQ_c5716/f1p8/2951,i4_HQ_c3032/f1p26/5095,i2.0_LQ_c8136/f1p5/2339,i3_LQ_c10…
		biological_process	GO:0043161	proteasome-mediated ubiquitin-dependent protein catabolic process	0.0050235	i3_HQ_c6332/f1p15/2880,i2.4_HQ_c19455/f1p6/2767,i1.0_HQ_c10287/f1p0/1705,i2.2_HQ_c6563/f1p24/2889,i2.4_HQ_c21223/f1p7/2655,i3_LQ_c9306/f1p18/3080,i1.3_LQ_c13180/f1p3/1392,i2.0_HQ_c11814/f1p86/2858,i5_HQ_c927/f1p41/5320,i3_HQ_c13107/f1p18/3995,i2.1_HQ_c10664/f1p18/2384,i3_LQ_c10528/f1p0/3451,i4_HQ_c19362/f1p20/4793,i2.4_HQ_c13695/f1p26/2779,i2.4_HQ_c2813/f1p1/2059,i2.0_LQ_c8136/f1p5/2339,i4_HQ_c30…
		biological_process	GO:0043623	cellular protein complex assembly	0.0051096	i3_LQ_c9306/f1p18/3080,i2.0_LQ_c20682/f1p5/3014,i1.4_HQ_c9669/f1p26/1639,i2.2_HQ_c6563/f1p24/2889,i3_HQ_c5699/f1p13/3369,i1.1_HQ_c10094/f1p3/1455,i6_LQ_c1178/f1p12/6047,i1.0_HQ_c8596/f1p3/1348,i2.0_HQ_c11814/f1p86/2858,i1.0_HQ_c8235/f1p21/1630,i7_LQ_c1878/f1p6/7239,i2.0_HQ_c18895/f1p1/2237,i4_LQ_c10221/f1p12/4833,i5_HQ_c2534/f1p15/5425,i3_LQ_c10528/f1p0/3451,i4_LQ_c1182/f1p2/4185,i2.0_LQ_c6451/f1…
		biological_process	GO:0010564	regulation of cell cycle process	0.0051096	i3_LQ_c9306/f1p18/3080,i2.2_HQ_c6563/f1p24/2889,i1.0_HQ_c10287/f1p0/1705,i2.4_HQ_c19455/f1p6/2767,i3_HQ_c6332/f1p15/2880,i2.1_HQ_c10664/f1p18/2384,i3_HQ_c13107/f1p18/3995,i5_HQ_c927/f1p41/5320,i2.0_HQ_c11814/f1p86/2858,i1.3_LQ_c13180/f1p3/1392,i4_HQ_c19362/f1p20/4793,i3_LQ_c10528/f1p0/3451,i4_HQ_c3032/f1p26/5095,i2.0_HQ_c5716/f1p8/2951,i2.0_LQ_c8136/f1p5/2339,i2.4_HQ_c13695/f1p26/2779,i2.4_HQ_c28…
		biological_process	GO:0010948	negative regulation of cell cycle process	0.0051235	i3_LQ_c10528/f1p0/3451,i4_HQ_c19362/f1p20/4793,i2.4_HQ_c2813/f1p1/2059,i2.4_HQ_c13695/f1p26/2779,i2.0_HQ_c5716/f1p8/2951,i4_HQ_c3032/f1p26/5095,i2.0_LQ_c8136/f1p5/2339,i2.4_HQ_c19455/f1p6/2767,i3_HQ_c6332/f1p15/2880,i3_LQ_c9306/f1p18/3080,i2.2_HQ_c6563/f1p24/2889,i5_HQ_c927/f1p41/5320,i2.0_HQ_c11814/f1p86/2858,i1.3_LQ_c13180/f1p3/1392,i2.1_HQ_c10664/f1p18/2384,i3_HQ_c13107/f1p18/3995
		biological_process	GO:0051258	protein polymerization	0.0051321	i1.1_HQ_c10766/f1p4/1980,i2.0_HQ_c4653/f1p24/2011,i1.2_HQ_c12394/f1p2/1314,i1.2_LQ_c12326/f1p4/1734,i1.3_LQ_c13180/f1p3/1392,i2.0_HQ_c14876/f1p10/2273,i2.4_HQ_c19455/f1p6/2767,i1.0_HQ_c1546/f6p10/1453,i3_HQ_c6332/f1p15/2880,i4_LQ_c5947/f1p2/4840,i5_LQ_c4531/f1p4/5940,i1.3_HQ_c7754/f1p3/1768,i1.1_LQ_c7805/f1p8/1986,i1.0_HQ_c7668/f1p29/1945,i6_LQ_c767/f1p10/6113,i1.4_HQ_c9489/f1p11/1677,i2.0_LQ_c21…
		biological_process	GO:0022607	cellular component assembly	0.0053219	i4_HQ_c10488/f1p155/4484,i2.2_HQ_c2167/f2p4/2131,i2.4_HQ_c13695/f1p26/2779,i3_HQ_c14816/f1p26/3311,i5_HQ_c2534/f1p15/5425,i2.0_HQ_c18895/f1p1/2237,i4_LQ_c10221/f1p12/4833,i4_LQ_c1182/f1p2/4185,i2.2_HQ_c2914/f1p23/2155,i1.3_LQ_c2804/f1p11/1737,i3_LQ_c10528/f1p0/3451,i1.1_HQ_c13726/f1p2/1642,i6_LQ_c1178/f1p12/6047,i1.0_HQ_c8596/f1p3/1348,i1.1_HQ_c5567/f1p11/1478,i2.0_HQ_c11814/f1p86/2858,i1.4_HQ_c1…
		biological_process	GO:0009085	lysine biosynthetic process	0.0054805	i1.0_LQ_c3941/f1p1/1306,i1.4_HQ_c2574/f3p5/1906,i4_HQ_c11604/f1p106/4237,i2.0_HQ_c8695/f1p5/2066,i2.4_LQ_c5226/f1p9/2246,i1.3_HQ_c15307/f22p84/1402
		biological_process	GO:0009089	lysine biosynthetic process via diaminopimelate	0.0054805	i2.0_HQ_c8695/f1p5/2066,i2.4_LQ_c5226/f1p9/2246,i1.3_HQ_c15307/f22p84/1402,i1.4_HQ_c2574/f3p5/1906,i1.0_LQ_c3941/f1p1/1306,i4_HQ_c11604/f1p106/4237
		biological_process	GO:0046451	diaminopimelate metabolic process	0.0054805	i2.0_HQ_c8695/f1p5/2066,i2.4_LQ_c5226/f1p9/2246,i1.3_HQ_c15307/f22p84/1402,i1.0_LQ_c3941/f1p1/1306,i1.4_HQ_c2574/f3p5/1906,i4_HQ_c11604/f1p106/4237
		biological_process	GO:0010639	negative regulation of organelle organization	0.0055428	i3_LQ_c10528/f1p0/3451,i4_HQ_c19362/f1p20/4793,i2.4_HQ_c2813/f1p1/2059,i2.4_HQ_c13695/f1p26/2779,i4_HQ_c3032/f1p26/5095,i2.0_HQ_c5716/f1p8/2951,i2.0_LQ_c8136/f1p5/2339,i2.4_HQ_c19455/f1p6/2767,i3_HQ_c6332/f1p15/2880,i3_LQ_c9306/f1p18/3080,i2.2_HQ_c6563/f1p24/2889,i5_HQ_c927/f1p41/5320,i2.0_HQ_c11814/f1p86/2858,i1.3_LQ_c13180/f1p3/1392,i2.1_HQ_c10664/f1p18/2384,i3_HQ_c13107/f1p18/3995
		biological_process	GO:0009251	glucan catabolic process	0.0056786	i3_LQ_c4811/f1p1/3188,i4_HQ_c4539/f1p1/4186,i6_HQ_c985/f1p12/6287,i3_HQ_c1363/f2p2/3520
		biological_process	GO:0044247	cellular polysaccharide catabolic process	0.0056786	i3_LQ_c4811/f1p1/3188,i4_HQ_c4539/f1p1/4186,i6_HQ_c985/f1p12/6287,i3_HQ_c1363/f2p2/3520
		biological_process	GO:0006461	protein complex assembly	0.0056909	i1.2_LQ_c12326/f1p4/1734,i6_HQ_c1312/f1p6/6052,i1.3_LQ_c13180/f1p3/1392,i2.0_HQ_c14876/f1p10/2273,i1.2_HQ_c12394/f1p2/1314,i2.0_HQ_c4653/f1p24/2011,i4_HQ_c1806/f1p3/4039,i1.1_HQ_c10766/f1p4/1980,i3_HQ_c6332/f1p15/2880,i3_HQ_c287/f12p13/3307,i1.0_HQ_c1546/f6p10/1453,i4_LQ_c5947/f1p2/4840,i2.4_HQ_c19455/f1p6/2767,i5_LQ_c4646/f1p17/5857,i2.4_HQ_c422/f47p77/2309,i1.1_LQ_c7805/f1p8/1986,i4_HQ_c14539/f…
		biological_process	GO:0070271	protein complex biogenesis	0.0056909	i2.0_HQ_c18895/f1p1/2237,i4_LQ_c10221/f1p12/4833,i5_HQ_c2534/f1p15/5425,i3_LQ_c10528/f1p0/3451,i1.1_HQ_c13726/f1p2/1642,i4_LQ_c1182/f1p2/4185,i2.3_HQ_c592/f12p56/2087,i2.0_LQ_c6451/f1p2/3203,i2.2_HQ_c2914/f1p23/2155,i4_HQ_c10488/f1p155/4484,i4_HQ_c15859/f1p96/4179,i2.4_HQ_c13695/f1p26/2779,i3_HQ_c14816/f1p26/3311,i2.3_HQ_c8388/f1p50/2447,i4_HQ_c3269/f1p5/4152,i3_LQ_c9306/f1p18/3080,i2.0_LQ_c20682…
		biological_process	GO:0009152	purine ribonucleotide biosynthetic process	0.005782	i3_HQ_c5699/f1p13/3369,i6_HQ_c3092/f1p199/6100,i3_LQ_c14260/f1p3/3109,i2.2_HQ_c5843/f1p54/2738,i3_HQ_c6332/f1p15/2880,i4_HQ_c10072/f1p78/4113,i2.0_LQ_c20682/f1p5/3014,i3_HQ_c2670/f1p4/3067,i4_LQ_c10036/f1p10/4906,i1.0_HQ_c8288/f1p2/1736,i7_LQ_c1105/f1p2/7190,i1.3_LQ_c13505/f1p4/1676,i3_LQ_c5904/f1p30/3307,i6_HQ_c3002/f1p416/6641,i1.1_HQ_c9812/f1p47/1235,i2.3_LQ_c3052/f1p5/2479,i3_LQ_c10528/f1p0/3…
		biological_process	GO:0034613	cellular protein localization	0.0058106	i3_HQ_c6332/f1p15/2880,i3_HQ_c10397/f2p9/3379,i1.4_LQ_c6305/f1p2/1922,i2.0_HQ_c8227/f1p4/2220,i2.4_HQ_c21223/f1p7/2655,i3_LQ_c525/f1p5/3502,i5_HQ_c40/f8p36/5966,i1.2_LQ_c12326/f1p4/1734,i1.2_HQ_c12394/f1p2/1314,i2.0_HQ_c4653/f1p24/2011,i2.0_LQ_c21798/f39p138/2253,i4_LQ_c14202/f1p2/4040,i1.1_HQ_c2918/f1p1/1947,i6_LQ_c402/f1p7/6332,i2.3_LQ_c8447/f1p5/2674,i4_HQ_c19353/f1p9/4433,i1.3_LQ_c13418/f1p12…
		biological_process	GO:0070727	cellular macromolecule localization	0.0058106	i6_HQ_c5007/f2p12/6169,i4_HQ_c9976/f1p52/4243,i3_LQ_c5908/f1p5/3095,i2.3_HQ_c592/f12p56/2087,i2.0_LQ_c6451/f1p2/3203,i3_HQ_c10371/f1p5/3004,i2.2_HQ_c8961/f1p3/2464,i2.2_HQ_c2659/f1p10/2183,i2.0_HQ_c18896/f1p2/2541,i2.2_LQ_c4932/f1p2/2355,i2.4_HQ_c2813/f1p1/2059,i2.3_HQ_c1933/f2p1/2116,i5_LQ_c4402/f1p5/5543,i4_HQ_c1365/f1p54/4035,i4_HQ_c16866/f1p15/4940,i3_HQ_c4671/f2p90/3787,i2.1_HQ_c695/f7p20/23…
		biological_process	GO:0006891	intra-Golgi vesicle-mediated transport	0.0059657	i6_LQ_c767/f1p10/6113,i4_LQ_c10221/f1p12/4833,i4_HQ_c19362/f1p20/4793,i4_HQ_c19353/f1p9/4433,i3_HQ_c6332/f1p15/2880,i2.0_LQ_c6451/f1p2/3203,i4_LQ_c1182/f1p2/4185,i4_LQ_c5947/f1p2/4840,i2.3_LQ_c8447/f1p5/2674,i3_LQ_c10528/f1p0/3451,i3_HQ_c13107/f1p18/3995,i2.0_HQ_c5716/f1p8/2951,i4_HQ_c3032/f1p26/5095,i2.2_HQ_c868/f8p6/2554,i2.4_HQ_c16483/f1p2/2476
		biological_process	GO:0030168	platelet activation	0.0059657	i2.0_HQ_c11814/f1p86/2858,i6_LQ_c1178/f1p12/6047,i3_HQ_c5699/f1p13/3369,i1.1_HQ_c10094/f1p3/1455,i3_LQ_c9306/f1p18/3080,i2.0_LQ_c20682/f1p5/3014,i2.2_HQ_c6563/f1p24/2889,i2.4_HQ_c13695/f1p26/2779,i3_HQ_c14816/f1p26/3311,i4_HQ_c3269/f1p5/4152,i4_HQ_c10488/f1p155/4484,i3_LQ_c10528/f1p0/3451,i4_LQ_c1182/f1p2/4185,i2.2_HQ_c2914/f1p23/2155,i2.3_HQ_c592/f12p56/2087,i2.0_HQ_c18895/f1p1/2237,i4_LQ_c10221…
		biological_process	GO:0051382	kinetochore assembly	0.0059704	i2.4_HQ_c422/f47p77/2309,i5_LQ_c4646/f1p17/5857,i1.4_HQ_c9669/f1p26/1639,i2.0_HQ_c4653/f1p24/2011,i6_HQ_c1312/f1p6/6052,i1.0_HQ_c7668/f1p29/1945,i3_LQ_c8774/f1p5/3195,i1.4_HQ_c9489/f1p11/1677,i3_LQ_c10528/f1p0/3451,i4_LQ_c1182/f1p2/4185,i2.3_LQ_c8447/f1p5/2674,i2.0_LQ_c6451/f1p2/3203,i5_LQ_c6020/f1p7/59,i4_HQ_c15859/f1p96/4179,i2.4_HQ_c15731/f1p26/2218,i4_HQ_c14539/f1p6/4808
		biological_process	GO:0051383	kinetochore organization	0.0059704	i5_LQ_c4646/f1p17/5857,i2.4_HQ_c422/f47p77/2309,i1.4_HQ_c9669/f1p26/1639,i6_HQ_c1312/f1p6/6052,i2.0_HQ_c4653/f1p24/2011,i1.4_HQ_c9489/f1p11/1677,i3_LQ_c10528/f1p0/3451,i4_LQ_c1182/f1p2/4185,i2.3_LQ_c8447/f1p5/2674,i2.0_LQ_c6451/f1p2/3203,i5_LQ_c6020/f1p7/59,i1.0_HQ_c7668/f1p29/1945,i3_LQ_c8774/f1p5/3195,i2.4_HQ_c15731/f1p26/2218,i4_HQ_c14539/f1p6/4808,i4_HQ_c15859/f1p96/4179
		biological_process	GO:0051129	negative regulation of cellular component organization	0.0060627	i3_LQ_c10528/f1p0/3451,i4_HQ_c19362/f1p20/4793,i2.4_HQ_c2813/f1p1/2059,i2.4_HQ_c13695/f1p26/2779,i4_HQ_c3032/f1p26/5095,i2.0_HQ_c5716/f1p8/2951,i2.0_LQ_c8136/f1p5/2339,i2.4_HQ_c19455/f1p6/2767,i3_HQ_c6332/f1p15/2880,i3_LQ_c9306/f1p18/3080,i2.2_HQ_c6563/f1p24/2889,i5_HQ_c927/f1p41/5320,i2.0_HQ_c11814/f1p86/2858,i1.3_LQ_c13180/f1p3/1392,i2.1_HQ_c10664/f1p18/2384,i3_HQ_c13107/f1p18/3995
		biological_process	GO:0000075	cell cycle checkpoint	0.0062543	i3_LQ_c9306/f1p18/3080,i2.2_HQ_c6563/f1p24/2889,i2.4_HQ_c19455/f1p6/2767,i3_HQ_c6332/f1p15/2880,i2.1_HQ_c10664/f1p18/2384,i3_HQ_c13107/f1p18/3995,i5_HQ_c927/f1p41/5320,i2.0_HQ_c11814/f1p86/2858,i1.3_LQ_c13180/f1p3/1392,i4_HQ_c19362/f1p20/4793,i3_LQ_c10528/f1p0/3451,i4_HQ_c3032/f1p26/5095,i2.0_HQ_c5716/f1p8/2951,i2.0_LQ_c8136/f1p5/2339,i2.4_HQ_c13695/f1p26/2779,i2.4_HQ_c2813/f1p1/2059
		biological_process	GO:0006164	purine nucleotide biosynthetic process	0.0063411	i4_HQ_c1657/f1p202/4639,i5_LQ_c4609/f1p8/59,i3_HQ_c16329/f1p561/3053,i4_HQ_c19439/f1p169/5003,i3_LQ_c10528/f1p0/3451,i4_HQ_c1791/f1p1226/4347,i2.4_HQ_c8118/f1p1/2250,i2.0_HQ_c6407/f1p165/2624,i3_LQ_c5904/f1p30/3307,i6_HQ_c3002/f1p416/6641,i2.0_LQ_c5435/f1p4/2717,i1.1_HQ_c9812/f1p47/1235,i2.3_LQ_c3052/f1p5/2479,i2.0_LQ_c20682/f1p5/3014,i3_HQ_c2670/f1p4/3067,i4_LQ_c10036/f1p10/4906,i1.0_HQ_c8288/f1…
		biological_process	GO:0031400	negative regulation of protein modification process	0.006402	i3_HQ_c6332/f1p15/2880,i2.4_HQ_c19455/f1p6/2767,i2.2_HQ_c6563/f1p24/2889,i3_LQ_c9306/f1p18/3080,i1.3_LQ_c13180/f1p3/1392,i5_HQ_c927/f1p41/5320,i2.0_HQ_c11814/f1p86/2858,i3_HQ_c13107/f1p18/3995,i2.1_HQ_c10664/f1p18/2384,i3_LQ_c10528/f1p0/3451,i4_HQ_c19362/f1p20/4793,i2.4_HQ_c2813/f1p1/2059,i2.4_HQ_c13695/f1p26/2779,i2.0_LQ_c8136/f1p5/2339,i4_HQ_c3032/f1p26/5095,i2.0_HQ_c5716/f1p8/2951
		biological_process	GO:0051348	negative regulation of transferase activity	0.006402	i2.4_HQ_c19455/f1p6/2767,i3_HQ_c6332/f1p15/2880,i3_LQ_c9306/f1p18/3080,i2.2_HQ_c6563/f1p24/2889,i2.0_HQ_c11814/f1p86/2858,i5_HQ_c927/f1p41/5320,i1.3_LQ_c13180/f1p3/1392,i2.1_HQ_c10664/f1p18/2384,i3_HQ_c13107/f1p18/3995,i3_LQ_c10528/f1p0/3451,i4_HQ_c19362/f1p20/4793,i2.4_HQ_c13695/f1p26/2779,i2.4_HQ_c2813/f1p1/2059,i2.0_HQ_c5716/f1p8/2951,i4_HQ_c3032/f1p26/5095,i2.0_LQ_c8136/f1p5/2339
		biological_process	GO:0007623	circadian rhythm	0.0067077	i3_LQ_c2652/f1p36/3212,i3_LQ_c2417/f1p2/3262,i2.2_LQ_c4268/f1p29/2376,i1.0_HQ_c11796/f15p86/1734,i3_HQ_c12982/f1p147/3907
		biological_process	GO:0006886	intracellular protein transport	0.0068273	i2.0_LQ_c20682/f1p5/3014,i2.2_HQ_c6563/f1p24/2889,i7_HQ_c1937/f1p44/7143,i2.1_HQ_c695/f7p20/2354,i4_HQ_c9865/f1p34/4056,i1.0_LQ_c5394/f1p43/1449,i3_HQ_c6843/f1p11/3379,i2.2_HQ_c2659/f1p10/2183,i2.2_HQ_c8961/f1p3/2464,i3_HQ_c10371/f1p5/3004,i3_LQ_c5908/f1p5/3095,i2.3_HQ_c592/f12p56/2087,i2.0_LQ_c6451/f1p2/3203,i4_HQ_c9976/f1p52/4243,i6_HQ_c5007/f2p12/6169,i4_HQ_c16866/f1p15/4940,i3_HQ_c4671/f2p90/…
		biological_process	GO:0006553	lysine metabolic process	0.0068534	i1.4_HQ_c2574/f3p5/1906,i1.0_LQ_c3941/f1p1/1306,i4_HQ_c11604/f1p106/4237,i2.4_LQ_c5226/f1p9/2246,i1.3_HQ_c15307/f22p84/1402,i2.0_HQ_c8695/f1p5/2066
		biological_process	GO:0044802	single-organism membrane organization	0.0069808	i2.0_HQ_c18896/f1p2/2541,i1.3_HQ_c788/f23p38/1802,i3_HQ_c5825/f1p14/3152,i3_LQ_c5908/f1p5/3095,i6_LQ_c623/f1p3/6451,i2.0_LQ_c6451/f1p2/3203,i4_HQ_c9976/f1p52/4243,i6_LQ_c402/f1p7/6332,i3_LQ_c10528/f1p0/3451,i4_LQ_c14202/f1p2/4040,i5_LQ_c6875/f1p0/5589,i2.2_HQ_c5927/f1p17/2402,i4_HQ_c19559/f1p9/3992,i5_LQ_c6225/f1p2/55,i3_HQ_c14370/f1p10/3346,i1.4_LQ_c6305/f1p2/1922,i3_HQ_c4478/f1p4/3031,i3_HQ_c13…
		biological_process	GO:0098655	cation transmembrane transport	0.0069833	i1.2_LQ_c12326/f1p4/1734,i3_LQ_c11759/f1p2/3260,i4_HQ_c5700/f1p200/4966,i2.3_LQ_c3052/f1p5/2479,i1.2_HQ_c12394/f1p2/1314,i6_HQ_c3002/f1p416/6641,i1.1_HQ_c10766/f1p4/1980,i3_HQ_c6332/f1p15/2880,i3_LQ_c14260/f1p3/3109,i4_HQ_c4679/f2p7/4092,i3_HQ_c2670/f1p4/3067,i2.0_HQ_c8227/f1p4/2220,i1.2_LQ_c12521/f1p9/1727,i5_HQ_c546/f1p29/5452,i5_HQ_c3343/f1p349/5090,i3_LQ_c11126/f1p3/3891,i5_HQ_c299/f2p12/5713…
		biological_process	GO:0098662	inorganic cation transmembrane transport	0.0069833	i3_HQ_c16329/f1p561/3053,i5_HQ_c299/f2p12/5713,i4_HQ_c1657/f1p202/4639,i3_LQ_c11126/f1p3/3891,i5_HQ_c3343/f1p349/5090,i5_HQ_c546/f1p29/5452,i1.2_LQ_c12521/f1p9/1727,i3_LQ_c2401/f1p86/3056,i4_HQ_c19353/f1p9/4433,i2.4_HQ_c8118/f1p1/2250,i2.0_HQ_c6407/f1p165/2624,i6_HQ_c3002/f1p416/6641,i1.1_HQ_c10766/f1p4/1980,i1.2_HQ_c12394/f1p2/1314,i2.3_LQ_c3052/f1p5/2479,i4_HQ_c5700/f1p200/4966,i1.2_LQ_c12326/f…
		biological_process	GO:0051276	chromosome organization	0.0070288	i4_HQ_c14539/f1p6/4808,i2.4_HQ_c15731/f1p26/2218,i2.0_HQ_c5716/f1p8/2951,i2.0_LQ_c8136/f1p5/2339,i4_LQ_c11610/f1p15/4457,i1.4_HQ_c9489/f1p11/1677,i5_LQ_c6020/f1p7/59,i5_HQ_c2440/f1p23/5114,i2.3_LQ_c8447/f1p5/2674,i3_LQ_c8774/f1p5/3195,i1.0_HQ_c7668/f1p29/1945,i5_HQ_c927/f1p41/5320,i6_HQ_c1312/f1p6/6052,i7_HQ_c47/f1p67/7564,i1.3_LQ_c13180/f1p3/1392,i2.1_HQ_c10664/f1p18/2384,i2.0_HQ_c4653/f1p24/201…
		biological_process	GO:0006433	prolyl-tRNA aminoacylation	0.0070288	i4_HQ_c5638/f1p15/4084,i2.2_HQ_c2063/f2p12/2294,i1.0_LQ_c13299/f1p3/1414
		biological_process	GO:0000255	allantoin metabolic process	0.0070489	i2.2_HQ_c22070/f12p52/2349,i2.0_LQ_c5730/f1p12/2983,i2.0_HQ_c2167/f2p10/2446,i2.3_HQ_c9136/f1p14/2347
		biological_process	GO:0000256	allantoin catabolic process	0.0070489	i2.0_HQ_c2167/f2p10/2446,i2.3_HQ_c9136/f1p14/2347,i2.0_LQ_c5730/f1p12/2983,i2.2_HQ_c22070/f12p52/2349
		biological_process	GO:0098660	inorganic ion transmembrane transport	0.0070489	i4_HQ_c10072/f1p78/4113,i1.2_HQ_c2523/f1p1/1680,i2.2_HQ_c5843/f1p54/2738,i1.1_HQ_c10094/f1p3/1455,i6_HQ_c3092/f1p199/6100,i3_HQ_c5699/f1p13/3369,i1.3_LQ_c13505/f1p4/1676,i7_LQ_c1105/f1p2/7190,i4_LQ_c10036/f1p10/4906,i2.0_LQ_c20682/f1p5/3014,i1.1_HQ_c9812/f1p47/1235,i1.3_HQ_c5165/f1p5/1833,i3_LQ_c5904/f1p30/3307,i4_LQ_c1182/f1p2/4185,i4_HQ_c1791/f1p1226/4347,i3_LQ_c10528/f1p0/3451,i1.0_LQ_c14399/f…
		biological_process	GO:0007596	blood coagulation	0.0071078	i6_LQ_c1178/f1p12/6047,i2.0_HQ_c11814/f1p86/2858,i3_LQ_c9306/f1p18/3080,i2.0_LQ_c20682/f1p5/3014,i2.2_HQ_c6563/f1p24/2889,i1.1_HQ_c10094/f1p3/1455,i3_HQ_c5699/f1p13/3369,i4_HQ_c10488/f1p155/4484,i2.4_HQ_c13695/f1p26/2779,i3_HQ_c14816/f1p26/3311,i4_HQ_c3269/f1p5/4152,i2.0_HQ_c18895/f1p1/2237,i4_LQ_c10221/f1p12/4833,i3_LQ_c10528/f1p0/3451,i4_LQ_c1182/f1p2/4185,i2.2_HQ_c2914/f1p23/2155,i2.3_HQ_c592/…
		biological_process	GO:0034220	ion transmembrane transport	0.007176	i4_LQ_c1182/f1p2/4185,i3_LQ_c10528/f1p0/3451,i4_HQ_c1791/f1p1226/4347,i1.0_LQ_c14399/f1p3/1822,i3_LQ_c7217/f1p38/3354,i4_LQ_c10221/f1p12/4833,i2.4_HQ_c13695/f1p26/2779,i4_HQ_c19439/f1p169/5003,i2.2_HQ_c12070/f1p11/2062,i5_LQ_c4609/f1p8/59,i4_HQ_c10072/f1p78/4113,i2.2_HQ_c5843/f1p54/2738,i1.2_HQ_c2523/f1p1/1680,i3_HQ_c5699/f1p13/3369,i6_HQ_c3092/f1p199/6100,i1.1_HQ_c10094/f1p3/1455,i1.3_LQ_c13505/…
		biological_process	GO:0048511	rhythmic process	0.0072742	i3_LQ_c2652/f1p36/3212,i3_LQ_c2417/f1p2/3262,i1.0_HQ_c11796/f15p86/1734,i3_HQ_c12982/f1p147/3907,i2.2_LQ_c4268/f1p29/2376
		biological_process	GO:0032269	negative regulation of cellular protein metabolic process	0.0074438	i3_LQ_c10528/f1p0/3451,i4_HQ_c19362/f1p20/4793,i2.4_HQ_c2813/f1p1/2059,i2.4_HQ_c13695/f1p26/2779,i2.0_LQ_c8136/f1p5/2339,i4_HQ_c3032/f1p26/5095,i2.0_HQ_c5716/f1p8/2951,i3_HQ_c6332/f1p15/2880,i2.4_HQ_c19455/f1p6/2767,i2.2_HQ_c6563/f1p24/2889,i3_LQ_c9306/f1p18/3080,i1.3_LQ_c13180/f1p3/1392,i5_HQ_c927/f1p41/5320,i2.0_HQ_c11814/f1p86/2858,i3_HQ_c13107/f1p18/3995,i2.1_HQ_c10664/f1p18/2384
		biological_process	GO:0051248	negative regulation of protein metabolic process	0.0074438	i1.3_LQ_c13180/f1p3/1392,i5_HQ_c927/f1p41/5320,i2.0_HQ_c11814/f1p86/2858,i3_HQ_c13107/f1p18/3995,i2.1_HQ_c10664/f1p18/2384,i3_HQ_c6332/f1p15/2880,i2.4_HQ_c19455/f1p6/2767,i2.2_HQ_c6563/f1p24/2889,i3_LQ_c9306/f1p18/3080,i2.4_HQ_c13695/f1p26/2779,i2.4_HQ_c2813/f1p1/2059,i2.0_LQ_c8136/f1p5/2339,i2.0_HQ_c5716/f1p8/2951,i4_HQ_c3032/f1p26/5095,i3_LQ_c10528/f1p0/3451,i4_HQ_c19362/f1p20/4793
		biological_process	GO:0051301	cell division	0.0075765	i2.1_HQ_c10664/f1p18/2384,i5_HQ_c927/f1p41/5320,i2.2_HQ_c687/f8p30/2423,i2.0_LQ_c10660/f1p10/2076,i1.3_LQ_c13180/f1p3/1392,i1.3_HQ_c14481/f1p14/1341,i2.4_HQ_c19455/f1p6/2767,i2.2_HQ_c18019/f1p18/2131,i3_HQ_c6332/f1p15/2880,i2.0_HQ_c5716/f1p8/2951,i8_LQ_c900/f1p9/8104,i2.0_LQ_c8136/f1p5/2339,i3_HQ_c5467/f1p19/3204,i2.1_HQ_c12039/f1p20/2253,i2.3_LQ_c8447/f1p5/2674,i1.1_HQ_c5567/f1p11/1478,i3_HQ_c13…
		biological_process	GO:0001775	cell activation	0.0076391	i2.3_LQ_c8447/f1p5/2674,i3_HQ_c8861/f1p6/3217,i2.0_LQ_c21798/f39p138/2253,i1.4_HQ_c9489/f1p11/1677,i6_LQ_c767/f1p10/6113,i1.0_HQ_c7668/f1p29/1945,i1.1_LQ_c7805/f1p8/1986,i1.3_HQ_c7754/f1p3/1768,i4_LQ_c5947/f1p2/4840,i3_HQ_c6332/f1p15/2880,i2.4_HQ_c19455/f1p6/2767,i1.3_LQ_c13180/f1p3/1392,i2.0_HQ_c14876/f1p10/2273,i1.2_LQ_c12326/f1p4/1734,i2.0_HQ_c4653/f1p24/2011,i1.2_HQ_c12394/f1p2/1314,i1.1_HQ_c…
		biological_process	GO:0005978	glycogen biosynthetic process	0.0076391	i3_HQ_c416/f7p10/3565,i3_LQ_c4198/f1p1/3633,i3_HQ_c11569/f1p9/3144,i2.2_HQ_c14383/f1p9/2360
		biological_process	GO:0007599	hemostasis	0.0076391	i3_HQ_c8861/f1p6/3217,i2.3_LQ_c8447/f1p5/2674,i2.0_LQ_c21798/f39p138/2253,i1.4_HQ_c9489/f1p11/1677,i6_LQ_c767/f1p10/6113,i1.0_HQ_c7668/f1p29/1945,i1.1_LQ_c7805/f1p8/1986,i1.3_HQ_c7754/f1p3/1768,i4_LQ_c5947/f1p2/4840,i3_HQ_c6332/f1p15/2880,i2.4_HQ_c19455/f1p6/2767,i2.0_HQ_c14876/f1p10/2273,i1.3_LQ_c13180/f1p3/1392,i1.2_LQ_c12326/f1p4/1734,i1.2_HQ_c12394/f1p2/1314,i2.0_HQ_c4653/f1p24/2011,i1.1_HQ_c…
		biological_process	GO:0050817	coagulation	0.0076391	i2.0_HQ_c18895/f1p1/2237,i4_LQ_c10221/f1p12/4833,i3_LQ_c10528/f1p0/3451,i4_LQ_c1182/f1p2/4185,i2.2_HQ_c2914/f1p23/2155,i2.3_HQ_c592/f12p56/2087,i4_HQ_c10488/f1p155/4484,i2.4_HQ_c13695/f1p26/2779,i3_HQ_c14816/f1p26/3311,i4_HQ_c3269/f1p5/4152,i3_LQ_c9306/f1p18/3080,i2.0_LQ_c20682/f1p5/3014,i2.2_HQ_c6563/f1p24/2889,i1.1_HQ_c10094/f1p3/1455,i3_HQ_c5699/f1p13/3369,i6_LQ_c1178/f1p12/6047,i2.0_HQ_c11814…
		biological_process	GO:0050878	regulation of body fluid levels	0.0076391	i3_HQ_c14816/f1p26/3311,i2.4_HQ_c13695/f1p26/2779,i4_HQ_c3269/f1p5/4152,i4_HQ_c10488/f1p155/4484,i3_LQ_c10528/f1p0/3451,i2.3_HQ_c592/f12p56/2087,i2.2_HQ_c2914/f1p23/2155,i4_LQ_c1182/f1p2/4185,i4_LQ_c10221/f1p12/4833,i2.0_HQ_c18895/f1p1/2237,i2.0_HQ_c11814/f1p86/2858,i6_LQ_c1178/f1p12/6047,i1.1_HQ_c10094/f1p3/1455,i3_HQ_c5699/f1p13/3369,i2.0_LQ_c20682/f1p5/3014,i3_LQ_c9306/f1p18/3080,i2.2_HQ_c6563…
		biological_process	GO:0015672	monovalent inorganic cation transport	0.0076391	i1.1_HQ_c9812/f1p47/1235,i3_LQ_c5904/f1p30/3307,i2.2_HQ_c5843/f1p54/2738,i4_HQ_c10072/f1p78/4113,i6_HQ_c3092/f1p199/6100,i1.1_HQ_c10094/f1p3/1455,i3_HQ_c5699/f1p13/3369,i2.4_HQ_c8434/f1p0/2247,i2.4_HQ_c11225/f1p45/2443,i7_LQ_c1105/f1p2/7190,i1.3_LQ_c13505/f1p4/1676,i1.1_LQ_c11270/f1p51/1784,i2.0_LQ_c20682/f1p5/3014,i4_LQ_c10036/f1p10/4906,i2.0_HQ_c5224/f1p41/2714,i2.4_HQ_c13695/f1p26/2779,i1.4_HQ…
		biological_process	GO:0043086	negative regulation of catalytic activity	0.0076659	i1.3_LQ_c13180/f1p3/1392,i5_HQ_c927/f1p41/5320,i2.0_HQ_c11814/f1p86/2858,i3_HQ_c13107/f1p18/3995,i2.1_HQ_c10664/f1p18/2384,i3_HQ_c6332/f1p15/2880,i2.4_HQ_c19455/f1p6/2767,i2.2_HQ_c6563/f1p24/2889,i3_LQ_c9306/f1p18/3080,i2.4_HQ_c2813/f1p1/2059,i2.4_HQ_c13695/f1p26/2779,i2.0_LQ_c8136/f1p5/2339,i2.0_HQ_c5716/f1p8/2951,i4_HQ_c3032/f1p26/5095,i3_LQ_c10528/f1p0/3451,i4_HQ_c19362/f1p20/4793
		biological_process	GO:0044092	negative regulation of molecular function	0.0076659	i2.4_HQ_c19455/f1p6/2767,i3_HQ_c6332/f1p15/2880,i3_LQ_c9306/f1p18/3080,i2.2_HQ_c6563/f1p24/2889,i5_HQ_c927/f1p41/5320,i2.0_HQ_c11814/f1p86/2858,i1.3_LQ_c13180/f1p3/1392,i2.1_HQ_c10664/f1p18/2384,i3_HQ_c13107/f1p18/3995,i3_LQ_c10528/f1p0/3451,i4_HQ_c19362/f1p20/4793,i2.4_HQ_c13695/f1p26/2779,i2.4_HQ_c2813/f1p1/2059,i2.0_HQ_c5716/f1p8/2951,i4_HQ_c3032/f1p26/5095,i2.0_LQ_c8136/f1p5/2339
		biological_process	GO:0006928	movement of cell or subcellular component	0.0076659	i3_HQ_c5825/f1p14/3152,i4_HQ_c15859/f1p96/4179,i1.1_LQ_c8358/f1p4/1216,i4_HQ_c3032/f1p26/5095,i4_HQ_c10488/f1p155/4484,i2.4_HQ_c13695/f1p26/2779,i2.4_HQ_c2813/f1p1/2059,i3_HQ_c14816/f1p26/3311,i5_HQ_c2534/f1p15/5425,i4_LQ_c10221/f1p12/4833,i3_HQ_c11512/f1p27/3157,i2.3_HQ_c592/f12p56/2087,i2.0_LQ_c6451/f1p2/3203,i3_LQ_c10528/f1p0/3451,i2.3_HQ_c9514/f1p18/2313,i4_HQ_c19559/f1p9/3992,i5_HQ_c7495/f1p…
		biological_process	GO:0033036	macromolecule localization	0.0077157	i4_HQ_c19541/f1p8/4136,i6_LQ_c724/f1p12/6534,i2.4_HQ_c8425/f1p10/2027,i3_LQ_c2417/f1p2/3262,i7_HQ_c2021/f1p43/7105,i3_HQ_c11839/f1p5/3999,i3_HQ_c4478/f1p4/3031,i3_HQ_c13269/f1p17/3080,i2.4_HQ_c19455/f1p6/2767,i1.1_HQ_c11741/f3p82/1452,i1.1_HQ_c10766/f1p4/1980,i4_HQ_c1806/f1p3/4039,i3_HQ_c15226/f1p21/3039,i3_HQ_c13787/f1p22/3412,i1.2_HQ_c736/f31p53/1950,i5_HQ_c927/f1p41/5320,i6_HQ_c4296/f1p63/6698…
		biological_process	GO:0033043	regulation of organelle organization	0.007951	i3_HQ_c6332/f1p15/2880,i2.4_HQ_c19455/f1p6/2767,i1.0_HQ_c10287/f1p0/1705,i2.2_HQ_c6563/f1p24/2889,i3_LQ_c9306/f1p18/3080,i1.3_LQ_c13180/f1p3/1392,i2.0_HQ_c11814/f1p86/2858,i5_HQ_c927/f1p41/5320,i3_HQ_c13107/f1p18/3995,i2.1_HQ_c10664/f1p18/2384,i3_LQ_c10528/f1p0/3451,i4_HQ_c19362/f1p20/4793,i2.4_HQ_c2813/f1p1/2059,i2.4_HQ_c13695/f1p26/2779,i2.0_LQ_c8136/f1p5/2339,i2.0_HQ_c5716/f1p8/2951,i4_HQ_c303…
		biological_process	GO:0048284	organelle fusion	0.0080143	i8_LQ_c880/f1p16/8353,i5_LQ_c6875/f1p0/5589,i4_LQ_c14202/f1p2/4040,i3_LQ_c10528/f1p0/3451,i1.4_LQ_c6305/f1p2/1922,i2.0_LQ_c6451/f1p2/3203,i3_HQ_c14370/f1p10/3346,i5_LQ_c6225/f1p2/55,i3_HQ_c5825/f1p14/3152,i4_HQ_c19559/f1p9/3992,i2.2_HQ_c5927/f1p17/2402,i1.3_HQ_c788/f23p38/1802
		biological_process	GO:0044238	primary metabolic process	0.0082313	i8_LQ_c980/f1p17/8178,i3_HQ_c16258/f1p6/3417,i2.2_HQ_c22056/f16p28/2319,i5_HQ_c2603/f1p27/5539,i4_HQ_c8993/f1p88/4652,i2.2_HQ_c18086/f1p13/2649,i1.3_HQ_c839/f22p35/1609,i3_HQ_c15525/f1p4/3930,i1.4_HQ_c13584/f1p10/1487,i7_LQ_c1879/f1p15/7570,i1.4_LQ_c6305/f1p2/1922,i2.1_LQ_c8164/f1p29/2943,i2.0_HQ_c19080/f1p33/2426,i2.0_HQ_c1286/f3p46/2051,i2.0_HQ_c8227/f1p4/2220,i1.4_HQ_c8332/f1p5/1953,i1.2_HQ_c2…
		biological_process	GO:0008104	protein localization	0.0087724	i5_HQ_c299/f2p12/5713,i3_LQ_c15221/f1p3/3239,i1.4_HQ_c1317/f7p9/1701,i3_LQ_c11323/f1p1/3702,i2.4_LQ_c11443/f1p0/2185,i1.0_HQ_c7668/f1p29/1945,i1.4_HQ_c9489/f1p11/1677,i1.1_HQ_c4002/f1p5/1484,i6_LQ_c623/f1p3/6451,i2.1_HQ_c6193/f1p45/2456,i4_HQ_c1806/f1p3/4039,i3_HQ_c15226/f1p21/3039,i1.1_HQ_c10766/f1p4/1980,i3_HQ_c13787/f1p22/3412,i5_HQ_c927/f1p41/5320,i1.2_HQ_c736/f31p53/1950,i1.3_LQ_c13180/f1p3/…
		biological_process	GO:0070925	organelle assembly	0.0089001	i4_LQ_c1182/f1p2/4185,i2.3_LQ_c8447/f1p5/2674,i2.0_LQ_c6451/f1p2/3203,i5_LQ_c6020/f1p7/59,i4_HQ_c19353/f1p9/4433,i3_LQ_c10528/f1p0/3451,i1.4_HQ_c9489/f1p11/1677,i2.0_LQ_c21798/f39p138/2253,i1.0_HQ_c7668/f1p29/1945,i3_LQ_c8774/f1p5/3195,i4_HQ_c7485/f1p80/4314,i2.4_HQ_c15731/f1p26/2218,i4_HQ_c14539/f1p6/4808,i4_HQ_c15859/f1p96/4179,i4_HQ_c10488/f1p155/4484,i3_HQ_c6332/f1p15/2880,i1.1_HQ_c10094/f1p3…
		biological_process	GO:0045184	establishment of protein localization	0.0091429	i3_LQ_c10528/f1p0/3451,i2.2_HQ_c6817/f1p52/2149,i2.2_HQ_c2914/f1p23/2155,i1.2_HQ_c11400/f2p18/1882,i4_LQ_c1182/f1p2/4185,i2.4_HQ_c5313/f1p24/2703,i4_LQ_c10221/f1p12/4833,i3_LQ_c7217/f1p38/3354,i2.0_HQ_c8998/f1p15/2231,i1.4_HQ_c14445/f1p3/1333,i3_HQ_c14816/f1p26/3311,i2.4_HQ_c13695/f1p26/2779,i4_LQ_c6181/f1p105/4205,i4_HQ_c10488/f1p155/4484,i5_LQ_c1102/f1p8/5730,i1.1_HQ_c10094/f1p3/1455,i3_HQ_c143…
		biological_process	GO:0065009	regulation of molecular function	0.0093295	i2.0_HQ_c3121/f1p10/2691,i1.3_HQ_c5790/f1p79/1365,i2.0_HQ_c5716/f1p8/2951,i4_HQ_c3032/f1p26/5095,i3_HQ_c13106/f1p15/3100,i2.0_LQ_c8136/f1p5/2339,i2.4_HQ_c13695/f1p26/2779,i2.4_HQ_c2813/f1p1/2059,i4_HQ_c19362/f1p20/4793,i2.3_HQ_c1085/f4p84/2658,i3_LQ_c10528/f1p0/3451,i2.1_HQ_c6193/f1p45/2456,i2.1_HQ_c10664/f1p18/2384,i5_HQ_c4787/f1p82/6013,i3_HQ_c13107/f1p18/3995,i5_HQ_c927/f1p41/5320,i2.0_HQ_c118…
		biological_process	GO:0044801	single-organism membrane fusion	0.0095951	i3_LQ_c10528/f1p0/3451,i4_LQ_c14202/f1p2/4040,i1.4_LQ_c6305/f1p2/1922,i3_HQ_c14370/f1p10/3346,i2.0_LQ_c6451/f1p2/3203,i8_LQ_c880/f1p16/8353,i5_LQ_c6875/f1p0/5589,i1.3_HQ_c788/f23p38/1802,i5_LQ_c6225/f1p2/55,i4_HQ_c19559/f1p9/3992,i3_HQ_c5825/f1p14/3152,i2.2_HQ_c5927/f1p17/2402
		biological_process	GO:0031324	negative regulation of cellular metabolic process	0.010148	i2.4_HQ_c2813/f1p1/2059,i2.4_HQ_c13695/f1p26/2779,i2.4_HQ_c14464/f1p9/2446,i2.1_HQ_c6186/f1p22/2144,i2.0_LQ_c8136/f1p5/2339,i2.0_HQ_c5716/f1p8/2951,i4_HQ_c3032/f1p26/5095,i5_HQ_c6483/f1p31/6052,i3_LQ_c10528/f1p0/3451,i4_HQ_c19362/f1p20/4793,i4_LQ_c5492/f1p5/4929,i2.3_LQ_c4527/f1p10/2322,i1.3_LQ_c13180/f1p3/1392,i2.0_HQ_c11814/f1p86/2858,i5_HQ_c927/f1p41/5320,i3_HQ_c13107/f1p18/3995,i2.1_HQ_c10664…
		biological_process	GO:0015031	protein transport	0.010417	i2.2_LQ_c9468/f1p2/2020,i1.2_HQ_c10407/f2p2/1986,i1.1_LQ_c7805/f1p8/1986,i5_HQ_c3942/f1p23/5125,i3_LQ_c11126/f1p3/3891,i7_HQ_c5/f2p110/7060,i6_LQ_c850/f1p15/6304,i1.2_HQ_c15288/f1p6/1726,i4_HQ_c19353/f1p9/4433,i6_LQ_c402/f1p7/6332,i2.3_LQ_c8447/f1p5/2674,i2.0_LQ_c21798/f39p138/2253,i4_LQ_c14202/f1p2/4040,i1.1_HQ_c2918/f1p1/1947,i1.1_HQ_c15080/f1p0/1703,i1.3_LQ_c13418/f1p12/1921,i1.2_LQ_c12326/f1p…
		biological_process	GO:0071822	protein complex subunit organization	0.012103	i1.2_LQ_c12326/f1p4/1734,i6_HQ_c1312/f1p6/6052,i1.3_LQ_c13180/f1p3/1392,i2.0_HQ_c14876/f1p10/2273,i4_HQ_c1806/f1p3/4039,i1.1_HQ_c10766/f1p4/1980,i2.0_HQ_c4653/f1p24/2011,i1.2_HQ_c12394/f1p2/1314,i2.4_HQ_c19455/f1p6/2767,i3_HQ_c6332/f1p15/2880,i1.0_HQ_c1546/f6p10/1453,i3_HQ_c287/f12p13/3307,i4_LQ_c5947/f1p2/4840,i2.4_HQ_c422/f47p77/2309,i5_LQ_c4646/f1p17/5857,i1.1_LQ_c7805/f1p8/1986,i4_HQ_c14539/f…
		biological_process	GO:0042060	wound healing	0.012392	i6_LQ_c1178/f1p12/6047,i2.0_HQ_c11814/f1p86/2858,i3_LQ_c9306/f1p18/3080,i2.0_LQ_c20682/f1p5/3014,i2.2_HQ_c6563/f1p24/2889,i3_HQ_c5699/f1p13/3369,i1.1_HQ_c10094/f1p3/1455,i4_HQ_c10488/f1p155/4484,i2.4_HQ_c13695/f1p26/2779,i3_HQ_c14816/f1p26/3311,i4_HQ_c3269/f1p5/4152,i2.0_HQ_c18895/f1p1/2237,i4_LQ_c10221/f1p12/4833,i3_LQ_c10528/f1p0/3451,i4_LQ_c1182/f1p2/4185,i2.3_HQ_c592/f12p56/2087,i2.2_HQ_c2914…
		biological_process	GO:0009611	response to wounding	0.012639	i3_HQ_c8861/f1p6/3217,i2.3_LQ_c8447/f1p5/2674,i1.4_HQ_c9489/f1p11/1677,i2.0_LQ_c21798/f39p138/2253,i1.0_HQ_c7668/f1p29/1945,i6_LQ_c767/f1p10/6113,i1.1_LQ_c7805/f1p8/1986,i1.3_HQ_c7754/f1p3/1768,i3_HQ_c6332/f1p15/2880,i4_LQ_c5947/f1p2/4840,i2.4_HQ_c19455/f1p6/2767,i1.2_LQ_c12326/f1p4/1734,i2.0_HQ_c14876/f1p10/2273,i1.3_LQ_c13180/f1p3/1392,i2.0_HQ_c4653/f1p24/2011,i1.2_HQ_c12394/f1p2/1314,i1.1_HQ_c…
		biological_process	GO:0043605	cellular amide catabolic process	0.01265	i2.0_LQ_c5730/f1p12/2983,i2.2_HQ_c22070/f12p52/2349,i2.3_HQ_c9136/f1p14/2347,i2.0_HQ_c2167/f2p10/2446
		biological_process	GO:0051128	regulation of cellular component organization	0.013398	i1.3_LQ_c13180/f1p3/1392,i5_HQ_c927/f1p41/5320,i2.0_HQ_c11814/f1p86/2858,i2.2_HQ_c5927/f1p17/2402,i1.2_HQ_c12394/f1p2/1314,i3_HQ_c13107/f1p18/3995,i2.1_HQ_c10664/f1p18/2384,i3_HQ_c6332/f1p15/2880,i1.1_HQ_c10094/f1p3/1455,i1.0_HQ_c10287/f1p0/1705,i2.4_HQ_c19455/f1p6/2767,i2.2_HQ_c6563/f1p24/2889,i3_LQ_c9306/f1p18/3080,i2.4_HQ_c13695/f1p26/2779,i2.4_HQ_c2813/f1p1/2059,i2.0_LQ_c8136/f1p5/2339,i5_LQ_…
		biological_process	GO:0065003	macromolecular complex assembly	0.015164	i5_LQ_c6020/f1p7/59,i4_HQ_c19353/f1p9/4433,i5_HQ_c2440/f1p23/5114,i3_HQ_c8861/f1p6/3217,i2.3_LQ_c8447/f1p5/2674,i6_LQ_c685/f1p21/6345,i4_LQ_c11610/f1p15/4457,i1.4_HQ_c9489/f1p11/1677,i2.0_LQ_c21798/f39p138/2253,i3_LQ_c8774/f1p5/3195,i6_LQ_c767/f1p10/6113,i1.0_HQ_c7668/f1p29/1945,i1.1_LQ_c7805/f1p8/1986,i4_HQ_c14539/f1p6/4808,i2.4_HQ_c15731/f1p26/2218,i1.3_HQ_c7754/f1p3/1768,i5_LQ_c4531/f1p4/5940,…
		biological_process	GO:0010605	negative regulation of macromolecule metabolic process	0.015697	i3_HQ_c6332/f1p15/2880,i2.1_HQ_c3848/f1p4/2149,i2.4_HQ_c19455/f1p6/2767,i2.2_HQ_c6563/f1p24/2889,i3_LQ_c9306/f1p18/3080,i2.3_LQ_c4527/f1p10/2322,i1.3_LQ_c13180/f1p3/1392,i2.0_HQ_c11814/f1p86/2858,i5_HQ_c927/f1p41/5320,i3_HQ_c13107/f1p18/3995,i2.1_HQ_c10664/f1p18/2384,i5_HQ_c6483/f1p31/6052,i3_LQ_c10528/f1p0/3451,i4_HQ_c19362/f1p20/4793,i4_LQ_c5492/f1p5/4929,i2.4_HQ_c2813/f1p1/2059,i2.4_HQ_c13695/…
		biological_process	GO:0009892	negative regulation of metabolic process	0.015877	i2.0_HQ_c11814/f1p86/2858,i5_HQ_c927/f1p41/5320,i2.3_LQ_c4527/f1p10/2322,i1.3_LQ_c13180/f1p3/1392,i2.1_HQ_c10664/f1p18/2384,i3_HQ_c13107/f1p18/3995,i2.1_HQ_c3848/f1p4/2149,i2.4_HQ_c19455/f1p6/2767,i3_HQ_c6332/f1p15/2880,i3_LQ_c9306/f1p18/3080,i2.2_HQ_c6563/f1p24/2889,i2.4_HQ_c13695/f1p26/2779,i2.4_HQ_c2813/f1p1/2059,i2.0_HQ_c5716/f1p8/2951,i4_HQ_c3032/f1p26/5095,i2.4_HQ_c14464/f1p9/2446,i2.1_HQ_c…
		biological_process	GO:0006996	organelle organization	0.016075	i1.4_HQ_c14445/f1p3/1333,i2.4_HQ_c13695/f1p26/2779,i4_HQ_c10488/f1p155/4484,i1.1_HQ_c13726/f1p2/1642,i6_HQ_c653/f1p53/6545,i3_LQ_c10528/f1p0/3451,i4_LQ_c1182/f1p2/4185,i4_HQ_c19362/f1p20/4793,i4_LQ_c12045/f1p1/4789,i2.0_HQ_c11814/f1p86/2858,i1.4_HQ_c13421/f1p3/1709,i5_LQ_c6225/f1p2/55,i3_HQ_c13107/f1p18/3995,i4_HQ_c19559/f1p9/3992,i1.1_HQ_c10094/f1p3/1455,i1.0_HQ_c10287/f1p0/1705,i1.4_HQ_c9669/f1…
		biological_process	GO:0007067	mitotic nuclear division	0.017234	i2.0_HQ_c11814/f1p86/2858,i5_HQ_c927/f1p41/5320,i1.3_LQ_c13180/f1p3/1392,i2.1_HQ_c10664/f1p18/2384,i3_HQ_c13107/f1p18/3995,i1.0_HQ_c10287/f1p0/1705,i2.4_HQ_c19455/f1p6/2767,i3_HQ_c6332/f1p15/2880,i3_HQ_c15708/f1p12/3288,i3_LQ_c9306/f1p18/3080,i2.2_HQ_c6563/f1p24/2889,i2.4_HQ_c13695/f1p26/2779,i2.4_HQ_c2813/f1p1/2059,i2.4_HQ_c16483/f1p2/2476,i4_HQ_c3032/f1p26/5095,i2.0_HQ_c5716/f1p8/2951,i2.2_HQ_c…
		biological_process	GO:0044283	small molecule biosynthetic process	0.017234	i1.3_HQ_c2181/f2p4/1637,i1.4_HQ_c2574/f3p5/1906,i1.3_HQ_c14438/f1p9/1568,i2.1_LQ_c12388/f1p31/2048,i4_LQ_c18593/f1p15/4220,i4_HQ_c9013/f1p27/4525,i1.0_HQ_c4432/f1p10/1683,i5_HQ_c78/f3p51/54,i2.1_HQ_c9707/f1p40/2390,i2.0_HQ_c17831/f1p62/2337,i3_LQ_c10528/f1p0/3451,i3_HQ_c11578/f1p12/3286,i3_HQ_c14093/f1p5/3320,i2.2_HQ_c9540/f1p22/2292,i1.0_LQ_c3941/f1p1/1306,i4_HQ_c11604/f1p106/4237,i2.0_HQ_c3890/…
		biological_process	GO:0000272	polysaccharide catabolic process	0.017234	i3_HQ_c1363/f2p2/3520,i6_HQ_c985/f1p12/6287,i4_HQ_c4539/f1p1/4186,i3_LQ_c4811/f1p1/3188
		biological_process	GO:0071704	organic substance metabolic process	0.018662	i2.2_HQ_c3457/f1p29/2140,i2.2_HQ_c8722/f1p25/2201,i3_LQ_c3189/f1p1/3605,i5_HQ_c2534/f1p15/5425,i4_LQ_c6756/f1p7/4275,i1.1_HQ_c7367/f1p117/1719,i4_HQ_c1283/f1p500/4605,i2.3_HQ_c1085/f4p84/2658,i2.4_HQ_c22028/f42p83/2478,i1.1_HQ_c848/f23p98/1545,i1.4_HQ_c8025/f1p5/1373,i4_HQ_c957/f2p7/4020,i3_HQ_c1869/f1p28/3080,i1.4_HQ_c14932/f1p9/1892,i5_HQ_c46/f7p94/5075,i2.4_HQ_c1230/f4p120/2606,i2.0_HQ_c1548/f…
		biological_process	GO:0016108	tetraterpenoid metabolic process	0.019594	i2.2_LQ_c8502/f1p3/2510,i2.4_HQ_c20323/f1p9/2923,i3_HQ_c3018/f1p43/3057,i4_LQ_c11171/f1p102/4273,i4_HQ_c267/f4p21/4137,i3_HQ_c10771/f1p2/3307,i5_HQ_c6538/f1p36/5813,i2.4_HQ_c1230/f4p120/2606
		biological_process	GO:0016109	tetraterpenoid biosynthetic process	0.019594	i2.4_HQ_c20323/f1p9/2923,i3_HQ_c3018/f1p43/3057,i2.2_LQ_c8502/f1p3/2510,i2.4_HQ_c1230/f4p120/2606,i5_HQ_c6538/f1p36/5813,i4_HQ_c267/f4p21/4137,i3_HQ_c10771/f1p2/3307,i4_LQ_c11171/f1p102/4273
		biological_process	GO:0016116	carotenoid metabolic process	0.019594	i2.2_LQ_c8502/f1p3/2510,i2.4_HQ_c20323/f1p9/2923,i3_HQ_c3018/f1p43/3057,i4_HQ_c267/f4p21/4137,i3_HQ_c10771/f1p2/3307,i4_LQ_c11171/f1p102/4273,i2.4_HQ_c1230/f4p120/2606,i5_HQ_c6538/f1p36/5813
		biological_process	GO:0016117	carotenoid biosynthetic process	0.019594	i2.2_LQ_c8502/f1p3/2510,i2.4_HQ_c20323/f1p9/2923,i3_HQ_c3018/f1p43/3057,i4_LQ_c11171/f1p102/4273,i4_HQ_c267/f4p21/4137,i3_HQ_c10771/f1p2/3307,i5_HQ_c6538/f1p36/5813,i2.4_HQ_c1230/f4p120/2606
		biological_process	GO:0061024	membrane organization	0.021637	i2.0_LQ_c6451/f1p2/3203,i6_LQ_c623/f1p3/6451,i3_LQ_c5908/f1p5/3095,i6_LQ_c402/f1p7/6332,i4_HQ_c9976/f1p52/4243,i2.3_LQ_c8447/f1p5/2674,i3_LQ_c10528/f1p0/3451,i4_LQ_c14202/f1p2/4040,i5_LQ_c6875/f1p0/5589,i2.0_HQ_c18896/f1p2/2541,i1.3_HQ_c788/f23p38/1802,i3_HQ_c5825/f1p14/3152,i1.4_LQ_c6305/f1p2/1922,i3_HQ_c14370/f1p10/3346,i3_HQ_c4478/f1p4/3031,i3_HQ_c13269/f1p17/3080,i2.4_HQ_c21223/f1p7/2655,i2.4…
		biological_process	GO:0009260	ribonucleotide biosynthetic process	0.022297	i3_LQ_c10528/f1p0/3451,i4_HQ_c1791/f1p1226/4347,i2.0_HQ_c6407/f1p165/2624,i2.4_HQ_c8118/f1p1/2250,i3_HQ_c16329/f1p561/3053,i5_LQ_c4609/f1p8/59,i4_HQ_c1657/f1p202/4639,i4_HQ_c19439/f1p169/5003,i3_LQ_c14260/f1p3/3109,i3_HQ_c5699/f1p13/3369,i6_HQ_c3092/f1p199/6100,i4_HQ_c10072/f1p78/4113,i3_HQ_c6332/f1p15/2880,i2.2_HQ_c5843/f1p54/2738,i4_LQ_c10036/f1p10/4906,i1.0_HQ_c8288/f1p2/1736,i3_HQ_c2670/f1p4/…
		biological_process	GO:0046390	ribose phosphate biosynthetic process	0.022297	i6_HQ_c3002/f1p416/6641,i3_LQ_c5904/f1p30/3307,i2.3_LQ_c3052/f1p5/2479,i1.1_HQ_c9812/f1p47/1235,i3_LQ_c14260/f1p3/3109,i3_HQ_c5699/f1p13/3369,i6_HQ_c3092/f1p199/6100,i4_HQ_c10072/f1p78/4113,i3_HQ_c6332/f1p15/2880,i2.2_HQ_c5843/f1p54/2738,i4_LQ_c10036/f1p10/4906,i1.0_HQ_c8288/f1p2/1736,i3_HQ_c2670/f1p4/3067,i2.0_LQ_c20682/f1p5/3014,i1.3_LQ_c13505/f1p4/1676,i7_LQ_c1105/f1p2/7190,i3_HQ_c16329/f1p561…
		biological_process	GO:0044707	single-multicellular organism process	0.022676	i1.1_LQ_c7805/f1p8/1986,i1.3_HQ_c7754/f1p3/1768,i5_LQ_c1457/f1p5/5219,i2.0_LQ_c21798/f39p138/2253,i1.4_HQ_c9489/f1p11/1677,i6_HQ_c4023/f1p21/6914,i2.3_LQ_c8447/f1p5/2674,i3_HQ_c8861/f1p6/3217,i6_LQ_c767/f1p10/6113,i1.0_HQ_c7668/f1p29/1945,i5_HQ_c3859/f1p46/5224,i1.2_LQ_c12326/f1p4/1734,i1.3_LQ_c13180/f1p3/1392,i2.0_HQ_c14876/f1p10/2273,i1.1_HQ_c10766/f1p4/1980,i2.0_HQ_c4653/f1p24/2011,i1.2_HQ_c12…
		biological_process	GO:0016053	organic acid biosynthetic process	0.022676	i1.3_HQ_c2181/f2p4/1637,i1.3_HQ_c14438/f1p9/1568,i1.4_HQ_c2574/f3p5/1906,i2.4_LQ_c5226/f1p9/2246,i4_HQ_c9013/f1p27/4525,i4_LQ_c18593/f1p15/4220,i2.1_LQ_c12388/f1p31/2048,i5_HQ_c78/f3p51/54,i3_LQ_c7743/f1p77/3634,i1.0_HQ_c4432/f1p10/1683,i3_LQ_c10528/f1p0/3451,i2.0_HQ_c17831/f1p62/2337,i2.1_HQ_c9707/f1p40/2390,i2.2_HQ_c7656/f1p13/2550,i3_HQ_c7566/f1p26/3969,i1.3_HQ_c15307/f22p84/1402,i3_HQ_c14093/…
		biological_process	GO:0046394	carboxylic acid biosynthetic process	0.022676	i5_HQ_c78/f3p51/54,i3_LQ_c7743/f1p77/3634,i1.0_HQ_c4432/f1p10/1683,i4_HQ_c9013/f1p27/4525,i2.4_LQ_c5226/f1p9/2246,i4_LQ_c18593/f1p15/4220,i2.1_LQ_c12388/f1p31/2048,i1.3_HQ_c14438/f1p9/1568,i1.4_HQ_c2574/f3p5/1906,i1.3_HQ_c2181/f2p4/1637,i2.2_HQ_c1256/f6p17/2674,i2.4_HQ_c1230/f4p120/2606,i5_HQ_c46/f7p94/5075,i2.4_HQ_c18260/f1p36/2283,i4_HQ_c11604/f1p106/4237,i1.0_LQ_c3941/f1p1/1306,i2.2_HQ_c9540/f…
		biological_process	GO:0051338	regulation of transferase activity	0.023234	i2.4_HQ_c13695/f1p26/2779,i2.4_HQ_c2813/f1p1/2059,i4_HQ_c3032/f1p26/5095,i2.0_HQ_c5716/f1p8/2951,i2.0_LQ_c8136/f1p5/2339,i3_LQ_c10528/f1p0/3451,i4_HQ_c19362/f1p20/4793,i5_HQ_c927/f1p41/5320,i2.0_HQ_c11814/f1p86/2858,i1.3_LQ_c13180/f1p3/1392,i2.1_HQ_c10664/f1p18/2384,i3_HQ_c13107/f1p18/3995,i2.4_HQ_c19455/f1p6/2767,i3_HQ_c6332/f1p15/2880,i3_LQ_c9306/f1p18/3080,i2.2_HQ_c6563/f1p24/2889
		biological_process	GO:0034508	centromere complex assembly	0.023548	i2.0_HQ_c4653/f1p24/2011,i6_HQ_c1312/f1p6/6052,i2.4_HQ_c422/f47p77/2309,i5_LQ_c4646/f1p17/5857,i1.4_HQ_c9669/f1p26/1639,i4_HQ_c15859/f1p96/4179,i2.4_HQ_c15731/f1p26/2218,i4_HQ_c14539/f1p6/4808,i1.0_HQ_c7668/f1p29/1945,i3_LQ_c8774/f1p5/3195,i1.4_HQ_c9489/f1p11/1677,i3_LQ_c10528/f1p0/3451,i4_LQ_c1182/f1p2/4185,i2.3_LQ_c8447/f1p5/2674,i2.0_LQ_c6451/f1p2/3203,i5_LQ_c6020/f1p7/59
		biological_process	GO:0007005	mitochondrion organization	0.024853	i3_LQ_c10528/f1p0/3451,i1.4_LQ_c6305/f1p2/1922,i3_HQ_c14370/f1p10/3346,i8_LQ_c880/f1p16/8353,i5_LQ_c6875/f1p0/5589,i2.4_HQ_c21223/f1p7/2655,i1.3_HQ_c788/f23p38/1802,i1.4_HQ_c14445/f1p3/1333,i5_LQ_c6225/f1p2/55,i2.0_HQ_c3121/f1p10/2691,i3_HQ_c5825/f1p14/3152,i2.2_HQ_c5927/f1p17/2402
		biological_process	GO:0000902	cell morphogenesis	0.025362	i4_HQ_c1283/f1p500/4605,i4_HQ_c145/f14p132/4212,i3_HQ_c4169/f1p44/3215,i2.2_HQ_c12041/f1p11/2448,i2.0_HQ_c19534/f1p22/2362,i4_HQ_c6927/f8p272/4065,i2.0_HQ_c3890/f1p4/2351,i1.1_HQ_c10094/f1p3/1455,i2.3_HQ_c12732/f81p600/2293,i2.0_HQ_c19080/f1p33/2426,i2.4_HQ_c21632/f1p14/2169,i2.3_HQ_c6903/f1p67/2538,i2.0_HQ_c5499/f1p21/2190,i4_HQ_c14541/f1p50/4398,i5_HQ_c4856/f1p56/5683,i2.2_HQ_c18044/f1p16/2181,…
		biological_process	GO:0044275	cellular carbohydrate catabolic process	0.029924	i3_HQ_c1363/f2p2/3520,i6_HQ_c985/f1p12/6287,i4_HQ_c4539/f1p1/4186,i3_LQ_c4811/f1p1/3188
		biological_process	GO:0032989	cellular component morphogenesis	0.030141	i2.4_HQ_c21632/f1p14/2169,i2.3_HQ_c12732/f81p600/2293,i1.1_HQ_c10094/f1p3/1455,i2.0_HQ_c19080/f1p33/2426,i2.2_HQ_c13294/f2p0/2065,i2.3_HQ_c1610/f2p26/2898,i2.2_HQ_c5927/f1p17/2402,i2.0_LQ_c8276/f1p11/2781,i1.2_HQ_c12394/f1p2/1314,i5_HQ_c4856/f1p56/5683,i2.2_HQ_c18044/f1p16/2181,i4_HQ_c14541/f1p50/4398,i2.3_HQ_c6903/f1p67/2538,i2.0_HQ_c5499/f1p21/2190,i2.2_HQ_c12041/f1p11/2448,i4_HQ_c145/f14p132/4…
		biological_process	GO:0006270	DNA replication initiation	0.031895	i1.1_HQ_c7781/f1p2/1798,i3_LQ_c6553/f1p10/2935,i2.2_LQ_c4268/f1p29/2376,i3_HQ_c5213/f1p4/3434,i5_LQ_c4646/f1p17/5857,i3_LQ_c2417/f1p2/3262,i3_HQ_c5315/f1p2/3271,i3_LQ_c2652/f1p36/3212,i6_LQ_c4113/f1p20/6480,i6_HQ_c4499/f1p33/6361,i3_HQ_c15708/f1p12/3288,i2.2_HQ_c2063/f2p12/2294,i3_HQ_c16557/f1p3/3559,i2.0_HQ_c17616/f1p2/2742,i1.2_LQ_c13738/f1p32/1811,i5_HQ_c75/f2p50/55,i2.3_HQ_c1665/f2p0/2100,i2.…
		biological_process	GO:1901607	alpha-amino acid biosynthetic process	0.032012	i5_HQ_c46/f7p94/5075,i2.2_HQ_c9540/f1p22/2292,i1.0_LQ_c3941/f1p1/1306,i4_HQ_c11604/f1p106/4237,i1.3_HQ_c15307/f22p84/1402,i3_HQ_c11578/f1p12/3286,i2.0_HQ_c8695/f1p5/2066,i3_HQ_c7566/f1p26/3969,i2.1_HQ_c9707/f1p40/2390,i2.2_HQ_c7656/f1p13/2550,i1.0_HQ_c4432/f1p10/1683,i3_LQ_c7743/f1p77/3634,i4_HQ_c9013/f1p27/4525,i2.4_LQ_c5226/f1p9/2246,i2.1_LQ_c12388/f1p31/2048,i1.4_HQ_c2574/f3p5/1906,i1.3_HQ_c21…
		biological_process	GO:0061025	membrane fusion	0.035207	i1.3_HQ_c788/f23p38/1802,i5_LQ_c6225/f1p2/55,i2.2_HQ_c5927/f1p17/2402,i4_HQ_c19559/f1p9/3992,i3_HQ_c5825/f1p14/3152,i4_LQ_c14202/f1p2/4040,i3_LQ_c10528/f1p0/3451,i1.4_LQ_c6305/f1p2/1922,i2.0_LQ_c6451/f1p2/3203,i3_HQ_c14370/f1p10/3346,i2.3_LQ_c8447/f1p5/2674,i5_LQ_c6875/f1p0/5589,i8_LQ_c880/f1p16/8353
		biological_process	GO:0006120	mitochondrial electron transport, NADH to ubiquinone	0.035836	i2.2_HQ_c8299/f1p701/2453,i6_LQ_c3677/f1p14/6042
		biological_process	GO:0009067	aspartate family amino acid biosynthetic process	0.03618	i2.0_HQ_c8695/f1p5/2066,i2.4_LQ_c5226/f1p9/2246,i4_HQ_c9013/f1p27/4525,i1.3_HQ_c15307/f22p84/1402,i1.0_LQ_c3941/f1p1/1306,i4_HQ_c11604/f1p106/4237,i1.4_HQ_c2574/f3p5/1906,i3_HQ_c7566/f1p26/3969
		biological_process	GO:0016192	vesicle-mediated transport	0.03618	i6_LQ_c120/f2p1/6452,i3_HQ_c13107/f1p18/3995,i4_HQ_c19559/f1p9/3992,i6_HQ_c49/f3p118/6808,i4_HQ_c9503/f1p50/4167,i4_LQ_c6181/f1p105/4205,i1.2_HQ_c11400/f2p18/1882,i4_LQ_c1182/f1p2/4185,i3_LQ_c10528/f1p0/3451,i2.0_HQ_c8998/f1p15/2231,i2.0_HQ_c18895/f1p1/2237,i4_HQ_c19362/f1p20/4793,i4_LQ_c10221/f1p12/4833,i6_HQ_c4296/f1p63/6698,i5_HQ_c927/f1p41/5320,i1.2_HQ_c736/f31p53/1950,i4_HQ_c1806/f1p3/4039,i…
		biological_process	GO:0098813	nuclear chromosome segregation	0.036993	i2.2_HQ_c6563/f1p24/2889,i1.2_HQ_c12552/f1p23/1976,i3_LQ_c9306/f1p18/3080,i3_HQ_c15708/f1p12/3288,i3_HQ_c6332/f1p15/2880,i1.0_HQ_c10287/f1p0/1705,i2.4_HQ_c19455/f1p6/2767,i3_HQ_c13107/f1p18/3995,i2.1_HQ_c10664/f1p18/2384,i1.3_LQ_c13180/f1p3/1392,i7_LQ_c1878/f1p6/7239,i2.0_HQ_c11814/f1p86/2858,i5_HQ_c927/f1p41/5320,i4_HQ_c19362/f1p20/4793,i1.4_HQ_c11524/f1p5/1503,i3_LQ_c10528/f1p0/3451,i2.0_LQ_c81…
		biological_process	GO:0051186	cofactor metabolic process	0.037107	i1.0_HQ_c11065/f1p8/1560,i1.3_HQ_c2181/f2p4/1637,i1.2_HQ_c3530/f1p2/1357,i2.3_HQ_c8510/f1p42/2687,i2.1_HQ_c3080/f1p33/2839,i1.0_HQ_c15560/f3p101/1439,i2.4_HQ_c4521/f1p161/2305,i3_HQ_c10771/f1p2/3307,i1.4_HQ_c8025/f1p5/1373,i2.1_LQ_c3210/f1p12/2276,i4_HQ_c6219/f1p31/4693,i4_LQ_c5299/f1p25/4115,i2.2_LQ_c9681/f1p1/2026,i2.1_HQ_c11481/f1p55/2312,i4_HQ_c8663/f1p336/4679,i2.4_HQ_c11792/f1p58/2052,i3_HQ…
		biological_process	GO:0006000	fructose metabolic process	0.039703	i6_LQ_c623/f1p3/6451,i3_HQ_c12121/f2p0/3245,i3_HQ_c4478/f1p4/3031,i1.4_HQ_c9973/f1p13/1337,i2.1_HQ_c4891/f1p5/2305,i2.0_HQ_c18896/f1p2/2541,i3_HQ_c11309/f1p2/3257,i3_HQ_c16527/f1p2/3140
		biological_process	GO:0010921	regulation of phosphatase activity	0.041797	i5_HQ_c4787/f1p82/6013,i3_HQ_c13106/f1p15/3100,i1.3_HQ_c5790/f1p79/1365
		biological_process	GO:0035303	regulation of dephosphorylation	0.041797	i5_HQ_c4787/f1p82/6013,i3_HQ_c13106/f1p15/3100,i1.3_HQ_c5790/f1p79/1365
		biological_process	GO:0035304	regulation of protein dephosphorylation	0.041797	i3_HQ_c13106/f1p15/3100,i5_HQ_c4787/f1p82/6013,i1.3_HQ_c5790/f1p79/1365
		biological_process	GO:0043666	regulation of phosphoprotein phosphatase activity	0.041797	i3_HQ_c13106/f1p15/3100,i5_HQ_c4787/f1p82/6013,i1.3_HQ_c5790/f1p79/1365
		biological_process	GO:0045786	negative regulation of cell cycle	0.042372	i2.0_LQ_c8136/f1p5/2339,i4_HQ_c3032/f1p26/5095,i2.0_HQ_c5716/f1p8/2951,i2.4_HQ_c2813/f1p1/2059,i2.4_HQ_c13695/f1p26/2779,i4_HQ_c19362/f1p20/4793,i1.3_LQ_c8087/f1p67/1769,i3_LQ_c10528/f1p0/3451,i3_HQ_c13107/f1p18/3995,i2.1_HQ_c10664/f1p18/2384,i1.3_LQ_c13180/f1p3/1392,i2.0_HQ_c11814/f1p86/2858,i5_HQ_c927/f1p41/5320,i2.2_HQ_c6563/f1p24/2889,i3_LQ_c9306/f1p18/3080,i3_HQ_c6332/f1p15/2880,i2.4_HQ_c194…
		biological_process	GO:0006914	autophagy	0.042949	i1.3_HQ_c7730/f1p14/1803,i2.4_HQ_c19455/f1p6/2767,i3_HQ_c6332/f1p15/2880,i2.4_HQ_c5817/f1p0/2041,i5_HQ_c927/f1p41/5320,i3_HQ_c1395/f2p82/4010,i2.3_HQ_c7676/f1p0/2412,i3_LQ_c11759/f1p2/3260,i1.2_LQ_c12326/f1p4/1734,i3_LQ_c13774/f1p0/3359,i2.0_HQ_c14876/f1p10/2273,i1.3_LQ_c13180/f1p3/1392,i4_LQ_c11212/f1p1/4017,i3_HQ_c15226/f1p21/3039,i4_HQ_c1806/f1p3/4039,i1.1_HQ_c10766/f1p4/1980,i2.0_HQ_c4653/f1p…
		biological_process	GO:0043933	macromolecular complex subunit organization	0.046656	i1.3_LQ_c13180/f1p3/1392,i2.0_HQ_c14876/f1p10/2273,i6_HQ_c1312/f1p6/6052,i4_HQ_c1806/f1p3/4039,i1.1_HQ_c10766/f1p4/1980,i2.4_HQ_c19455/f1p6/2767,i4_LQ_c5947/f1p2/4840,i3_HQ_c287/f12p13/3307,i1.3_HQ_c7754/f1p3/1768,i1.4_HQ_c9489/f1p11/1677,i4_LQ_c11610/f1p15/4457,i6_LQ_c685/f1p21/6345,i3_HQ_c8861/f1p6/3217,i5_LQ_c6020/f1p7/59,i1.0_HQ_c7668/f1p29/1945,i3_LQ_c8774/f1p5/3195,i2.0_HQ_c11814/f1p86/2858…
		biological_process	GO:0007059	chromosome segregation	0.047696	i2.2_HQ_c687/f8p30/2423,i5_HQ_c927/f1p41/5320,i2.0_HQ_c11814/f1p86/2858,i7_LQ_c1878/f1p6/7239,i1.3_LQ_c13180/f1p3/1392,i2.1_HQ_c10664/f1p18/2384,i3_HQ_c13107/f1p18/3995,i2.4_HQ_c19455/f1p6/2767,i1.0_HQ_c10287/f1p0/1705,i3_HQ_c6332/f1p15/2880,i3_HQ_c15708/f1p12/3288,i1.2_HQ_c12552/f1p23/1976,i3_LQ_c9306/f1p18/3080,i2.2_HQ_c6563/f1p24/2889,i2.4_HQ_c2813/f1p1/2059,i2.4_HQ_c13695/f1p26/2779,i2.2_HQ_c…
		biological_process	GO:0016567	protein ubiquitination	0.048471	i2.1_HQ_c10664/f1p18/2384,i3_HQ_c13107/f1p18/3995,i5_HQ_c927/f1p41/5320,i2.0_HQ_c11814/f1p86/2858,i1.3_LQ_c13180/f1p3/1392,i6_LQ_c1088/f1p0/6422,i3_LQ_c9306/f1p18/3080,i2.2_HQ_c6563/f1p24/2889,i2.4_HQ_c19455/f1p6/2767,i3_HQ_c6332/f1p15/2880,i4_HQ_c3032/f1p26/5095,i2.0_HQ_c5716/f1p8/2951,i2.0_LQ_c8136/f1p5/2339,i6_LQ_c4372/f1p4/5998,i2.4_HQ_c13695/f1p26/2779,i2.4_HQ_c2813/f1p1/2059,i4_HQ_c19362/f1…
		biological_process	GO:0051336	regulation of hydrolase activity	0.049997	i5_HQ_c4787/f1p82/6013,i3_HQ_c13106/f1p15/3100,i1.3_HQ_c5790/f1p79/1365,i2.0_HQ_c3121/f1p10/2691
		biological_process	GO:0000921	septin ring assembly	0.049997	i1.2_HQ_c12394/f1p2/1314,i4_HQ_c1806/f1p3/4039,i4_HQ_c10488/f1p155/4484,i1.3_LQ_c13180/f1p3/1392,i2.0_HQ_c11814/f1p86/2858,i3_LQ_c8774/f1p5/3195,i2.2_HQ_c6563/f1p24/2889,i1.4_HQ_c9669/f1p26/1639,i4_LQ_c1182/f1p2/4185,i3_HQ_c6332/f1p15/2880,i4_HQ_c19353/f1p9/4433,i2.0_LQ_c21798/f39p138/2253,i3_LQ_c10528/f1p0/3451,i1.1_HQ_c10094/f1p3/1455
		biological_process	GO:0031106	septin ring organization	0.049997	i1.3_LQ_c13180/f1p3/1392,i2.0_HQ_c11814/f1p86/2858,i1.2_HQ_c12394/f1p2/1314,i4_HQ_c10488/f1p155/4484,i4_HQ_c1806/f1p3/4039,i3_HQ_c6332/f1p15/2880,i4_HQ_c19353/f1p9/4433,i4_LQ_c1182/f1p2/4185,i1.1_HQ_c10094/f1p3/1455,i3_LQ_c10528/f1p0/3451,i2.0_LQ_c21798/f39p138/2253,i2.2_HQ_c6563/f1p24/2889,i3_LQ_c8774/f1p5/3195,i1.4_HQ_c9669/f1p26/1639
		biological_process	GO:0032185	septin cytoskeleton organization	0.049997	i1.4_HQ_c9669/f1p26/1639,i3_LQ_c8774/f1p5/3195,i2.2_HQ_c6563/f1p24/2889,i3_LQ_c10528/f1p0/3451,i2.0_LQ_c21798/f39p138/2253,i1.1_HQ_c10094/f1p3/1455,i4_LQ_c1182/f1p2/4185,i4_HQ_c19353/f1p9/4433,i3_HQ_c6332/f1p15/2880,i4_HQ_c1806/f1p3/4039,i4_HQ_c10488/f1p155/4484,i1.2_HQ_c12394/f1p2/1314,i2.0_HQ_c11814/f1p86/2858,i1.3_LQ_c13180/f1p3/1392
		cellular_component	GO:0016459	myosin complex	2.0984e-10	i2.3_LQ_c8447/f1p5/2674,i3_HQ_c14870/f2p37/3115,i2.4_HQ_c15731/f1p26/2218,i2.0_LQ_c8136/f1p5/2339,i3_HQ_c6332/f1p15/2880,i2.4_HQ_c19455/f1p6/2767,i3_HQ_c8827/f1p7/3042,i2.0_HQ_c14876/f1p10/2273,i3_LQ_c13774/f1p0/3359,i3_HQ_c14048/f1p45/3278,i2.3_HQ_c8875/f1p21/2357,i5_HQ_c927/f1p41/5320,i2.1_HQ_c10664/f1p18/2384,i2.3_HQ_c7078/f1p9/2406,i3_HQ_c15226/f1p21/3039,i4_HQ_c1806/f1p3/4039,i3_HQ_c11512/f1…
		cellular_component	GO:0015629	actin cytoskeleton	7.9289e-09	i3_LQ_c7855/f1p9/3393,i4_HQ_c1806/f1p3/4039,i3_HQ_c15226/f1p21/3039,i2.3_HQ_c7078/f1p9/2406,i2.1_HQ_c10664/f1p18/2384,i2.3_HQ_c8875/f1p21/2357,i3_HQ_c14048/f1p45/3278,i2.0_HQ_c14876/f1p10/2273,i3_LQ_c13774/f1p0/3359,i5_HQ_c927/f1p41/5320,i3_HQ_c8827/f1p7/3042,i3_HQ_c6332/f1p15/2880,i2.4_HQ_c19455/f1p6/2767,i2.0_LQ_c8136/f1p5/2339,i6_HQ_c4777/f1p65/6242,i2.4_HQ_c15731/f1p26/2218,i4_HQ_c19353/f1p9/…
		cellular_component	GO:0042612	MHC class I protein complex	1.1786e-06	i1.3_LQ_c12831/f1p5/1516,i1.1_HQ_c6767/f1p16/1512,i1.2_LQ_c9043/f1p4/1499,i1.1_HQ_c8522/f1p43/1426,i1.1_HQ_c13872/f1p4/1845,i1.4_LQ_c9945/f1p12/1671,i1.4_LQ_c5549/f1p11/1901,i1.0_LQ_c9696/f1p30/1597,i1.2_LQ_c11394/f1p3/1428,i1.2_HQ_c1241/f6p16/1867,i1.1_HQ_c588/f10p13/1417,i1.3_HQ_c431/f11p19/1403,i1.1_HQ_c12285/f1p3/1770,i1.1_HQ_c3558/f1p11/1506,i1.0_HQ_c2855/f2p10/1909,i1.2_HQ_c798/f9p11/1411,i…
		cellular_component	GO:0098796	membrane protein complex	2.865e-06	i1.2_LQ_c11394/f1p3/1428,i1.1_HQ_c8522/f1p43/1426,i1.4_LQ_c9945/f1p12/1671,i4_LQ_c10221/f1p12/4833,i4_LQ_c1182/f1p2/4185,i1.2_HQ_c11400/f2p18/1882,i4_HQ_c1791/f1p1226/4347,i3_LQ_c10528/f1p0/3451,i1.3_HQ_c431/f11p19/1403,i4_HQ_c19439/f1p169/5003,i2.2_HQ_c12070/f1p11/2062,i5_LQ_c4609/f1p8/59,i4_LQ_c6181/f1p105/4205,i2.4_HQ_c13695/f1p26/2779,i1.4_HQ_c14445/f1p3/1333,i4_HQ_c9503/f1p50/4167,i7_LQ_c110…
		cellular_component	GO:0042611	MHC protein complex	7.0193e-05	i1.0_HQ_c2855/f2p10/1909,i1.2_HQ_c798/f9p11/1411,i3_HQ_c778/f3p8/3944,i1.1_HQ_c3558/f1p11/1506,i1.1_HQ_c12285/f1p3/1770,i1.3_HQ_c431/f11p19/1403,i1.1_HQ_c588/f10p13/1417,i2.2_HQ_c6495/f1p0/2190,i1.2_HQ_c1241/f6p16/1867,i1.4_LQ_c9945/f1p12/1671,i1.1_HQ_c13872/f1p4/1845,i1.1_HQ_c8522/f1p43/1426,i1.2_LQ_c11394/f1p3/1428,i1.0_LQ_c9696/f1p30/1597,i1.4_LQ_c5549/f1p11/1901,i1.2_LQ_c9043/f1p4/1499,i1.3_L…
		cellular_component	GO:0098797	plasma membrane protein complex	0.0001876	i1.3_HQ_c5165/f1p5/1833,i4_LQ_c17026/f1p2/4551,i1.1_HQ_c12285/f1p3/1770,i4_HQ_c10799/f1p50/4250,i1.1_HQ_c3558/f1p11/1506,i2.4_HQ_c11225/f1p45/2443,i1.0_HQ_c2855/f2p10/1909,i1.2_HQ_c798/f9p11/1411,i3_HQ_c778/f3p8/3944,i1.2_HQ_c2523/f1p1/1680,i4_HQ_c19541/f1p8/4136,i1.2_LQ_c9043/f1p4/1499,i1.3_LQ_c12831/f1p5/1516,i1.1_HQ_c6767/f1p16/1512,i1.4_HQ_c3800/f1p25/1479,i2.2_HQ_c6495/f1p0/2190,i1.2_HQ_c124…
		cellular_component	GO:0016469	proton-transporting two-sector ATPase complex	0.00051081	i3_LQ_c10528/f1p0/3451,i4_HQ_c1791/f1p1226/4347,i1.0_LQ_c14399/f1p3/1822,i4_LQ_c1182/f1p2/4185,i4_LQ_c10221/f1p12/4833,i2.4_HQ_c13695/f1p26/2779,i2.2_HQ_c12070/f1p11/2062,i5_LQ_c4609/f1p8/59,i4_HQ_c19439/f1p169/5003,i6_HQ_c3092/f1p199/6100,i3_HQ_c5699/f1p13/3369,i1.1_HQ_c10094/f1p3/1455,i4_HQ_c10072/f1p78/4113,i2.2_HQ_c5843/f1p54/2738,i4_LQ_c10036/f1p10/4906,i1.0_HQ_c8288/f1p2/1736,i2.0_LQ_c20682…
		cellular_component	GO:0045259	proton-transporting ATP synthase complex	0.00076995	i3_LQ_c10528/f1p0/3451,i4_HQ_c1791/f1p1226/4347,i2.0_HQ_c6407/f1p165/2624,i4_HQ_c1657/f1p202/4639,i3_HQ_c16329/f1p561/3053,i4_HQ_c19439/f1p169/5003,i3_HQ_c2670/f1p4/3067,i4_LQ_c10036/f1p10/4906,i1.0_HQ_c8288/f1p2/1736,i2.0_LQ_c20682/f1p5/3014,i1.3_LQ_c13505/f1p4/1676,i7_LQ_c1105/f1p2/7190,i6_HQ_c3092/f1p199/6100,i3_HQ_c5699/f1p13/3369,i4_HQ_c10072/f1p78/4113,i2.2_HQ_c5843/f1p54/2738,i3_HQ_c6332/f…
		cellular_component	GO:0005605	basal lamina	0.00094999	i3_LQ_c9306/f1p18/3080,i8_LQ_c880/f1p16/8353,i1.2_HQ_c3930/f1p5/1438,i3_LQ_c10528/f1p0/3451,i3_HQ_c14370/f1p10/3346,i2.3_LQ_c8447/f1p5/2674,i1.1_LQ_c8358/f1p4/1216,i5_HQ_c7495/f1p9/5443,i1.2_HQ_c12394/f1p2/1314,i3_HQ_c5825/f1p14/3152,i5_LQ_c1457/f1p5/5219,i1.3_LQ_c13180/f1p3/1392
		cellular_component	GO:0005606	laminin-1 complex	0.00094999	i1.2_HQ_c3930/f1p5/1438,i3_LQ_c9306/f1p18/3080,i8_LQ_c880/f1p16/8353,i2.3_LQ_c8447/f1p5/2674,i3_HQ_c14370/f1p10/3346,i3_LQ_c10528/f1p0/3451,i5_LQ_c1457/f1p5/5219,i3_HQ_c5825/f1p14/3152,i1.2_HQ_c12394/f1p2/1314,i5_HQ_c7495/f1p9/5443,i1.1_LQ_c8358/f1p4/1216,i1.3_LQ_c13180/f1p3/1392
		cellular_component	GO:0043256	laminin complex	0.00094999	i1.1_LQ_c8358/f1p4/1216,i5_LQ_c1457/f1p5/5219,i3_HQ_c5825/f1p14/3152,i1.2_HQ_c12394/f1p2/1314,i5_HQ_c7495/f1p9/5443,i1.3_LQ_c13180/f1p3/1392,i3_LQ_c9306/f1p18/3080,i8_LQ_c880/f1p16/8353,i1.2_HQ_c3930/f1p5/1438,i3_LQ_c10528/f1p0/3451,i2.3_LQ_c8447/f1p5/2674,i3_HQ_c14370/f1p10/3346
		cellular_component	GO:0043228	non-membrane-bounded organelle	0.0011256	i4_HQ_c8550/f1p17/4978,i4_HQ_c1806/f1p3/4039,i3_HQ_c15226/f1p21/3039,i1.1_HQ_c10766/f1p4/1980,i2.3_HQ_c7078/f1p9/2406,i2.3_HQ_c8875/f1p21/2357,i6_HQ_c1312/f1p6/6052,i1.3_LQ_c13180/f1p3/1392,i3_LQ_c13774/f1p0/3359,i2.0_HQ_c14876/f1p10/2273,i2.0_HQ_c19183/f1p13/2752,i5_HQ_c927/f1p41/5320,i3_HQ_c4251/f1p5/3274,i1.2_HQ_c5024/f1p39/1484,i1.3_HQ_c4499/f1p7/1324,i3_HQ_c626/f4p39/3119,i4_HQ_c390/f4p9/410…
		cellular_component	GO:0033177	proton-transporting two-sector ATPase complex, proton-transporting domain	0.0011256	i4_HQ_c19439/f1p169/5003,i2.2_HQ_c12070/f1p11/2062,i2.4_HQ_c13695/f1p26/2779,i4_LQ_c10221/f1p12/4833,i4_LQ_c1182/f1p2/4185,i1.0_LQ_c14399/f1p3/1822,i3_LQ_c10528/f1p0/3451,i4_HQ_c1791/f1p1226/4347,i1.1_HQ_c9812/f1p47/1235,i3_LQ_c5904/f1p30/3307,i1.3_LQ_c13505/f1p4/1676,i2.0_LQ_c20682/f1p5/3014,i4_LQ_c10036/f1p10/4906,i2.2_HQ_c5843/f1p54/2738,i4_HQ_c10072/f1p78/4113,i6_HQ_c3092/f1p199/6100,i3_HQ_c5…
		cellular_component	GO:0043232	intracellular non-membrane-bounded organelle	0.0017076	i2.0_HQ_c11814/f1p86/2858,i5_HQ_c6202/f1p32/5475,i1.4_HQ_c9669/f1p26/1639,i3_HQ_c1869/f1p28/3080,i3_HQ_c4486/f1p3/3397,i3_HQ_c14795/f1p9/3436,i1.1_HQ_c10094/f1p3/1455,i1.3_LQ_c9990/f1p4/1785,i2.4_HQ_c15715/f1p18/2712,i4_HQ_c10488/f1p155/4484,i7_HQ_c462/f1p97/7538,i3_HQ_c14816/f1p26/3311,i1.2_HQ_c2485/f2p5/1417,i2.0_HQ_c8998/f1p15/2231,i4_LQ_c12045/f1p1/4789,i4_LQ_c10221/f1p12/4833,i2.0_HQ_c18895/…
		cellular_component	GO:0044430	cytoskeletal part	0.0023696	i3_HQ_c5699/f1p13/3369,i1.1_HQ_c10094/f1p3/1455,i3_HQ_c14795/f1p9/3436,i2.0_LQ_c20682/f1p5/3014,i5_HQ_c6202/f1p32/5475,i2.2_HQ_c6563/f1p24/2889,i4_HQ_c2385/f1p18/4393,i1.4_HQ_c9669/f1p26/1639,i3_LQ_c16375/f1p0/3030,i2.2_HQ_c316/f1p11/2372,i7_LQ_c1878/f1p6/7239,i2.0_HQ_c11814/f1p86/2858,i3_HQ_c12687/f1p14/3105,i2.0_HQ_c7802/f1p16/2028,i4_HQ_c13193/f1p8/4233,i3_LQ_c10528/f1p0/3451,i2.2_HQ_c2914/f1p…
		cellular_component	GO:0005750	mitochondrial respiratory chain complex III	0.002377	i2.4_HQ_c17138/f1p8/2941,i2.3_HQ_c1347/f3p10/2942,i2.4_LQ_c11443/f1p0/2185,i2.3_LQ_c7547/f1p7/2494
		cellular_component	GO:0045275	respiratory chain complex III	0.002377	i2.3_HQ_c1347/f3p10/2942,i2.4_HQ_c17138/f1p8/2941,i2.4_LQ_c11443/f1p0/2185,i2.3_LQ_c7547/f1p7/2494
		cellular_component	GO:0031514	motile cilium	0.0023962	i1.0_HQ_c7668/f1p29/1945,i1.4_HQ_c9489/f1p11/1677,i4_LQ_c14202/f1p2/4040,i2.0_LQ_c21798/f39p138/2253,i2.3_LQ_c8447/f1p5/2674,i2.0_LQ_c8136/f1p5/2339,i1.1_LQ_c7805/f1p8/1986,i2.4_HQ_c422/f47p77/2309,i2.4_HQ_c19455/f1p6/2767,i3_HQ_c6332/f1p15/2880,i1.4_LQ_c6305/f1p2/1922,i4_HQ_c1806/f1p3/4039,i1.1_HQ_c10766/f1p4/1980,i1.2_HQ_c12394/f1p2/1314,i2.0_HQ_c4653/f1p24/2011,i5_HQ_c927/f1p41/5320,i1.3_LQ_c1…
		cellular_component	GO:0045263	proton-transporting ATP synthase complex, coupling factor F(o)	0.0026588	i4_HQ_c19439/f1p169/5003,i4_HQ_c1657/f1p202/4639,i3_HQ_c16329/f1p561/3053,i2.0_HQ_c6407/f1p165/2624,i4_HQ_c1791/f1p1226/4347,i3_LQ_c10528/f1p0/3451,i1.1_HQ_c9812/f1p47/1235,i2.3_LQ_c3052/f1p5/2479,i6_HQ_c3002/f1p416/6641,i3_LQ_c5904/f1p30/3307,i1.3_LQ_c13505/f1p4/1676,i2.0_LQ_c20682/f1p5/3014,i4_LQ_c10036/f1p10/4906,i3_HQ_c2670/f1p4/3067,i3_HQ_c6332/f1p15/2880,i2.2_HQ_c5843/f1p54/2738,i4_HQ_c1007…
		cellular_component	GO:0005929	cilium	0.00281	i4_HQ_c15859/f1p96/4179,i4_HQ_c10488/f1p155/4484,i4_HQ_c3032/f1p26/5095,i3_HQ_c14816/f1p26/3311,i2.4_HQ_c2813/f1p1/2059,i4_LQ_c10221/f1p12/4833,i2.3_HQ_c592/f12p56/2087,i2.0_LQ_c6451/f1p2/3203,i3_HQ_c11512/f1p27/3157,i2.3_HQ_c9514/f1p18/2313,i3_LQ_c10528/f1p0/3451,i4_HQ_c19559/f1p9/3992,i1.4_HQ_c9669/f1p26/1639,i2.2_HQ_c6563/f1p24/2889,i1.2_HQ_c3930/f1p5/1438,i3_LQ_c9306/f1p18/3080,i1.1_HQ_c10094…
		cellular_component	GO:0031967	organelle envelope	0.003273	i8_LQ_c880/f1p16/8353,i2.4_HQ_c21223/f1p7/2655,i2.4_HQ_c19455/f1p6/2767,i1.4_LQ_c6305/f1p2/1922,i3_HQ_c6332/f1p15/2880,i4_HQ_c1806/f1p3/4039,i3_HQ_c15226/f1p21/3039,i1.1_HQ_c10766/f1p4/1980,i2.0_HQ_c4653/f1p24/2011,i2.0_HQ_c16805/f1p6/2080,i2.3_HQ_c1347/f3p10/2942,i2.4_LQ_c11443/f1p0/2185,i5_LQ_c6875/f1p0/5589,i2.3_LQ_c7547/f1p7/2494,i1.0_HQ_c7668/f1p29/1945,i3_LQ_c7093/f1p38/2863,i2.0_LQ_c21798/…
		cellular_component	GO:0005604	basement membrane	0.003273	i2.0_HQ_c11814/f1p86/2858,i1.3_LQ_c13180/f1p3/1392,i2.0_HQ_c14876/f1p10/2273,i1.2_LQ_c12326/f1p4/1734,i1.1_HQ_c10766/f1p4/1980,i5_HQ_c7495/f1p9/5443,i1.2_HQ_c12394/f1p2/1314,i2.4_HQ_c19455/f1p6/2767,i4_HQ_c390/f4p9/4109,i1.1_HQ_c10094/f1p3/1455,i3_HQ_c6332/f1p15/2880,i3_HQ_c14370/f1p10/3346,i3_LQ_c9306/f1p18/3080,i8_LQ_c880/f1p16/8353,i1.2_HQ_c3930/f1p5/1438,i1.4_HQ_c9669/f1p26/1639,i2.4_HQ_c2813…
		cellular_component	GO:0044420	extracellular matrix component	0.003273	i5_HQ_c7495/f1p9/5443,i1.2_HQ_c12394/f1p2/1314,i1.1_HQ_c10766/f1p4/1980,i1.3_LQ_c13180/f1p3/1392,i2.0_HQ_c14876/f1p10/2273,i1.2_LQ_c12326/f1p4/1734,i2.0_HQ_c11814/f1p86/2858,i1.2_HQ_c3930/f1p5/1438,i1.4_HQ_c9669/f1p26/1639,i3_LQ_c9306/f1p18/3080,i8_LQ_c880/f1p16/8353,i3_HQ_c6332/f1p15/2880,i3_HQ_c14370/f1p10/3346,i2.4_HQ_c19455/f1p6/2767,i4_HQ_c390/f4p9/4109,i1.1_HQ_c10094/f1p3/1455,i3_HQ_c5825/f…
		cellular_component	GO:0005856	cytoskeleton	0.003292	i2.2_HQ_c2914/f1p23/2155,i3_HQ_c11512/f1p27/3157,i4_LQ_c1182/f1p2/4185,i4_HQ_c13193/f1p8/4233,i3_LQ_c10528/f1p0/3451,i4_LQ_c12045/f1p1/4789,i2.0_HQ_c8998/f1p15/2231,i4_LQ_c10221/f1p12/4833,i2.0_HQ_c18895/f1p1/2237,i3_HQ_c14816/f1p26/3311,i2.4_HQ_c15715/f1p18/2712,i4_HQ_c10488/f1p155/4484,i7_HQ_c462/f1p97/7538,i3_HQ_c14795/f1p9/3436,i1.1_HQ_c10094/f1p3/1455,i5_HQ_c6202/f1p32/5475,i1.4_HQ_c9669/f1p…
		cellular_component	GO:0098803	respiratory chain complex	0.0032945	i2.4_LQ_c11443/f1p0/2185,i2.3_LQ_c7547/f1p7/2494,i2.4_HQ_c17138/f1p8/2941,i2.3_HQ_c1347/f3p10/2942,i3_HQ_c13288/f1p11/3515
		cellular_component	GO:0031975	envelope	0.0038251	i4_HQ_c10488/f1p155/4484,i3_HQ_c5825/f1p14/3152,i2.4_HQ_c14464/f1p9/2446,i2.4_HQ_c13695/f1p26/2779,i1.3_HQ_c788/f23p38/1802,i1.4_HQ_c14445/f1p3/1333,i2.4_HQ_c16812/f1p7/2451,i4_LQ_c10221/f1p12/4833,i2.0_LQ_c15728/f1p6/2597,i3_HQ_c14272/f1p10/3413,i3_LQ_c10528/f1p0/3451,i2.4_HQ_c17138/f1p8/2941,i2.2_HQ_c2914/f1p23/2155,i5_LQ_c6225/f1p2/55,i2.3_HQ_c4234/f1p8/2825,i2.2_HQ_c5927/f1p17/2402,i2.1_LQ_c7…
		cellular_component	GO:0044444	cytoplasmic part	0.0041286	i1.2_LQ_c12326/f1p4/1734,i1.0_LQ_c7735/f1p1/1453,i3_HQ_c10397/f2p9/3379,i3_HQ_c6332/f1p15/2880,i8_LQ_c880/f1p16/8353,i3_LQ_c525/f1p5/3502,i3_HQ_c16329/f1p561/3053,i4_HQ_c15574/f1p25/4075,i2.0_HQ_c5716/f1p8/2951,i3_LQ_c11126/f1p3/3891,i4_LQ_c14202/f1p2/4040,i2.3_LQ_c8447/f1p5/2674,i6_LQ_c402/f1p7/6332,i6_HQ_c2696/f1p52/6254,i3_HQ_c5993/f1p4/3091,i2.3_LQ_c7547/f1p7/2494,i2.2_HQ_c316/f1p11/2372,i7_L…
		cellular_component	GO:0031966	mitochondrial membrane	0.0041902	i3_HQ_c5825/f1p14/3152,i3_HQ_c16329/f1p561/3053,i2.4_HQ_c16812/f1p7/2451,i6_LQ_c3677/f1p14/6042,i1.3_HQ_c788/f23p38/1802,i1.4_HQ_c14445/f1p3/1333,i2.3_LQ_c7547/f1p7/2494,i5_LQ_c6875/f1p0/5589,i2.4_LQ_c11443/f1p0/2185,i3_LQ_c7093/f1p38/2863,i2.4_HQ_c17138/f1p8/2941,i1.2_HQ_c742/f32p44/1365,i3_LQ_c10528/f1p0/3451,i2.2_HQ_c5927/f1p17/2402,i2.1_LQ_c7348/f1p4/2708,i5_LQ_c6225/f1p2/55,i2.3_HQ_c1347/f3p…
		cellular_component	GO:0019866	organelle inner membrane	0.0054805	i2.4_LQ_c11443/f1p0/2185,i2.3_LQ_c7547/f1p7/2494,i3_LQ_c10528/f1p0/3451,i2.4_HQ_c17138/f1p8/2941,i3_HQ_c16329/f1p561/3053,i6_LQ_c3677/f1p14/6042,i1.4_HQ_c14445/f1p3/1333,i2.4_HQ_c16812/f1p7/2451,i4_LQ_c10036/f1p10/4906,i1.0_HQ_c8288/f1p2/1736,i2.0_LQ_c20682/f1p5/3014,i6_LQ_c870/f1p4/6838,i3_HQ_c13288/f1p11/3515,i3_HQ_c5699/f1p13/3369,i3_HQ_c6332/f1p15/2880,i2.0_HQ_c16805/f1p6/2080,i2.1_LQ_c7348/f…
		cellular_component	GO:0005794	Golgi apparatus	0.0056909	i2.4_HQ_c16483/f1p2/2476,i2.4_HQ_c2813/f1p1/2059,i4_HQ_c1365/f1p54/4035,i2.2_HQ_c868/f8p6/2554,i4_HQ_c3032/f1p26/5095,i2.0_HQ_c5716/f1p8/2951,i2.0_LQ_c6451/f1p2/3203,i6_LQ_c402/f1p7/6332,i2.3_LQ_c8447/f1p5/2674,i4_LQ_c1182/f1p2/4185,i4_LQ_c14202/f1p2/4040,i3_LQ_c10528/f1p0/3451,i6_LQ_c767/f1p10/6113,i2.2_HQ_c8961/f1p3/2464,i4_HQ_c19362/f1p20/4793,i4_LQ_c10221/f1p12/4833,i2.2_HQ_c2659/f1p10/2183,i…
		cellular_component	GO:0005577	fibrinogen complex	0.0059657	i2.0_HQ_c11814/f1p86/2858,i6_LQ_c1178/f1p12/6047,i1.1_HQ_c10094/f1p3/1455,i3_HQ_c5699/f1p13/3369,i2.2_HQ_c6563/f1p24/2889,i3_LQ_c9306/f1p18/3080,i2.0_LQ_c20682/f1p5/3014,i4_HQ_c3269/f1p5/4152,i2.4_HQ_c13695/f1p26/2779,i3_HQ_c14816/f1p26/3311,i4_HQ_c10488/f1p155/4484,i4_LQ_c1182/f1p2/4185,i2.2_HQ_c2914/f1p23/2155,i2.3_HQ_c592/f12p56/2087,i3_LQ_c10528/f1p0/3451,i2.0_HQ_c18895/f1p1/2237,i4_LQ_c10221…
		cellular_component	GO:0070069	cytochrome complex	0.0062284	i2.3_HQ_c1347/f3p10/2942,i2.4_HQ_c17138/f1p8/2941,i2.3_LQ_c7547/f1p7/2494,i2.4_LQ_c11443/f1p0/2185
		cellular_component	GO:0005886	plasma membrane	0.0067405	i5_LQ_c3065/f1p3/5160,i1.2_LQ_c9043/f1p4/1499,i1.1_HQ_c6767/f1p16/1512,i1.3_LQ_c12831/f1p5/1516,i4_HQ_c19353/f1p9/4433,i2.3_LQ_c8447/f1p5/2674,i1.2_HQ_c1241/f6p16/1867,i1.1_HQ_c588/f10p13/1417,i2.2_HQ_c6495/f1p0/2190,i1.4_LQ_c5549/f1p11/1901,i1.0_LQ_c9696/f1p30/1597,i1.1_HQ_c13872/f1p4/1845,i1.1_HQ_c15080/f1p0/1703,i2.4_HQ_c5817/f1p0/2041,i1.2_HQ_c12394/f1p2/1314,i1.1_HQ_c3558/f1p11/1506,i4_HQ_c1…
		cellular_component	GO:0042995	cell projection	0.0069868	i1.0_HQ_c7668/f1p29/1945,i4_LQ_c14202/f1p2/4040,i2.0_LQ_c21798/f39p138/2253,i1.4_HQ_c9489/f1p11/1677,i2.3_LQ_c8447/f1p5/2674,i2.0_LQ_c8136/f1p5/2339,i1.1_LQ_c7805/f1p8/1986,i2.4_HQ_c422/f47p77/2309,i2.4_HQ_c19455/f1p6/2767,i3_HQ_c6332/f1p15/2880,i1.4_LQ_c6305/f1p2/1922,i1.1_HQ_c10766/f1p4/1980,i4_HQ_c1806/f1p3/4039,i2.0_HQ_c4653/f1p24/2011,i1.2_HQ_c12394/f1p2/1314,i5_HQ_c927/f1p41/5320,i1.3_LQ_c1…
		cellular_component	GO:0031012	extracellular matrix	0.0075284	i2.4_HQ_c22109/f159p359/2311,i5_LQ_c1457/f1p5/5219,i2.3_LQ_c3255/f1p77/2160,i1.3_HQ_c7464/f1p5/1524,i2.0_LQ_c21798/f39p138/2253,i2.3_LQ_c8447/f1p5/2674,i5_HQ_c3593/f1p46/5121,i1.1_HQ_c10766/f1p4/1980,i1.2_HQ_c12394/f1p2/1314,i1.3_LQ_c13180/f1p3/1392,i2.2_HQ_c20751/f1p27/2323,i2.2_HQ_c4117/f1p75/2260,i2.0_HQ_c14876/f1p10/2273,i1.2_LQ_c12326/f1p4/1734,i8_LQ_c880/f1p16/8353,i4_HQ_c7711/f1p27/4471,i1…
		cellular_component	GO:1902495	transmembrane transporter complex	0.0083846	i2.3_HQ_c1347/f3p10/2942,i1.3_HQ_c5165/f1p5/1833,i4_HQ_c10799/f1p50/4250,i1.4_HQ_c3800/f1p25/1479,i2.4_HQ_c11225/f1p45/2443,i2.4_HQ_c17138/f1p8/2941,i1.2_HQ_c2523/f1p1/1680,i2.4_LQ_c11443/f1p0/2185,i2.3_LQ_c7547/f1p7/2494
		cellular_component	GO:1990351	transporter complex	0.0083846	i2.3_LQ_c7547/f1p7/2494,i2.4_LQ_c11443/f1p0/2185,i1.2_HQ_c2523/f1p1/1680,i2.4_HQ_c17138/f1p8/2941,i2.4_HQ_c11225/f1p45/2443,i1.4_HQ_c3800/f1p25/1479,i4_HQ_c10799/f1p50/4250,i1.3_HQ_c5165/f1p5/1833,i2.3_HQ_c1347/f3p10/2942
		cellular_component	GO:0044459	plasma membrane part	0.0084368	i1.2_LQ_c9043/f1p4/1499,i1.3_LQ_c12831/f1p5/1516,i3_HQ_c12360/f1p10/3052,i1.1_HQ_c6767/f1p16/1512,i1.4_HQ_c3800/f1p25/1479,i1.1_HQ_c588/f10p13/1417,i2.2_HQ_c6495/f1p0/2190,i1.2_HQ_c1241/f6p16/1867,i1.3_HQ_c431/f11p19/1403,i1.1_HQ_c8522/f1p43/1426,i1.4_LQ_c9945/f1p12/1671,i1.1_HQ_c13872/f1p4/1845,i1.0_LQ_c9696/f1p30/1597,i1.4_LQ_c5549/f1p11/1901,i1.2_LQ_c11394/f1p3/1428,i1.3_HQ_c5165/f1p5/1833,i4_…
		cellular_component	GO:0005578	proteinaceous extracellular matrix	0.0089783	i3_LQ_c9306/f1p18/3080,i1.2_HQ_c3930/f1p5/1438,i5_HQ_c2392/f1p55/5152,i1.4_HQ_c9669/f1p26/1639,i1.1_HQ_c10094/f1p3/1455,i2.0_HQ_c8074/f1p76/2230,i3_HQ_c14370/f1p10/3346,i5_HQ_c7495/f1p9/5443,i3_HQ_c1473/f2p33/3988,i2.0_HQ_c11814/f1p86/2858,i4_HQ_c169/f7p20/4551,i3_LQ_c10528/f1p0/3451,i2.2_HQ_c2914/f1p23/2155,i1.1_LQ_c8358/f1p4/1216,i4_HQ_c10488/f1p155/4484,i3_HQ_c5825/f1p14/3152,i3_HQ_c14590/f1p4…
		cellular_component	GO:0005743	mitochondrial inner membrane	0.0092418	i2.3_LQ_c7547/f1p7/2494,i2.4_LQ_c11443/f1p0/2185,i3_LQ_c10528/f1p0/3451,i2.4_HQ_c17138/f1p8/2941,i3_HQ_c16329/f1p561/3053,i2.4_HQ_c16812/f1p7/2451,i1.4_HQ_c14445/f1p3/1333,i6_LQ_c3677/f1p14/6042,i1.0_HQ_c8288/f1p2/1736,i4_LQ_c10036/f1p10/4906,i2.0_LQ_c20682/f1p5/3014,i3_HQ_c6332/f1p15/2880,i3_HQ_c13288/f1p11/3515,i3_HQ_c5699/f1p13/3369,i2.1_LQ_c7348/f1p4/2708,i2.3_HQ_c1347/f3p10/2942
		cellular_component	GO:0005740	mitochondrial envelope	0.0093295	i5_LQ_c6225/f1p2/55,i2.2_HQ_c5927/f1p17/2402,i2.1_LQ_c7348/f1p4/2708,i2.3_HQ_c1347/f3p10/2942,i4_LQ_c10036/f1p10/4906,i8_LQ_c880/f1p16/8353,i1.0_HQ_c8288/f1p2/1736,i2.0_LQ_c20682/f1p5/3014,i2.4_HQ_c21223/f1p7/2655,i3_HQ_c13288/f1p11/3515,i3_HQ_c5699/f1p13/3369,i3_HQ_c6332/f1p15/2880,i1.4_LQ_c6305/f1p2/1922,i3_HQ_c14370/f1p10/3346,i3_HQ_c16329/f1p561/3053,i3_HQ_c5825/f1p14/3152,i6_LQ_c3677/f1p14/6…
		cellular_component	GO:0071944	cell periphery	0.0098647	i4_LQ_c1182/f1p2/4185,i3_LQ_c10528/f1p0/3451,i2.3_HQ_c9514/f1p18/2313,i1.3_HQ_c431/f11p19/1403,i1.2_LQ_c11394/f1p3/1428,i1.1_HQ_c8522/f1p43/1426,i4_LQ_c10221/f1p12/4833,i1.4_LQ_c9945/f1p12/1671,i3_HQ_c12360/f1p10/3052,i1.4_HQ_c3800/f1p25/1479,i4_HQ_c3032/f1p26/5095,i4_HQ_c10488/f1p155/4484,i1.2_HQ_c2523/f1p1/1680,i1.2_HQ_c798/f9p11/1411,i2.4_HQ_c11225/f1p45/2443,i1.0_HQ_c2855/f2p10/1909,i1.1_HQ_c…
		cellular_component	GO:0005737	cytoplasm	0.0098753	i2.4_HQ_c18348/f1p32/2080,i8_HQ_c174/f1p10/7850,i2.2_HQ_c8961/f1p3/2464,i2.0_LQ_c7396/f1p18/2225,i2.0_HQ_c7802/f1p16/2028,i3_HQ_c10371/f1p5/3004,i3_HQ_c12982/f1p147/3907,i3_HQ_c4671/f2p90/3787,i4_HQ_c1365/f1p54/4035,i2.2_HQ_c5756/f1p38/2934,i1.3_HQ_c788/f23p38/1802,i1.0_HQ_c8288/f1p2/1736,i7_HQ_c1937/f1p44/7143,i2.1_HQ_c3444/f1p4/2012,i3_HQ_c14850/f1p5/3115,i3_HQ_c5699/f1p13/3369,i3_HQ_c13288/f1p…
		cellular_component	GO:0044421	extracellular region part	0.011647	i3_HQ_c1473/f2p33/3988,i3_HQ_c5699/f1p13/3369,i3_HQ_c14370/f1p10/3346,i3_LQ_c9306/f1p18/3080,i2.0_LQ_c20682/f1p5/3014,i3_HQ_c14850/f1p5/3115,i2.2_HQ_c6563/f1p24/2889,i2.4_HQ_c2813/f1p1/2059,i1.3_HQ_c788/f23p38/1802,i2.3_LQ_c9819/f1p1/2333,i4_HQ_c3269/f1p5/4152,i4_HQ_c3032/f1p26/5095,i1.1_LQ_c8358/f1p4/1216,i3_HQ_c5825/f1p14/3152,i2.0_LQ_c6451/f1p2/3203,i2.3_HQ_c592/f12p56/2087,i2.2_HQ_c4117/f1p75…
		cellular_component	GO:0005746	mitochondrial respiratory chain	0.012722	i2.4_HQ_c17138/f1p8/2941,i2.3_HQ_c1347/f3p10/2942,i3_HQ_c13288/f1p11/3515,i2.3_LQ_c7547/f1p7/2494,i2.4_LQ_c11443/f1p0/2185
		cellular_component	GO:0044431	Golgi apparatus part	0.012987	i4_HQ_c1365/f1p54/4035,i2.2_HQ_c868/f8p6/2554,i2.0_HQ_c5716/f1p8/2951,i4_HQ_c3032/f1p26/5095,i2.4_HQ_c16483/f1p2/2476,i2.4_HQ_c2813/f1p1/2059,i2.2_HQ_c8961/f1p3/2464,i6_LQ_c767/f1p10/6113,i4_LQ_c10221/f1p12/4833,i2.2_HQ_c2659/f1p10/2183,i4_HQ_c19362/f1p20/4793,i2.0_LQ_c6451/f1p2/3203,i2.3_LQ_c8447/f1p5/2674,i6_LQ_c402/f1p7/6332,i4_LQ_c1182/f1p2/4185,i4_LQ_c14202/f1p2/4040,i3_LQ_c10528/f1p0/3451,i…
		cellular_component	GO:0019898	extrinsic component of membrane	0.013172	i2.4_HQ_c13695/f1p26/2779,i3_HQ_c14816/f1p26/3311,i7_HQ_c462/f1p97/7538,i3_LQ_c10528/f1p0/3451,i3_HQ_c11512/f1p27/3157,i4_LQ_c1182/f1p2/4185,i2.0_HQ_c18895/f1p1/2237,i2.0_HQ_c8998/f1p15/2231,i5_HQ_c927/f1p41/5320,i1.3_LQ_c13180/f1p3/1392,i3_HQ_c14048/f1p45/3278,i2.3_HQ_c7676/f1p0/2412,i4_HQ_c1806/f1p3/4039,i4_LQ_c11212/f1p1/4017,i1.1_HQ_c10766/f1p4/1980,i1.2_HQ_c12394/f1p2/1314,i3_HQ_c5699/f1p13/…
		cellular_component	GO:0032991	macromolecular complex	0.013799	i2.2_HQ_c6563/f1p24/2889,i2.0_LQ_c20682/f1p5/3014,i3_LQ_c9306/f1p18/3080,i1.2_HQ_c798/f9p11/1411,i1.0_HQ_c2855/f2p10/1909,i2.4_HQ_c4521/f1p161/2305,i1.0_HQ_c8235/f1p21/1630,i2.2_HQ_c2659/f1p10/2183,i1.4_HQ_c3800/f1p25/1479,i3_HQ_c5825/f1p14/3152,i2.4_HQ_c22064/f48p105/2239,i4_HQ_c3032/f1p26/5095,i5_HQ_c52/f5p42/5731,i2.4_HQ_c2813/f1p1/2059,i3_HQ_c8053/f1p103/3145,i2.3_LQ_c5881/f1p1/2085,i1.1_HQ_c…
		cellular_component	GO:0005615	extracellular space	0.014028	i2.0_HQ_c18895/f1p1/2237,i2.2_LQ_c19867/f1p11/2070,i4_LQ_c10221/f1p12/4833,i3_LQ_c10528/f1p0/3451,i1.3_LQ_c2804/f1p11/1737,i4_LQ_c1182/f1p2/4185,i2.3_HQ_c592/f12p56/2087,i2.2_HQ_c2914/f1p23/2155,i2.0_LQ_c6451/f1p2/3203,i4_HQ_c3032/f1p26/5095,i4_HQ_c10488/f1p155/4484,i2.4_HQ_c13695/f1p26/2779,i3_HQ_c14816/f1p26/3311,i1.3_HQ_c788/f23p38/1802,i4_HQ_c3269/f1p5/4152,i3_LQ_c9306/f1p18/3080,i2.0_LQ_c206…
		cellular_component	GO:0044425	membrane part	0.016092	i6_LQ_c4113/f1p20/6480,i1.1_HQ_c13054/f1p1/1336,i3_HQ_c626/f4p39/3119,i3_HQ_c11839/f1p5/3999,i3_LQ_c2417/f1p2/3262,i4_HQ_c19541/f1p8/4136,i1.3_LQ_c13180/f1p3/1392,i1.2_HQ_c736/f31p53/1950,i2.2_HQ_c9288/f1p41/2652,i1.1_HQ_c10766/f1p4/1980,i2.3_HQ_c7078/f1p9/2406,i1.1_HQ_c4002/f1p5/1484,i1.4_HQ_c11524/f1p5/1503,i3_HQ_c12965/f1p26/4107,i1.4_LQ_c5549/f1p11/1901,i1.0_LQ_c9696/f1p30/1597,i3_LQ_c2401/f1…
		cellular_component	GO:0017119	Golgi transport complex	0.017658	i2.2_HQ_c868/f8p6/2554,i4_HQ_c3032/f1p26/5095,i2.4_HQ_c2813/f1p1/2059,i2.4_HQ_c16483/f1p2/2476,i4_LQ_c10221/f1p12/4833,i6_LQ_c767/f1p10/6113,i3_LQ_c10528/f1p0/3451,i3_HQ_c6332/f1p15/2880,i2.0_LQ_c6451/f1p2/3203,i2.3_LQ_c8447/f1p5/2674,i4_LQ_c5947/f1p2/4840,i4_LQ_c1182/f1p2/4185
		cellular_component	GO:0000775	chromosome, centromeric region	0.019594	i3_HQ_c626/f4p39/3119,i1.3_LQ_c9990/f1p4/1785,i2.4_HQ_c19455/f1p6/2767,i5_LQ_c4646/f1p17/5857,i3_HQ_c1869/f1p28/3080,i2.4_HQ_c422/f47p77/2309,i1.2_HQ_c12552/f1p23/1976,i1.4_HQ_c9669/f1p26/1639,i7_LQ_c1878/f1p6/7239,i5_HQ_c927/f1p41/5320,i6_HQ_c1312/f1p6/6052,i2.0_HQ_c4653/f1p24/2011,i1.4_HQ_c11524/f1p5/1503,i1.4_HQ_c9489/f1p11/1677,i3_LQ_c10528/f1p0/3451,i5_LQ_c6020/f1p7/59,i2.0_LQ_c6451/f1p2/320…
		cellular_component	GO:0070469	respiratory chain	0.020012	i2.3_LQ_c7547/f1p7/2494,i2.4_LQ_c11443/f1p0/2185,i2.3_HQ_c1347/f3p10/2942,i2.4_HQ_c17138/f1p8/2941,i3_HQ_c13288/f1p11/3515
		cellular_component	GO:0005882	intermediate filament	0.021581	i3_HQ_c14048/f1p45/3278,i5_HQ_c927/f1p41/5320,i2.0_HQ_c4653/f1p24/2011,i2.3_HQ_c7078/f1p9/2406,i4_HQ_c1806/f1p3/4039,i3_HQ_c15226/f1p21/3039,i3_HQ_c12687/f1p14/3105,i3_HQ_c6332/f1p15/2880,i3_HQ_c5699/f1p13/3369,i2.4_HQ_c19455/f1p6/2767,i1.4_HQ_c9669/f1p26/1639,i3_HQ_c8827/f1p7/3042,i2.2_HQ_c6563/f1p24/2889,i2.0_LQ_c20682/f1p5/3014,i3_HQ_c14816/f1p26/3311,i6_LQ_c850/f1p15/6304,i7_HQ_c462/f1p97/753…
		cellular_component	GO:0045111	intermediate filament cytoskeleton	0.021581	i7_HQ_c462/f1p97/7538,i6_LQ_c850/f1p15/6304,i4_HQ_c3032/f1p26/5095,i3_HQ_c14816/f1p26/3311,i4_LQ_c10221/f1p12/4833,i1.0_HQ_c7668/f1p29/1945,i2.0_HQ_c7802/f1p16/2028,i3_LQ_c10528/f1p0/3451,i1.4_HQ_c9489/f1p11/1677,i3_HQ_c14870/f2p37/3115,i2.1_HQ_c11280/f1p5/2633,i2.2_HQ_c2914/f1p23/2155,i4_HQ_c1806/f1p3/4039,i3_HQ_c15226/f1p21/3039,i2.3_HQ_c7078/f1p9/2406,i3_HQ_c12687/f1p14/3105,i2.0_HQ_c4653/f1p2…
		cellular_component	GO:0098687	chromosomal region	0.022596	i3_LQ_c8774/f1p5/3195,i1.0_HQ_c7668/f1p29/1945,i2.0_HQ_c3544/f1p7/2633,i5_LQ_c6020/f1p7/59,i2.0_LQ_c6451/f1p2/3203,i2.3_LQ_c8447/f1p5/2674,i4_LQ_c1182/f1p2/4185,i1.4_HQ_c11524/f1p5/1503,i1.4_HQ_c9489/f1p11/1677,i3_LQ_c10528/f1p0/3451,i4_HQ_c15859/f1p96/4179,i2.2_HQ_c868/f8p6/2554,i2.4_HQ_c16483/f1p2/2476,i4_HQ_c14539/f1p6/4808,i2.4_HQ_c15731/f1p26/2218,i1.4_HQ_c9669/f1p26/1639,i3_HQ_c1869/f1p28/3…
		cellular_component	GO:0044429	mitochondrial part	0.028128	i1.2_HQ_c742/f32p44/1365,i3_LQ_c10528/f1p0/3451,i2.4_HQ_c17138/f1p8/2941,i3_LQ_c7093/f1p38/2863,i5_LQ_c6875/f1p0/5589,i2.4_LQ_c11443/f1p0/2185,i2.3_LQ_c7547/f1p7/2494,i6_LQ_c3677/f1p14/6042,i1.4_HQ_c14445/f1p3/1333,i1.3_HQ_c788/f23p38/1802,i2.4_HQ_c16812/f1p7/2451,i3_HQ_c16329/f1p561/3053,i3_HQ_c5825/f1p14/3152,i3_HQ_c13288/f1p11/3515,i3_HQ_c5699/f1p13/3369,i3_HQ_c6332/f1p15/2880,i1.4_LQ_c6305/f1…
		cellular_component	GO:0000015	phosphopyruvate hydratase complex	0.030141	i1.3_HQ_c693/f4p84/1416,i2.4_HQ_c4521/f1p161/2305,i2.1_HQ_c7873/f1p12/2171,i2.2_HQ_c5803/f1p32/2143,i1.0_LQ_c7735/f1p1/1453,i1.0_HQ_c11787/f90p153/1438
		cellular_component	GO:0044424	intracellular part	0.033223	i2.4_HQ_c16483/f1p2/2476,i1.2_HQ_c10407/f2p2/1986,i5_LQ_c3065/f1p3/5160,i6_LQ_c3677/f1p14/6042,i2.0_HQ_c1468/f6p12/2549,i4_LQ_c5492/f1p5/4929,i5_LQ_c6875/f1p0/5589,i2.1_HQ_c7873/f1p12/2171,i1.3_LQ_c13418/f1p12/1921,i4_HQ_c19353/f1p9/4433,i1.4_LQ_c15135/f1p2/1428,i3_LQ_c7093/f1p38/2863,i1.2_HQ_c12394/f1p2/1314,i2.0_HQ_c18647/f1p38/2142,i3_HQ_c14048/f1p45/3278,i3_HQ_c1395/f2p82/4010,i2.2_HQ_c687/f8…
		cellular_component	GO:0044427	chromosomal part	0.036326	i2.2_HQ_c868/f8p6/2554,i2.4_HQ_c16483/f1p2/2476,i2.4_HQ_c15731/f1p26/2218,i2.0_HQ_c17616/f1p2/2742,i4_HQ_c14539/f1p6/4808,i1.0_HQ_c7668/f1p29/1945,i3_LQ_c8774/f1p5/3195,i2.0_HQ_c3544/f1p7/2633,i2.3_LQ_c8447/f1p5/2674,i5_LQ_c6020/f1p7/59,i1.4_HQ_c9489/f1p11/1677,i1.4_HQ_c11524/f1p5/1503,i2.0_HQ_c4653/f1p24/2011,i6_HQ_c1312/f1p6/6052,i5_HQ_c927/f1p41/5320,i2.4_HQ_c422/f47p77/2309,i1.2_HQ_c12552/f1p…
		cellular_component	GO:1990204	oxidoreductase complex	0.037916	i2.4_LQ_c11443/f1p0/2185,i2.1_HQ_c3444/f1p4/2012,i2.3_LQ_c7547/f1p7/2494,i3_HQ_c13288/f1p11/3515,i2.4_HQ_c17138/f1p8/2941,i2.3_HQ_c1347/f3p10/2942
		cellular_component	GO:0044446	intracellular organelle part	0.039658	i3_HQ_c14370/f1p10/3346,i2.0_LQ_c20682/f1p5/3014,i3_LQ_c16375/f1p0/3030,i4_HQ_c2385/f1p18/4393,i2.2_HQ_c6563/f1p24/2889,i2.4_HQ_c17138/f1p8/2941,i2.0_LQ_c6451/f1p2/3203,i2.1_HQ_c12538/f2p8/2420,i2.2_HQ_c2659/f1p10/2183,i2.4_HQ_c2813/f1p1/2059,i5_HQ_c52/f5p42/5731,i4_HQ_c3032/f1p26/5095,i5_LQ_c4402/f1p5/5543,i4_HQ_c15859/f1p96/4179,i3_HQ_c5825/f1p14/3152,i2.4_HQ_c14464/f1p9/2446,i2.3_LQ_c5881/f1p1…
		cellular_component	GO:0016272	prefoldin complex	0.040724	i3_LQ_c10528/f1p0/3451,i1.4_HQ_c9489/f1p11/1677,i3_HQ_c12121/f2p0/3245,i2.3_LQ_c8447/f1p5/2674,i1.0_HQ_c7668/f1p29/1945,i4_HQ_c9013/f1p27/4525,i3_HQ_c11309/f1p2/3257,i2.4_HQ_c13695/f1p26/2779,i3_HQ_c12640/f1p4/3475,i3_HQ_c16527/f1p2/3140,i1.1_HQ_c10766/f1p4/1980,i1.2_HQ_c12394/f1p2/1314,i2.0_HQ_c4653/f1p24/2011
		cellular_component	GO:0044422	organelle part	0.042372	i4_HQ_c19362/f1p20/4793,i2.0_HQ_c8998/f1p15/2231,i4_LQ_c12045/f1p1/4789,i1.1_HQ_c13726/f1p2/1642,i4_HQ_c13193/f1p8/4233,i3_HQ_c11512/f1p27/3157,i7_HQ_c462/f1p97/7538,i4_HQ_c10488/f1p155/4484,i2.4_HQ_c15715/f1p18/2712,i4_LQ_c10036/f1p10/4906,i4_HQ_c9503/f1p50/4167,i5_HQ_c6202/f1p32/5475,i1.1_HQ_c10094/f1p3/1455,i4_HQ_c19559/f1p9/3992,i2.1_LQ_c7348/f1p4/2708,i2.0_HQ_c11814/f1p86/2858,i6_LQ_c2579/f1…
		cellular_component	GO:0005739	mitochondrion	0.043547	i5_LQ_c6875/f1p0/5589,i2.4_LQ_c11443/f1p0/2185,i4_HQ_c19362/f1p20/4793,i2.3_LQ_c7547/f1p7/2494,i3_LQ_c7093/f1p38/2863,i2.4_HQ_c17138/f1p8/2941,i3_LQ_c10528/f1p0/3451,i1.2_HQ_c742/f32p44/1365,i3_HQ_c16329/f1p561/3053,i2.0_HQ_c5716/f1p8/2951,i2.4_HQ_c14464/f1p9/2446,i3_HQ_c5825/f1p14/3152,i1.3_HQ_c788/f23p38/1802,i6_LQ_c3677/f1p14/6042,i1.4_HQ_c14445/f1p3/1333,i2.4_LQ_c6250/f1p9/2473,i2.4_HQ_c16812…
		cellular_component	GO:0098800	inner mitochondrial membrane protein complex	0.044031	i3_HQ_c6332/f1p15/2880,i3_LQ_c10528/f1p0/3451,i3_HQ_c13288/f1p11/3515,i2.4_HQ_c17138/f1p8/2941,i3_HQ_c5699/f1p13/3369,i2.3_LQ_c7547/f1p7/2494,i1.0_HQ_c8288/f1p2/1736,i4_LQ_c10036/f1p10/4906,i2.4_LQ_c11443/f1p0/2185,i2.0_LQ_c20682/f1p5/3014,i2.3_HQ_c1347/f3p10/2942,i1.4_HQ_c14445/f1p3/1333,i3_HQ_c16329/f1p561/3053
		cellular_component	GO:0005940	septin ring	0.049997	i4_HQ_c10488/f1p155/4484,i4_HQ_c1806/f1p3/4039,i1.2_HQ_c12394/f1p2/1314,i2.0_HQ_c11814/f1p86/2858,i1.3_LQ_c13180/f1p3/1392,i2.2_HQ_c6563/f1p24/2889,i3_LQ_c8774/f1p5/3195,i1.4_HQ_c9669/f1p26/1639,i1.1_HQ_c10094/f1p3/1455,i3_LQ_c10528/f1p0/3451,i2.0_LQ_c21798/f39p138/2253,i4_HQ_c19353/f1p9/4433,i3_HQ_c6332/f1p15/2880,i4_LQ_c1182/f1p2/4185
		cellular_component	GO:0032156	septin cytoskeleton	0.049997	i4_LQ_c1182/f1p2/4185,i3_HQ_c6332/f1p15/2880,i4_HQ_c19353/f1p9/4433,i2.0_LQ_c21798/f39p138/2253,i3_LQ_c10528/f1p0/3451,i1.1_HQ_c10094/f1p3/1455,i3_LQ_c8774/f1p5/3195,i1.4_HQ_c9669/f1p26/1639,i2.2_HQ_c6563/f1p24/2889,i1.3_LQ_c13180/f1p3/1392,i2.0_HQ_c11814/f1p86/2858,i1.2_HQ_c12394/f1p2/1314,i4_HQ_c10488/f1p155/4484,i4_HQ_c1806/f1p3/4039
		molecular_function	GO:0030976	thiamine pyrophosphate binding	7.5426e-08	i4_HQ_c15323/f1p26/4145,i2.2_HQ_c9263/f1p15/2529,i4_HQ_c16112/f1p34/4563,i2.0_LQ_c8060/f1p1/2506,i3_HQ_c464/f8p39/3347,i2.2_HQ_c7076/f1p38/2188,i3_HQ_c11803/f1p30/3964,i3_HQ_c2857/f1p8/3470,i6_LQ_c2636/f1p27/6625,i6_HQ_c354/f1p20/6196,i3_HQ_c126/f23p25/3601,i3_HQ_c9179/f1p19/3262,i4_HQ_c370/f3p27/4106,i6_LQ_c3084/f1p21/6135,i2.2_LQ_c5880/f1p21/2607
		molecular_function	GO:0016624	oxidoreductase activity, acting on the aldehyde or oxo group of donors, disulfide as acceptor	1.6254e-07	i3_HQ_c2857/f1p8/3470,i6_HQ_c354/f1p20/6196,i2.4_HQ_c4275/f1p32/2281,i3_LQ_c10418/f1p2/3831,i4_HQ_c15323/f1p26/4145,i3_HQ_c9902/f1p25/3115,i7_HQ_c892/f1p35/7359,i6_LQ_c3084/f1p21/6135,i5_LQ_c7479/f1p24/5834,i5_LQ_c4375/f1p13/51,i3_HQ_c126/f23p25/3601,i6_HQ_c4721/f1p19/6881,i3_HQ_c9179/f1p19/3262
		molecular_function	GO:0000287	magnesium ion binding	8.9383e-07	i3_HQ_c464/f8p39/3347,i1.3_HQ_c693/f4p84/1416,i2.2_LQ_c9681/f1p1/2026,i2.2_HQ_c9263/f1p15/2529,i2.2_HQ_c7782/f1p15/2257,i2.1_HQ_c7873/f1p12/2171,i2.1_HQ_c5163/f1p10/2134,i2.4_HQ_c11792/f1p58/2052,i4_HQ_c8663/f1p336/4679,i4_HQ_c16112/f1p34/4563,i2.1_HQ_c11481/f1p55/2312,i2.2_HQ_c5308/f1p218/2471,i2.1_HQ_c5495/f1p17/2208,i2.2_HQ_c5803/f1p32/2143,i1.0_HQ_c9279/f1p8/1572,i4_HQ_c370/f3p27/4106,i3_HQ_c…
		molecular_function	GO:0016903	oxidoreductase activity, acting on the aldehyde or oxo group of donors	2.3733e-06	i3_HQ_c9902/f1p25/3115,i2.4_HQ_c4275/f1p32/2281,i3_HQ_c2857/f1p8/3470,i3_HQ_c9179/f1p19/3262,i4_HQ_c11604/f1p106/4237,i3_HQ_c126/f23p25/3601,i1.0_LQ_c3941/f1p1/1306,i1.3_HQ_c15307/f22p84/1402,i6_LQ_c3084/f1p21/6135,i7_HQ_c892/f1p35/7359,i4_HQ_c15323/f1p26/4145,i3_LQ_c6530/f1p3/2982,i3_LQ_c10418/f1p2/3831,i6_HQ_c354/f1p20/6196,i1.3_HQ_c2181/f2p4/1637,i6_HQ_c4721/f1p19/6881,i5_LQ_c4375/f1p13/51,i2.…
		molecular_function	GO:0043168	anion binding	1.2368e-05	i4_HQ_c2385/f1p18/4393,i5_HQ_c3380/f1p20/5335,i5_LQ_c5075/f1p4/5339,i4_LQ_c15921/f1p9/4152,i4_LQ_c17651/f1p1/4974,i2.3_HQ_c10452/f1p10/2531,i2.4_HQ_c18046/f1p7/2048,i2.0_HQ_c16658/f1p3/2513,i1.4_HQ_c7163/f1p0/1918,i2.2_LQ_c5880/f1p21/2607,i3_HQ_c1007/f3p15/3264,i5_HQ_c1826/f1p23/5913,i2.2_HQ_c9263/f1p15/2529,i2.1_LQ_c6548/f1p15/2501,i1.4_HQ_c12859/f1p27/1886,i2.3_HQ_c592/f12p56/2087,i2.0_LQ_c6451…
		molecular_function	GO:0004356	glutamate-ammonia ligase activity	1.5728e-05	i2.1_LQ_c12388/f1p31/2048,i5_HQ_c46/f7p94/5075,i3_LQ_c7743/f1p77/3634,i2.2_HQ_c9540/f1p22/2292,i1.0_HQ_c4432/f1p10/1683,i2.1_HQ_c9707/f1p40/2390,i2.3_LQ_c5668/f1p4/2806,i2.2_HQ_c7656/f1p13/2550,i2.3_HQ_c6589/f1p6/2993,i3_HQ_c2856/f1p5/3218
		molecular_function	GO:0005515	protein binding	1.5728e-05	i3_HQ_c13787/f1p22/3412,i5_LQ_c936/f1p10/5852,i2.2_HQ_c16359/f1p14/2904,i4_LQ_c701/f2p6/4218,i2.3_HQ_c6903/f1p67/2538,i2.2_HQ_c4444/f1p1/2191,i3_LQ_c6553/f1p10/2935,i2.3_HQ_c7676/f1p0/2412,i4_LQ_c8239/f1p11/4267,i3_HQ_c13738/f1p4/3600,i4_LQ_c5947/f1p2/4840,i4_LQ_c15469/f1p16/4897,i6_HQ_c4966/f1p138/6847,i2.2_HQ_c9308/f1p7/2154,i6_HQ_c4777/f1p65/6242,i2.0_HQ_c7030/f1p40/2622,i1.0_HQ_c7668/f1p29/19…
		molecular_function	GO:0016211	ammonia ligase activity	1.6007e-05	i2.1_HQ_c9707/f1p40/2390,i2.3_HQ_c6589/f1p6/2993,i2.2_HQ_c7656/f1p13/2550,i2.3_LQ_c5668/f1p4/2806,i3_HQ_c2856/f1p5/3218,i2.1_LQ_c12388/f1p31/2048,i5_HQ_c46/f7p94/5075,i1.0_HQ_c4432/f1p10/1683,i2.2_HQ_c9540/f1p22/2292,i3_LQ_c7743/f1p77/3634
		molecular_function	GO:0016880	acid-ammonia (or amide) ligase activity	1.6007e-05	i5_HQ_c46/f7p94/5075,i3_LQ_c7743/f1p77/3634,i1.0_HQ_c4432/f1p10/1683,i2.2_HQ_c9540/f1p22/2292,i2.1_LQ_c12388/f1p31/2048,i3_HQ_c2856/f1p5/3218,i2.1_HQ_c9707/f1p40/2390,i2.2_HQ_c7656/f1p13/2550,i2.3_LQ_c5668/f1p4/2806,i2.3_HQ_c6589/f1p6/2993
		molecular_function	GO:0003774	motor activity	3.406e-05	i3_HQ_c12687/f1p14/3105,i2.0_HQ_c11814/f1p86/2858,i2.0_LQ_c20682/f1p5/3014,i2.2_HQ_c6563/f1p24/2889,i5_HQ_c6202/f1p32/5475,i4_HQ_c2385/f1p18/4393,i3_LQ_c16375/f1p0/3030,i3_HQ_c5699/f1p13/3369,i4_HQ_c3032/f1p26/5095,i7_HQ_c462/f1p97/7538,i2.4_HQ_c15715/f1p18/2712,i3_HQ_c14816/f1p26/3311,i4_LQ_c10221/f1p12/4833,i2.0_HQ_c18895/f1p1/2237,i5_HQ_c2534/f1p15/5425,i2.0_HQ_c8998/f1p15/2231,i4_HQ_c13193/f1…
		molecular_function	GO:1901681	sulfur compound binding	3.9505e-05	i2.2_HQ_c9263/f1p15/2529,i4_HQ_c16112/f1p34/4563,i3_HQ_c2857/f1p8/3470,i3_HQ_c464/f8p39/3347,i3_HQ_c9179/f1p19/3262,i4_HQ_c370/f3p27/4106,i3_HQ_c126/f23p25/3601,i6_LQ_c3084/f1p21/6135,i2.1_HQ_c9105/f1p155/2124,i4_HQ_c15323/f1p26/4145,i2.2_HQ_c7076/f1p38/2188,i3_HQ_c11803/f1p30/3964,i6_LQ_c2636/f1p27/6625,i6_HQ_c354/f1p20/6196,i6_HQ_c4499/f1p33/6361,i6_LQ_c4113/f1p20/6480,i2.0_LQ_c8060/f1p1/2506,i…
		molecular_function	GO:0016651	oxidoreductase activity, acting on NAD(P)H	7.02e-05	i6_LQ_c1088/f1p0/6422,i3_LQ_c11346/f1p64/3702,i1.4_HQ_c12445/f1p11/1439,i2.0_LQ_c18219/f1p6/2518,i2.1_LQ_c7348/f1p4/2708,i2.2_HQ_c7076/f1p38/2188,i3_HQ_c11803/f1p30/3964,i6_LQ_c2636/f1p27/6625,i1.0_HQ_c3521/f1p9/1468,i2.4_LQ_c6250/f1p9/2473,i3_HQ_c15410/f1p7/3098,i1.2_HQ_c10174/f1p20/1398,i2.0_HQ_c10375/f1p18/2371,i4_HQ_c8788/f6p48/4465,i3_HQ_c464/f8p39/3347,i4_HQ_c19362/f1p20/4793,i4_HQ_c16112/f…
		molecular_function	GO:0016817	hydrolase activity, acting on acid anhydrides	0.00014025	i3_HQ_c15226/f1p21/3039,i2.3_HQ_c7078/f1p9/2406,i2.3_HQ_c8875/f1p21/2357,i3_LQ_c13774/f1p0/3359,i2.0_HQ_c14876/f1p10/2273,i1.2_HQ_c7627/f1p7/1346,i4_HQ_c7303/f1p92/4487,i4_LQ_c6467/f1p8/4329,i3_HQ_c5396/f1p9/3039,i3_HQ_c13269/f1p17/3080,i2.0_LQ_c8136/f1p5/2339,i2.0_HQ_c13636/f1p10/2534,i5_HQ_c299/f2p12/5713,i5_HQ_c3343/f1p349/5090,i2.0_HQ_c21890/f27p124/2360,i3_LQ_c2401/f1p86/3056,i7_LQ_c1864/f1p…
		molecular_function	GO:0016655	oxidoreductase activity, acting on NAD(P)H, quinone or similar compound as acceptor	0.00022476	i4_LQ_c8239/f1p11/4267,i1.0_HQ_c3521/f1p9/1468,i4_HQ_c8993/f1p88/4652,i2.0_LQ_c18219/f1p6/2518,i4_LQ_c18456/f2p12/4216,i3_LQ_c11346/f1p64/3702,i2.2_HQ_c20171/f1p58/2407,i5_HQ_c5131/f1p264/6041,i4_HQ_c8788/f6p48/4465,i4_HQ_c357/f4p63/4736,i4_LQ_c19843/f2p24/4222,i4_HQ_c19362/f1p20/4793,i2.2_HQ_c8299/f1p701/2453,i1.2_HQ_c10174/f1p20/1398,i6_LQ_c3677/f1p14/6042,i2.4_LQ_c6250/f1p9/2473,i2.0_HQ_c5716/…
		molecular_function	GO:0036094	small molecule binding	0.00024734	i4_LQ_c12002/f1p5/4635,i5_HQ_c6202/f1p32/5475,i4_HQ_c1321/f1p90/4250,i2.0_HQ_c11814/f1p86/2858,i4_LQ_c12045/f1p1/4789,i1.4_HQ_c9973/f1p13/1337,i1.1_HQ_c890/f8p36/1948,i3_HQ_c11512/f1p27/3157,i4_LQ_c15313/f1p16/4135,i3_HQ_c464/f8p39/3347,i1.2_HQ_c12496/f1p108/1403,i1.2_HQ_c8248/f1p11/1988,i4_HQ_c13193/f1p8/4233,i2.4_HQ_c15715/f1p18/2712,i2.0_HQ_c742/f14p35/2108,i4_HQ_c775/f2p29/4275,i2.2_HQ_c5392/…
		molecular_function	GO:0008565	protein transporter activity	0.00028811	i2.4_HQ_c13695/f1p26/2779,i1.1_LQ_c7805/f1p8/1986,i3_HQ_c14816/f1p26/3311,i6_LQ_c850/f1p15/6304,i5_HQ_c299/f2p12/5713,i2.3_LQ_c8447/f1p5/2674,i2.0_LQ_c6451/f1p2/3203,i2.2_HQ_c2914/f1p23/2155,i3_LQ_c10528/f1p0/3451,i4_LQ_c14202/f1p2/4040,i2.0_HQ_c8998/f1p15/2231,i4_LQ_c10221/f1p12/4833,i2.0_HQ_c11814/f1p86/2858,i5_HQ_c927/f1p41/5320,i4_HQ_c19559/f1p9/3992,i1.2_HQ_c12394/f1p2/1314,i4_LQ_c17026/f1p2…
		molecular_function	GO:0016818	hydrolase activity, acting on acid anhydrides, in phosphorus-containing anhydrides	0.00036509	i2.2_HQ_c18086/f1p13/2649,i2.0_HQ_c18647/f1p38/2142,i3_HQ_c14048/f1p45/3278,i7_HQ_c47/f1p67/7564,i2.2_LQ_c10538/f1p6/2761,i2.2_HQ_c687/f8p30/2423,i1.2_HQ_c10270/f1p19/1890,i3_HQ_c8827/f1p7/3042,i2.0_LQ_c3058/f1p2/2504,i5_HQ_c1909/f1p15/5490,i1.4_LQ_c6305/f1p2/1922,i6_HQ_c5003/f3p40/6515,i2.4_LQ_c5454/f1p62/2060,i3_LQ_c14260/f1p3/3109,i2.0_HQ_c12695/f1p49/2603,i4_HQ_c8148/f1p20/4477,i1.4_HQ_c8332/…
		molecular_function	GO:0050662	coenzyme binding	0.00059645	i1.3_HQ_c14271/f1p1/1976,i1.2_LQ_c6356/f1p2/2259,i4_HQ_c161/f8p18/4556,i1.4_HQ_c12445/f1p11/1439,i3_HQ_c10771/f1p2/3307,i2.2_LQ_c5880/f1p21/2607,i2.4_HQ_c7314/f1p11/2325,i3_HQ_c3018/f1p43/3057,i1.4_HQ_c2574/f3p5/1906,i1.4_HQ_c7666/f1p6/1928,i1.3_HQ_c2181/f2p4/1637,i2.0_LQ_c8060/f1p1/2506,i4_HQ_c1321/f1p90/4250,i3_HQ_c11803/f1p30/3964,i2.2_HQ_c7076/f1p38/2188,i6_LQ_c2636/f1p27/6625,i6_HQ_c354/f1p2…
		molecular_function	GO:0004683	calmodulin-dependent protein kinase activity	0.00064083	i1.1_HQ_c10634/f1p6/1906,i2.1_HQ_c5480/f1p4/2221,i2.3_HQ_c4031/f1p2/2280,i3_HQ_c16592/f1p4/3580,i2.0_HQ_c6374/f1p6/2361,i2.4_HQ_c19918/f1p17/2611,i3_HQ_c1734/f2p5/3272,i2.2_HQ_c9578/f1p5/2168
		molecular_function	GO:0045502	dynein binding	0.00089992	i3_LQ_c10528/f1p0/3451,i4_LQ_c1182/f1p2/4185,i2.2_HQ_c2914/f1p23/2155,i1.1_LQ_c8358/f1p4/1216,i4_HQ_c10488/f1p155/4484,i4_HQ_c15859/f1p96/4179,i2.4_HQ_c13695/f1p26/2779,i2.4_HQ_c2813/f1p1/2059,i3_HQ_c14816/f1p26/3311,i3_LQ_c9306/f1p18/3080,i2.0_LQ_c20682/f1p5/3014,i3_LQ_c16375/f1p0/3030,i1.4_HQ_c9669/f1p26/1639,i2.2_HQ_c6563/f1p24/2889,i1.1_HQ_c10094/f1p3/1455,i2.0_HQ_c11814/f1p86/2858,i3_HQ_c221…
		molecular_function	GO:0008661	1-deoxy-D-xylulose-5-phosphate synthase activity	0.00091786	i4_HQ_c15323/f1p26/4145,i3_HQ_c9179/f1p19/3262,i3_HQ_c126/f23p25/3601,i3_HQ_c2857/f1p8/3470,i6_HQ_c354/f1p20/6196,i6_LQ_c3084/f1p21/6135
		molecular_function	GO:0016744	transferase activity, transferring aldehyde or ketonic groups	0.00091786	i6_HQ_c354/f1p20/6196,i3_HQ_c2857/f1p8/3470,i6_LQ_c3084/f1p21/6135,i4_HQ_c15323/f1p26/4145,i3_HQ_c9179/f1p19/3262,i3_HQ_c126/f23p25/3601
		molecular_function	GO:0017111	nucleoside-triphosphatase activity	0.00096577	i3_LQ_c14260/f1p3/3109,i1.4_LQ_c6305/f1p2/1922,i6_HQ_c5003/f3p40/6515,i2.4_LQ_c5454/f1p62/2060,i2.0_LQ_c3058/f1p2/2504,i5_HQ_c1909/f1p15/5490,i1.2_HQ_c10270/f1p19/1890,i3_HQ_c8827/f1p7/3042,i2.2_LQ_c10538/f1p6/2761,i2.2_HQ_c687/f8p30/2423,i3_HQ_c14048/f1p45/3278,i7_HQ_c47/f1p67/7564,i2.2_HQ_c18086/f1p13/2649,i2.0_HQ_c18647/f1p38/2142,i2.4_LQ_c5928/f1p89/2049,i3_HQ_c6315/f1p3/3115,i2.4_HQ_c8118/f1…
		molecular_function	GO:0048037	cofactor binding	0.0009912	i1.3_HQ_c14271/f1p1/1976,i2.2_HQ_c8161/f1p20/2939,i4_HQ_c161/f8p18/4556,i1.4_HQ_c12445/f1p11/1439,i2.2_HQ_c7076/f1p38/2188,i3_HQ_c11803/f1p30/3964,i4_HQ_c1321/f1p90/4250,i6_HQ_c354/f1p20/6196,i2.4_HQ_c7314/f1p11/2325,i3_HQ_c3018/f1p43/3057,i1.4_HQ_c2574/f3p5/1906,i2.2_HQ_c1444/f7p19/2673,i4_HQ_c1174/f1p269/4430,i1.0_LQ_c3941/f1p1/1306,i4_LQ_c15313/f1p16/4135,i3_HQ_c464/f8p39/3347,i3_HQ_c2857/f1p8…
		molecular_function	GO:0004174	electron-transferring-flavoprotein dehydrogenase activity	0.0010527	i2.4_HQ_c20323/f1p9/2923,i5_HQ_c6538/f1p36/5813,i3_HQ_c3018/f1p43/3057,i1.2_HQ_c2638/f1p35/1791,i4_HQ_c267/f4p21/4137
		molecular_function	GO:0016649	oxidoreductase activity, acting on the CH-NH group of donors, quinone or similar compound as acceptor	0.0010527	i4_HQ_c267/f4p21/4137,i1.2_HQ_c2638/f1p35/1791,i5_HQ_c6538/f1p36/5813,i3_HQ_c3018/f1p43/3057,i2.4_HQ_c20323/f1p9/2923
		molecular_function	GO:0016462	pyrophosphatase activity	0.0011004	i2.0_HQ_c12047/f1p16/2185,i2.2_HQ_c12035/f1p45/2651,i2.0_LQ_c7396/f1p18/2225,i1.3_HQ_c788/f23p38/1802,i3_HQ_c14189/f1p10/3323,i7_HQ_c1722/f1p36/7249,i3_HQ_c5699/f1p13/3369,i1.0_HQ_c8288/f1p2/1736,i2.3_HQ_c8510/f1p42/2687,i1.2_HQ_c13586/f1p9/1750,i7_LQ_c1878/f1p6/7239,i2.1_HQ_c5771/f1p22/2583,i3_HQ_c12687/f1p14/3105,i3_HQ_c13057/f1p174/3984,i2.2_HQ_c5927/f1p17/2402,i7_HQ_c1887/f1p1333/8029,i3_HQ_c…
		molecular_function	GO:0000149	SNARE binding	0.0011004	i4_HQ_c1806/f1p3/4039,i4_LQ_c11212/f1p1/4017,i4_LQ_c5864/f1p17/4334,i2.2_HQ_c10475/f1p9/2532,i4_LQ_c1355/f1p8/4126,i4_LQ_c18425/f2p2/4103,i3_LQ_c10528/f1p0/3451,i3_HQ_c5699/f1p13/3369,i1.0_LQ_c14399/f1p3/1822,i2.3_LQ_c8447/f1p5/2674
		molecular_function	GO:0019905	syntaxin binding	0.0011004	i4_LQ_c5864/f1p17/4334,i4_HQ_c1806/f1p3/4039,i4_LQ_c11212/f1p1/4017,i4_LQ_c1355/f1p8/4126,i2.2_HQ_c10475/f1p9/2532,i4_LQ_c18425/f2p2/4103,i2.3_LQ_c8447/f1p5/2674,i3_LQ_c10528/f1p0/3451,i3_HQ_c5699/f1p13/3369,i1.0_LQ_c14399/f1p3/1822
		molecular_function	GO:0005516	calmodulin binding	0.0011472	i3_HQ_c1734/f2p5/3272,i2.4_HQ_c19918/f1p17/2611,i2.2_HQ_c9578/f1p5/2168,i2.4_HQ_c16483/f1p2/2476,i2.1_HQ_c5480/f1p4/2221,i1.1_HQ_c10634/f1p6/1906,i2.0_HQ_c6374/f1p6/2361,i2.2_HQ_c868/f8p6/2554,i3_HQ_c16592/f1p4/3580,i2.3_HQ_c4031/f1p2/2280
		molecular_function	GO:0019842	vitamin binding	0.001462	i3_HQ_c126/f23p25/3601,i3_HQ_c9179/f1p19/3262,i4_HQ_c370/f3p27/4106,i6_LQ_c3084/f1p21/6135,i2.2_LQ_c5880/f1p21/2607,i4_HQ_c15323/f1p26/4145,i2.2_HQ_c9263/f1p15/2529,i4_HQ_c16112/f1p34/4563,i3_HQ_c464/f8p39/3347,i2.0_LQ_c8060/f1p1/2506,i3_HQ_c11803/f1p30/3964,i2.2_HQ_c7076/f1p38/2188,i3_HQ_c2857/f1p8/3470,i6_HQ_c354/f1p20/6196,i6_LQ_c2636/f1p27/6625
		molecular_function	GO:0008746	NAD(P)+ transhydrogenase activity	0.0014707	i3_HQ_c11803/f1p30/3964,i2.2_HQ_c7076/f1p38/2188,i4_LQ_c11780/f1p21/4445,i3_HQ_c4014/f1p33/3111,i2.2_HQ_c1841/f3p42/2493,i2.0_HQ_c10375/f1p18/2371
		molecular_function	GO:0008750	NAD(P)+ transhydrogenase (AB-specific) activity	0.0014707	i3_HQ_c4014/f1p33/3111,i4_LQ_c11780/f1p21/4445,i3_HQ_c11803/f1p30/3964,i2.2_HQ_c7076/f1p38/2188,i2.2_HQ_c1841/f3p42/2493,i2.0_HQ_c10375/f1p18/2371
		molecular_function	GO:0016652	oxidoreductase activity, acting on NAD(P)H, NAD(P) as acceptor	0.0014707	i3_HQ_c4014/f1p33/3111,i4_LQ_c11780/f1p21/4445,i3_HQ_c11803/f1p30/3964,i2.2_HQ_c7076/f1p38/2188,i2.2_HQ_c1841/f3p42/2493,i2.0_HQ_c10375/f1p18/2371
		molecular_function	GO:0008430	selenium binding	0.0017821	i2.2_HQ_c12041/f1p11/2448,i2.4_HQ_c21632/f1p14/2169,i2.2_HQ_c6817/f1p52/2149,i2.0_HQ_c17929/f1p92/2247,i2.0_HQ_c19080/f1p33/2426,i2.2_HQ_c13524/f1p28/2186,i2.2_HQ_c8722/f1p25/2201,i5_HQ_c3942/f1p23/5125,i2.0_LQ_c9535/f1p7/2204,i2.4_HQ_c15885/f1p60/2156,i2.3_HQ_c6903/f1p67/2538,i2.1_HQ_c7696/f1p21/2184
		molecular_function	GO:0015159	polysaccharide transmembrane transporter activity	0.0018116	i2.0_HQ_c8074/f1p76/2230,i2.2_HQ_c4117/f1p75/2260,i2.2_HQ_c20751/f1p27/2323,i2.3_LQ_c3255/f1p77/2160,i1.3_HQ_c7464/f1p5/1524
		molecular_function	GO:0000166	nucleotide binding	0.0019523	i3_LQ_c5569/f1p1/3319,i1.0_HQ_c5445/f1p2/1236,i3_HQ_c16592/f1p4/3580,i1.3_HQ_c14271/f1p1/1976,i3_HQ_c11803/f1p30/3964,i6_HQ_c49/f3p118/6808,i2.0_HQ_c3806/f1p12/2249,i3_HQ_c15410/f1p7/3098,i3_LQ_c6835/f1p12/3543,i2.2_HQ_c4944/f1p12/2867,i4_LQ_c6181/f1p105/4205,i4_HQ_c9817/f1p38/4635,i7_HQ_c462/f1p97/7538,i5_LQ_c4176/f1p2/5842,i3_HQ_c1971/f1p12/3751,i3_HQ_c12360/f1p10/3052,i2.0_HQ_c8998/f1p15/2231,…
		molecular_function	GO:1901265	nucleoside phosphate binding	0.0019523	i6_LQ_c2482/f1p16/6298,i4_HQ_c11175/f1p37/4090,i3_HQ_c16527/f1p2/3140,i3_LQ_c525/f1p5/3502,i6_LQ_c4281/f1p0/6522,i5_HQ_c1813/f1p39/5339,i2.2_HQ_c17483/f1p5/1993,i4_HQ_c14539/f1p6/4808,i3_HQ_c10057/f1p29/3602,i3_HQ_c4014/f1p33/3111,i3_HQ_c5207/f1p19/3665,i5_HQ_c7273/f1p96/5965,i2.0_HQ_c3237/f1p9/2326,i2.2_HQ_c9578/f1p5/2168,i4_HQ_c5638/f1p15/4084,i2.1_HQ_c5771/f1p22/2583,i3_HQ_c10771/f1p2/3307,i2.…
		molecular_function	GO:0016746	transferase activity, transferring acyl groups	0.0020256	i1.3_HQ_c3823/f1p14/1878,i2.1_HQ_c3444/f1p4/2012,i7_LQ_c1810/f1p1/7694,i1.3_HQ_c14438/f1p9/1568,i4_LQ_c18593/f1p15/4220,i7_HQ_c23/f2p15/7139,i2.3_HQ_c5033/f1p13/2770,i1.4_HQ_c2592/f1p14/1648,i5_HQ_c78/f3p51/54,i1.1_HQ_c848/f23p98/1545,i2.3_HQ_c1646/f2p14/2339,i2.0_HQ_c17831/f1p62/2337,i1.2_LQ_c14870/f1p3/2009,i2.3_LQ_c11141/f1p18/2429,i2.4_HQ_c11867/f1p23/2184,i3_HQ_c3943/f1p26/3610,i2.4_LQ_c3192…
		molecular_function	GO:0004135	amylo-alpha-1,6-glucosidase activity	0.0026929	i3_HQ_c1363/f2p2/3520,i6_HQ_c985/f1p12/6287,i4_HQ_c4539/f1p1/4186,i3_LQ_c4811/f1p1/3188
		molecular_function	GO:0003954	NADH dehydrogenase activity	0.0027524	i2.2_HQ_c8299/f1p701/2453,i1.0_HQ_c3521/f1p9/1468,i4_HQ_c19362/f1p20/4793,i5_HQ_c5131/f1p264/6041,i3_LQ_c11346/f1p64/3702,i2.0_HQ_c5716/f1p8/2951,i2.2_HQ_c20171/f1p58/2407,i1.2_HQ_c10174/f1p20/1398,i6_LQ_c3677/f1p14/6042,i2.4_LQ_c6250/f1p9/2473
		molecular_function	GO:0008137	NADH dehydrogenase (ubiquinone) activity	0.0027524	i5_HQ_c5131/f1p264/6041,i2.2_HQ_c8299/f1p701/2453,i1.0_HQ_c3521/f1p9/1468,i4_HQ_c19362/f1p20/4793,i2.4_LQ_c6250/f1p9/2473,i6_LQ_c3677/f1p14/6042,i1.2_HQ_c10174/f1p20/1398,i2.2_HQ_c20171/f1p58/2407,i3_LQ_c11346/f1p64/3702,i2.0_HQ_c5716/f1p8/2951
		molecular_function	GO:0050136	NADH dehydrogenase (quinone) activity	0.0027524	i1.2_HQ_c10174/f1p20/1398,i2.4_LQ_c6250/f1p9/2473,i6_LQ_c3677/f1p14/6042,i3_LQ_c11346/f1p64/3702,i2.2_HQ_c20171/f1p58/2407,i2.0_HQ_c5716/f1p8/2951,i5_HQ_c5131/f1p264/6041,i1.0_HQ_c3521/f1p9/1468,i4_HQ_c19362/f1p20/4793,i2.2_HQ_c8299/f1p701/2453
		molecular_function	GO:0042803	protein homodimerization activity	0.00281	i3_LQ_c3411/f1p5/3184,i5_HQ_c546/f1p29/5452,i1.1_LQ_c7805/f1p8/1986,i1.0_HQ_c7668/f1p29/1945,i2.0_HQ_c10763/f1p8/2236,i2.3_LQ_c8447/f1p5/2674,i1.4_HQ_c9489/f1p11/1677,i2.0_LQ_c21798/f39p138/2253,i2.0_HQ_c4653/f1p24/2011,i1.2_HQ_c12394/f1p2/1314,i3_LQ_c13774/f1p0/3359,i2.0_HQ_c14876/f1p10/2273,i1.3_LQ_c13180/f1p3/1392,i1.2_LQ_c12326/f1p4/1734,i2.4_HQ_c422/f47p77/2309,i3_HQ_c6332/f1p15/2880,i4_HQ_c…
		molecular_function	GO:0008827	cytochrome o ubiquinol oxidase activity	0.003273	i2.4_HQ_c2748/f1p5/2824,i2.1_LQ_c8164/f1p29/2943,i2.0_HQ_c13485/f1p8/2205,i2.2_HQ_c2858/f1p5/2063,i3_LQ_c13969/f1p53/3121,i2.2_HQ_c3453/f1p4/2137,i2.4_HQ_c16723/f1p10/2611
		molecular_function	GO:0004743	pyruvate kinase activity	0.0036581	i2.1_HQ_c5495/f1p17/2208,i2.0_HQ_c3087/f1p39/2571,i2.0_HQ_c5490/f1p19/2394,i2.2_HQ_c5308/f1p218/2471,i4_HQ_c8663/f1p336/4679,i2.4_HQ_c11792/f1p58/2052,i2.1_HQ_c11481/f1p55/2312,i4_HQ_c15664/f1p207/4276,i2.2_LQ_c9681/f1p1/2026
		molecular_function	GO:0090599	alpha-glucosidase activity	0.0036581	i3_HQ_c1363/f2p2/3520,i6_HQ_c985/f1p12/6287,i4_HQ_c4539/f1p1/4186,i3_LQ_c4811/f1p1/3188
		molecular_function	GO:0016679	oxidoreductase activity, acting on diphenols and related substances as donors	0.0036724	i2.2_HQ_c2858/f1p5/2063,i2.0_LQ_c9523/f1p0/2756,i3_LQ_c13969/f1p53/3121,i2.0_HQ_c13485/f1p8/2205,i2.4_HQ_c16723/f1p10/2611,i2.2_HQ_c3453/f1p4/2137,i2.4_HQ_c2748/f1p5/2824,i2.1_LQ_c8164/f1p29/2943
		molecular_function	GO:0005488	binding	0.0041902	i1.3_HQ_c6158/f1p21/1870,i1.0_HQ_c5445/f1p2/1236,i1.1_HQ_c5567/f1p11/1478,i6_LQ_c2579/f1p5/6374,i4_HQ_c10300/f1p26/4185,i4_HQ_c13898/f2p7/4407,i3_LQ_c5569/f1p1/3319,i3_LQ_c7916/f1p11/4013,i2.1_HQ_c8940/f1p7/2794,i6_HQ_c49/f3p118/6808,i2.2_HQ_c3654/f1p11/2456,i1.2_HQ_c2523/f1p1/1680,i2.1_HQ_c3848/f1p4/2149,i3_LQ_c4135/f1p0/3288,i2.4_HQ_c2972/f1p4/2125,i5_LQ_c4176/f1p2/5842,i2.2_HQ_c20156/f1p35/240…
		molecular_function	GO:0016682	oxidoreductase activity, acting on diphenols and related substances as donors, oxygen as acceptor	0.0043035	i2.1_LQ_c8164/f1p29/2943,i2.4_HQ_c2748/f1p5/2824,i2.2_HQ_c3453/f1p4/2137,i2.4_HQ_c16723/f1p10/2611,i2.0_HQ_c13485/f1p8/2205,i3_LQ_c13969/f1p53/3121,i2.2_HQ_c2858/f1p5/2063
		molecular_function	GO:0008839	4-hydroxy-tetrahydrodipicolinate reductase	0.0047032	i4_HQ_c11604/f1p106/4237,i1.0_LQ_c3941/f1p1/1306,i1.4_HQ_c2574/f3p5/1906,i2.0_HQ_c8695/f1p5/2066,i1.3_HQ_c15307/f22p84/1402,i2.4_LQ_c5226/f1p9/2246
		molecular_function	GO:0004373	glycogen (starch) synthase activity	0.0048657	i2.2_HQ_c14383/f1p9/2360,i3_HQ_c11569/f1p9/3144,i3_HQ_c416/f7p10/3565,i3_LQ_c4198/f1p1/3633
		molecular_function	GO:0004133	glycogen debranching enzyme activity	0.0048657	i4_HQ_c4539/f1p1/4186,i3_HQ_c1363/f2p2/3520,i6_HQ_c985/f1p12/6287,i3_LQ_c4811/f1p1/3188
		molecular_function	GO:0004134	4-alpha-glucanotransferase activity	0.0048657	i3_LQ_c4811/f1p1/3188,i6_HQ_c985/f1p12/6287,i3_HQ_c1363/f2p2/3520,i4_HQ_c4539/f1p1/4186
		molecular_function	GO:0008134	transcription factor binding	0.0050997	i2.4_HQ_c422/f47p77/2309,i4_LQ_c13954/f1p13/3838,i4_HQ_c390/f4p9/4109,i2.4_HQ_c19455/f1p6/2767,i3_HQ_c6332/f1p15/2880,i2.0_HQ_c4653/f1p24/2011,i1.2_HQ_c12394/f1p2/1314,i2.0_HQ_c14876/f1p10/2273,i1.3_LQ_c13180/f1p3/1392,i3_LQ_c13774/f1p0/3359,i1.2_LQ_c12326/f1p4/1734,i1.0_HQ_c7668/f1p29/1945,i2.0_HQ_c10763/f1p8/2236,i2.0_LQ_c21798/f39p138/2253,i1.4_HQ_c9489/f1p11/1677,i2.3_LQ_c8447/f1p5/2674,i3_LQ…
		molecular_function	GO:0004661	protein geranylgeranyltransferase activity	0.0051096	i1.3_LQ_c12855/f1p1/1997,i1.0_HQ_c12171/f1p2/1890,i1.3_HQ_c14911/f1p1/1591
		molecular_function	GO:0004663	Rab geranylgeranyltransferase activity	0.0051096	i1.3_HQ_c14911/f1p1/1591,i1.3_LQ_c12855/f1p1/1997,i1.0_HQ_c12171/f1p2/1890
		molecular_function	GO:0015078	hydrogen ion transmembrane transporter activity	0.0053219	i1.0_LQ_c14399/f1p3/1822,i3_LQ_c10528/f1p0/3451,i4_HQ_c1791/f1p1226/4347,i4_LQ_c1182/f1p2/4185,i4_LQ_c10221/f1p12/4833,i1.2_HQ_c5887/f1p27/1691,i2.4_HQ_c13695/f1p26/2779,i2.2_HQ_c12070/f1p11/2062,i1.2_LQ_c10367/f1p24/1545,i4_HQ_c19439/f1p169/5003,i1.1_HQ_c10094/f1p3/1455,i6_HQ_c3092/f1p199/6100,i3_HQ_c5699/f1p13/3369,i2.2_HQ_c5843/f1p54/2738,i4_HQ_c10072/f1p78/4113,i2.0_LQ_c20682/f1p5/3014,i4_LQ_…
		molecular_function	GO:0016491	oxidoreductase activity	0.0053219	i1.4_HQ_c14387/f1p47/1976,i2.0_HQ_c13485/f1p8/2205,i3_LQ_c13969/f1p53/3121,i1.3_HQ_c2181/f2p4/1637,i2.1_LQ_c8052/f1p217/2767,i3_HQ_c10771/f1p2/3307,i2.2_HQ_c316/f1p11/2372,i6_LQ_c1088/f1p0/6422,i1.2_HQ_c534/f42p99/1779,i2.2_HQ_c17857/f1p0/2044,i4_HQ_c16112/f1p34/4563,i2.4_LQ_c5714/f1p10/2961,i2.4_HQ_c19229/f1p9/2668,i2.0_HQ_c10375/f1p18/2371,i4_HQ_c11604/f1p106/4237,i1.2_HQ_c5887/f1p27/1691,i6_LQ…
		molecular_function	GO:0015926	glucosidase activity	0.0059657	i4_HQ_c4539/f1p1/4186,i6_HQ_c985/f1p12/6287,i3_HQ_c1363/f2p2/3520,i3_LQ_c4811/f1p1/3188
		molecular_function	GO:0004848	ureidoglycolate hydrolase activity	0.0060627	i2.0_HQ_c2167/f2p10/2446,i2.3_HQ_c9136/f1p14/2347,i2.0_LQ_c5730/f1p12/2983,i2.2_HQ_c22070/f12p52/2349
		molecular_function	GO:0016645	oxidoreductase activity, acting on the CH-NH group of donors	0.006402	i3_HQ_c11578/f1p12/3286,i1.3_HQ_c15307/f22p84/1402,i4_HQ_c267/f4p21/4137,i5_HQ_c6538/f1p36/5813,i4_HQ_c11604/f1p106/4237,i1.0_LQ_c3941/f1p1/1306,i1.3_HQ_c2181/f2p4/1637,i1.2_HQ_c2638/f1p35/1791,i3_HQ_c3018/f1p43/3057,i2.4_HQ_c20323/f1p9/2923
		molecular_function	GO:0042802	identical protein binding	0.0064773	i1.4_HQ_c7430/f1p7/1803,i5_HQ_c546/f1p29/5452,i1.1_LQ_c7805/f1p8/1986,i3_LQ_c3411/f1p5/3184,i2.3_LQ_c8447/f1p5/2674,i1.0_HQ_c8297/f1p7/1849,i1.4_HQ_c9489/f1p11/1677,i2.0_LQ_c21798/f39p138/2253,i1.0_HQ_c7668/f1p29/1945,i2.0_HQ_c10763/f1p8/2236,i3_LQ_c13774/f1p0/3359,i1.3_LQ_c13180/f1p3/1392,i2.0_HQ_c14876/f1p10/2273,i1.2_LQ_c12326/f1p4/1734,i2.0_HQ_c4653/f1p24/2011,i1.2_HQ_c12394/f1p2/1314,i3_HQ_c…
		molecular_function	GO:0004827	proline-tRNA ligase activity	0.0070288	i1.0_LQ_c13299/f1p3/1414,i4_HQ_c5638/f1p15/4084,i2.2_HQ_c2063/f2p12/2294
		molecular_function	GO:0015002	heme-copper terminal oxidase activity	0.0072663	i3_LQ_c13969/f1p53/3121,i2.0_HQ_c13485/f1p8/2205,i2.4_HQ_c16723/f1p10/2611,i2.2_HQ_c3453/f1p4/2137,i2.4_HQ_c2748/f1p5/2824,i2.1_LQ_c8164/f1p29/2943,i5_HQ_c2813/f1p27/55,i2.2_HQ_c2858/f1p5/2063,i3_HQ_c12034/f1p53/3794,i1.2_LQ_c10367/f1p24/1545,i1.2_HQ_c5887/f1p27/1691
		molecular_function	GO:0032553	ribonucleotide binding	0.0075811	i5_LQ_c2269/f1p11/5319,i2.2_HQ_c18086/f1p13/2649,i2.0_HQ_c18647/f1p38/2142,i4_HQ_c5700/f1p200/4966,i5_HQ_c2603/f1p27/5539,i2.2_HQ_c687/f8p30/2423,i2.2_LQ_c10538/f1p6/2761,i8_LQ_c980/f1p17/8178,i7_HQ_c47/f1p67/7564,i1.1_HQ_c10634/f1p6/1906,i2.0_LQ_c3058/f1p2/2504,i5_HQ_c1909/f1p15/5490,i3_HQ_c8827/f1p7/3042,i1.2_HQ_c10270/f1p19/1890,i6_HQ_c5003/f3p40/6515,i1.4_LQ_c6305/f1p2/1922,i2.4_LQ_c5454/f1p6…
		molecular_function	GO:0004645	phosphorylase activity	0.0088717	i2.1_LQ_c8164/f1p29/2943,i2.4_HQ_c2748/f1p5/2824,i2.2_HQ_c3453/f1p4/2137,i2.4_HQ_c16723/f1p10/2611,i2.0_HQ_c13485/f1p8/2205,i2.2_HQ_c2858/f1p5/2063,i3_LQ_c13969/f1p53/3121
		molecular_function	GO:0008184	glycogen phosphorylase activity	0.0088717	i2.4_HQ_c16723/f1p10/2611,i2.2_HQ_c3453/f1p4/2137,i2.2_HQ_c2858/f1p5/2063,i3_LQ_c13969/f1p53/3121,i2.0_HQ_c13485/f1p8/2205,i2.1_LQ_c8164/f1p29/2943,i2.4_HQ_c2748/f1p5/2824
		molecular_function	GO:0008685	2-C-methyl-D-erythritol 2,4-cyclodiphosphate synthase activity	0.0094547	i4_HQ_c19362/f1p20/4793,i2.0_HQ_c5716/f1p8/2951,i3_HQ_c13107/f1p18/3995
		molecular_function	GO:0003924	GTPase activity	0.0096598	i4_HQ_c8148/f1p20/4477,i2.4_HQ_c2742/f1p14/2731,i6_HQ_c3595/f1p67/6448,i2.4_HQ_c6263/f1p115/2788,i5_LQ_c6875/f1p0/5589,i7_LQ_c1864/f1p19/7235,i2.4_LQ_c5928/f1p89/2049,i2.0_HQ_c6213/f1p12/2806,i4_HQ_c17647/f1p81/4240,i1.4_LQ_c7572/f1p1/1611,i5_HQ_c7612/f2p31/5287,i2.0_LQ_c6487/f1p5/3049,i2.2_HQ_c18086/f1p13/2649,i5_HQ_c7138/f1p36/5762,i2.0_HQ_c18647/f1p38/2142,i3_HQ_c3287/f1p19/3472,i2.0_HQ_c14841…
		molecular_function	GO:0004198	calcium-dependent cysteine-type endopeptidase activity	0.01032	i3_LQ_c7776/f1p3/3977,i2.0_LQ_c4097/f1p3/2731,i2.2_HQ_c5608/f1p4/2981,i2.2_HQ_c2678/f1p2/2101,i3_HQ_c15525/f1p4/3930,i3_LQ_c14717/f1p9/3560
		molecular_function	GO:0008318	protein prenyltransferase activity	0.010959	i1.4_HQ_c6092/f1p14/1597,i1.0_HQ_c12171/f1p2/1890,i1.3_LQ_c12855/f1p1/1997,i1.3_HQ_c14911/f1p1/1591
		molecular_function	GO:0035639	purine ribonucleoside triphosphate binding	0.012386	i2.2_HQ_c12035/f1p45/2651,i2.4_HQ_c18348/f1p32/2080,i4_HQ_c15229/f1p49/4700,i2.0_LQ_c7396/f1p18/2225,i2.0_HQ_c12047/f1p16/2185,i4_LQ_c5460/f1p15/4766,i3_HQ_c12982/f1p147/3907,i3_HQ_c4671/f2p90/3787,i4_HQ_c397/f4p29/4155,i7_HQ_c1722/f1p36/7249,i2.2_HQ_c10109/f1p4/2532,i2.0_HQ_c18896/f1p2/2541,i3_HQ_c14189/f1p10/3323,i1.0_HQ_c8288/f1p2/1736,i2.3_HQ_c8510/f1p42/2687,i1.2_HQ_c13586/f1p9/1750,i3_HQ_c1…
		molecular_function	GO:0001883	purine nucleoside binding	0.012475	i2.1_HQ_c4891/f1p5/2305,i1.4_HQ_c12859/f1p27/1886,i5_HQ_c1826/f1p23/5913,i3_LQ_c5908/f1p5/3095,i2.0_LQ_c6451/f1p2/3203,i4_HQ_c9976/f1p52/4243,i4_HQ_c3032/f1p26/5095,i4_HQ_c15859/f1p96/4179,i2.0_HQ_c5224/f1p41/2714,i1.2_HQ_c12681/f1p7/1442,i2.4_HQ_c2813/f1p1/2059,i2.2_HQ_c4889/f1p8/2156,i2.0_LQ_c20682/f1p5/3014,i4_HQ_c2385/f1p18/4393,i1.1_LQ_c11270/f1p51/1784,i4_LQ_c15921/f1p9/4152,i5_HQ_c3380/f1p…
		molecular_function	GO:0032549	ribonucleoside binding	0.012475	i1.2_HQ_c11328/f1p35/1973,i1.0_LQ_c13299/f1p3/1414,i4_LQ_c15469/f1p16/4897,i3_HQ_c12121/f2p0/3245,i1.3_LQ_c5461/f1p11/1646,i4_LQ_c11212/f1p1/4017,i2.4_LQ_c5983/f1p3/1970,i2.0_HQ_c825/f15p60/2140,i5_HQ_c7138/f1p36/5762,i1.3_HQ_c14275/f1p3/1617,i3_HQ_c3287/f1p19/3472,i3_HQ_c11309/f1p2/3257,i5_HQ_c927/f1p41/5320,i6_HQ_c4296/f1p63/6698,i3_LQ_c6553/f1p10/2935,i4_LQ_c1300/f1p0/4595,i6_HQ_c789/f1p14/688…
		molecular_function	GO:0032550	purine ribonucleoside binding	0.012475	i3_HQ_c4478/f1p4/3031,i3_HQ_c1734/f2p5/3272,i1.1_LQ_c4068/f1p1/1468,i3_HQ_c13269/f1p17/3080,i4_HQ_c7006/f1p40/5019,i3_HQ_c5396/f1p9/3039,i6_LQ_c4113/f1p20/6480,i4_HQ_c7303/f1p92/4487,i6_LQ_c4341/f1p26/6168,i3_LQ_c2417/f1p2/3262,i2.2_HQ_c8159/f1p21/2833,i4_HQ_c4165/f1p14/4278,i3_HQ_c711/f3p9/3385,i1.2_HQ_c7627/f1p7/1346,i2.3_HQ_c8875/f1p21/2357,i2.0_HQ_c14876/f1p10/2273,i3_HQ_c2082/f1p6/3122,i2.1_…
		molecular_function	GO:0032555	purine ribonucleotide binding	0.012632	i3_HQ_c12687/f1p14/3105,i7_HQ_c1887/f1p1333/8029,i2.2_HQ_c5927/f1p17/2402,i3_HQ_c13057/f1p174/3984,i7_LQ_c1878/f1p6/7239,i2.1_HQ_c5771/f1p22/2583,i2.2_LQ_c4268/f1p29/2376,i2.3_HQ_c8510/f1p42/2687,i1.0_HQ_c8288/f1p2/1736,i1.2_HQ_c13586/f1p9/1750,i3_HQ_c14850/f1p5/3115,i6_HQ_c4499/f1p33/6361,i4_HQ_c397/f4p29/4155,i3_HQ_c4671/f2p90/3787,i7_HQ_c1722/f1p36/7249,i2.2_HQ_c10109/f1p4/2532,i3_HQ_c14189/f1…
		molecular_function	GO:0046983	protein dimerization activity	0.013094	i1.4_HQ_c9489/f1p11/1677,i2.0_LQ_c21798/f39p138/2253,i2.3_LQ_c8447/f1p5/2674,i1.0_HQ_c7668/f1p29/1945,i2.0_HQ_c10763/f1p8/2236,i1.1_LQ_c7805/f1p8/1986,i1.4_HQ_c9773/f1p5/1958,i2.4_HQ_c9858/f1p21/2491,i5_HQ_c546/f1p29/5452,i3_LQ_c3411/f1p5/3184,i2.4_HQ_c19455/f1p6/2767,i4_HQ_c390/f4p9/4109,i2.4_HQ_c17834/f1p3/2445,i3_HQ_c6332/f1p15/2880,i2.4_HQ_c422/f47p77/2309,i2.0_HQ_c14876/f1p10/2273,i3_LQ_c137…
		molecular_function	GO:0001882	nucleoside binding	0.013782	i2.2_LQ_c2904/f1p10/2497,i2.4_HQ_c15731/f1p26/2218,i1.2_HQ_c2961/f1p54/1972,i5_LQ_c3065/f1p3/5160,i1.4_HQ_c8332/f1p5/1953,i4_HQ_c8148/f1p20/4477,i6_LQ_c850/f1p15/6304,i2.0_HQ_c12695/f1p49/2603,i2.4_LQ_c5928/f1p89/2049,i3_HQ_c6315/f1p3/3115,i4_HQ_c19353/f1p9/4433,i2.0_HQ_c15822/f1p29/2040,i1.4_LQ_c15135/f1p2/1428,i3_HQ_c4110/f1p4/3211,i6_LQ_c767/f1p10/6113,i2.2_LQ_c10538/f1p6/2761,i5_HQ_c2603/f1p2…
		molecular_function	GO:0097367	carbohydrate derivative binding	0.013881	i2.2_HQ_c16484/f1p2/2527,i2.2_HQ_c18724/f1p32/2649,i2.1_HQ_c10752/f1p3/2510,i5_HQ_c7612/f2p31/5287,i1.4_LQ_c7572/f1p1/1611,i6_LQ_c623/f1p3/6451,i4_HQ_c17647/f1p81/4240,i2.0_HQ_c6213/f1p12/2806,i6_HQ_c3595/f1p67/6448,i8_LQ_c900/f1p9/8104,i2.4_HQ_c2742/f1p14/2731,i1.1_HQ_c7932/f1p28/1488,i2.0_HQ_c3121/f1p10/2691,i2.4_LQ_c5395/f1p8/2886,i1.2_LQ_c13738/f1p32/1811,i1.3_HQ_c10297/f1p58/1679,i4_HQ_c452/…
		molecular_function	GO:0017076	purine nucleotide binding	0.016595	i2.2_LQ_c14280/f1p1/2936,i5_HQ_c3343/f1p349/5090,i2.0_LQ_c8136/f1p5/2339,i2.3_HQ_c3943/f1p22/2176,i2.2_HQ_c2063/f2p12/2294,i6_LQ_c2126/f1p27/6022,i2.2_LQ_c11970/f1p37/2017,i2.0_HQ_c13636/f1p10/2534,i1.1_HQ_c4002/f1p5/1484,i2.4_LQ_c13616/f1p7/2717,i2.4_LQ_c16277/f1p1/2450,i2.0_HQ_c21890/f27p124/2360,i2.0_LQ_c14257/f1p13/2901,i7_LQ_c1864/f1p19/7235,i3_LQ_c2401/f1p86/3056,i2.0_HQ_c14876/f1p10/2273,i…
		molecular_function	GO:0030145	manganese ion binding	0.017393	i3_HQ_c1317/f3p13/3333,i1.1_HQ_c3783/f2p12/1966,i2.0_LQ_c20563/f1p11/2957,i2.1_HQ_c5163/f1p10/2134,i2.2_HQ_c7782/f1p15/2257,i1.0_HQ_c9279/f1p8/1572
		molecular_function	GO:0016747	transferase activity, transferring acyl groups other than amino-acyl groups	0.020706	i2.3_HQ_c1646/f2p14/2339,i1.1_HQ_c848/f23p98/1545,i2.0_HQ_c17831/f1p62/2337,i2.3_LQ_c11141/f1p18/2429,i2.4_HQ_c11867/f1p23/2184,i2.0_HQ_c8153/f1p41/2508,i1.4_HQ_c1636/f4p6/1386,i3_HQ_c3943/f1p26/3610,i1.4_HQ_c14445/f1p3/1333,i2.4_HQ_c18260/f1p36/2283,i2.2_LQ_c5852/f1p23/2091,i3_HQ_c14943/f1p5/3074,i3_HQ_c16329/f1p561/3053,i3_HQ_c5609/f1p8/3238,i6_HQ_c1132/f1p18/6967,i1.3_HQ_c3823/f1p14/1878,i4_HQ…
		molecular_function	GO:0030955	potassium ion binding	0.021209	i2.1_HQ_c5495/f1p17/2208,i2.0_HQ_c3087/f1p39/2571,i2.0_HQ_c5490/f1p19/2394,i2.2_HQ_c5308/f1p218/2471,i2.1_HQ_c11481/f1p55/2312,i4_HQ_c8663/f1p336/4679,i2.4_HQ_c11792/f1p58/2052,i4_HQ_c15664/f1p207/4276,i2.2_LQ_c9681/f1p1/2026
		molecular_function	GO:0031420	alkali metal ion binding	0.021209	i2.0_HQ_c5490/f1p19/2394,i2.2_HQ_c5308/f1p218/2471,i2.0_HQ_c3087/f1p39/2571,i2.1_HQ_c5495/f1p17/2208,i2.4_HQ_c11792/f1p58/2052,i4_HQ_c8663/f1p336/4679,i2.1_HQ_c11481/f1p55/2312,i2.2_LQ_c9681/f1p1/2026,i4_HQ_c15664/f1p207/4276
		molecular_function	GO:0008092	cytoskeletal protein binding	0.022952	i2.3_HQ_c8508/f1p44/2020,i3_HQ_c8827/f1p7/3042,i2.4_HQ_c10338/f1p46/2679,i3_HQ_c6332/f1p15/2880,i1.3_HQ_c4499/f1p7/1324,i2.4_HQ_c1244/f9p45/2592,i1.2_HQ_c12394/f1p2/1314,i2.0_HQ_c3978/f1p7/2776,i4_HQ_c8550/f1p17/4978,i3_LQ_c7855/f1p9/3393,i1.2_HQ_c3686/f1p3/1815,i1.1_HQ_c10766/f1p4/1980,i4_LQ_c11212/f1p1/4017,i4_HQ_c1806/f1p3/4039,i2.3_HQ_c7676/f1p0/2412,i3_HQ_c14048/f1p45/3278,i2.4_HQ_c8518/f1p5…
		molecular_function	GO:0008443	phosphofructokinase activity	0.024303	i2.2_HQ_c5756/f1p38/2934,i3_HQ_c16527/f1p2/3140,i3_LQ_c3852/f1p22/3245,i2.1_HQ_c3080/f1p33/2839,i2.0_HQ_c18896/f1p2/2541,i3_HQ_c11309/f1p2/3257,i1.4_HQ_c9973/f1p13/1337,i2.1_HQ_c4891/f1p5/2305,i6_LQ_c623/f1p3/6451,i3_HQ_c12121/f2p0/3245,i3_HQ_c4478/f1p4/3031
		molecular_function	GO:0030674	protein binding, bridging	0.026051	i4_LQ_c5947/f1p2/4840,i3_HQ_c6332/f1p15/2880,i2.4_HQ_c19455/f1p6/2767,i2.0_HQ_c4653/f1p24/2011,i1.2_HQ_c12394/f1p2/1314,i1.1_HQ_c10766/f1p4/1980,i2.0_HQ_c14876/f1p10/2273,i1.3_LQ_c13180/f1p3/1392,i1.2_LQ_c12326/f1p4/1734,i1.0_HQ_c7668/f1p29/1945,i6_LQ_c767/f1p10/6113,i3_HQ_c8861/f1p6/3217,i2.3_LQ_c8447/f1p5/2674,i1.4_HQ_c9489/f1p11/1677,i2.0_LQ_c21798/f39p138/2253,i1.3_HQ_c7754/f1p3/1768,i1.1_LQ_…
		molecular_function	GO:0060090	binding, bridging	0.026051	i4_LQ_c5947/f1p2/4840,i3_HQ_c6332/f1p15/2880,i2.4_HQ_c19455/f1p6/2767,i2.0_HQ_c4653/f1p24/2011,i1.2_HQ_c12394/f1p2/1314,i1.1_HQ_c10766/f1p4/1980,i2.0_HQ_c14876/f1p10/2273,i1.3_LQ_c13180/f1p3/1392,i1.2_LQ_c12326/f1p4/1734,i1.0_HQ_c7668/f1p29/1945,i6_LQ_c767/f1p10/6113,i3_HQ_c8861/f1p6/3217,i2.3_LQ_c8447/f1p5/2674,i1.4_HQ_c9489/f1p11/1677,i2.0_LQ_c21798/f39p138/2253,i1.3_HQ_c7754/f1p3/1768,i1.1_LQ_…
		molecular_function	GO:0019200	carbohydrate kinase activity	0.026051	i2.1_HQ_c3080/f1p33/2839,i2.0_HQ_c18896/f1p2/2541,i3_HQ_c11309/f1p2/3257,i2.2_HQ_c5756/f1p38/2934,i3_HQ_c16527/f1p2/3140,i3_LQ_c3852/f1p22/3245,i6_LQ_c623/f1p3/6451,i3_HQ_c12121/f2p0/3245,i3_HQ_c4478/f1p4/3031,i2.1_HQ_c4891/f1p5/2305,i1.4_HQ_c9973/f1p13/1337
		molecular_function	GO:0004634	phosphopyruvate hydratase activity	0.030141	i2.4_HQ_c4521/f1p161/2305,i1.3_HQ_c693/f4p84/1416,i1.0_HQ_c11787/f90p153/1438,i1.0_LQ_c7735/f1p1/1453,i2.2_HQ_c5803/f1p32/2143,i2.1_HQ_c7873/f1p12/2171
		molecular_function	GO:0003824	catalytic activity	0.035494	i2.3_HQ_c6903/f1p67/2538,i1.1_HQ_c959/f8p10/1641,i4_LQ_c1300/f1p0/4595,i4_LQ_c15469/f1p16/4897,i5_HQ_c5464/f1p36/5189,i4_LQ_c8239/f1p11/4267,i7_HQ_c892/f1p35/7359,i4_LQ_c11171/f1p102/4273,i6_HQ_c4777/f1p65/6242,i4_LQ_c13912/f1p2/4315,i1.4_LQ_c4707/f1p16/1454,i2.0_HQ_c6213/f1p12/2806,i6_LQ_c685/f1p21/6345,i2.3_HQ_c6589/f1p6/2993,i3_HQ_c806/f3p3/3658,i3_LQ_c8774/f1p5/3195,i6_LQ_c2579/f1p5/6374,i2.1…
		molecular_function	GO:0004659	prenyltransferase activity	0.03618	i1.3_LQ_c12855/f1p1/1997,i1.0_HQ_c12171/f1p2/1890,i1.4_HQ_c6092/f1p14/1597,i1.3_HQ_c14911/f1p1/1591,i2.0_LQ_c12399/f1p1/2603
		molecular_function	GO:0008080	N-acetyltransferase activity	0.036391	i2.0_HQ_c8153/f1p41/2508,i3_HQ_c3943/f1p26/3610,i7_LQ_c118/f1p4/7287,i7_HQ_c23/f2p15/7139,i1.4_HQ_c14445/f1p3/1333,i2.2_LQ_c5852/f1p23/2091,i1.4_HQ_c2592/f1p14/1648,i3_HQ_c14943/f1p5/3074,i6_HQ_c1132/f1p18/6967,i1.3_HQ_c3823/f1p14/1878,i6_HQ_c4634/f1p23/6204,i4_HQ_c15683/f1p49/4260
		molecular_function	GO:0004127	cytidylate kinase activity	0.036491	i2.4_HQ_c18046/f1p7/2048,i6_LQ_c2126/f1p27/6022,i1.3_HQ_c1016/f9p13/1925,i1.2_HQ_c12681/f1p7/1442,i3_HQ_c1007/f3p15/3264,i1.2_HQ_c8248/f1p11/1988
		molecular_function	GO:0005523	tropomyosin binding	0.036949	i2.0_HQ_c3978/f1p7/2776,i4_HQ_c8550/f1p17/4978,i2.0_HQ_c19183/f1p13/2752,i1.3_HQ_c4499/f1p7/1324
		molecular_function	GO:0003873	6-phosphofructo-2-kinase activity	0.039703	i2.0_HQ_c18896/f1p2/2541,i3_HQ_c11309/f1p2/3257,i3_HQ_c16527/f1p2/3140,i6_LQ_c623/f1p3/6451,i3_HQ_c12121/f2p0/3245,i3_HQ_c4478/f1p4/3031,i2.1_HQ_c4891/f1p5/2305,i1.4_HQ_c9973/f1p13/1337
		molecular_function	GO:0016616	oxidoreductase activity, acting on the CH-OH group of donors, NAD or NADP as acceptor	0.047131	i1.1_HQ_c7367/f1p117/1719,i2.4_HQ_c17837/f1p9/2739,i3_LQ_c10528/f1p0/3451,i1.0_LQ_c3941/f1p1/1306,i4_HQ_c11604/f1p106/4237,i3_HQ_c14093/f1p5/3320,i1.4_HQ_c2574/f3p5/1906,i2.4_HQ_c7314/f1p11/2325,i3_HQ_c11803/f1p30/3964,i1.1_HQ_c9080/f1p44/1809,i1.2_LQ_c6356/f1p2/2259,i2.0_HQ_c6416/f1p145/2654,i5_HQ_c6361/f1p44/5190,i4_HQ_c8998/f1p30/4670,i2.2_HQ_c5041/f1p1/2466,i2.4_HQ_c1230/f4p120/2606,i1.4_HQ_c…
		molecular_function	GO:0016407	acetyltransferase activity	0.048712	i3_HQ_c14943/f1p5/3074,i1.4_HQ_c2592/f1p14/1648,i2.2_LQ_c5852/f1p23/2091,i1.4_HQ_c14445/f1p3/1333,i7_HQ_c23/f2p15/7139,i7_LQ_c118/f1p4/7287,i3_HQ_c3943/f1p26/3610,i2.0_HQ_c8153/f1p41/2508,i6_HQ_c4634/f1p23/6204,i4_HQ_c15683/f1p49/4260,i1.3_HQ_c3823/f1p14/1878,i6_HQ_c1132/f1p18/6967

## Sheet: Msc_4 vs Msc_3
Additional File 9 GO categories of differential unigenes in four developmental stages (Msc_4 vs Msc_3)
		Term_type	GO_accession	Description	P-value	Unigene_names
		biological_process	GO:0046034	ATP metabolic process	1.3668e-16	i2.2_LQ_c7841/f1p0/2622,i3_HQ_c2387/f1p341/3448,i2.0_HQ_c4209/f1p1/2366,i2.2_HQ_c14940/f1p32/2160,i5_HQ_c3343/f1p349/5090,i6_HQ_c3002/f1p416/6641,i4_LQ_c1117/f1p123/4030,i2.2_HQ_c5308/f1p218/2471,i6_LQ_c450/f1p1/6128,i2.0_HQ_c5130/f1p146/2389,i2.4_HQ_c7423/f2p169/2473,i6_HQ_c3092/f1p199/6100,i3_LQ_c16061/f1p4/4160,i2.2_HQ_c5756/f1p38/2934,i3_LQ_c14260/f1p3/3109,i3_LQ_c7736/f1p15/2956,i3_LQ_c6047/…
		biological_process	GO:0009144	purine nucleoside triphosphate metabolic process	1.9955e-16	i6_LQ_c450/f1p1/6128,i2.4_HQ_c7423/f2p169/2473,i2.0_HQ_c5130/f1p146/2389,i3_LQ_c16061/f1p4/4160,i2.2_HQ_c5756/f1p38/2934,i3_LQ_c14260/f1p3/3109,i6_HQ_c3092/f1p199/6100,i3_LQ_c7736/f1p15/2956,i2.0_HQ_c4209/f1p1/2366,i2.2_LQ_c7841/f1p0/2622,i3_HQ_c2387/f1p341/3448,i5_HQ_c3343/f1p349/5090,i6_HQ_c3002/f1p416/6641,i2.2_HQ_c14940/f1p32/2160,i4_LQ_c1117/f1p123/4030,i2.2_HQ_c5308/f1p218/2471,i5_HQ_c2853/…
		biological_process	GO:0009199	ribonucleoside triphosphate metabolic process	1.9955e-16	i1.2_HQ_c9731/f1p5/1633,i2.1_HQ_c377/f1p99/2295,i3_HQ_c6332/f1p15/2880,i1.1_HQ_c9812/f1p47/1235,i3_HQ_c6963/f1p54/3101,i3_LQ_c2401/f1p86/3056,i2.4_LQ_c11443/f1p0/2185,i2.4_HQ_c8118/f1p1/2250,i2.2_HQ_c17471/f1p37/2919,i2.4_HQ_c6780/f1p20/2496,i3_HQ_c5699/f1p13/3369,i2.3_HQ_c4876/f1p37/2194,i2.1_HQ_c7873/f1p12/2171,i2.2_LQ_c9681/f1p1/2026,i1.4_HQ_c9126/f1p6/1299,i2.4_HQ_c17138/f1p8/2941,i5_LQ_c3006…
		biological_process	GO:0009205	purine ribonucleoside triphosphate metabolic process	1.9955e-16	i2.4_HQ_c6780/f1p20/2496,i2.4_HQ_c8118/f1p1/2250,i2.2_HQ_c17471/f1p37/2919,i2.2_LQ_c9681/f1p1/2026,i1.4_HQ_c9126/f1p6/1299,i3_HQ_c5699/f1p13/3369,i2.3_HQ_c4876/f1p37/2194,i2.1_HQ_c7873/f1p12/2171,i3_HQ_c6332/f1p15/2880,i1.1_HQ_c9812/f1p47/1235,i3_HQ_c6963/f1p54/3101,i3_LQ_c2401/f1p86/3056,i1.2_HQ_c9731/f1p5/1633,i2.1_HQ_c377/f1p99/2295,i2.4_LQ_c11443/f1p0/2185,i1.2_HQ_c3022/f1p154/1876,i2.3_HQ_c1…
		biological_process	GO:0009141	nucleoside triphosphate metabolic process	2.2504e-16	i2.4_LQ_c11443/f1p0/2185,i3_LQ_c2401/f1p86/3056,i1.1_HQ_c9812/f1p47/1235,i3_HQ_c6963/f1p54/3101,i3_HQ_c6332/f1p15/2880,i2.1_HQ_c377/f1p99/2295,i1.2_HQ_c9731/f1p5/1633,i1.4_HQ_c9126/f1p6/1299,i2.2_LQ_c9681/f1p1/2026,i2.1_HQ_c7873/f1p12/2171,i2.3_HQ_c4876/f1p37/2194,i3_HQ_c5699/f1p13/3369,i2.4_HQ_c6780/f1p20/2496,i2.2_HQ_c17471/f1p37/2919,i2.4_HQ_c8118/f1p1/2250,i4_HQ_c19439/f1p169/5003,i4_HQ_c5627…
		biological_process	GO:0009126	purine nucleoside monophosphate metabolic process	2.3992e-16	i1.0_LQ_c7735/f1p1/1453,i4_HQ_c8663/f1p336/4679,i2.2_LQ_c20012/f1p0/2010,i3_LQ_c6975/f1p3/2822,i2.4_HQ_c4521/f1p161/2305,i2.1_HQ_c3080/f1p33/2839,i1.0_HQ_c11065/f1p8/1560,i3_HQ_c16329/f1p561/3053,i5_HQ_c2853/f1p24/5613,i4_LQ_c17594/f1p247/4266,i4_LQ_c5299/f1p25/4115,i2.2_LQ_c12528/f1p2/2170,i3_LQ_c6286/f1p23/3051,i3_HQ_c14210/f1p21/3102,i3_LQ_c3385/f1p3/3760,i2.3_LQ_c7547/f1p7/2494,i3_LQ_c6047/f1…
		biological_process	GO:0009167	purine ribonucleoside monophosphate metabolic process	2.3992e-16	i2.4_HQ_c17138/f1p8/2941,i5_LQ_c3006/f1p0/5279,i2.2_HQ_c17564/f1p38/2866,i2.0_HQ_c6407/f1p165/2624,i5_LQ_c4759/f1p21/5073,i6_LQ_c3677/f1p14/6042,i1.3_LQ_c13505/f1p4/1676,i4_HQ_c5627/f1p16/4180,i2.2_HQ_c9915/f1p147/2667,i4_HQ_c19439/f1p169/5003,i2.2_HQ_c17255/f1p1/2528,i4_HQ_c1791/f1p1226/4347,i2.4_HQ_c6263/f1p115/2788,i1.2_HQ_c3022/f1p154/1876,i2.3_HQ_c1347/f3p10/2942,i4_HQ_c593/f1p9/4374,i2.0_HQ…
		biological_process	GO:0006091	generation of precursor metabolites and energy	5.9567e-16	i3_LQ_c7736/f1p15/2956,i3_LQ_c4811/f1p1/3188,i2.2_HQ_c5756/f1p38/2934,i5_HQ_c6003/f1p106/51,i1.2_HQ_c1832/f3p4/1276,i2.4_HQ_c7423/f2p169/2473,i2.0_HQ_c5130/f1p146/2389,i1.4_HQ_c9883/f1p4/1572,i2.2_HQ_c5308/f1p218/2471,i2.2_HQ_c14383/f1p9/2360,i4_LQ_c9461/f1p8/4505,i2.2_HQ_c14940/f1p32/2160,i3_HQ_c11569/f1p9/3144,i1.1_HQ_c959/f8p10/1641,i2.2_LQ_c7841/f1p0/2622,i3_LQ_c6116/f1p5/3465,i3_HQ_c2387/f1p…
		biological_process	GO:0009119	ribonucleoside metabolic process	4.2687e-15	i2.4_HQ_c7423/f2p169/2473,i2.0_HQ_c5130/f1p146/2389,i6_LQ_c450/f1p1/6128,i3_LQ_c7736/f1p15/2956,i3_LQ_c16061/f1p4/4160,i3_LQ_c14260/f1p3/3109,i2.2_HQ_c5756/f1p38/2934,i6_HQ_c3092/f1p199/6100,i2.0_HQ_c4209/f1p1/2366,i2.2_LQ_c7841/f1p0/2622,i3_HQ_c2387/f1p341/3448,i2.2_HQ_c5308/f1p218/2471,i4_LQ_c1117/f1p123/4030,i5_HQ_c3343/f1p349/5090,i6_HQ_c3002/f1p416/6641,i2.2_HQ_c14940/f1p32/2160,i3_HQ_c16329…
		biological_process	GO:0009161	ribonucleoside monophosphate metabolic process	7.6783e-15	i2.2_LQ_c12528/f1p2/2170,i4_LQ_c5299/f1p25/4115,i4_LQ_c17594/f1p247/4266,i5_HQ_c2853/f1p24/5613,i3_HQ_c16329/f1p561/3053,i2.1_HQ_c3080/f1p33/2839,i1.0_HQ_c11065/f1p8/1560,i2.4_HQ_c4521/f1p161/2305,i3_LQ_c6975/f1p3/2822,i2.2_LQ_c20012/f1p0/2010,i4_HQ_c8663/f1p336/4679,i1.0_LQ_c7735/f1p1/1453,i1.4_HQ_c3325/f1p8/1511,i2.4_HQ_c16497/f1p26/2338,i2.2_HQ_c4388/f2p170/2526,i3_LQ_c6047/f1p36/3548,i2.3_LQ_…
		biological_process	GO:0009123	nucleoside monophosphate metabolic process	8.6679e-15	i2.4_LQ_c11443/f1p0/2185,i2.1_HQ_c377/f1p99/2295,i1.2_HQ_c9731/f1p5/1633,i3_LQ_c2401/f1p86/3056,i3_HQ_c6332/f1p15/2880,i3_HQ_c6963/f1p54/3101,i1.1_HQ_c9812/f1p47/1235,i2.0_HQ_c1923/f2p0/2325,i2.1_HQ_c7873/f1p12/2171,i3_HQ_c5699/f1p13/3369,i2.3_HQ_c4876/f1p37/2194,i1.4_HQ_c9126/f1p6/1299,i2.2_LQ_c9681/f1p1/2026,i2.2_HQ_c17471/f1p37/2919,i2.4_HQ_c8118/f1p1/2250,i2.4_HQ_c6780/f1p20/2496,i1.3_LQ_c135…
		biological_process	GO:0006163	purine nucleotide metabolic process	4.7984e-14	i2.4_HQ_c17138/f1p8/2941,i5_LQ_c3006/f1p0/5279,i2.2_HQ_c17564/f1p38/2866,i2.0_HQ_c6407/f1p165/2624,i6_LQ_c3677/f1p14/6042,i5_LQ_c4759/f1p21/5073,i1.3_LQ_c13505/f1p4/1676,i2.2_HQ_c9915/f1p147/2667,i4_HQ_c5627/f1p16/4180,i4_HQ_c19439/f1p169/5003,i4_HQ_c1791/f1p1226/4347,i2.4_HQ_c6263/f1p115/2788,i1.2_HQ_c3022/f1p154/1876,i4_HQ_c593/f1p9/4374,i2.3_HQ_c1347/f3p10/2942,i2.0_LQ_c5918/f1p6/2248,i2.0_HQ_…
		biological_process	GO:0009116	nucleoside metabolic process	1.1143e-13	i2.2_HQ_c17564/f1p38/2866,i2.0_HQ_c6407/f1p165/2624,i5_LQ_c4759/f1p21/5073,i6_LQ_c3677/f1p14/6042,i2.2_LQ_c8502/f1p3/2510,i5_LQ_c3006/f1p0/5279,i2.4_HQ_c17138/f1p8/2941,i4_HQ_c19439/f1p169/5003,i3_HQ_c9585/f1p18/3359,i1.3_LQ_c13505/f1p4/1676,i2.2_HQ_c9915/f1p147/2667,i4_HQ_c5627/f1p16/4180,i1.2_HQ_c3022/f1p154/1876,i4_HQ_c593/f1p9/4374,i2.3_HQ_c1347/f3p10/2942,i2.0_HQ_c5490/f1p19/2394,i4_HQ_c1791…
		biological_process	GO:1901657	glycosyl compound metabolic process	1.1355e-13	i2.0_HQ_c4209/f1p1/2366,i2.2_LQ_c7841/f1p0/2622,i3_HQ_c2387/f1p341/3448,i4_LQ_c1117/f1p123/4030,i2.2_HQ_c5308/f1p218/2471,i5_HQ_c3343/f1p349/5090,i6_HQ_c3002/f1p416/6641,i2.2_HQ_c14940/f1p32/2160,i2.4_HQ_c7423/f2p169/2473,i2.0_HQ_c5130/f1p146/2389,i6_LQ_c450/f1p1/6128,i3_LQ_c7736/f1p15/2956,i3_LQ_c16061/f1p4/4160,i3_LQ_c14260/f1p3/3109,i2.2_HQ_c5756/f1p38/2934,i6_HQ_c3092/f1p199/6100,i2.3_LQ_c754…
		biological_process	GO:0042278	purine nucleoside metabolic process	1.2643e-13	i3_HQ_c5699/f1p13/3369,i2.3_HQ_c4876/f1p37/2194,i2.1_HQ_c7873/f1p12/2171,i2.2_LQ_c9681/f1p1/2026,i1.4_HQ_c9126/f1p6/1299,i2.4_HQ_c8118/f1p1/2250,i2.2_HQ_c17471/f1p37/2919,i2.4_HQ_c6780/f1p20/2496,i2.4_LQ_c11443/f1p0/2185,i1.2_HQ_c9731/f1p5/1633,i2.1_HQ_c377/f1p99/2295,i3_HQ_c6332/f1p15/2880,i3_HQ_c6963/f1p54/3101,i1.1_HQ_c9812/f1p47/1235,i3_LQ_c2401/f1p86/3056,i2.4_LQ_c16408/f1p2/1967,i4_HQ_c6177…
		biological_process	GO:0046128	purine ribonucleoside metabolic process	1.2643e-13	i2.4_LQ_c11443/f1p0/2185,i3_HQ_c6332/f1p15/2880,i1.1_HQ_c9812/f1p47/1235,i3_HQ_c6963/f1p54/3101,i3_LQ_c2401/f1p86/3056,i1.2_HQ_c9731/f1p5/1633,i2.1_HQ_c377/f1p99/2295,i2.2_LQ_c9681/f1p1/2026,i1.4_HQ_c9126/f1p6/1299,i3_HQ_c5699/f1p13/3369,i2.3_HQ_c4876/f1p37/2194,i2.1_HQ_c7873/f1p12/2171,i2.4_HQ_c6780/f1p20/2496,i2.4_HQ_c8118/f1p1/2250,i2.2_HQ_c17471/f1p37/2919,i4_HQ_c19439/f1p169/5003,i1.3_LQ_c13…
		biological_process	GO:0072521	purine-containing compound metabolic process	1.5347e-13	i2.4_LQ_c11443/f1p0/2185,i2.1_HQ_c377/f1p99/2295,i1.2_HQ_c1090/f8p14/1775,i1.2_HQ_c9731/f1p5/1633,i3_LQ_c2401/f1p86/3056,i3_HQ_c6332/f1p15/2880,i1.1_HQ_c9812/f1p47/1235,i3_HQ_c6963/f1p54/3101,i2.1_HQ_c7873/f1p12/2171,i3_HQ_c5699/f1p13/3369,i2.3_HQ_c4876/f1p37/2194,i1.4_HQ_c9126/f1p6/1299,i2.2_LQ_c9681/f1p1/2026,i2.2_HQ_c17471/f1p37/2919,i2.4_HQ_c8118/f1p1/2250,i3_LQ_c2479/f1p19/3357,i2.4_HQ_c6780…
		biological_process	GO:0009150	purine ribonucleotide metabolic process	1.8455e-13	i4_HQ_c19439/f1p169/5003,i4_HQ_c5627/f1p16/4180,i2.2_HQ_c9915/f1p147/2667,i1.3_LQ_c13505/f1p4/1676,i6_LQ_c3677/f1p14/6042,i5_LQ_c4759/f1p21/5073,i2.0_HQ_c6407/f1p165/2624,i2.2_HQ_c17564/f1p38/2866,i5_LQ_c3006/f1p0/5279,i2.4_HQ_c17138/f1p8/2941,i4_HQ_c1750/f1p17/4283,i4_HQ_c1893/f2p1389/4113,i4_LQ_c1564/f1p22/4874,i4_HQ_c6177/f1p86/4748,i2.4_LQ_c16408/f1p2/1967,i2.0_HQ_c5490/f1p19/2394,i2.3_HQ_c13…
		biological_process	GO:0055086	nucleobase-containing small molecule metabolic process	6.0843e-13	i1.0_HQ_c11065/f1p8/1560,i2.1_HQ_c3080/f1p33/2839,i4_LQ_c910/f2p5/4406,i3_HQ_c16329/f1p561/3053,i1.3_HQ_c13251/f1p6/1758,i4_LQ_c5299/f1p25/4115,i2.2_LQ_c12528/f1p2/2170,i1.0_HQ_c8525/f1p6/1666,i5_HQ_c2853/f1p24/5613,i4_LQ_c17594/f1p247/4266,i1.0_LQ_c7735/f1p1/1453,i3_HQ_c513/f5p40/3659,i2.2_LQ_c20012/f1p0/2010,i4_HQ_c8663/f1p336/4679,i3_LQ_c6975/f1p3/2822,i3_HQ_c14059/f1p20/3446,i2.4_HQ_c4521/f1p…
		biological_process	GO:0019693	ribose phosphate metabolic process	1.5693e-12	i2.2_LQ_c7841/f1p0/2622,i3_HQ_c2387/f1p341/3448,i2.0_HQ_c4209/f1p1/2366,i2.2_HQ_c14940/f1p32/2160,i5_HQ_c3343/f1p349/5090,i6_HQ_c3002/f1p416/6641,i4_LQ_c1117/f1p123/4030,i2.2_HQ_c5308/f1p218/2471,i6_LQ_c450/f1p1/6128,i2.0_HQ_c5130/f1p146/2389,i2.4_HQ_c7423/f2p169/2473,i2.2_LQ_c3727/f1p3/2158,i6_HQ_c3092/f1p199/6100,i3_HQ_c9907/f1p1/3035,i3_LQ_c16061/f1p4/4160,i3_LQ_c14260/f1p3/3109,i2.3_HQ_c9174/…
		biological_process	GO:0009259	ribonucleotide metabolic process	3.9319e-12	i2.2_HQ_c4388/f2p170/2526,i3_LQ_c6047/f1p36/3548,i1.4_HQ_c3325/f1p8/1511,i2.4_HQ_c16497/f1p26/2338,i2.3_LQ_c7547/f1p7/2494,i3_HQ_c14210/f1p21/3102,i3_LQ_c3385/f1p3/3760,i3_LQ_c6286/f1p23/3051,i2.2_LQ_c12528/f1p2/2170,i4_LQ_c5299/f1p25/4115,i5_HQ_c2853/f1p24/5613,i4_LQ_c17594/f1p247/4266,i1.0_HQ_c11065/f1p8/1560,i2.1_HQ_c3080/f1p33/2839,i3_HQ_c16329/f1p561/3053,i3_LQ_c6975/f1p3/2822,i2.4_HQ_c4521/…
		biological_process	GO:0006753	nucleoside phosphate metabolic process	1.5486e-11	i2.2_LQ_c12528/f1p2/2170,i4_LQ_c5299/f1p25/4115,i1.3_HQ_c13251/f1p6/1758,i5_HQ_c2853/f1p24/5613,i1.0_HQ_c8525/f1p6/1666,i4_LQ_c17594/f1p247/4266,i2.1_HQ_c3080/f1p33/2839,i1.0_HQ_c11065/f1p8/1560,i3_HQ_c16329/f1p561/3053,i3_LQ_c6975/f1p3/2822,i2.4_HQ_c4521/f1p161/2305,i1.0_LQ_c7735/f1p1/1453,i2.2_LQ_c20012/f1p0/2010,i4_HQ_c8663/f1p336/4679,i5_LQ_c6569/f1p14/5714,i2.2_HQ_c4388/f2p170/2526,i3_LQ_c60…
		biological_process	GO:0044281	small molecule metabolic process	1.6212e-11	i2.2_HQ_c9662/f1p23/2574,i3_HQ_c14210/f1p21/3102,i6_LQ_c870/f1p4/6838,i5_LQ_c6569/f1p14/5714,i2.4_HQ_c16497/f1p26/2338,i1.1_HQ_c9183/f1p9/1386,i1.0_LQ_c13299/f1p3/1414,i3_LQ_c6975/f1p3/2822,i2.4_HQ_c4521/f1p161/2305,i1.0_LQ_c7735/f1p1/1453,i4_HQ_c8663/f1p336/4679,i2.2_LQ_c20012/f1p0/2010,i4_LQ_c15921/f1p9/4152,i5_HQ_c2853/f1p24/5613,i1.0_HQ_c8525/f1p6/1666,i3_HQ_c14026/f1p3/3321,i2.0_HQ_c3312/f1p…
		biological_process	GO:0009117	nucleotide metabolic process	2.1545e-11	i2.0_HQ_c5130/f1p146/2389,i2.4_HQ_c7423/f2p169/2473,i6_LQ_c450/f1p1/6128,i3_HQ_c5689/f1p1/3166,i3_LQ_c7736/f1p15/2956,i6_HQ_c3092/f1p199/6100,i3_HQ_c9907/f1p1/3035,i2.2_LQ_c3727/f1p3/2158,i3_LQ_c14260/f1p3/3109,i2.2_HQ_c5756/f1p38/2934,i2.3_HQ_c9174/f1p2/2193,i3_LQ_c16061/f1p4/4160,i3_HQ_c2387/f1p341/3448,i2.2_LQ_c7841/f1p0/2622,i2.0_HQ_c4209/f1p1/2366,i4_LQ_c1117/f1p123/4030,i2.2_HQ_c5308/f1p218…
		biological_process	GO:1901564	organonitrogen compound metabolic process	1.1714e-10	i2.0_LQ_c2978/f1p7/2286,i2.1_HQ_c7873/f1p12/2171,i2.0_HQ_c5364/f1p79/2197,i2.3_HQ_c4876/f1p37/2194,i3_HQ_c11608/f1p9/3289,i1.1_LQ_c8220/f1p9/1752,i6_LQ_c3660/f1p8/6035,i2.2_LQ_c9681/f1p1/2026,i2.2_HQ_c6817/f1p52/2149,i3_HQ_c14850/f1p5/3115,i2.4_HQ_c8118/f1p1/2250,i2.2_LQ_c15767/f1p8/2301,i2.4_HQ_c6780/f1p20/2496,i1.4_HQ_c5201/f1p16/1307,i1.0_HQ_c3573/f3p0/1327,i6_LQ_c4749/f1p8/6534,i2.2_HQ_c7251/…
		biological_process	GO:0044712	single-organism catabolic process	5.0007e-10	i2.4_HQ_c6780/f1p20/2496,i2.2_LQ_c9681/f1p1/2026,i2.4_HQ_c2813/f1p1/2059,i1.4_HQ_c9126/f1p6/1299,i1.3_LQ_c13180/f1p3/1392,i4_HQ_c3032/f1p26/5095,i2.3_HQ_c4876/f1p37/2194,i2.1_HQ_c4172/f1p17/2277,i2.1_HQ_c7873/f1p12/2171,i3_HQ_c6332/f1p15/2880,i1.2_HQ_c9731/f1p5/1633,i2.0_HQ_c11814/f1p86/2858,i5_LQ_c1597/f1p9/5414,i3_HQ_c1363/f2p2/3520,i2.1_HQ_c377/f1p99/2295,i4_LQ_c12625/f1p2/4746,i1.2_HQ_c3022/f…
		biological_process	GO:0015980	energy derivation by oxidation of organic compounds	3.4873e-09	i5_LQ_c1047/f1p9/5138,i2.2_LQ_c8132/f1p14/2458,i2.3_HQ_c1347/f3p10/2942,i3_LQ_c4811/f1p1/3188,i2.4_LQ_c5714/f1p10/2961,i4_HQ_c1178/f1p217/4084,i3_HQ_c12034/f1p53/3794,i1.4_HQ_c9883/f1p4/1572,i4_HQ_c9817/f1p38/4635,i3_LQ_c4198/f1p1/3633,i1.2_HQ_c1832/f3p4/1276,i2.4_HQ_c17138/f1p8/2941,i2.0_HQ_c11814/f1p86/2858,i1.2_LQ_c10367/f1p24/1545,i3_HQ_c1363/f2p2/3520,i4_LQ_c9461/f1p8/4505,i2.2_HQ_c14383/f1p…
		biological_process	GO:0044724	single-organism carbohydrate catabolic process	9.6775e-09	i3_HQ_c16360/f1p0/3127,i2.4_HQ_c16497/f1p26/2338,i2.2_HQ_c4388/f2p170/2526,i3_LQ_c6286/f1p23/3051,i3_HQ_c1363/f2p2/3520,i1.2_HQ_c9731/f1p5/1633,i2.1_HQ_c377/f1p99/2295,i2.2_LQ_c9681/f1p1/2026,i1.4_HQ_c9126/f1p6/1299,i1.0_HQ_c11065/f1p8/1560,i2.1_HQ_c3080/f1p33/2839,i2.3_HQ_c4876/f1p37/2194,i2.1_HQ_c7873/f1p12/2171,i4_LQ_c5299/f1p25/4115,i2.2_LQ_c20012/f1p0/2010,i2.4_HQ_c6780/f1p20/2496,i4_HQ_c866…
		biological_process	GO:0009056	catabolic process	9.6775e-09	i2.2_HQ_c14303/f1p7/2132,i4_LQ_c12625/f1p2/4746,i2.0_HQ_c11814/f1p86/2858,i1.2_HQ_c9731/f1p5/1633,i5_LQ_c1597/f1p9/5414,i2.1_HQ_c4172/f1p17/2277,i1.3_LQ_c13180/f1p3/1392,i1.4_HQ_c9126/f1p6/1299,i2.4_HQ_c2813/f1p1/2059,i2.2_HQ_c17471/f1p37/2919,i1.3_HQ_c788/f23p38/1802,i1.1_HQ_c5495/f1p0/1511,i1.1_HQ_c10766/f1p4/1980,i7_HQ_c1719/f1p25/7039,i3_LQ_c13774/f1p0/3359,i3_LQ_c9306/f1p18/3080,i2.0_HQ_c401…
		biological_process	GO:0016052	carbohydrate catabolic process	1.8857e-08	i2.4_HQ_c16497/f1p26/2338,i3_HQ_c16360/f1p0/3127,i2.2_HQ_c4388/f2p170/2526,i3_LQ_c6286/f1p23/3051,i3_HQ_c1363/f2p2/3520,i1.2_HQ_c9731/f1p5/1633,i2.1_HQ_c377/f1p99/2295,i2.2_LQ_c9681/f1p1/2026,i1.4_HQ_c9126/f1p6/1299,i1.0_HQ_c11065/f1p8/1560,i2.1_HQ_c3080/f1p33/2839,i2.3_HQ_c4876/f1p37/2194,i4_LQ_c5299/f1p25/4115,i2.1_HQ_c7873/f1p12/2171,i2.2_LQ_c20012/f1p0/2010,i2.4_HQ_c6780/f1p20/2496,i4_HQ_c866…
		biological_process	GO:0044710	single-organism metabolic process	1.9445e-08	i4_LQ_c11171/f1p102/4273,i7_HQ_c1719/f1p25/7039,i4_HQ_c15905/f1p37/4701,i4_HQ_c17605/f1p82/4595,i3_HQ_c9585/f1p18/3359,i1.3_LQ_c13505/f1p4/1676,i1.4_HQ_c11443/f1p15/1486,i1.3_HQ_c5354/f1p2/1509,i3_LQ_c9306/f1p18/3080,i2.4_HQ_c1230/f4p120/2606,i5_LQ_c1732/f1p13/5693,i2.0_HQ_c19826/f1p2/2761,i2.2_LQ_c8502/f1p3/2510,i5_LQ_c3065/f1p3/5160,i5_LQ_c3006/f1p0/5279,i4_LQ_c979/f2p2/4139,i2.4_HQ_c2748/f1p5/…
		biological_process	GO:0046907	intracellular transport	7.4965e-08	i1.3_LQ_c13180/f1p3/1392,i3_HQ_c5699/f1p13/3369,i3_HQ_c10371/f1p5/3004,i2.1_HQ_c4172/f1p17/2277,i1.2_HQ_c736/f31p53/1950,i1.1_HQ_c2918/f1p1/1947,i2.4_HQ_c2813/f1p1/2059,i1.1_HQ_c5495/f1p0/1511,i2.2_HQ_c17471/f1p37/2919,i1.1_HQ_c10766/f1p4/1980,i3_LQ_c10975/f1p2/3462,i2.4_HQ_c16931/f1p3/2373,i2.4_LQ_c11443/f1p0/2185,i2.1_LQ_c6441/f1p10/2846,i2.0_HQ_c11814/f1p86/2858,i5_LQ_c1597/f1p9/5414,i5_HQ_c53…
		biological_process	GO:0006754	ATP biosynthetic process	1.3853e-07	i6_HQ_c3092/f1p199/6100,i3_LQ_c6975/f1p3/2822,i2.2_HQ_c17471/f1p37/2919,i3_LQ_c16061/f1p4/4160,i2.4_HQ_c8118/f1p1/2250,i4_HQ_c1791/f1p1226/4347,i3_LQ_c14260/f1p3/3109,i4_HQ_c593/f1p9/4374,i1.2_HQ_c3022/f1p154/1876,i4_LQ_c17594/f1p247/4266,i6_LQ_c450/f1p1/6128,i5_HQ_c2853/f1p24/5613,i2.2_LQ_c12528/f1p2/2170,i4_LQ_c1564/f1p22/4874,i4_HQ_c6177/f1p86/4748,i3_HQ_c5699/f1p13/3369,i4_HQ_c1893/f2p1389/41…
		biological_process	GO:0006818	hydrogen transport	1.8222e-07	i4_HQ_c6177/f1p86/4748,i5_LQ_c7240/f1p6/5971,i4_LQ_c1564/f1p22/4874,i4_HQ_c1893/f2p1389/4113,i4_LQ_c4511/f1p6/4029,i2.0_HQ_c8227/f1p4/2220,i4_HQ_c1750/f1p17/4283,i3_LQ_c16061/f1p4/4160,i3_HQ_c6257/f1p5/3358,i3_LQ_c14260/f1p3/3109,i4_HQ_c1791/f1p1226/4347,i6_HQ_c3092/f1p199/6100,i2.4_HQ_c6263/f1p115/2788,i2.1_HQ_c2625/f1p4/2592,i1.2_HQ_c3022/f1p154/1876,i4_HQ_c593/f1p9/4374,i4_HQ_c4679/f2p7/4092,i…
		biological_process	GO:0015992	proton transport	1.8222e-07	i2.1_HQ_c2625/f1p4/2592,i2.4_HQ_c6263/f1p115/2788,i6_HQ_c3092/f1p199/6100,i3_LQ_c14260/f1p3/3109,i4_HQ_c1791/f1p1226/4347,i3_LQ_c16061/f1p4/4160,i3_HQ_c6257/f1p5/3358,i4_HQ_c4679/f2p7/4092,i4_HQ_c593/f1p9/4374,i1.2_HQ_c3022/f1p154/1876,i4_LQ_c1564/f1p22/4874,i5_LQ_c7240/f1p6/5971,i4_HQ_c6177/f1p86/4748,i4_HQ_c1750/f1p17/4283,i2.0_HQ_c8227/f1p4/2220,i4_LQ_c4511/f1p6/4029,i4_HQ_c1893/f2p1389/4113,i…
		biological_process	GO:0019637	organophosphate metabolic process	2.1882e-07	i1.0_HQ_c8525/f1p6/1666,i5_HQ_c2853/f1p24/5613,i4_LQ_c17594/f1p247/4266,i4_LQ_c5299/f1p25/4115,i1.3_HQ_c13251/f1p6/1758,i2.2_LQ_c12528/f1p2/2170,i1.0_HQ_c11065/f1p8/1560,i2.1_HQ_c3080/f1p33/2839,i1.0_HQ_c6253/f1p11/1940,i3_HQ_c16329/f1p561/3053,i3_LQ_c6975/f1p3/2822,i2.4_HQ_c4521/f1p161/2305,i1.0_LQ_c7735/f1p1/1453,i4_HQ_c8663/f1p336/4679,i2.2_LQ_c20012/f1p0/2010,i3_LQ_c6047/f1p36/3548,i5_LQ_c656…
		biological_process	GO:1902600	hydrogen ion transmembrane transport	2.5277e-07	i4_HQ_c19512/f1p9/4941,i5_LQ_c1402/f1p1/5493,i1.2_LQ_c12326/f1p4/1734,i3_HQ_c16329/f1p561/3053,i3_HQ_c5699/f1p13/3369,i4_LQ_c17594/f1p247/4266,i5_HQ_c2853/f1p24/5613,i2.2_LQ_c12528/f1p2/2170,i1.1_HQ_c10766/f1p4/1980,i1.2_LQ_c12521/f1p9/1727,i2.4_HQ_c8118/f1p1/2250,i2.2_HQ_c17471/f1p37/2919,i3_LQ_c6975/f1p3/2822,i2.0_HQ_c1032/f12p25/2511,i5_LQ_c6204/f1p10/5136,i3_HQ_c13904/f1p6/3027,i1.4_HQ_c3325/…
		biological_process	GO:0019752	carboxylic acid metabolic process	2.5277e-07	i3_HQ_c9907/f1p1/3035,i5_HQ_c7200/f1p27/5730,i3_LQ_c16061/f1p4/4160,i4_HQ_c2453/f1p14/4243,i1.0_HQ_c2456/f2p6/1989,i2.2_HQ_c5756/f1p38/2934,i2.3_HQ_c10861/f1p41/2225,i1.4_HQ_c8685/f1p15/1554,i2.1_HQ_c8306/f1p72/2507,i3_LQ_c7736/f1p15/2956,i3_HQ_c5689/f1p1/3166,i3_HQ_c954/f3p3/3397,i1.4_LQ_c8502/f1p5/1625,i1.0_HQ_c11004/f1p10/1568,i1.4_HQ_c9883/f1p4/1572,i2.0_HQ_c5130/f1p146/2389,i2.4_HQ_c7423/f2p…
		biological_process	GO:0048870	cell motility	2.5277e-07	i4_HQ_c15859/f1p96/4179,i2.0_LQ_c6451/f1p2/3203,i2.2_HQ_c10934/f1p17/2566,i2.2_HQ_c4505/f1p1/2622,i1.1_HQ_c10094/f1p3/1455,i2.2_HQ_c16950/f1p6/2012,i3_LQ_c9306/f1p18/3080,i2.0_HQ_c4017/f1p13/2447,i4_LQ_c9461/f1p8/4505,i2.1_HQ_c7586/f1p26/2515,i2.4_HQ_c4912/f1p2/2128,i3_HQ_c14647/f1p16/3050,i2.4_HQ_c19455/f1p6/2767,i2.0_LQ_c8136/f1p5/2339,i3_LQ_c5243/f1p5/3132,i2.4_HQ_c13695/f1p26/2779,i2.0_HQ_c70…
		biological_process	GO:0051674	localization of cell	2.5277e-07	i2.2_HQ_c16950/f1p6/2012,i1.1_HQ_c10094/f1p3/1455,i3_LQ_c9306/f1p18/3080,i2.0_HQ_c4017/f1p13/2447,i2.2_HQ_c4505/f1p1/2622,i2.2_HQ_c10934/f1p17/2566,i4_HQ_c15859/f1p96/4179,i2.0_LQ_c6451/f1p2/3203,i2.0_HQ_c7000/f1p21/2455,i4_HQ_c1806/f1p3/4039,i2.4_HQ_c19455/f1p6/2767,i3_LQ_c5243/f1p5/3132,i2.4_HQ_c13695/f1p26/2779,i2.0_LQ_c8136/f1p5/2339,i2.4_HQ_c4912/f1p2/2128,i3_HQ_c14647/f1p16/3050,i4_LQ_c9461…
		biological_process	GO:0043436	oxoacid metabolic process	2.5277e-07	i5_LQ_c525/f1p8/5653,i2.4_LQ_c5714/f1p10/2961,i1.1_HQ_c10233/f1p37/2157,i2.3_HQ_c3020/f1p71/2504,i2.4_HQ_c17837/f1p9/2739,i2.4_LQ_c16408/f1p2/1967,i6_LQ_c3856/f1p2/6586,i4_LQ_c18593/f1p15/4220,i2.2_HQ_c2063/f2p12/2294,i4_HQ_c9817/f1p38/4635,i4_HQ_c10529/f1p24/4760,i2.1_HQ_c8046/f1p30/2640,i1.1_HQ_c7990/f1p7/1467,i2.0_HQ_c6913/f1p7/2349,i2.0_HQ_c5490/f1p19/2394,i1.2_HQ_c3022/f1p154/1876,i4_LQ_c111…
		biological_process	GO:0006082	organic acid metabolic process	2.6916e-07	i4_LQ_c5299/f1p25/4115,i3_HQ_c14026/f1p3/3321,i4_LQ_c15921/f1p9/4152,i1.0_HQ_c8525/f1p6/1666,i2.0_HQ_c21057/f1p9/2905,i2.4_HQ_c8722/f1p4/2100,i1.0_HQ_c11065/f1p8/1560,i2.1_HQ_c3080/f1p33/2839,i2.4_HQ_c4521/f1p161/2305,i1.1_HQ_c4229/f1p17/1840,i2.2_LQ_c20012/f1p0/2010,i4_HQ_c8663/f1p336/4679,i1.0_LQ_c7735/f1p1/1453,i3_HQ_c11578/f1p12/3286,i2.4_HQ_c16497/f1p26/2338,i2.2_HQ_c4388/f2p170/2526,i5_LQ_c…
		biological_process	GO:0015985	energy coupled proton transport, down electrochemical gradient	3.6834e-07	i3_HQ_c16329/f1p561/3053,i4_HQ_c1893/f2p1389/4113,i4_LQ_c17594/f1p247/4266,i5_HQ_c2853/f1p24/5613,i4_LQ_c1564/f1p22/4874,i2.2_LQ_c12528/f1p2/2170,i3_HQ_c5699/f1p13/3369,i4_HQ_c6177/f1p86/4748,i4_HQ_c593/f1p9/4374,i1.2_HQ_c3022/f1p154/1876,i6_HQ_c3092/f1p199/6100,i2.2_HQ_c17471/f1p37/2919,i3_LQ_c6975/f1p3/2822,i3_LQ_c16061/f1p4/4160,i3_LQ_c14260/f1p3/3109,i4_HQ_c1791/f1p1226/4347,i2.4_HQ_c8118/f1p…
		biological_process	GO:0015986	ATP synthesis coupled proton transport	3.6834e-07	i3_LQ_c16061/f1p4/4160,i4_HQ_c1791/f1p1226/4347,i3_LQ_c14260/f1p3/3109,i2.4_HQ_c8118/f1p1/2250,i6_HQ_c3092/f1p199/6100,i2.2_HQ_c17471/f1p37/2919,i3_LQ_c6975/f1p3/2822,i1.2_HQ_c3022/f1p154/1876,i4_HQ_c593/f1p9/4374,i3_HQ_c5699/f1p13/3369,i4_HQ_c6177/f1p86/4748,i5_HQ_c2853/f1p24/5613,i4_LQ_c17594/f1p247/4266,i4_LQ_c1564/f1p22/4874,i2.2_LQ_c12528/f1p2/2170,i4_HQ_c1893/f2p1389/4113,i3_HQ_c16329/f1p56…
		biological_process	GO:0009142	nucleoside triphosphate biosynthetic process	3.9444e-07	i4_HQ_c1893/f2p1389/4113,i3_HQ_c16329/f1p561/3053,i6_LQ_c450/f1p1/6128,i5_HQ_c2853/f1p24/5613,i4_LQ_c17594/f1p247/4266,i2.2_LQ_c12528/f1p2/2170,i4_LQ_c1564/f1p22/4874,i4_HQ_c6177/f1p86/4748,i3_HQ_c5699/f1p13/3369,i4_HQ_c593/f1p9/4374,i1.2_HQ_c3022/f1p154/1876,i6_HQ_c3092/f1p199/6100,i2.2_HQ_c17471/f1p37/2919,i3_LQ_c6975/f1p3/2822,i3_LQ_c16061/f1p4/4160,i4_HQ_c1791/f1p1226/4347,i3_LQ_c14260/f1p3/3…
		biological_process	GO:0009145	purine nucleoside triphosphate biosynthetic process	3.9444e-07	i6_HQ_c3092/f1p199/6100,i3_LQ_c6975/f1p3/2822,i2.2_HQ_c17471/f1p37/2919,i3_LQ_c16061/f1p4/4160,i3_LQ_c14260/f1p3/3109,i4_HQ_c1791/f1p1226/4347,i2.4_HQ_c8118/f1p1/2250,i4_HQ_c593/f1p9/4374,i1.2_HQ_c3022/f1p154/1876,i4_LQ_c17594/f1p247/4266,i6_LQ_c450/f1p1/6128,i5_HQ_c2853/f1p24/5613,i2.2_LQ_c12528/f1p2/2170,i4_LQ_c1564/f1p22/4874,i4_HQ_c6177/f1p86/4748,i3_HQ_c5699/f1p13/3369,i3_HQ_c16329/f1p561/30…
		biological_process	GO:0009201	ribonucleoside triphosphate biosynthetic process	3.9444e-07	i3_HQ_c14210/f1p21/3102,i6_HQ_c3002/f1p416/6641,i3_LQ_c3385/f1p3/3760,i4_LQ_c1117/f1p123/4030,i2.0_HQ_c6407/f1p165/2624,i1.1_HQ_c9812/f1p47/1235,i3_HQ_c6332/f1p15/2880,i4_HQ_c5627/f1p16/4180,i1.3_LQ_c13505/f1p4/1676,i3_LQ_c6047/f1p36/3548,i1.4_HQ_c3325/f1p8/1511,i2.0_HQ_c4209/f1p1/2366,i4_HQ_c19439/f1p169/5003,i3_LQ_c6975/f1p3/2822,i2.2_HQ_c17471/f1p37/2919,i6_HQ_c3092/f1p199/6100,i4_HQ_c1791/f1p…
		biological_process	GO:0009206	purine ribonucleoside triphosphate biosynthetic process	3.9444e-07	i2.0_HQ_c6407/f1p165/2624,i4_LQ_c1117/f1p123/4030,i3_HQ_c6332/f1p15/2880,i1.1_HQ_c9812/f1p47/1235,i3_HQ_c14210/f1p21/3102,i3_LQ_c3385/f1p3/3760,i6_HQ_c3002/f1p416/6641,i4_HQ_c19439/f1p169/5003,i2.0_HQ_c4209/f1p1/2366,i1.3_LQ_c13505/f1p4/1676,i3_LQ_c6047/f1p36/3548,i4_HQ_c5627/f1p16/4180,i1.4_HQ_c3325/f1p8/1511,i4_HQ_c593/f1p9/4374,i1.2_HQ_c3022/f1p154/1876,i6_HQ_c3092/f1p199/6100,i2.2_HQ_c17471/f…
		biological_process	GO:0006090	pyruvate metabolic process	4.6458e-07	i2.4_HQ_c7423/f2p169/2473,i2.2_LQ_c9681/f1p1/2026,i2.1_HQ_c3080/f1p33/2839,i2.0_HQ_c5130/f1p146/2389,i1.4_HQ_c9126/f1p6/1299,i1.0_HQ_c11065/f1p8/1560,i2.3_HQ_c4876/f1p37/2194,i2.4_LQ_c16408/f1p2/1967,i4_LQ_c5299/f1p25/4115,i2.1_HQ_c7873/f1p12/2171,i2.2_LQ_c20012/f1p0/2010,i4_HQ_c8663/f1p336/4679,i2.4_HQ_c6780/f1p20/2496,i3_LQ_c7736/f1p15/2956,i1.0_LQ_c7735/f1p1/1453,i2.0_HQ_c5490/f1p19/2394,i2.2_…
		biological_process	GO:0006096	glycolytic process	4.6458e-07	i2.2_HQ_c17564/f1p38/2866,i2.2_HQ_c5308/f1p218/2471,i5_LQ_c4759/f1p21/5073,i3_LQ_c6286/f1p23/3051,i1.2_HQ_c9731/f1p5/1633,i2.1_HQ_c377/f1p99/2295,i2.2_HQ_c14940/f1p32/2160,i5_LQ_c3006/f1p0/5279,i2.2_LQ_c7841/f1p0/2622,i2.4_HQ_c16497/f1p26/2338,i2.2_HQ_c4388/f2p170/2526,i2.4_HQ_c6780/f1p20/2496,i4_HQ_c8663/f1p336/4679,i3_LQ_c7736/f1p15/2956,i2.2_LQ_c20012/f1p0/2010,i1.0_LQ_c7735/f1p1/1453,i2.0_HQ_…
		biological_process	GO:0006757	ATP generation from ADP	4.6458e-07	i2.4_HQ_c16497/f1p26/2338,i2.2_HQ_c4388/f2p170/2526,i2.2_LQ_c7841/f1p0/2622,i1.2_HQ_c9731/f1p5/1633,i2.2_HQ_c14940/f1p32/2160,i5_LQ_c3006/f1p0/5279,i2.1_HQ_c377/f1p99/2295,i2.2_HQ_c17564/f1p38/2866,i3_LQ_c6286/f1p23/3051,i5_LQ_c4759/f1p21/5073,i2.2_HQ_c5308/f1p218/2471,i2.3_HQ_c4876/f1p37/2194,i2.4_LQ_c16408/f1p2/1967,i2.1_HQ_c7873/f1p12/2171,i4_LQ_c5299/f1p25/4115,i2.2_LQ_c9681/f1p1/2026,i2.4_HQ…
		biological_process	GO:0009135	purine nucleoside diphosphate metabolic process	4.6458e-07	i2.1_HQ_c377/f1p99/2295,i2.2_HQ_c14940/f1p32/2160,i5_LQ_c3006/f1p0/5279,i1.2_HQ_c9731/f1p5/1633,i2.2_HQ_c5308/f1p218/2471,i5_LQ_c4759/f1p21/5073,i3_LQ_c6286/f1p23/3051,i2.2_HQ_c17564/f1p38/2866,i2.2_HQ_c4388/f2p170/2526,i2.4_HQ_c16497/f1p26/2338,i2.2_LQ_c7841/f1p0/2622,i2.4_HQ_c4521/f1p161/2305,i2.2_HQ_c5756/f1p38/2934,i1.0_LQ_c7735/f1p1/1453,i2.0_HQ_c5490/f1p19/2394,i4_HQ_c8663/f1p336/4679,i2.4_…
		biological_process	GO:0009179	purine ribonucleoside diphosphate metabolic process	4.6458e-07	i2.2_LQ_c7841/f1p0/2622,i2.2_HQ_c4388/f2p170/2526,i2.4_HQ_c16497/f1p26/2338,i3_LQ_c6286/f1p23/3051,i5_LQ_c4759/f1p21/5073,i2.2_HQ_c5308/f1p218/2471,i2.2_HQ_c17564/f1p38/2866,i2.2_HQ_c14940/f1p32/2160,i5_LQ_c3006/f1p0/5279,i2.1_HQ_c377/f1p99/2295,i1.2_HQ_c9731/f1p5/1633,i2.1_HQ_c3080/f1p33/2839,i2.0_HQ_c5130/f1p146/2389,i1.0_HQ_c11065/f1p8/1560,i1.4_HQ_c9126/f1p6/1299,i2.4_HQ_c7423/f2p169/2473,i2.…
		biological_process	GO:0009185	ribonucleoside diphosphate metabolic process	4.6458e-07	i2.2_LQ_c7841/f1p0/2622,i2.4_HQ_c16497/f1p26/2338,i2.2_HQ_c4388/f2p170/2526,i2.2_HQ_c17564/f1p38/2866,i3_LQ_c6286/f1p23/3051,i5_LQ_c4759/f1p21/5073,i2.2_HQ_c5308/f1p218/2471,i1.2_HQ_c9731/f1p5/1633,i2.2_HQ_c14940/f1p32/2160,i5_LQ_c3006/f1p0/5279,i2.1_HQ_c377/f1p99/2295,i2.4_HQ_c7423/f2p169/2473,i2.2_LQ_c9681/f1p1/2026,i1.4_HQ_c9126/f1p6/1299,i2.1_HQ_c3080/f1p33/2839,i2.0_HQ_c5130/f1p146/2389,i1.0…
		biological_process	GO:0046031	ADP metabolic process	4.6458e-07	i2.2_HQ_c14940/f1p32/2160,i5_LQ_c3006/f1p0/5279,i2.1_HQ_c377/f1p99/2295,i1.2_HQ_c9731/f1p5/1633,i3_LQ_c6286/f1p23/3051,i5_LQ_c4759/f1p21/5073,i2.2_HQ_c5308/f1p218/2471,i2.2_HQ_c17564/f1p38/2866,i2.2_HQ_c4388/f2p170/2526,i2.4_HQ_c16497/f1p26/2338,i2.2_LQ_c7841/f1p0/2622,i2.2_HQ_c5756/f1p38/2934,i2.4_HQ_c4521/f1p161/2305,i1.0_LQ_c7735/f1p1/1453,i2.0_HQ_c5490/f1p19/2394,i2.2_LQ_c20012/f1p0/2010,i3_L…
		biological_process	GO:0010498	proteasomal protein catabolic process	5.6151e-07	i3_LQ_c9306/f1p18/3080,i2.1_HQ_c10664/f1p18/2384,i2.0_HQ_c5716/f1p8/2951,i1.3_HQ_c3563/f1p9/1361,i3_HQ_c6332/f1p15/2880,i2.4_HQ_c13695/f1p26/2779,i1.1_HQ_c3396/f2p3/1842,i2.0_LQ_c8136/f1p5/2339,i2.4_HQ_c19455/f1p6/2767,i2.2_LQ_c16828/f1p5/2369,i2.0_HQ_c7000/f1p21/2455,i2.0_HQ_c11814/f1p86/2858,i2.4_HQ_c21223/f1p7/2655,i2.1_HQ_c7586/f1p26/2515,i5_LQ_c1597/f1p9/5414,i1.0_HQ_c7029/f1p7/1859,i4_LQ_c9…
		biological_process	GO:0043161	proteasome-mediated ubiquitin-dependent protein catabolic process	5.6151e-07	i2.4_HQ_c19455/f1p6/2767,i1.1_HQ_c3396/f2p3/1842,i3_HQ_c6332/f1p15/2880,i2.4_HQ_c13695/f1p26/2779,i2.0_LQ_c8136/f1p5/2339,i2.0_HQ_c7000/f1p21/2455,i2.2_LQ_c16828/f1p5/2369,i5_LQ_c1597/f1p9/5414,i4_LQ_c9461/f1p8/4505,i1.0_HQ_c7029/f1p7/1859,i2.4_HQ_c21223/f1p7/2655,i2.1_HQ_c7586/f1p26/2515,i2.0_HQ_c11814/f1p86/2858,i4_LQ_c12625/f1p2/4746,i3_HQ_c14647/f1p16/3050,i2.2_HQ_c6563/f1p24/2889,i3_LQ_c9306…
		biological_process	GO:0009127	purine nucleoside monophosphate biosynthetic process	5.6295e-07	i1.4_HQ_c3325/f1p8/1511,i3_LQ_c6047/f1p36/3548,i1.1_HQ_c9812/f1p47/1235,i3_HQ_c6332/f1p15/2880,i3_LQ_c3385/f1p3/3760,i3_HQ_c14210/f1p21/3102,i3_HQ_c16329/f1p561/3053,i3_HQ_c5699/f1p13/3369,i2.2_LQ_c12528/f1p2/2170,i4_LQ_c17594/f1p247/4266,i5_HQ_c2853/f1p24/5613,i2.0_HQ_c1923/f2p0/2325,i2.4_HQ_c8118/f1p1/2250,i3_LQ_c6975/f1p3/2822,i2.2_HQ_c17471/f1p37/2919,i2.2_HQ_c17255/f1p1/2528,i2.0_HQ_c4209/f1…
		biological_process	GO:0009168	purine ribonucleoside monophosphate biosynthetic process	5.6295e-07	i2.4_HQ_c8118/f1p1/2250,i3_LQ_c6975/f1p3/2822,i2.2_HQ_c17471/f1p37/2919,i3_HQ_c5699/f1p13/3369,i5_HQ_c2853/f1p24/5613,i4_LQ_c17594/f1p247/4266,i2.0_HQ_c1923/f2p0/2325,i2.2_LQ_c12528/f1p2/2170,i3_HQ_c16329/f1p561/3053,i3_LQ_c3385/f1p3/3760,i3_HQ_c14210/f1p21/3102,i3_HQ_c6332/f1p15/2880,i1.1_HQ_c9812/f1p47/1235,i1.4_HQ_c3325/f1p8/1511,i3_LQ_c6047/f1p36/3548,i3_LQ_c16061/f1p4/4160,i4_HQ_c1791/f1p122…
		biological_process	GO:0000278	mitotic cell cycle	5.8703e-07	i4_LQ_c16174/f1p25/4118,i6_LQ_c4749/f1p8/6534,i1.4_HQ_c7616/f1p5/1894,i2.0_HQ_c14052/f1p9/2247,i5_LQ_c1597/f1p9/5414,i2.0_HQ_c11814/f1p86/2858,i4_LQ_c12625/f1p2/4746,i2.4_HQ_c16483/f1p2/2476,i2.2_HQ_c6563/f1p24/2889,i1.4_HQ_c13421/f1p3/1709,i3_HQ_c6332/f1p15/2880,i2.3_LQ_c8447/f1p5/2674,i1.3_LQ_c13180/f1p3/1392,i4_HQ_c3032/f1p26/5095,i2.2_LQ_c12528/f1p2/2170,i2.4_HQ_c13371/f1p1/2628,i2.1_HQ_c4172…
		biological_process	GO:1903047	mitotic cell cycle process	5.8703e-07	i2.4_HQ_c13695/f1p26/2779,i4_HQ_c9795/f1p18/4925,i2.0_LQ_c8136/f1p5/2339,i2.4_HQ_c19455/f1p6/2767,i2.0_HQ_c7000/f1p21/2455,i2.4_HQ_c15200/f1p23/2446,i2.1_HQ_c7586/f1p26/2515,i1.0_HQ_c7029/f1p7/1859,i4_LQ_c9461/f1p8/4505,i4_LQ_c4408/f1p4/4030,i3_HQ_c14647/f1p16/3050,i1.0_HQ_c2882/f1p3/1672,i2.4_HQ_c4912/f1p2/2128,i2.2_HQ_c4505/f1p1/2622,i3_LQ_c9306/f1p18/3080,i2.2_LQ_c2948/f1p6/2712,i2.0_LQ_c6451/…
		biological_process	GO:0051649	establishment of localization in cell	6.3923e-07	i2.0_HQ_c8998/f1p15/2231,i6_LQ_c850/f1p15/6304,i4_HQ_c13672/f1p17/4272,i2.2_HQ_c16950/f1p6/2012,i2.0_LQ_c8104/f1p0/2010,i3_LQ_c11126/f1p3/3891,i5_LQ_c1102/f1p8/5730,i2.0_HQ_c7000/f1p21/2455,i4_HQ_c9503/f1p50/4167,i1.2_HQ_c10407/f2p2/1986,i6_LQ_c724/f1p12/6534,i5_LQ_c6290/f1p13/5214,i3_HQ_c14647/f1p16/3050,i1.3_HQ_c13219/f1p16/1754,i6_HQ_c4296/f1p63/6698,i4_HQ_c19101/f1p20/4233,i2.0_HQ_c8227/f1p4/…
		biological_process	GO:0048193	Golgi vesicle transport	6.4925e-07	i2.0_HQ_c8998/f1p15/2231,i4_HQ_c19353/f1p9/4433,i2.3_HQ_c4396/f1p31/2641,i2.0_LQ_c6451/f1p2/3203,i2.0_HQ_c5716/f1p8/2951,i2.2_HQ_c10934/f1p17/2566,i4_HQ_c1806/f1p3/4039,i4_HQ_c9503/f1p50/4167,i2.0_HQ_c7000/f1p21/2455,i3_HQ_c12687/f1p14/3105,i2.4_HQ_c19455/f1p6/2767,i3_HQ_c14647/f1p16/3050,i2.4_HQ_c4912/f1p2/2128,i7_HQ_c1911/f1p63/7255,i4_LQ_c9461/f1p8/4505,i2.4_HQ_c3026/f1p4/2193,i2.4_HQ_c7683/f1…
		biological_process	GO:1902582	single-organism intracellular transport	8.1765e-07	i3_HQ_c8861/f1p6/3217,i5_LQ_c6204/f1p10/5136,i2.2_HQ_c19355/f1p4/2927,i2.4_HQ_c16483/f1p2/2476,i6_HQ_c3288/f1p39/6289,i3_HQ_c16865/f1p23/3628,i2.2_HQ_c6563/f1p24/2889,i3_HQ_c2074/f1p3/3229,i2.2_LQ_c16828/f1p5/2369,i3_HQ_c14026/f1p3/3321,i5_LQ_c1402/f1p1/5493,i4_HQ_c19512/f1p9/4941,i3_HQ_c10571/f1p58/3085,i3_LQ_c5052/f1p0/3918,i1.0_HQ_c11298/f1p8/1819,i3_HQ_c15226/f1p21/3039,i1.2_HQ_c2462/f4p9/128…
		biological_process	GO:0006165	nucleoside diphosphate phosphorylation	1.1086e-06	i2.2_HQ_c4388/f2p170/2526,i2.4_HQ_c16497/f1p26/2338,i2.2_LQ_c7841/f1p0/2622,i2.1_HQ_c377/f1p99/2295,i5_LQ_c3006/f1p0/5279,i2.2_HQ_c14940/f1p32/2160,i1.2_HQ_c9731/f1p5/1633,i2.2_HQ_c5308/f1p218/2471,i3_LQ_c6286/f1p23/3051,i5_LQ_c4759/f1p21/5073,i2.2_HQ_c17564/f1p38/2866,i2.1_HQ_c7873/f1p12/2171,i4_LQ_c5299/f1p25/4115,i2.4_LQ_c16408/f1p2/1967,i2.3_HQ_c4876/f1p37/2194,i2.1_HQ_c3080/f1p33/2839,i2.0_H…
		biological_process	GO:0046939	nucleotide phosphorylation	1.1086e-06	i2.2_LQ_c7841/f1p0/2622,i2.4_HQ_c16497/f1p26/2338,i2.2_HQ_c4388/f2p170/2526,i2.2_HQ_c17564/f1p38/2866,i2.2_HQ_c5308/f1p218/2471,i5_LQ_c4759/f1p21/5073,i3_LQ_c6286/f1p23/3051,i1.2_HQ_c9731/f1p5/1633,i2.1_HQ_c377/f1p99/2295,i2.2_HQ_c14940/f1p32/2160,i5_LQ_c3006/f1p0/5279,i2.2_LQ_c9681/f1p1/2026,i2.4_HQ_c7423/f2p169/2473,i2.1_HQ_c3080/f1p33/2839,i1.4_HQ_c9126/f1p6/1299,i2.0_HQ_c5130/f1p146/2389,i1.0…
		biological_process	GO:0006886	intracellular protein transport	1.1086e-06	i3_LQ_c5052/f1p0/3918,i3_HQ_c14059/f1p20/3446,i3_HQ_c513/f5p40/3659,i4_HQ_c6366/f1p49/4342,i1.2_HQ_c2462/f4p9/1281,i3_LQ_c525/f1p5/3502,i3_HQ_c15226/f1p21/3039,i2.2_HQ_c8961/f1p3/2464,i1.1_HQ_c11741/f3p82/1452,i4_LQ_c910/f2p5/4406,i5_LQ_c1402/f1p1/5493,i4_HQ_c19512/f1p9/4941,i3_LQ_c15221/f1p3/3239,i1.2_LQ_c12326/f1p4/1734,i1.3_LQ_c13418/f1p12/1921,i3_HQ_c10571/f1p58/3085,i3_HQ_c78/f27p32/3373,i6_…
		biological_process	GO:0051641	cellular localization	1.1086e-06	i4_HQ_c3032/f1p26/5095,i2.2_HQ_c20141/f1p17/2808,i2.0_LQ_c21798/f39p138/2253,i5_HQ_c3942/f1p23/5125,i3_HQ_c14816/f1p26/3311,i2.0_HQ_c3416/f1p11/2505,i2.2_HQ_c6817/f1p52/2149,i5_HQ_c309/f2p30/5883,i4_LQ_c13390/f1p2/4395,i3_HQ_c8961/f1p18/3002,i4_HQ_c9976/f1p52/4243,i2.3_LQ_c8447/f1p5/2674,i2.2_HQ_c18717/f1p1/2171,i3_HQ_c6332/f1p15/2880,i2.2_LQ_c4932/f1p2/2355,i5_LQ_c7240/f1p6/5971,i3_HQ_c4478/f1p4…
		biological_process	GO:0007093	mitotic cell cycle checkpoint	1.1086e-06	i2.3_HQ_c10696/f1p13/2083,i4_HQ_c593/f1p9/4374,i1.2_HQ_c3022/f1p154/1876,i2.1_HQ_c4172/f1p17/2277,i1.3_LQ_c13180/f1p3/1392,i4_HQ_c3032/f1p26/5095,i2.4_HQ_c2813/f1p1/2059,i4_LQ_c12625/f1p2/4746,i2.2_HQ_c6563/f1p24/2889,i3_HQ_c14647/f1p16/3050,i5_LQ_c1597/f1p9/5414,i1.0_HQ_c7029/f1p7/1859,i4_LQ_c9461/f1p8/4505,i2.1_HQ_c7586/f1p26/2515,i2.0_HQ_c11814/f1p86/2858,i2.0_HQ_c7000/f1p21/2455,i2.4_HQ_c1945…
		biological_process	GO:0007094	mitotic spindle assembly checkpoint	1.1086e-06	i4_HQ_c593/f1p9/4374,i2.3_HQ_c10696/f1p13/2083,i1.2_HQ_c3022/f1p154/1876,i2.1_HQ_c4172/f1p17/2277,i1.3_LQ_c13180/f1p3/1392,i4_HQ_c3032/f1p26/5095,i2.4_HQ_c2813/f1p1/2059,i2.2_HQ_c6563/f1p24/2889,i3_HQ_c14647/f1p16/3050,i4_LQ_c12625/f1p2/4746,i2.1_HQ_c7586/f1p26/2515,i2.0_HQ_c11814/f1p86/2858,i5_LQ_c1597/f1p9/5414,i4_LQ_c9461/f1p8/4505,i1.0_HQ_c7029/f1p7/1859,i2.0_HQ_c7000/f1p21/2455,i3_HQ_c6332/f…
		biological_process	GO:0009895	negative regulation of catabolic process	1.1086e-06	i3_HQ_c6332/f1p15/2880,i2.0_LQ_c8136/f1p5/2339,i2.4_HQ_c13695/f1p26/2779,i2.4_HQ_c19455/f1p6/2767,i2.0_HQ_c7000/f1p21/2455,i2.1_HQ_c7586/f1p26/2515,i2.0_HQ_c11814/f1p86/2858,i5_LQ_c1597/f1p9/5414,i1.0_HQ_c7029/f1p7/1859,i4_LQ_c9461/f1p8/4505,i3_HQ_c14647/f1p16/3050,i2.2_HQ_c6563/f1p24/2889,i4_LQ_c12625/f1p2/4746,i3_LQ_c9306/f1p18/3080,i2.0_HQ_c5716/f1p8/2951,i2.1_HQ_c10664/f1p18/2384,i1.3_HQ_c356…
		biological_process	GO:0031330	negative regulation of cellular catabolic process	1.1086e-06	i3_HQ_c6332/f1p15/2880,i2.4_HQ_c13695/f1p26/2779,i2.0_LQ_c8136/f1p5/2339,i2.4_HQ_c19455/f1p6/2767,i2.0_HQ_c7000/f1p21/2455,i2.0_HQ_c11814/f1p86/2858,i2.1_HQ_c7586/f1p26/2515,i4_LQ_c9461/f1p8/4505,i5_LQ_c1597/f1p9/5414,i1.0_HQ_c7029/f1p7/1859,i2.2_HQ_c6563/f1p24/2889,i3_HQ_c14647/f1p16/3050,i4_LQ_c12625/f1p2/4746,i3_LQ_c9306/f1p18/3080,i2.0_HQ_c5716/f1p8/2951,i2.1_HQ_c10664/f1p18/2384,i1.3_HQ_c356…
		biological_process	GO:0031396	regulation of protein ubiquitination	1.1086e-06	i2.4_HQ_c2813/f1p1/2059,i4_HQ_c3032/f1p26/5095,i1.3_LQ_c13180/f1p3/1392,i2.1_HQ_c4172/f1p17/2277,i1.2_HQ_c3022/f1p154/1876,i2.3_HQ_c10696/f1p13/2083,i4_HQ_c593/f1p9/4374,i3_LQ_c9306/f1p18/3080,i2.1_HQ_c10664/f1p18/2384,i2.0_HQ_c5716/f1p8/2951,i1.3_HQ_c3563/f1p9/1361,i2.4_HQ_c19455/f1p6/2767,i2.0_LQ_c8136/f1p5/2339,i3_HQ_c6332/f1p15/2880,i2.4_HQ_c13695/f1p26/2779,i2.0_HQ_c7000/f1p21/2455,i1.0_HQ_c…
		biological_process	GO:0031397	negative regulation of protein ubiquitination	1.1086e-06	i2.4_HQ_c19455/f1p6/2767,i2.0_LQ_c8136/f1p5/2339,i3_HQ_c6332/f1p15/2880,i2.4_HQ_c13695/f1p26/2779,i2.0_HQ_c7000/f1p21/2455,i5_LQ_c1597/f1p9/5414,i4_LQ_c9461/f1p8/4505,i1.0_HQ_c7029/f1p7/1859,i2.0_HQ_c11814/f1p86/2858,i2.1_HQ_c7586/f1p26/2515,i4_LQ_c12625/f1p2/4746,i3_HQ_c14647/f1p16/3050,i2.2_HQ_c6563/f1p24/2889,i3_LQ_c9306/f1p18/3080,i2.0_HQ_c5716/f1p8/2951,i2.1_HQ_c10664/f1p18/2384,i1.3_HQ_c356…
		biological_process	GO:0031577	spindle checkpoint	1.1086e-06	i2.1_HQ_c4172/f1p17/2277,i4_HQ_c3032/f1p26/5095,i1.3_LQ_c13180/f1p3/1392,i2.4_HQ_c2813/f1p1/2059,i2.3_HQ_c10696/f1p13/2083,i4_HQ_c593/f1p9/4374,i1.2_HQ_c3022/f1p154/1876,i1.3_HQ_c3563/f1p9/1361,i2.1_HQ_c10664/f1p18/2384,i2.0_HQ_c5716/f1p8/2951,i3_LQ_c9306/f1p18/3080,i4_LQ_c12625/f1p2/4746,i2.2_HQ_c6563/f1p24/2889,i3_HQ_c14647/f1p16/3050,i5_LQ_c1597/f1p9/5414,i1.0_HQ_c7029/f1p7/1859,i4_LQ_c9461/f1…
		biological_process	GO:0032435	negative regulation of proteasomal ubiquitin-dependent protein catabolic process	1.1086e-06	i2.4_HQ_c2813/f1p1/2059,i4_HQ_c3032/f1p26/5095,i1.3_LQ_c13180/f1p3/1392,i2.1_HQ_c4172/f1p17/2277,i1.2_HQ_c3022/f1p154/1876,i2.3_HQ_c10696/f1p13/2083,i4_HQ_c593/f1p9/4374,i3_LQ_c9306/f1p18/3080,i2.0_HQ_c5716/f1p8/2951,i2.1_HQ_c10664/f1p18/2384,i1.3_HQ_c3563/f1p9/1361,i2.4_HQ_c19455/f1p6/2767,i3_HQ_c6332/f1p15/2880,i2.4_HQ_c13695/f1p26/2779,i2.0_LQ_c8136/f1p5/2339,i2.0_HQ_c7000/f1p21/2455,i5_LQ_c15…
		biological_process	GO:0033046	negative regulation of sister chromatid segregation	1.1086e-06	i3_LQ_c9306/f1p18/3080,i1.3_HQ_c3563/f1p9/1361,i2.1_HQ_c10664/f1p18/2384,i2.0_HQ_c5716/f1p8/2951,i2.0_HQ_c7000/f1p21/2455,i2.4_HQ_c19455/f1p6/2767,i3_HQ_c6332/f1p15/2880,i2.0_LQ_c8136/f1p5/2339,i2.4_HQ_c13695/f1p26/2779,i4_LQ_c12625/f1p2/4746,i2.2_HQ_c6563/f1p24/2889,i3_HQ_c14647/f1p16/3050,i1.0_HQ_c7029/f1p7/1859,i5_LQ_c1597/f1p9/5414,i4_LQ_c9461/f1p8/4505,i2.0_HQ_c11814/f1p86/2858,i2.1_HQ_c7586…
		biological_process	GO:0033048	negative regulation of mitotic sister chromatid segregation	1.1086e-06	i2.4_HQ_c2813/f1p1/2059,i4_HQ_c3032/f1p26/5095,i1.3_LQ_c13180/f1p3/1392,i2.1_HQ_c4172/f1p17/2277,i1.2_HQ_c3022/f1p154/1876,i2.3_HQ_c10696/f1p13/2083,i4_HQ_c593/f1p9/4374,i3_LQ_c9306/f1p18/3080,i2.0_HQ_c5716/f1p8/2951,i2.1_HQ_c10664/f1p18/2384,i1.3_HQ_c3563/f1p9/1361,i2.4_HQ_c19455/f1p6/2767,i3_HQ_c6332/f1p15/2880,i2.0_LQ_c8136/f1p5/2339,i2.4_HQ_c13695/f1p26/2779,i2.0_HQ_c7000/f1p21/2455,i5_LQ_c15…
		biological_process	GO:0042177	negative regulation of protein catabolic process	1.1086e-06	i1.2_HQ_c3022/f1p154/1876,i2.3_HQ_c10696/f1p13/2083,i4_HQ_c593/f1p9/4374,i4_HQ_c3032/f1p26/5095,i1.3_LQ_c13180/f1p3/1392,i2.1_HQ_c4172/f1p17/2277,i2.4_HQ_c2813/f1p1/2059,i4_LQ_c9461/f1p8/4505,i5_LQ_c1597/f1p9/5414,i1.0_HQ_c7029/f1p7/1859,i2.1_HQ_c7586/f1p26/2515,i2.0_HQ_c11814/f1p86/2858,i4_LQ_c12625/f1p2/4746,i2.2_HQ_c6563/f1p24/2889,i3_HQ_c14647/f1p16/3050,i2.4_HQ_c19455/f1p6/2767,i3_HQ_c6332/f…
		biological_process	GO:0045839	negative regulation of mitotic nuclear division	1.1086e-06	i3_LQ_c9306/f1p18/3080,i2.0_HQ_c5716/f1p8/2951,i2.1_HQ_c10664/f1p18/2384,i1.3_HQ_c3563/f1p9/1361,i2.4_HQ_c19455/f1p6/2767,i2.4_HQ_c13695/f1p26/2779,i3_HQ_c6332/f1p15/2880,i2.0_LQ_c8136/f1p5/2339,i2.0_HQ_c7000/f1p21/2455,i5_LQ_c1597/f1p9/5414,i1.0_HQ_c7029/f1p7/1859,i4_LQ_c9461/f1p8/4505,i2.1_HQ_c7586/f1p26/2515,i2.0_HQ_c11814/f1p86/2858,i4_LQ_c12625/f1p2/4746,i2.2_HQ_c6563/f1p24/2889,i3_HQ_c14647…
		biological_process	GO:0045841	negative regulation of mitotic metaphase/anaphase transition	1.1086e-06	i1.2_HQ_c3022/f1p154/1876,i4_HQ_c593/f1p9/4374,i2.3_HQ_c10696/f1p13/2083,i2.4_HQ_c2813/f1p1/2059,i1.3_LQ_c13180/f1p3/1392,i4_HQ_c3032/f1p26/5095,i2.1_HQ_c4172/f1p17/2277,i3_HQ_c6332/f1p15/2880,i2.4_HQ_c13695/f1p26/2779,i2.0_LQ_c8136/f1p5/2339,i2.4_HQ_c19455/f1p6/2767,i2.0_HQ_c7000/f1p21/2455,i2.1_HQ_c7586/f1p26/2515,i2.0_HQ_c11814/f1p86/2858,i5_LQ_c1597/f1p9/5414,i1.0_HQ_c7029/f1p7/1859,i4_LQ_c94…
		biological_process	GO:0045861	negative regulation of proteolysis	1.1086e-06	i4_HQ_c3032/f1p26/5095,i1.3_LQ_c13180/f1p3/1392,i2.1_HQ_c4172/f1p17/2277,i2.4_HQ_c2813/f1p1/2059,i1.2_HQ_c3022/f1p154/1876,i2.3_HQ_c10696/f1p13/2083,i4_HQ_c593/f1p9/4374,i2.0_HQ_c5716/f1p8/2951,i2.1_HQ_c10664/f1p18/2384,i1.3_HQ_c3563/f1p9/1361,i3_LQ_c9306/f1p18/3080,i5_LQ_c1597/f1p9/5414,i4_LQ_c9461/f1p8/4505,i1.0_HQ_c7029/f1p7/1859,i2.1_HQ_c7586/f1p26/2515,i2.0_HQ_c11814/f1p86/2858,i4_LQ_c12625/…
		biological_process	GO:0045930	negative regulation of mitotic cell cycle	1.1086e-06	i4_HQ_c3032/f1p26/5095,i1.3_LQ_c13180/f1p3/1392,i2.1_HQ_c4172/f1p17/2277,i2.4_HQ_c2813/f1p1/2059,i1.2_HQ_c3022/f1p154/1876,i2.3_HQ_c10696/f1p13/2083,i4_HQ_c593/f1p9/4374,i2.0_HQ_c5716/f1p8/2951,i2.1_HQ_c10664/f1p18/2384,i1.3_HQ_c3563/f1p9/1361,i3_LQ_c9306/f1p18/3080,i5_LQ_c1597/f1p9/5414,i1.0_HQ_c7029/f1p7/1859,i4_LQ_c9461/f1p8/4505,i2.0_HQ_c11814/f1p86/2858,i2.1_HQ_c7586/f1p26/2515,i4_LQ_c12625/…
		biological_process	GO:0051340	regulation of ligase activity	1.1086e-06	i4_LQ_c9461/f1p8/4505,i5_LQ_c1597/f1p9/5414,i1.0_HQ_c7029/f1p7/1859,i2.0_HQ_c11814/f1p86/2858,i2.1_HQ_c7586/f1p26/2515,i4_LQ_c12625/f1p2/4746,i2.2_HQ_c6563/f1p24/2889,i3_HQ_c14647/f1p16/3050,i2.4_HQ_c19455/f1p6/2767,i3_HQ_c6332/f1p15/2880,i2.0_LQ_c8136/f1p5/2339,i2.4_HQ_c13695/f1p26/2779,i2.0_HQ_c7000/f1p21/2455,i2.1_HQ_c10664/f1p18/2384,i2.0_HQ_c5716/f1p8/2951,i1.3_HQ_c3563/f1p9/1361,i3_LQ_c9306…
		biological_process	GO:0051352	negative regulation of ligase activity	1.1086e-06	i2.0_HQ_c7000/f1p21/2455,i2.4_HQ_c19455/f1p6/2767,i3_HQ_c6332/f1p15/2880,i2.4_HQ_c13695/f1p26/2779,i2.0_LQ_c8136/f1p5/2339,i4_LQ_c12625/f1p2/4746,i2.2_HQ_c6563/f1p24/2889,i3_HQ_c14647/f1p16/3050,i5_LQ_c1597/f1p9/5414,i1.0_HQ_c7029/f1p7/1859,i4_LQ_c9461/f1p8/4505,i2.1_HQ_c7586/f1p26/2515,i2.0_HQ_c11814/f1p86/2858,i3_LQ_c9306/f1p18/3080,i1.3_HQ_c3563/f1p9/1361,i2.1_HQ_c10664/f1p18/2384,i2.0_HQ_c571…
		biological_process	GO:0051436	negative regulation of ubiquitin-protein ligase activity involved in mitotic cell cycle	1.1086e-06	i4_LQ_c12625/f1p2/4746,i2.2_HQ_c6563/f1p24/2889,i3_HQ_c14647/f1p16/3050,i5_LQ_c1597/f1p9/5414,i4_LQ_c9461/f1p8/4505,i1.0_HQ_c7029/f1p7/1859,i2.0_HQ_c11814/f1p86/2858,i2.1_HQ_c7586/f1p26/2515,i2.0_HQ_c7000/f1p21/2455,i2.4_HQ_c19455/f1p6/2767,i3_HQ_c6332/f1p15/2880,i2.0_LQ_c8136/f1p5/2339,i2.4_HQ_c13695/f1p26/2779,i1.3_HQ_c3563/f1p9/1361,i2.1_HQ_c10664/f1p18/2384,i2.0_HQ_c5716/f1p8/2951,i3_LQ_c9306…
		biological_process	GO:0051438	regulation of ubiquitin-protein transferase activity	1.1086e-06	i2.4_HQ_c2813/f1p1/2059,i1.3_LQ_c13180/f1p3/1392,i4_HQ_c3032/f1p26/5095,i2.1_HQ_c4172/f1p17/2277,i1.2_HQ_c3022/f1p154/1876,i4_HQ_c593/f1p9/4374,i2.3_HQ_c10696/f1p13/2083,i3_LQ_c9306/f1p18/3080,i2.1_HQ_c10664/f1p18/2384,i2.0_HQ_c5716/f1p8/2951,i1.3_HQ_c3563/f1p9/1361,i3_HQ_c6332/f1p15/2880,i2.4_HQ_c13695/f1p26/2779,i2.0_LQ_c8136/f1p5/2339,i2.4_HQ_c19455/f1p6/2767,i2.0_HQ_c7000/f1p21/2455,i2.1_HQ_c…
		biological_process	GO:0051439	regulation of ubiquitin-protein ligase activity involved in mitotic cell cycle	1.1086e-06	i4_LQ_c9461/f1p8/4505,i5_LQ_c1597/f1p9/5414,i1.0_HQ_c7029/f1p7/1859,i2.1_HQ_c7586/f1p26/2515,i2.0_HQ_c11814/f1p86/2858,i4_LQ_c12625/f1p2/4746,i2.2_HQ_c6563/f1p24/2889,i3_HQ_c14647/f1p16/3050,i2.4_HQ_c19455/f1p6/2767,i2.4_HQ_c13695/f1p26/2779,i3_HQ_c6332/f1p15/2880,i2.0_LQ_c8136/f1p5/2339,i2.0_HQ_c7000/f1p21/2455,i2.0_HQ_c5716/f1p8/2951,i2.1_HQ_c10664/f1p18/2384,i1.3_HQ_c3563/f1p9/1361,i3_LQ_c9306…
		biological_process	GO:0051444	negative regulation of ubiquitin-protein transferase activity	1.1086e-06	i2.4_HQ_c2813/f1p1/2059,i2.1_HQ_c4172/f1p17/2277,i1.3_LQ_c13180/f1p3/1392,i4_HQ_c3032/f1p26/5095,i4_HQ_c593/f1p9/4374,i2.3_HQ_c10696/f1p13/2083,i1.2_HQ_c3022/f1p154/1876,i3_LQ_c9306/f1p18/3080,i1.3_HQ_c3563/f1p9/1361,i2.0_HQ_c5716/f1p8/2951,i2.1_HQ_c10664/f1p18/2384,i2.0_HQ_c7000/f1p21/2455,i3_HQ_c6332/f1p15/2880,i2.4_HQ_c13695/f1p26/2779,i2.0_LQ_c8136/f1p5/2339,i2.4_HQ_c19455/f1p6/2767,i2.2_HQ_c…
		biological_process	GO:0051784	negative regulation of nuclear division	1.1086e-06	i1.3_HQ_c3563/f1p9/1361,i2.1_HQ_c10664/f1p18/2384,i2.0_HQ_c5716/f1p8/2951,i3_LQ_c9306/f1p18/3080,i4_LQ_c12625/f1p2/4746,i3_HQ_c14647/f1p16/3050,i2.2_HQ_c6563/f1p24/2889,i5_LQ_c1597/f1p9/5414,i4_LQ_c9461/f1p8/4505,i1.0_HQ_c7029/f1p7/1859,i2.1_HQ_c7586/f1p26/2515,i2.0_HQ_c11814/f1p86/2858,i2.0_HQ_c7000/f1p21/2455,i2.4_HQ_c19455/f1p6/2767,i2.4_HQ_c13695/f1p26/2779,i3_HQ_c6332/f1p15/2880,i2.0_LQ_c813…
		biological_process	GO:0051985	negative regulation of chromosome segregation	1.1086e-06	i1.3_HQ_c3563/f1p9/1361,i2.0_HQ_c5716/f1p8/2951,i2.1_HQ_c10664/f1p18/2384,i3_LQ_c9306/f1p18/3080,i3_HQ_c14647/f1p16/3050,i2.2_HQ_c6563/f1p24/2889,i4_LQ_c12625/f1p2/4746,i2.1_HQ_c7586/f1p26/2515,i2.0_HQ_c11814/f1p86/2858,i1.0_HQ_c7029/f1p7/1859,i5_LQ_c1597/f1p9/5414,i4_LQ_c9461/f1p8/4505,i2.0_HQ_c7000/f1p21/2455,i3_HQ_c6332/f1p15/2880,i2.0_LQ_c8136/f1p5/2339,i2.4_HQ_c13695/f1p26/2779,i2.4_HQ_c1945…
		biological_process	GO:0071173	spindle assembly checkpoint	1.1086e-06	i3_HQ_c14647/f1p16/3050,i2.2_HQ_c6563/f1p24/2889,i4_LQ_c12625/f1p2/4746,i2.0_HQ_c11814/f1p86/2858,i2.1_HQ_c7586/f1p26/2515,i5_LQ_c1597/f1p9/5414,i1.0_HQ_c7029/f1p7/1859,i4_LQ_c9461/f1p8/4505,i2.0_HQ_c7000/f1p21/2455,i3_HQ_c6332/f1p15/2880,i2.4_HQ_c13695/f1p26/2779,i2.0_LQ_c8136/f1p5/2339,i2.4_HQ_c19455/f1p6/2767,i1.3_HQ_c3563/f1p9/1361,i2.1_HQ_c10664/f1p18/2384,i2.0_HQ_c5716/f1p8/2951,i3_LQ_c9306…
		biological_process	GO:0071174	mitotic spindle checkpoint	1.1086e-06	i1.2_HQ_c3022/f1p154/1876,i4_HQ_c593/f1p9/4374,i2.3_HQ_c10696/f1p13/2083,i2.4_HQ_c2813/f1p1/2059,i1.3_LQ_c13180/f1p3/1392,i4_HQ_c3032/f1p26/5095,i2.1_HQ_c4172/f1p17/2277,i2.4_HQ_c13695/f1p26/2779,i3_HQ_c6332/f1p15/2880,i2.0_LQ_c8136/f1p5/2339,i2.4_HQ_c19455/f1p6/2767,i2.0_HQ_c7000/f1p21/2455,i2.1_HQ_c7586/f1p26/2515,i2.0_HQ_c11814/f1p86/2858,i4_LQ_c9461/f1p8/4505,i5_LQ_c1597/f1p9/5414,i1.0_HQ_c70…
		biological_process	GO:1901799	negative regulation of proteasomal protein catabolic process	1.1086e-06	i2.1_HQ_c4172/f1p17/2277,i4_HQ_c3032/f1p26/5095,i1.3_LQ_c13180/f1p3/1392,i2.4_HQ_c2813/f1p1/2059,i4_HQ_c593/f1p9/4374,i2.3_HQ_c10696/f1p13/2083,i1.2_HQ_c3022/f1p154/1876,i1.3_HQ_c3563/f1p9/1361,i2.0_HQ_c5716/f1p8/2951,i2.1_HQ_c10664/f1p18/2384,i3_LQ_c9306/f1p18/3080,i2.2_HQ_c6563/f1p24/2889,i3_HQ_c14647/f1p16/3050,i4_LQ_c12625/f1p2/4746,i2.0_HQ_c11814/f1p86/2858,i2.1_HQ_c7586/f1p26/2515,i4_LQ_c94…
		biological_process	GO:1901988	negative regulation of cell cycle phase transition	1.1086e-06	i3_LQ_c9306/f1p18/3080,i1.3_HQ_c3563/f1p9/1361,i2.0_HQ_c5716/f1p8/2951,i2.1_HQ_c10664/f1p18/2384,i2.0_HQ_c7000/f1p21/2455,i2.4_HQ_c19455/f1p6/2767,i3_HQ_c6332/f1p15/2880,i2.4_HQ_c13695/f1p26/2779,i2.0_LQ_c8136/f1p5/2339,i4_LQ_c12625/f1p2/4746,i2.2_HQ_c6563/f1p24/2889,i3_HQ_c14647/f1p16/3050,i5_LQ_c1597/f1p9/5414,i4_LQ_c9461/f1p8/4505,i1.0_HQ_c7029/f1p7/1859,i2.1_HQ_c7586/f1p26/2515,i2.0_HQ_c11814…
		biological_process	GO:1901991	negative regulation of mitotic cell cycle phase transition	1.1086e-06	i5_LQ_c1597/f1p9/5414,i1.0_HQ_c7029/f1p7/1859,i4_LQ_c9461/f1p8/4505,i2.0_HQ_c11814/f1p86/2858,i2.1_HQ_c7586/f1p26/2515,i4_LQ_c12625/f1p2/4746,i3_HQ_c14647/f1p16/3050,i2.2_HQ_c6563/f1p24/2889,i2.4_HQ_c19455/f1p6/2767,i3_HQ_c6332/f1p15/2880,i2.0_LQ_c8136/f1p5/2339,i2.4_HQ_c13695/f1p26/2779,i2.0_HQ_c7000/f1p21/2455,i2.1_HQ_c10664/f1p18/2384,i2.0_HQ_c5716/f1p8/2951,i1.3_HQ_c3563/f1p9/1361,i3_LQ_c9306…
		biological_process	GO:1902100	negative regulation of metaphase/anaphase transition of cell cycle	1.1086e-06	i1.2_HQ_c3022/f1p154/1876,i2.3_HQ_c10696/f1p13/2083,i4_HQ_c593/f1p9/4374,i1.3_LQ_c13180/f1p3/1392,i4_HQ_c3032/f1p26/5095,i2.1_HQ_c4172/f1p17/2277,i2.4_HQ_c2813/f1p1/2059,i1.0_HQ_c7029/f1p7/1859,i5_LQ_c1597/f1p9/5414,i4_LQ_c9461/f1p8/4505,i2.1_HQ_c7586/f1p26/2515,i2.0_HQ_c11814/f1p86/2858,i4_LQ_c12625/f1p2/4746,i2.2_HQ_c6563/f1p24/2889,i3_HQ_c14647/f1p16/3050,i2.4_HQ_c19455/f1p6/2767,i2.0_LQ_c8136…
		biological_process	GO:1903051	negative regulation of proteolysis involved in cellular protein catabolic process	1.1086e-06	i1.3_HQ_c3563/f1p9/1361,i2.0_HQ_c5716/f1p8/2951,i2.1_HQ_c10664/f1p18/2384,i3_LQ_c9306/f1p18/3080,i2.2_HQ_c6563/f1p24/2889,i3_HQ_c14647/f1p16/3050,i4_LQ_c12625/f1p2/4746,i2.0_HQ_c11814/f1p86/2858,i2.1_HQ_c7586/f1p26/2515,i5_LQ_c1597/f1p9/5414,i4_LQ_c9461/f1p8/4505,i1.0_HQ_c7029/f1p7/1859,i2.0_HQ_c7000/f1p21/2455,i2.0_LQ_c8136/f1p5/2339,i3_HQ_c6332/f1p15/2880,i2.4_HQ_c13695/f1p26/2779,i2.4_HQ_c1945…
		biological_process	GO:1903320	regulation of protein modification by small protein conjugation or removal	1.1086e-06	i4_HQ_c3032/f1p26/5095,i1.3_LQ_c13180/f1p3/1392,i2.1_HQ_c4172/f1p17/2277,i2.4_HQ_c2813/f1p1/2059,i1.2_HQ_c3022/f1p154/1876,i2.3_HQ_c10696/f1p13/2083,i4_HQ_c593/f1p9/4374,i2.1_HQ_c10664/f1p18/2384,i2.0_HQ_c5716/f1p8/2951,i1.3_HQ_c3563/f1p9/1361,i3_LQ_c9306/f1p18/3080,i1.0_HQ_c7029/f1p7/1859,i5_LQ_c1597/f1p9/5414,i4_LQ_c9461/f1p8/4505,i2.1_HQ_c7586/f1p26/2515,i2.0_HQ_c11814/f1p86/2858,i4_LQ_c12625/…
		biological_process	GO:1903321	negative regulation of protein modification by small protein conjugation or removal	1.1086e-06	i1.3_HQ_c3563/f1p9/1361,i2.1_HQ_c10664/f1p18/2384,i2.0_HQ_c5716/f1p8/2951,i3_LQ_c9306/f1p18/3080,i2.2_HQ_c6563/f1p24/2889,i3_HQ_c14647/f1p16/3050,i4_LQ_c12625/f1p2/4746,i2.0_HQ_c11814/f1p86/2858,i2.1_HQ_c7586/f1p26/2515,i1.0_HQ_c7029/f1p7/1859,i5_LQ_c1597/f1p9/5414,i4_LQ_c9461/f1p8/4505,i2.0_HQ_c7000/f1p21/2455,i3_HQ_c6332/f1p15/2880,i2.0_LQ_c8136/f1p5/2339,i2.4_HQ_c13695/f1p26/2779,i2.4_HQ_c1945…
		biological_process	GO:1903363	negative regulation of cellular protein catabolic process	1.1086e-06	i3_HQ_c14647/f1p16/3050,i2.2_HQ_c6563/f1p24/2889,i4_LQ_c12625/f1p2/4746,i2.1_HQ_c7586/f1p26/2515,i2.0_HQ_c11814/f1p86/2858,i5_LQ_c1597/f1p9/5414,i1.0_HQ_c7029/f1p7/1859,i4_LQ_c9461/f1p8/4505,i2.0_HQ_c7000/f1p21/2455,i3_HQ_c6332/f1p15/2880,i2.0_LQ_c8136/f1p5/2339,i2.4_HQ_c13695/f1p26/2779,i2.4_HQ_c19455/f1p6/2767,i1.3_HQ_c3563/f1p9/1361,i2.1_HQ_c10664/f1p18/2384,i2.0_HQ_c5716/f1p8/2951,i3_LQ_c9306…
		biological_process	GO:1904666	regulation of ubiquitin protein ligase activity	1.1086e-06	i1.3_HQ_c3563/f1p9/1361,i2.0_HQ_c5716/f1p8/2951,i2.1_HQ_c10664/f1p18/2384,i3_LQ_c9306/f1p18/3080,i4_LQ_c12625/f1p2/4746,i3_HQ_c14647/f1p16/3050,i2.2_HQ_c6563/f1p24/2889,i5_LQ_c1597/f1p9/5414,i4_LQ_c9461/f1p8/4505,i1.0_HQ_c7029/f1p7/1859,i2.0_HQ_c11814/f1p86/2858,i2.1_HQ_c7586/f1p26/2515,i2.0_HQ_c7000/f1p21/2455,i2.4_HQ_c19455/f1p6/2767,i3_HQ_c6332/f1p15/2880,i2.0_LQ_c8136/f1p5/2339,i2.4_HQ_c13695…
		biological_process	GO:1904667	negative regulation of ubiquitin protein ligase activity	1.1086e-06	i3_HQ_c6332/f1p15/2880,i2.0_LQ_c8136/f1p5/2339,i2.4_HQ_c13695/f1p26/2779,i2.4_HQ_c19455/f1p6/2767,i2.0_HQ_c7000/f1p21/2455,i2.0_HQ_c11814/f1p86/2858,i2.1_HQ_c7586/f1p26/2515,i4_LQ_c9461/f1p8/4505,i5_LQ_c1597/f1p9/5414,i1.0_HQ_c7029/f1p7/1859,i2.2_HQ_c6563/f1p24/2889,i3_HQ_c14647/f1p16/3050,i4_LQ_c12625/f1p2/4746,i3_LQ_c9306/f1p18/3080,i2.0_HQ_c5716/f1p8/2951,i2.1_HQ_c10664/f1p18/2384,i1.3_HQ_c356…
		biological_process	GO:2000816	negative regulation of mitotic sister chromatid separation	1.1086e-06	i4_HQ_c3032/f1p26/5095,i1.3_LQ_c13180/f1p3/1392,i2.1_HQ_c4172/f1p17/2277,i2.4_HQ_c2813/f1p1/2059,i1.2_HQ_c3022/f1p154/1876,i4_HQ_c593/f1p9/4374,i2.3_HQ_c10696/f1p13/2083,i2.1_HQ_c10664/f1p18/2384,i2.0_HQ_c5716/f1p8/2951,i1.3_HQ_c3563/f1p9/1361,i3_LQ_c9306/f1p18/3080,i2.0_HQ_c11814/f1p86/2858,i2.1_HQ_c7586/f1p26/2515,i1.0_HQ_c7029/f1p7/1859,i5_LQ_c1597/f1p9/5414,i4_LQ_c9461/f1p8/4505,i2.2_HQ_c6563…
		biological_process	GO:2001251	negative regulation of chromosome organization	1.1086e-06	i3_LQ_c9306/f1p18/3080,i1.3_HQ_c3563/f1p9/1361,i2.1_HQ_c10664/f1p18/2384,i2.0_HQ_c5716/f1p8/2951,i2.0_HQ_c7000/f1p21/2455,i2.4_HQ_c19455/f1p6/2767,i3_HQ_c6332/f1p15/2880,i2.4_HQ_c13695/f1p26/2779,i2.0_LQ_c8136/f1p5/2339,i4_LQ_c12625/f1p2/4746,i3_HQ_c14647/f1p16/3050,i2.2_HQ_c6563/f1p24/2889,i5_LQ_c1597/f1p9/5414,i1.0_HQ_c7029/f1p7/1859,i4_LQ_c9461/f1p8/4505,i2.0_HQ_c11814/f1p86/2858,i2.1_HQ_c7586…
		biological_process	GO:0072594	establishment of protein localization to organelle	1.1634e-06	i1.2_HQ_c2462/f4p9/1281,i3_HQ_c15226/f1p21/3039,i1.1_HQ_c10766/f1p4/1980,i3_LQ_c5052/f1p0/3918,i2.2_HQ_c17471/f1p37/2919,i5_LQ_c1402/f1p1/5493,i4_HQ_c19512/f1p9/4941,i2.0_HQ_c3416/f1p11/2505,i2.2_HQ_c20141/f1p17/2808,i2.0_LQ_c21798/f39p138/2253,i2.3_LQ_c8447/f1p5/2674,i2.2_LQ_c16828/f1p5/2369,i3_HQ_c6332/f1p15/2880,i4_LQ_c12625/f1p2/4746,i4_HQ_c9976/f1p52/4243,i3_HQ_c16865/f1p23/3628,i2.2_HQ_c193…
		biological_process	GO:0051782	negative regulation of cell division	1.2425e-06	i1.2_HQ_c3022/f1p154/1876,i2.3_HQ_c10696/f1p13/2083,i4_HQ_c593/f1p9/4374,i2.4_HQ_c2813/f1p1/2059,i1.3_LQ_c13180/f1p3/1392,i4_HQ_c3032/f1p26/5095,i2.1_HQ_c4172/f1p17/2277,i2.4_HQ_c19455/f1p6/2767,i2.0_LQ_c8136/f1p5/2339,i3_HQ_c6332/f1p15/2880,i2.4_HQ_c13695/f1p26/2779,i2.0_HQ_c7000/f1p21/2455,i5_LQ_c1597/f1p9/5414,i1.0_HQ_c7029/f1p7/1859,i4_LQ_c9461/f1p8/4505,i2.1_HQ_c7586/f1p26/2515,i2.0_HQ_c1181…
		biological_process	GO:1901566	organonitrogen compound biosynthetic process	1.2425e-06	i3_HQ_c6332/f1p15/2880,i1.0_HQ_c1933/f2p13/1760,i3_LQ_c11275/f1p2/3752,i3_HQ_c8961/f1p18/3002,i9_LQ_c252/f1p12/9114,i3_HQ_c4540/f1p0/3206,i2.2_HQ_c7251/f1p36/2327,i6_LQ_c4749/f1p8/6534,i1.0_HQ_c3573/f3p0/1327,i1.4_HQ_c5201/f1p16/1307,i2.2_LQ_c15767/f1p8/2301,i2.4_HQ_c8118/f1p1/2250,i3_HQ_c14850/f1p5/3115,i2.2_HQ_c6817/f1p52/2149,i6_LQ_c3660/f1p8/6035,i1.1_LQ_c8220/f1p9/1752,i3_HQ_c11608/f1p9/3289…
		biological_process	GO:0009132	nucleoside diphosphate metabolic process	1.3277e-06	i2.2_LQ_c7841/f1p0/2622,i2.4_HQ_c16497/f1p26/2338,i2.2_HQ_c4388/f2p170/2526,i2.2_HQ_c17564/f1p38/2866,i5_LQ_c4759/f1p21/5073,i3_LQ_c6286/f1p23/3051,i2.2_HQ_c5308/f1p218/2471,i1.2_HQ_c9731/f1p5/1633,i5_LQ_c3006/f1p0/5279,i2.2_HQ_c14940/f1p32/2160,i2.1_HQ_c377/f1p99/2295,i2.4_HQ_c7423/f2p169/2473,i2.2_LQ_c9681/f1p1/2026,i1.4_HQ_c9126/f1p6/1299,i2.1_HQ_c3080/f1p33/2839,i2.0_HQ_c5130/f1p146/2389,i1.0…
		biological_process	GO:0031329	regulation of cellular catabolic process	1.3402e-06	i3_HQ_c15226/f1p21/3039,i1.3_HQ_c788/f23p38/1802,i1.2_LQ_c12521/f1p9/1727,i3_HQ_c14850/f1p5/3115,i2.4_HQ_c2813/f1p1/2059,i1.1_LQ_c8220/f1p9/1752,i1.2_LQ_c12326/f1p4/1734,i4_HQ_c19512/f1p9/4941,i2.1_HQ_c4172/f1p17/2277,i2.4_HQ_c13371/f1p1/2628,i1.3_LQ_c13180/f1p3/1392,i4_HQ_c3032/f1p26/5095,i3_HQ_c6332/f1p15/2880,i3_HQ_c16865/f1p23/3628,i2.2_HQ_c6563/f1p24/2889,i4_LQ_c12625/f1p2/4746,i2.3_HQ_c7676…
		biological_process	GO:0019362	pyridine nucleotide metabolic process	1.346e-06	i3_LQ_c6286/f1p23/3051,i1.2_HQ_c9731/f1p5/1633,i2.1_HQ_c377/f1p99/2295,i2.4_HQ_c16497/f1p26/2338,i2.2_HQ_c4388/f2p170/2526,i2.2_LQ_c20012/f1p0/2010,i4_HQ_c8663/f1p336/4679,i2.4_HQ_c6780/f1p20/2496,i1.0_LQ_c7735/f1p1/1453,i2.4_HQ_c4521/f1p161/2305,i2.2_LQ_c9681/f1p1/2026,i1.4_HQ_c9126/f1p6/1299,i1.0_HQ_c11065/f1p8/1560,i2.1_HQ_c3080/f1p33/2839,i2.3_HQ_c4876/f1p37/2194,i4_LQ_c5299/f1p25/4115,i2.1_H…
		biological_process	GO:0046496	nicotinamide nucleotide metabolic process	1.346e-06	i2.3_HQ_c4876/f1p37/2194,i4_LQ_c5299/f1p25/4115,i2.1_HQ_c7873/f1p12/2171,i1.0_HQ_c8525/f1p6/1666,i2.2_LQ_c9681/f1p1/2026,i1.4_HQ_c9126/f1p6/1299,i2.1_HQ_c3080/f1p33/2839,i1.0_HQ_c11065/f1p8/1560,i2.4_HQ_c4521/f1p161/2305,i2.2_LQ_c20012/f1p0/2010,i4_HQ_c8663/f1p336/4679,i2.4_HQ_c6780/f1p20/2496,i1.0_LQ_c7735/f1p1/1453,i2.4_HQ_c16497/f1p26/2338,i2.2_HQ_c4388/f2p170/2526,i1.2_HQ_c9731/f1p5/1633,i2.1…
		biological_process	GO:0032787	monocarboxylic acid metabolic process	1.3795e-06	i1.1_HQ_c9183/f1p9/1386,i1.4_LQ_c3999/f1p82/1709,i2.2_HQ_c4388/f2p170/2526,i2.4_HQ_c16497/f1p26/2338,i2.0_HQ_c1900/f2p7/2254,i3_LQ_c6286/f1p23/3051,i2.1_HQ_c377/f1p99/2295,i2.2_HQ_c9662/f1p23/2574,i1.2_HQ_c9731/f1p5/1633,i2.4_LQ_c3245/f1p4/2361,i1.0_HQ_c11065/f1p8/1560,i1.4_HQ_c9126/f1p6/1299,i2.1_HQ_c3080/f1p33/2839,i2.2_LQ_c9681/f1p1/2026,i1.0_HQ_c8525/f1p6/1666,i2.1_HQ_c7873/f1p12/2171,i4_LQ_c…
		biological_process	GO:0072524	pyridine-containing compound metabolic process	1.3887e-06	i2.2_HQ_c14940/f1p32/2160,i5_LQ_c3006/f1p0/5279,i2.2_HQ_c17564/f1p38/2866,i2.2_HQ_c5308/f1p218/2471,i5_LQ_c4759/f1p21/5073,i2.2_LQ_c7841/f1p0/2622,i2.2_HQ_c5756/f1p38/2934,i2.3_HQ_c9174/f1p2/2193,i3_HQ_c9907/f1p1/3035,i2.2_LQ_c3727/f1p3/2158,i3_LQ_c7736/f1p15/2956,i3_HQ_c5689/f1p1/3166,i2.0_HQ_c5490/f1p19/2394,i2.4_LQ_c16408/f1p2/1967,i2.4_HQ_c7423/f2p169/2473,i2.0_HQ_c5130/f1p146/2389,i1.2_HQ_c9…
		biological_process	GO:0009894	regulation of catabolic process	1.4185e-06	i2.0_HQ_c8998/f1p15/2231,i4_HQ_c19353/f1p9/4433,i3_LQ_c9306/f1p18/3080,i1.1_HQ_c10094/f1p3/1455,i2.2_HQ_c10934/f1p17/2566,i2.0_LQ_c6451/f1p2/3203,i2.0_HQ_c5716/f1p8/2951,i2.1_HQ_c10664/f1p18/2384,i1.3_HQ_c3563/f1p9/1361,i2.4_HQ_c13695/f1p26/2779,i2.0_LQ_c8136/f1p5/2339,i2.4_HQ_c19455/f1p6/2767,i4_HQ_c1806/f1p3/4039,i2.0_HQ_c7000/f1p21/2455,i2.1_HQ_c7586/f1p26/2515,i4_LQ_c9461/f1p8/4505,i1.0_HQ_c7…
		biological_process	GO:0055114	oxidation-reduction process	1.5244e-06	i3_HQ_c10996/f1p39/3863,i1.4_LQ_c4260/f1p6/1482,i2.4_HQ_c2701/f1p3/2084,i2.0_HQ_c611/f7p97/2474,i2.4_LQ_c9261/f1p4/2318,i1.4_HQ_c12445/f1p11/1439,i7_HQ_c1875/f1p41/7272,i2.2_HQ_c14383/f1p9/2360,i2.2_HQ_c19879/f1p13/2155,i5_HQ_c5131/f1p264/6041,i3_HQ_c15410/f1p7/3098,i3_HQ_c11569/f1p9/3144,i3_HQ_c2387/f1p341/3448,i2.2_LQ_c7841/f1p0/2622,i3_LQ_c6116/f1p5/3465,i1.2_HQ_c2638/f1p35/1791,i2.3_HQ_c10861…
		biological_process	GO:0000070	mitotic sister chromatid segregation	1.5739e-06	i4_HQ_c593/f1p9/4374,i2.3_HQ_c10696/f1p13/2083,i1.2_HQ_c3022/f1p154/1876,i3_HQ_c15708/f1p12/3288,i2.4_HQ_c2813/f1p1/2059,i2.1_HQ_c4172/f1p17/2277,i1.3_LQ_c13180/f1p3/1392,i4_HQ_c3032/f1p26/5095,i2.0_HQ_c7000/f1p21/2455,i3_HQ_c6332/f1p15/2880,i2.0_LQ_c8136/f1p5/2339,i2.4_HQ_c13695/f1p26/2779,i2.4_HQ_c19455/f1p6/2767,i3_HQ_c14647/f1p16/3050,i2.2_HQ_c6563/f1p24/2889,i4_LQ_c12625/f1p2/4746,i2.1_HQ_c7…
		biological_process	GO:0000819	sister chromatid segregation	1.5739e-06	i2.4_HQ_c2813/f1p1/2059,i4_HQ_c3032/f1p26/5095,i1.3_LQ_c13180/f1p3/1392,i2.1_HQ_c4172/f1p17/2277,i1.2_HQ_c3022/f1p154/1876,i2.3_HQ_c10696/f1p13/2083,i4_HQ_c593/f1p9/4374,i3_HQ_c15708/f1p12/3288,i3_LQ_c9306/f1p18/3080,i2.0_HQ_c5716/f1p8/2951,i2.1_HQ_c10664/f1p18/2384,i1.3_HQ_c3563/f1p9/1361,i2.4_HQ_c19455/f1p6/2767,i3_HQ_c6332/f1p15/2880,i2.4_HQ_c13695/f1p26/2779,i2.0_LQ_c8136/f1p5/2339,i2.0_HQ_c7…
		biological_process	GO:0009163	nucleoside biosynthetic process	1.7676e-06	i2.4_HQ_c8118/f1p1/2250,i3_HQ_c14059/f1p20/3446,i2.2_HQ_c17471/f1p37/2919,i3_LQ_c6975/f1p3/2822,i3_HQ_c513/f5p40/3659,i3_HQ_c5699/f1p13/3369,i3_HQ_c11608/f1p9/3289,i4_LQ_c17594/f1p247/4266,i5_HQ_c2853/f1p24/5613,i2.2_LQ_c12528/f1p2/2170,i3_HQ_c16329/f1p561/3053,i4_LQ_c910/f2p5/4406,i3_LQ_c3385/f1p3/3760,i3_HQ_c14210/f1p21/3102,i3_HQ_c6332/f1p15/2880,i1.1_HQ_c9812/f1p47/1235,i2.4_HQ_c5124/f1p7/296…
		biological_process	GO:0042455	ribonucleoside biosynthetic process	1.7676e-06	i2.4_HQ_c8118/f1p1/2250,i3_HQ_c14059/f1p20/3446,i2.2_HQ_c17471/f1p37/2919,i3_LQ_c6975/f1p3/2822,i3_HQ_c513/f5p40/3659,i3_HQ_c11608/f1p9/3289,i3_HQ_c5699/f1p13/3369,i2.2_LQ_c12528/f1p2/2170,i4_LQ_c17594/f1p247/4266,i5_HQ_c2853/f1p24/5613,i4_LQ_c910/f2p5/4406,i3_HQ_c16329/f1p561/3053,i3_LQ_c3385/f1p3/3760,i3_HQ_c14210/f1p21/3102,i1.1_HQ_c9812/f1p47/1235,i3_HQ_c6332/f1p15/2880,i2.4_HQ_c5124/f1p7/296…
		biological_process	GO:1901659	glycosyl compound biosynthetic process	1.8921e-06	i3_LQ_c3385/f1p3/3760,i3_HQ_c14210/f1p21/3102,i1.1_HQ_c9812/f1p47/1235,i3_HQ_c6332/f1p15/2880,i2.4_HQ_c5124/f1p7/2966,i1.4_HQ_c3325/f1p8/1511,i3_HQ_c415/f6p19/3202,i3_LQ_c6047/f1p36/3548,i3_HQ_c8961/f1p18/3002,i2.4_HQ_c8118/f1p1/2250,i3_HQ_c14059/f1p20/3446,i2.2_HQ_c17471/f1p37/2919,i3_LQ_c6975/f1p3/2822,i3_HQ_c513/f5p40/3659,i3_HQ_c11608/f1p9/3289,i3_HQ_c5699/f1p13/3369,i2.2_LQ_c12528/f1p2/2170,…
		biological_process	GO:1901575	organic substance catabolic process	2.0058e-06	i3_LQ_c6116/f1p5/3465,i2.2_LQ_c7841/f1p0/2622,i2.0_LQ_c2217/f2p1/2689,i1.3_HQ_c3563/f1p9/1361,i1.4_LQ_c9954/f1p3/1315,i2.0_HQ_c5716/f1p8/2951,i2.1_HQ_c10664/f1p18/2384,i2.2_HQ_c5308/f1p218/2471,i2.4_HQ_c13695/f1p26/2779,i7_HQ_c1875/f1p41/7272,i1.4_HQ_c10350/f1p1/1413,i2.1_HQ_c3575/f1p22/2123,i2.2_HQ_c14940/f1p32/2160,i2.1_HQ_c7586/f1p26/2515,i2.4_HQ_c21223/f1p7/2655,i4_LQ_c9461/f1p8/4505,i1.0_HQ_…
		biological_process	GO:0010948	negative regulation of cell cycle process	2.0308e-06	i2.1_HQ_c10664/f1p18/2384,i2.0_HQ_c5716/f1p8/2951,i1.3_HQ_c3563/f1p9/1361,i3_LQ_c9306/f1p18/3080,i2.1_HQ_c7586/f1p26/2515,i2.0_HQ_c11814/f1p86/2858,i4_LQ_c9461/f1p8/4505,i5_LQ_c1597/f1p9/5414,i1.0_HQ_c7029/f1p7/1859,i3_HQ_c14647/f1p16/3050,i2.2_HQ_c6563/f1p24/2889,i4_LQ_c12625/f1p2/4746,i3_HQ_c6332/f1p15/2880,i2.0_LQ_c8136/f1p5/2339,i2.4_HQ_c13695/f1p26/2779,i2.4_HQ_c19455/f1p6/2767,i2.0_HQ_c7000…
		biological_process	GO:1902580	single-organism cellular localization	2.1382e-06	i2.1_HQ_c2625/f1p4/2592,i1.1_HQ_c4948/f1p9/1484,i6_LQ_c623/f1p3/6451,i1.0_HQ_c7668/f1p29/1945,i3_LQ_c16061/f1p4/4160,i4_HQ_c14153/f1p14/4429,i4_HQ_c593/f1p9/4374,i1.2_HQ_c3022/f1p154/1876,i7_LQ_c1064/f1p88/7317,i6_LQ_c402/f1p7/6332,i2.3_HQ_c4936/f1p4/2337,i3_HQ_c4478/f1p4/3031,i4_HQ_c19101/f1p20/4233,i2.0_HQ_c8227/f1p4/2220,i1.3_HQ_c13219/f1p16/1754,i4_LQ_c4511/f1p6/4029,i3_HQ_c14647/f1p16/3050,i…
		biological_process	GO:0098655	cation transmembrane transport	2.3083e-06	i1.2_LQ_c12521/f1p9/1727,i2.4_HQ_c8118/f1p1/2250,i3_LQ_c6975/f1p3/2822,i2.2_HQ_c17471/f1p37/2919,i1.1_HQ_c10766/f1p4/1980,i3_HQ_c5699/f1p13/3369,i5_HQ_c2853/f1p24/5613,i4_LQ_c17594/f1p247/4266,i2.2_LQ_c12528/f1p2/2170,i6_HQ_c3452/f1p32/6877,i5_LQ_c1402/f1p1/5493,i4_HQ_c19512/f1p9/4941,i3_HQ_c16329/f1p561/3053,i1.2_LQ_c12326/f1p4/1734,i3_LQ_c3385/f1p3/3760,i3_HQ_c14210/f1p21/3102,i2.2_HQ_c1206/f5p…
		biological_process	GO:0098662	inorganic cation transmembrane transport	2.3083e-06	i3_HQ_c6257/f1p5/3358,i3_LQ_c16061/f1p4/4160,i4_HQ_c1791/f1p1226/4347,i3_LQ_c14260/f1p3/3109,i6_HQ_c3092/f1p199/6100,i2.1_HQ_c2625/f1p4/2592,i1.2_HQ_c2523/f1p1/1680,i1.3_HQ_c5165/f1p5/1833,i1.2_HQ_c3022/f1p154/1876,i4_HQ_c593/f1p9/4374,i4_HQ_c4679/f2p7/4092,i4_HQ_c6177/f1p86/4748,i4_LQ_c1564/f1p22/4874,i5_LQ_c7240/f1p6/5971,i4_LQ_c4511/f1p6/4029,i4_HQ_c1893/f2p1389/4113,i2.0_HQ_c8227/f1p4/2220,i5…
		biological_process	GO:0034613	cellular protein localization	2.3083e-06	i2.2_HQ_c19355/f1p4/2927,i6_HQ_c3288/f1p39/6289,i3_HQ_c16865/f1p23/3628,i3_HQ_c78/f27p32/3373,i2.2_HQ_c6563/f1p24/2889,i1.2_HQ_c11400/f2p18/1882,i2.1_HQ_c6193/f1p45/2456,i2.2_LQ_c16828/f1p5/2369,i3_HQ_c412/f5p11/3258,i3_HQ_c415/f6p19/3202,i7_HQ_c5/f2p110/7060,i5_LQ_c6204/f1p10/5136,i3_HQ_c14059/f1p20/3446,i3_LQ_c5052/f1p0/3918,i3_HQ_c15226/f1p21/3039,i3_LQ_c525/f1p5/3502,i1.2_HQ_c2462/f4p9/1281,i…
		biological_process	GO:0070727	cellular macromolecule localization	2.3083e-06	i6_HQ_c3288/f1p39/6289,i2.2_HQ_c6563/f1p24/2889,i3_HQ_c78/f27p32/3373,i3_HQ_c16865/f1p23/3628,i2.2_HQ_c19355/f1p4/2927,i2.1_HQ_c6193/f1p45/2456,i2.2_LQ_c16828/f1p5/2369,i1.2_HQ_c11400/f2p18/1882,i3_HQ_c412/f5p11/3258,i3_HQ_c415/f6p19/3202,i5_LQ_c6204/f1p10/5136,i7_HQ_c5/f2p110/7060,i3_LQ_c5052/f1p0/3918,i3_HQ_c14059/f1p20/3446,i3_HQ_c513/f5p40/3659,i4_HQ_c6366/f1p49/4342,i3_HQ_c15226/f1p21/3039,i…
		biological_process	GO:0033365	protein localization to organelle	2.3223e-06	i2.2_HQ_c20141/f1p17/2808,i2.0_LQ_c21798/f39p138/2253,i4_HQ_c19512/f1p9/4941,i5_LQ_c1402/f1p1/5493,i2.0_HQ_c3416/f1p11/2505,i3_LQ_c5052/f1p0/3918,i2.2_HQ_c17471/f1p37/2919,i3_HQ_c15226/f1p21/3039,i1.2_HQ_c2462/f4p9/1281,i1.1_HQ_c10766/f1p4/1980,i4_LQ_c13390/f1p2/4395,i5_LQ_c6204/f1p10/5136,i4_HQ_c9976/f1p52/4243,i4_LQ_c12625/f1p2/4746,i3_HQ_c16865/f1p23/3628,i2.2_HQ_c19355/f1p4/2927,i2.3_LQ_c8447…
		biological_process	GO:0010639	negative regulation of organelle organization	2.335e-06	i3_LQ_c9306/f1p18/3080,i1.3_HQ_c3563/f1p9/1361,i2.0_HQ_c5716/f1p8/2951,i2.1_HQ_c10664/f1p18/2384,i2.0_HQ_c7000/f1p21/2455,i2.4_HQ_c19455/f1p6/2767,i2.4_HQ_c13695/f1p26/2779,i3_HQ_c6332/f1p15/2880,i2.0_LQ_c8136/f1p5/2339,i4_LQ_c12625/f1p2/4746,i3_HQ_c14647/f1p16/3050,i2.2_HQ_c6563/f1p24/2889,i5_LQ_c1597/f1p9/5414,i4_LQ_c9461/f1p8/4505,i1.0_HQ_c7029/f1p7/1859,i2.0_HQ_c11814/f1p86/2858,i2.1_HQ_c7586…
		biological_process	GO:0098660	inorganic ion transmembrane transport	2.3623e-06	i4_LQ_c1117/f1p123/4030,i2.0_HQ_c6407/f1p165/2624,i3_LQ_c11126/f1p3/3891,i2.4_HQ_c13695/f1p26/2779,i3_HQ_c14647/f1p16/3050,i4_HQ_c16750/f1p24/4016,i6_HQ_c3002/f1p416/6641,i5_LQ_c6290/f1p13/5214,i5_HQ_c3343/f1p349/5090,i1.1_HQ_c10094/f1p3/1455,i4_HQ_c19353/f1p9/4433,i2.2_HQ_c17443/f1p17/2250,i2.0_HQ_c4209/f1p1/2366,i4_HQ_c19439/f1p169/5003,i2.2_HQ_c9915/f1p147/2667,i4_HQ_c5627/f1p16/4180,i1.3_HQ_c…
		biological_process	GO:0051301	cell division	2.5034e-06	i2.2_HQ_c6563/f1p24/2889,i4_LQ_c12625/f1p2/4746,i2.0_HQ_c11814/f1p86/2858,i5_LQ_c1597/f1p9/5414,i2.3_LQ_c8447/f1p5/2674,i3_HQ_c6332/f1p15/2880,i1.4_HQ_c13421/f1p3/1709,i2.2_HQ_c4944/f1p12/2867,i6_LQ_c4749/f1p8/6534,i4_LQ_c16174/f1p25/4118,i2.0_HQ_c14052/f1p9/2247,i1.4_HQ_c7616/f1p5/1894,i3_HQ_c5467/f1p19/3204,i1.3_HQ_c788/f23p38/1802,i3_HQ_c14850/f1p5/3115,i2.0_LQ_c10660/f1p10/2076,i2.1_HQ_c4172/…
		biological_process	GO:0051304	chromosome separation	2.7155e-06	i1.2_HQ_c3022/f1p154/1876,i4_HQ_c593/f1p9/4374,i2.3_HQ_c10696/f1p13/2083,i2.2_HQ_c5061/f1p20/2564,i2.4_HQ_c2813/f1p1/2059,i1.3_LQ_c13180/f1p3/1392,i4_HQ_c3032/f1p26/5095,i2.1_HQ_c4172/f1p17/2277,i2.4_HQ_c13695/f1p26/2779,i3_HQ_c6332/f1p15/2880,i2.0_LQ_c8136/f1p5/2339,i2.4_HQ_c19455/f1p6/2767,i2.0_HQ_c7000/f1p21/2455,i2.1_HQ_c7586/f1p26/2515,i2.0_HQ_c11814/f1p86/2858,i4_LQ_c9461/f1p8/4505,i5_LQ_c1…
		biological_process	GO:0031324	negative regulation of cellular metabolic process	2.7961e-06	i5_LQ_c1597/f1p9/5414,i2.0_HQ_c11814/f1p86/2858,i4_LQ_c12625/f1p2/4746,i2.2_HQ_c6563/f1p24/2889,i3_HQ_c6332/f1p15/2880,i5_LQ_c6569/f1p14/5714,i2.4_HQ_c8065/f1p2/2478,i5_HQ_c6483/f1p31/6052,i4_HQ_c3032/f1p26/5095,i1.3_LQ_c13180/f1p3/1392,i1.3_HQ_c13251/f1p6/1758,i1.1_HQ_c5265/f1p20/1359,i2.1_HQ_c4172/f1p17/2277,i2.4_HQ_c2813/f1p1/2059,i4_LQ_c9461/f1p8/4505,i1.0_HQ_c7029/f1p7/1859,i2.1_HQ_c7586/f1p…
		biological_process	GO:0051129	negative regulation of cellular component organization	2.8301e-06	i2.0_LQ_c8136/f1p5/2339,i3_HQ_c6332/f1p15/2880,i2.4_HQ_c13695/f1p26/2779,i2.4_HQ_c19455/f1p6/2767,i2.0_HQ_c7000/f1p21/2455,i2.1_HQ_c7586/f1p26/2515,i2.0_HQ_c11814/f1p86/2858,i5_LQ_c1597/f1p9/5414,i1.0_HQ_c7029/f1p7/1859,i4_LQ_c9461/f1p8/4505,i2.2_HQ_c6563/f1p24/2889,i3_HQ_c14647/f1p16/3050,i4_LQ_c12625/f1p2/4746,i3_LQ_c9306/f1p18/3080,i2.1_HQ_c10664/f1p18/2384,i2.0_HQ_c5716/f1p8/2951,i1.3_HQ_c356…
		biological_process	GO:0022900	electron transport chain	2.8301e-06	i2.4_HQ_c16723/f1p10/2611,i2.2_HQ_c2858/f1p5/2063,i3_HQ_c12034/f1p53/3794,i1.2_HQ_c1832/f3p4/1276,i2.2_HQ_c3453/f1p4/2137,i5_HQ_c6003/f1p106/51,i1.3_HQ_c14993/f1p12/1368,i2.3_HQ_c1347/f3p10/2942,i3_LQ_c13969/f1p53/3121,i3_HQ_c10575/f1p30/3131,i2.4_LQ_c11443/f1p0/2185,i2.3_LQ_c7547/f1p7/2494,i3_HQ_c2387/f1p341/3448,i1.2_LQ_c10367/f1p24/1545,i2.4_HQ_c17138/f1p8/2941,i2.1_LQ_c7348/f1p4/2708,i2.4_HQ_…
		biological_process	GO:0006733	oxidoreduction coenzyme metabolic process	2.8301e-06	i2.4_HQ_c7423/f2p169/2473,i2.0_HQ_c5130/f1p146/2389,i2.4_LQ_c16408/f1p2/1967,i3_LQ_c7736/f1p15/2956,i3_HQ_c5689/f1p1/3166,i2.0_HQ_c5490/f1p19/2394,i2.3_HQ_c9174/f1p2/2193,i2.2_HQ_c5756/f1p38/2934,i3_HQ_c9907/f1p1/3035,i2.2_LQ_c3727/f1p3/2158,i2.2_LQ_c7841/f1p0/2622,i2.2_HQ_c17564/f1p38/2866,i5_LQ_c4759/f1p21/5073,i2.2_HQ_c5308/f1p218/2471,i2.2_HQ_c14940/f1p32/2160,i5_LQ_c3006/f1p0/5279,i2.2_LQ_c9…
		biological_process	GO:0000075	cell cycle checkpoint	2.8301e-06	i4_HQ_c593/f1p9/4374,i2.3_HQ_c10696/f1p13/2083,i1.2_HQ_c3022/f1p154/1876,i2.1_HQ_c4172/f1p17/2277,i1.3_LQ_c13180/f1p3/1392,i4_HQ_c3032/f1p26/5095,i2.4_HQ_c2813/f1p1/2059,i3_HQ_c14647/f1p16/3050,i2.2_HQ_c6563/f1p24/2889,i4_LQ_c12625/f1p2/4746,i2.1_HQ_c7586/f1p26/2515,i2.0_HQ_c11814/f1p86/2858,i5_LQ_c1597/f1p9/5414,i1.0_HQ_c7029/f1p7/1859,i4_LQ_c9461/f1p8/4505,i2.0_HQ_c7000/f1p21/2455,i2.0_LQ_c8136…
		biological_process	GO:0007091	metaphase/anaphase transition of mitotic cell cycle	2.8301e-06	i3_LQ_c9306/f1p18/3080,i2.0_HQ_c5716/f1p8/2951,i2.1_HQ_c10664/f1p18/2384,i1.3_HQ_c3563/f1p9/1361,i2.4_HQ_c19455/f1p6/2767,i2.4_HQ_c13695/f1p26/2779,i3_HQ_c6332/f1p15/2880,i2.0_LQ_c8136/f1p5/2339,i2.0_HQ_c7000/f1p21/2455,i4_LQ_c9461/f1p8/4505,i5_LQ_c1597/f1p9/5414,i1.0_HQ_c7029/f1p7/1859,i2.1_HQ_c7586/f1p26/2515,i2.0_HQ_c11814/f1p86/2858,i4_LQ_c12625/f1p2/4746,i3_HQ_c14647/f1p16/3050,i2.2_HQ_c6563…
		biological_process	GO:0010965	regulation of mitotic sister chromatid separation	2.8301e-06	i2.0_HQ_c7000/f1p21/2455,i2.4_HQ_c19455/f1p6/2767,i2.0_LQ_c8136/f1p5/2339,i3_HQ_c6332/f1p15/2880,i2.4_HQ_c13695/f1p26/2779,i4_LQ_c12625/f1p2/4746,i2.2_HQ_c6563/f1p24/2889,i3_HQ_c14647/f1p16/3050,i1.0_HQ_c7029/f1p7/1859,i5_LQ_c1597/f1p9/5414,i4_LQ_c9461/f1p8/4505,i2.0_HQ_c11814/f1p86/2858,i2.1_HQ_c7586/f1p26/2515,i3_LQ_c9306/f1p18/3080,i1.3_HQ_c3563/f1p9/1361,i2.0_HQ_c5716/f1p8/2951,i2.1_HQ_c10664…
		biological_process	GO:0030071	regulation of mitotic metaphase/anaphase transition	2.8301e-06	i2.4_HQ_c2813/f1p1/2059,i2.1_HQ_c4172/f1p17/2277,i4_HQ_c3032/f1p26/5095,i1.3_LQ_c13180/f1p3/1392,i4_HQ_c593/f1p9/4374,i2.3_HQ_c10696/f1p13/2083,i1.2_HQ_c3022/f1p154/1876,i3_LQ_c9306/f1p18/3080,i1.3_HQ_c3563/f1p9/1361,i2.0_HQ_c5716/f1p8/2951,i2.1_HQ_c10664/f1p18/2384,i2.0_HQ_c7000/f1p21/2455,i3_HQ_c6332/f1p15/2880,i2.4_HQ_c13695/f1p26/2779,i2.0_LQ_c8136/f1p5/2339,i2.4_HQ_c19455/f1p6/2767,i3_HQ_c14…
		biological_process	GO:0031145	anaphase-promoting complex-dependent proteasomal ubiquitin-dependent protein catabolic process	2.8301e-06	i1.2_HQ_c3022/f1p154/1876,i2.3_HQ_c10696/f1p13/2083,i4_HQ_c593/f1p9/4374,i1.3_LQ_c13180/f1p3/1392,i4_HQ_c3032/f1p26/5095,i2.1_HQ_c4172/f1p17/2277,i2.4_HQ_c2813/f1p1/2059,i4_LQ_c9461/f1p8/4505,i5_LQ_c1597/f1p9/5414,i1.0_HQ_c7029/f1p7/1859,i2.1_HQ_c7586/f1p26/2515,i2.0_HQ_c11814/f1p86/2858,i4_LQ_c12625/f1p2/4746,i2.2_HQ_c6563/f1p24/2889,i3_HQ_c14647/f1p16/3050,i2.4_HQ_c19455/f1p6/2767,i3_HQ_c6332/f…
		biological_process	GO:0032434	regulation of proteasomal ubiquitin-dependent protein catabolic process	2.8301e-06	i1.2_HQ_c3022/f1p154/1876,i2.3_HQ_c10696/f1p13/2083,i4_HQ_c593/f1p9/4374,i1.3_LQ_c13180/f1p3/1392,i4_HQ_c3032/f1p26/5095,i2.1_HQ_c4172/f1p17/2277,i2.4_HQ_c2813/f1p1/2059,i1.0_HQ_c7029/f1p7/1859,i5_LQ_c1597/f1p9/5414,i4_LQ_c9461/f1p8/4505,i2.1_HQ_c7586/f1p26/2515,i2.0_HQ_c11814/f1p86/2858,i4_LQ_c12625/f1p2/4746,i3_HQ_c14647/f1p16/3050,i2.2_HQ_c6563/f1p24/2889,i2.4_HQ_c19455/f1p6/2767,i2.0_LQ_c8136…
		biological_process	GO:0033044	regulation of chromosome organization	2.8301e-06	i2.0_HQ_c7000/f1p21/2455,i2.4_HQ_c19455/f1p6/2767,i3_HQ_c6332/f1p15/2880,i2.0_LQ_c8136/f1p5/2339,i2.4_HQ_c13695/f1p26/2779,i4_LQ_c12625/f1p2/4746,i3_HQ_c14647/f1p16/3050,i2.2_HQ_c6563/f1p24/2889,i5_LQ_c1597/f1p9/5414,i4_LQ_c9461/f1p8/4505,i1.0_HQ_c7029/f1p7/1859,i2.1_HQ_c7586/f1p26/2515,i2.0_HQ_c11814/f1p86/2858,i3_LQ_c9306/f1p18/3080,i1.3_HQ_c3563/f1p9/1361,i2.1_HQ_c10664/f1p18/2384,i2.0_HQ_c571…
		biological_process	GO:0033045	regulation of sister chromatid segregation	2.8301e-06	i4_LQ_c12625/f1p2/4746,i3_HQ_c14647/f1p16/3050,i2.2_HQ_c6563/f1p24/2889,i5_LQ_c1597/f1p9/5414,i1.0_HQ_c7029/f1p7/1859,i4_LQ_c9461/f1p8/4505,i2.1_HQ_c7586/f1p26/2515,i2.0_HQ_c11814/f1p86/2858,i2.0_HQ_c7000/f1p21/2455,i2.4_HQ_c19455/f1p6/2767,i2.0_LQ_c8136/f1p5/2339,i3_HQ_c6332/f1p15/2880,i2.4_HQ_c13695/f1p26/2779,i1.3_HQ_c3563/f1p9/1361,i2.1_HQ_c10664/f1p18/2384,i2.0_HQ_c5716/f1p8/2951,i3_LQ_c9306…
		biological_process	GO:0033047	regulation of mitotic sister chromatid segregation	2.8301e-06	i1.2_HQ_c3022/f1p154/1876,i4_HQ_c593/f1p9/4374,i2.3_HQ_c10696/f1p13/2083,i2.4_HQ_c2813/f1p1/2059,i1.3_LQ_c13180/f1p3/1392,i4_HQ_c3032/f1p26/5095,i2.1_HQ_c4172/f1p17/2277,i2.4_HQ_c13695/f1p26/2779,i3_HQ_c6332/f1p15/2880,i2.0_LQ_c8136/f1p5/2339,i2.4_HQ_c19455/f1p6/2767,i2.0_HQ_c7000/f1p21/2455,i2.1_HQ_c7586/f1p26/2515,i2.0_HQ_c11814/f1p86/2858,i5_LQ_c1597/f1p9/5414,i4_LQ_c9461/f1p8/4505,i1.0_HQ_c70…
		biological_process	GO:0044784	metaphase/anaphase transition of cell cycle	2.8301e-06	i2.0_HQ_c7000/f1p21/2455,i2.4_HQ_c19455/f1p6/2767,i3_HQ_c6332/f1p15/2880,i2.4_HQ_c13695/f1p26/2779,i2.0_LQ_c8136/f1p5/2339,i4_LQ_c12625/f1p2/4746,i3_HQ_c14647/f1p16/3050,i2.2_HQ_c6563/f1p24/2889,i1.0_HQ_c7029/f1p7/1859,i5_LQ_c1597/f1p9/5414,i4_LQ_c9461/f1p8/4505,i2.1_HQ_c7586/f1p26/2515,i2.0_HQ_c11814/f1p86/2858,i3_LQ_c9306/f1p18/3080,i1.3_HQ_c3563/f1p9/1361,i2.0_HQ_c5716/f1p8/2951,i2.1_HQ_c10664…
		biological_process	GO:0051306	mitotic sister chromatid separation	2.8301e-06	i2.0_HQ_c7000/f1p21/2455,i2.4_HQ_c19455/f1p6/2767,i3_HQ_c6332/f1p15/2880,i2.0_LQ_c8136/f1p5/2339,i2.4_HQ_c13695/f1p26/2779,i4_LQ_c12625/f1p2/4746,i3_HQ_c14647/f1p16/3050,i2.2_HQ_c6563/f1p24/2889,i4_LQ_c9461/f1p8/4505,i5_LQ_c1597/f1p9/5414,i1.0_HQ_c7029/f1p7/1859,i2.0_HQ_c11814/f1p86/2858,i2.1_HQ_c7586/f1p26/2515,i3_LQ_c9306/f1p18/3080,i1.3_HQ_c3563/f1p9/1361,i2.1_HQ_c10664/f1p18/2384,i2.0_HQ_c571…
		biological_process	GO:0051983	regulation of chromosome segregation	2.8301e-06	i3_LQ_c9306/f1p18/3080,i2.0_HQ_c5716/f1p8/2951,i2.1_HQ_c10664/f1p18/2384,i1.3_HQ_c3563/f1p9/1361,i2.4_HQ_c13695/f1p26/2779,i3_HQ_c6332/f1p15/2880,i2.0_LQ_c8136/f1p5/2339,i2.4_HQ_c19455/f1p6/2767,i2.0_HQ_c7000/f1p21/2455,i2.1_HQ_c7586/f1p26/2515,i2.0_HQ_c11814/f1p86/2858,i5_LQ_c1597/f1p9/5414,i1.0_HQ_c7029/f1p7/1859,i4_LQ_c9461/f1p8/4505,i3_HQ_c14647/f1p16/3050,i2.2_HQ_c6563/f1p24/2889,i4_LQ_c1262…
		biological_process	GO:0061136	regulation of proteasomal protein catabolic process	2.8301e-06	i4_LQ_c9461/f1p8/4505,i5_LQ_c1597/f1p9/5414,i1.0_HQ_c7029/f1p7/1859,i2.0_HQ_c11814/f1p86/2858,i2.1_HQ_c7586/f1p26/2515,i4_LQ_c12625/f1p2/4746,i2.2_HQ_c6563/f1p24/2889,i3_HQ_c14647/f1p16/3050,i2.4_HQ_c19455/f1p6/2767,i3_HQ_c6332/f1p15/2880,i2.4_HQ_c13695/f1p26/2779,i2.0_LQ_c8136/f1p5/2339,i2.0_HQ_c7000/f1p21/2455,i2.1_HQ_c10664/f1p18/2384,i2.0_HQ_c5716/f1p8/2951,i1.3_HQ_c3563/f1p9/1361,i3_LQ_c9306…
		biological_process	GO:1902099	regulation of metaphase/anaphase transition of cell cycle	2.8301e-06	i1.2_HQ_c3022/f1p154/1876,i2.3_HQ_c10696/f1p13/2083,i4_HQ_c593/f1p9/4374,i1.3_LQ_c13180/f1p3/1392,i4_HQ_c3032/f1p26/5095,i2.1_HQ_c4172/f1p17/2277,i2.4_HQ_c2813/f1p1/2059,i4_LQ_c9461/f1p8/4505,i5_LQ_c1597/f1p9/5414,i1.0_HQ_c7029/f1p7/1859,i2.1_HQ_c7586/f1p26/2515,i2.0_HQ_c11814/f1p86/2858,i4_LQ_c12625/f1p2/4746,i3_HQ_c14647/f1p16/3050,i2.2_HQ_c6563/f1p24/2889,i2.4_HQ_c19455/f1p6/2767,i3_HQ_c6332/f…
		biological_process	GO:1903050	regulation of proteolysis involved in cellular protein catabolic process	2.8301e-06	i2.0_HQ_c7000/f1p21/2455,i2.4_HQ_c19455/f1p6/2767,i3_HQ_c6332/f1p15/2880,i2.4_HQ_c13695/f1p26/2779,i2.0_LQ_c8136/f1p5/2339,i4_LQ_c12625/f1p2/4746,i2.2_HQ_c6563/f1p24/2889,i3_HQ_c14647/f1p16/3050,i5_LQ_c1597/f1p9/5414,i1.0_HQ_c7029/f1p7/1859,i4_LQ_c9461/f1p8/4505,i2.1_HQ_c7586/f1p26/2515,i2.0_HQ_c11814/f1p86/2858,i3_LQ_c9306/f1p18/3080,i1.3_HQ_c3563/f1p9/1361,i2.0_HQ_c5716/f1p8/2951,i2.1_HQ_c10664…
		biological_process	GO:1903362	regulation of cellular protein catabolic process	2.8301e-06	i2.0_HQ_c5716/f1p8/2951,i2.1_HQ_c10664/f1p18/2384,i1.3_HQ_c3563/f1p9/1361,i3_LQ_c9306/f1p18/3080,i2.1_HQ_c7586/f1p26/2515,i2.0_HQ_c11814/f1p86/2858,i1.0_HQ_c7029/f1p7/1859,i5_LQ_c1597/f1p9/5414,i4_LQ_c9461/f1p8/4505,i3_HQ_c14647/f1p16/3050,i2.2_HQ_c6563/f1p24/2889,i4_LQ_c12625/f1p2/4746,i3_HQ_c6332/f1p15/2880,i2.4_HQ_c13695/f1p26/2779,i2.0_LQ_c8136/f1p5/2339,i2.4_HQ_c19455/f1p6/2767,i2.0_HQ_c7000…
		biological_process	GO:0031400	negative regulation of protein modification process	2.9285e-06	i2.1_HQ_c4172/f1p17/2277,i4_HQ_c3032/f1p26/5095,i1.3_LQ_c13180/f1p3/1392,i2.4_HQ_c2813/f1p1/2059,i4_HQ_c593/f1p9/4374,i2.3_HQ_c10696/f1p13/2083,i1.2_HQ_c3022/f1p154/1876,i1.3_HQ_c3563/f1p9/1361,i2.0_HQ_c5716/f1p8/2951,i2.1_HQ_c10664/f1p18/2384,i3_LQ_c9306/f1p18/3080,i2.2_HQ_c6563/f1p24/2889,i3_HQ_c14647/f1p16/3050,i4_LQ_c12625/f1p2/4746,i2.1_HQ_c7586/f1p26/2515,i2.0_HQ_c11814/f1p86/2858,i5_LQ_c15…
		biological_process	GO:0051348	negative regulation of transferase activity	2.9285e-06	i2.4_HQ_c19455/f1p6/2767,i3_HQ_c6332/f1p15/2880,i2.4_HQ_c13695/f1p26/2779,i2.0_LQ_c8136/f1p5/2339,i2.0_HQ_c7000/f1p21/2455,i1.0_HQ_c7029/f1p7/1859,i5_LQ_c1597/f1p9/5414,i4_LQ_c9461/f1p8/4505,i2.1_HQ_c7586/f1p26/2515,i2.0_HQ_c11814/f1p86/2858,i4_LQ_c12625/f1p2/4746,i2.2_HQ_c6563/f1p24/2889,i3_HQ_c14647/f1p16/3050,i3_LQ_c9306/f1p18/3080,i2.1_HQ_c10664/f1p18/2384,i2.0_HQ_c5716/f1p8/2951,i1.3_HQ_c356…
		biological_process	GO:0006914	autophagy	2.9511e-06	i5_LQ_c3065/f1p3/5160,i3_HQ_c14647/f1p16/3050,i2.4_HQ_c19455/f1p6/2767,i2.0_LQ_c8136/f1p5/2339,i2.1_HQ_c1110/f2p20/2475,i2.0_HQ_c7000/f1p21/2455,i4_HQ_c1806/f1p3/4039,i3_LQ_c13774/f1p0/3359,i2.0_HQ_c8998/f1p15/2231,i2.2_HQ_c16950/f1p6/2012,i2.0_HQ_c4017/f1p13/2447,i4_HQ_c14153/f1p14/4429,i1.0_HQ_c11851/f2p10/1662,i7_LQ_c1064/f1p88/7317,i6_LQ_c4324/f1p34/6831,i1.2_HQ_c3022/f1p154/1876,i4_HQ_c593/f…
		biological_process	GO:0042176	regulation of protein catabolic process	3.1993e-06	i1.2_HQ_c3022/f1p154/1876,i2.3_HQ_c10696/f1p13/2083,i4_HQ_c593/f1p9/4374,i2.4_HQ_c2813/f1p1/2059,i1.3_LQ_c13180/f1p3/1392,i4_HQ_c3032/f1p26/5095,i2.1_HQ_c4172/f1p17/2277,i2.4_HQ_c19455/f1p6/2767,i3_HQ_c6332/f1p15/2880,i2.4_HQ_c13695/f1p26/2779,i2.0_LQ_c8136/f1p5/2339,i2.0_HQ_c7000/f1p21/2455,i1.0_HQ_c7029/f1p7/1859,i5_LQ_c1597/f1p9/5414,i4_LQ_c9461/f1p8/4505,i2.1_HQ_c7586/f1p26/2515,i2.0_HQ_c1181…
		biological_process	GO:0007088	regulation of mitotic nuclear division	3.1993e-06	i2.0_HQ_c7000/f1p21/2455,i2.0_LQ_c8136/f1p5/2339,i3_HQ_c6332/f1p15/2880,i2.4_HQ_c13695/f1p26/2779,i2.4_HQ_c19455/f1p6/2767,i2.2_HQ_c6563/f1p24/2889,i3_HQ_c14647/f1p16/3050,i4_LQ_c12625/f1p2/4746,i2.1_HQ_c7586/f1p26/2515,i2.0_HQ_c11814/f1p86/2858,i5_LQ_c1597/f1p9/5414,i4_LQ_c9461/f1p8/4505,i1.0_HQ_c7029/f1p7/1859,i3_LQ_c9306/f1p18/3080,i1.3_HQ_c3563/f1p9/1361,i2.1_HQ_c10664/f1p18/2384,i2.0_HQ_c571…
		biological_process	GO:0044770	cell cycle phase transition	3.1993e-06	i4_LQ_c12625/f1p2/4746,i3_HQ_c14647/f1p16/3050,i2.2_HQ_c6563/f1p24/2889,i5_LQ_c1597/f1p9/5414,i1.0_HQ_c7029/f1p7/1859,i4_LQ_c9461/f1p8/4505,i2.0_HQ_c11814/f1p86/2858,i2.1_HQ_c7586/f1p26/2515,i2.0_HQ_c7000/f1p21/2455,i2.4_HQ_c19455/f1p6/2767,i2.4_HQ_c13695/f1p26/2779,i3_HQ_c6332/f1p15/2880,i2.0_LQ_c8136/f1p5/2339,i1.3_HQ_c3563/f1p9/1361,i2.1_HQ_c10664/f1p18/2384,i2.0_HQ_c5716/f1p8/2951,i3_LQ_c9306…
		biological_process	GO:0044772	mitotic cell cycle phase transition	3.1993e-06	i2.3_HQ_c10696/f1p13/2083,i4_HQ_c593/f1p9/4374,i1.2_HQ_c3022/f1p154/1876,i2.4_HQ_c2813/f1p1/2059,i2.1_HQ_c4172/f1p17/2277,i4_HQ_c3032/f1p26/5095,i1.3_LQ_c13180/f1p3/1392,i2.0_HQ_c7000/f1p21/2455,i2.4_HQ_c19455/f1p6/2767,i3_HQ_c6332/f1p15/2880,i2.4_HQ_c13695/f1p26/2779,i2.0_LQ_c8136/f1p5/2339,i4_LQ_c12625/f1p2/4746,i2.2_HQ_c6563/f1p24/2889,i3_HQ_c14647/f1p16/3050,i5_LQ_c1597/f1p9/5414,i1.0_HQ_c702…
[truncated: 348 more rows]
