# Supplementary material for: Altered miRNA and mRNA Expression in Sika Deer Skeletal Muscle with Age
Source: Genes (Basel). 2020 Feb 6;11(2):172. doi: 10.3390/genes11020172 (PMC7073773; doi:10.3390/genes11020172)
Supplement: Supplementary file 1 [file genes-11-00172-s001.zip › supplementary/Supplementary Materials/Table S 9.xls]

## Sheet: Msc_2 vs Msc_1
Additional File 10 KEGG pathways of differential unigenes in four developmental stages (Msc_2 vs Msc_1)
		Term	ID	Input number	Background number	P-Value	Input
		Cardiac muscle contraction	ko04260	44	613	2.8802e-12	i2.4_HQ_c13695/f1p26/2779|i3_HQ_c6376/f1p21/3253|i1.1_HQ_c10094/f1p3/1455|i1.0_HQ_c7029/f1p7/1859|i2.0_LQ_c20682/f1p5/3014|i2.0_LQ_c21798/f39p138/2253|i1.2_HQ_c11188/f1p9/1529|i1.3_HQ_c3776/f1p47/1437|i3_LQ_c10528/f1p0/3451|i2.2_HQ_c14058/f1p8/1918|i2.0_LQ_c6106/f1p8/2768|i2.2_HQ_c14303/f1p7/2132|i1.3_LQ_c13180/f1p3/1392|i1.2_LQ_c12326/f1p4/1734|i1.2_LQ_c7805/f1p8/1496|i4_LQ_c8309/f1p15/4054|i2.4…
		Alzheimer's disease	ko05010	58	1104	1.71891e-10	i2.1_HQ_c10678/f1p1/2051|i5_LQ_c6420/f1p9/5863|i2.2_HQ_c18597/f1p2/2327|i2.2_LQ_c21534/f1p6/1948|i2.0_HQ_c5224/f1p41/2714|i5_LQ_c7112/f1p8/5950|i1.3_HQ_c3776/f1p47/1437|i2.0_HQ_c12444/f1p4/2975|i6_LQ_c2636/f1p27/6625|i2.0_LQ_c6106/f1p8/2768|i1.4_HQ_c9213/f1p5/1365|i2.2_HQ_c11427/f1p48/2011|i3_LQ_c10106/f1p4/3586|i2.4_HQ_c4806/f1p104/2979|i2.0_HQ_c2692/f1p49/2097|i3_LQ_c6530/f1p3/2982|i1.0_HQ_c857…
		Pyruvate metabolism	ko00620	38	611	3.51624e-09	i2.1_HQ_c5495/f1p17/2208|i2.0_HQ_c3087/f1p39/2571|i1.3_LQ_c14260/f1p0/1783|i1.3_HQ_c15304/f17p160/1741|i2.2_HQ_c3221/f1p8/2504|i2.0_HQ_c5490/f1p19/2394|i2.3_HQ_c2700/f1p36/2462|i4_HQ_c6332/f1p89/4463|i1.1_HQ_c848/f23p98/1545|i2.2_HQ_c4388/f2p170/2526|i1.1_HQ_c6723/f1p130/1361|i1.4_HQ_c11257/f2p161/1833|i2.3_HQ_c3020/f1p71/2504|i1.3_HQ_c2129/f1p3/1285|i2.0_HQ_c19596/f1p82/2164|i4_HQ_c1178/f1p217/4…
		Huntington's disease	ko05016	54	1092	5.14881e-09	i2.1_HQ_c10678/f1p1/2051|i5_LQ_c6420/f1p9/5863|i4_HQ_c15401/f1p34/4895|i4_HQ_c1321/f1p90/4250|i2.0_HQ_c5224/f1p41/2714|i1.4_HQ_c2486/f1p38/1923|i4_HQ_c16720/f1p120/4121|i4_LQ_c11933/f1p16/4678|i1.3_HQ_c3776/f1p47/1437|i6_LQ_c2636/f1p27/6625|i2.0_LQ_c6106/f1p8/2768|i3_HQ_c16987/f64p49/3365|i2.1_LQ_c8278/f1p41/2856|i3_LQ_c10106/f1p4/3586|i3_HQ_c10397/f2p9/3379|i6_HQ_c364/f1p23/6763|i2.0_HQ_c2692/f1…
		Non-alcoholic fatty liver disease (NAFLD)	ko04932	43	776	8.66528e-09	i5_LQ_c6420/f1p9/5863|i2.2_LQ_c21534/f1p6/1948|i2.1_HQ_c9055/f1p3/2260|i1.2_LQ_c6241/f1p1/1998|i4_HQ_c2712/f1p49/4605|i1.3_HQ_c3776/f1p47/1437|i4_HQ_c370/f3p27/4106|i2.0_LQ_c6106/f1p8/2768|i2.2_HQ_c11427/f1p48/2011|i3_LQ_c10106/f1p4/3586|i6_HQ_c364/f1p23/6763|i2.0_HQ_c2692/f1p49/2097|i1.2_HQ_c9986/f1p10/1454|i1.0_HQ_c857/f16p45/1661|i2.3_LQ_c7547/f1p7/2494|i1.2_HQ_c534/f42p99/1779|i5_HQ_c7495/f1p…
		Parkinson's disease	ko05012	55	1150	1.09971e-08	i2.2_HQ_c687/f8p30/2423|i2.1_HQ_c10678/f1p1/2051|i5_LQ_c6420/f1p9/5863|i2.2_HQ_c18597/f1p2/2327|i2.2_HQ_c2132/f4p9/2212|i2.2_LQ_c21534/f1p6/1948|i2.0_HQ_c5224/f1p41/2714|i1.4_HQ_c2486/f1p38/1923|i1.2_HQ_c12670/f1p12/1549|i5_LQ_c424/f1p0/5671|i1.3_HQ_c3776/f1p47/1437|i6_LQ_c2636/f1p27/6625|i2.0_LQ_c6106/f1p8/2768|i4_HQ_c1791/f1p1226/4347|i2.2_HQ_c12413/f1p2/2067|i2.1_LQ_c8278/f1p41/2856|i3_LQ_c101…
		Hypertrophic cardiomyopathy (HCM)	ko05410	46	893	2.1612e-08	i2.4_HQ_c13695/f1p26/2779|i4_HQ_c13330/f1p11/4647|i1.3_LQ_c13180/f1p3/1392|i6_LQ_c4883/f1p8/6143|i2.2_HQ_c5166/f1p6/2927|i4_HQ_c1895/f1p8/4988|i1.1_HQ_c10094/f1p3/1455|i5_HQ_c6479/f1p16/5593|i2.0_LQ_c21798/f39p138/2253|i1.2_HQ_c11188/f1p9/1529|i5_LQ_c5646/f1p2/5992|i4_LQ_c6578/f1p8/4157|i4_LQ_c14563/f1p4/4360|i1.2_LQ_c7805/f1p8/1496|i3_HQ_c981/f4p36/3697|i6_LQ_c641/f1p10/6094|i2.0_LQ_c10894/f1p29…
		Tight junction	ko04530	58	1310	5.62524e-08	i2.2_HQ_c4000/f1p2/2573|i2.2_HQ_c687/f8p30/2423|i3_HQ_c1843/f1p1/3064|i1.1_HQ_c5567/f1p11/1478|i3_HQ_c6376/f1p21/3253|i2.2_HQ_c4098/f1p29/2602|i2.4_HQ_c14516/f1p9/2592|i1.0_HQ_c7029/f1p7/1859|i2.0_LQ_c20682/f1p5/3014|i3_LQ_c10528/f1p0/3451|i1.4_HQ_c5706/f1p3/1426|i5_HQ_c927/f1p41/5320|i2.2_HQ_c14303/f1p7/2132|i4_HQ_c593/f1p9/4374|i2.2_HQ_c1237/f3p25/2670|i3_HQ_c415/f6p19/3202|i2.2_LQ_c1622/f1p9/2…
		Propanoate metabolism	ko00640	33	567	1.53147e-07	i1.0_LQ_c12552/f1p18/1588|i2.0_HQ_c3785/f1p20/2220|i2.0_HQ_c6043/f1p53/2884|i1.2_HQ_c4204/f1p3/1425|i1.3_LQ_c14260/f1p0/1783|i1.3_HQ_c15304/f17p160/1741|i1.1_LQ_c11988/f1p0/1998|i1.1_HQ_c848/f23p98/1545|i1.4_HQ_c11257/f2p161/1833|i2.3_HQ_c3020/f1p71/2504|i2.0_HQ_c16049/f1p94/2287|i4_HQ_c17664/f1p4/4898|i4_HQ_c1178/f1p217/4084|i3_LQ_c6513/f1p36/3588|i1.2_LQ_c3203/f1p1/1214|i2.3_HQ_c8438/f1p173/281…
		Arginine biosynthesis	ko00220	20	239	2.41504e-07	i2.1_HQ_c9707/f1p40/2390|i2.0_HQ_c11587/f1p2/2366|i2.3_LQ_c9945/f1p13/2822|i3_LQ_c7743/f1p77/3634|i1.4_LQ_c5398/f1p26/1723|i1.2_HQ_c5534/f1p7/1722|i2.2_HQ_c9540/f1p22/2292|i2.2_HQ_c1354/f7p21/2764|i2.4_LQ_c3679/f1p13/2069|i2.2_LQ_c5250/f1p39/2262|i1.2_HQ_c4366/f1p40/1739|i2.1_LQ_c12388/f1p31/2048|i2.3_LQ_c5668/f1p4/2806|i2.2_HQ_c4166/f1p16/2466|i5_LQ_c6017/f1p5/5724|i2.2_HQ_c7656/f1p13/2550|i2.2_…
		Glycolysis / Gluconeogenesis	ko00010	45	1036	2.5877e-06	i1.3_HQ_c693/f4p84/1416|i1.4_HQ_c11445/f1p22/1781|i2.0_LQ_c10660/f1p21/2338|i1.2_HQ_c7220/f1p7/1388|i2.3_HQ_c8438/f1p173/2812|i2.2_LQ_c5891/f1p4/2162|i2.4_LQ_c16408/f1p2/1967|i4_HQ_c6342/f1p88/4217|i2.4_HQ_c5145/f1p70/2517|i1.3_LQ_c14260/f1p0/1783|i1.3_HQ_c15304/f17p160/1741|i1.1_LQ_c11988/f1p0/1998|i2.0_LQ_c8731/f1p18/2076|i2.0_HQ_c6043/f1p53/2884|i4_HQ_c6332/f1p89/4463|i5_LQ_c5482/f1p66/5968|i4…
		Adrenergic signaling in cardiomyocytes	ko04261	50	1219	3.44741e-06	i1.0_LQ_c5758/f1p0/1893|i2.2_HQ_c687/f8p30/2423|i2.4_HQ_c13695/f1p26/2779|i3_HQ_c6376/f1p21/3253|i1.0_HQ_c3850/f1p2/1771|i1.0_HQ_c7029/f1p7/1859|i2.0_LQ_c20682/f1p5/3014|i2.0_LQ_c21798/f39p138/2253|i1.2_HQ_c11188/f1p9/1529|i3_LQ_c10528/f1p0/3451|i5_HQ_c277/f2p46/53|i2.2_HQ_c14303/f1p7/2132|i1.3_LQ_c13180/f1p3/1392|i1.2_LQ_c12326/f1p4/1734|i1.2_LQ_c7805/f1p8/1496|i2.4_HQ_c1539/f4p16/2278|i4_LQ_c83…
		Antigen processing and presentation	ko04612	44	1044	6.79855e-06	i2.0_HQ_c3597/f1p1/2653|i1.1_HQ_c949/f12p11/1275|i1.4_HQ_c10985/f2p2/1552|i3_LQ_c6553/f1p10/2935|i5_HQ_c443/f1p78/5019|i2.4_HQ_c4342/f1p10/2523|i3_LQ_c2417/f1p2/3262|i2.2_HQ_c11302/f1p33/2115|i3_LQ_c6707/f1p91/2957|i2.3_HQ_c841/f6p445/2337|i2.4_HQ_c3648/f2p17/2456|i2.2_HQ_c12041/f1p11/2448|i1.2_LQ_c9043/f1p4/1499|i5_LQ_c3216/f1p17/5218|i1.2_LQ_c13738/f1p32/1811|i1.0_HQ_c11796/f15p86/1734|i4_HQ_c1…
		Fatty acid elongation	ko00062	17	229	8.26578e-06	i1.4_HQ_c8685/f1p15/1554|i2.1_LQ_c3548/f1p2/2714|i4_HQ_c5592/f1p16/4256|i1.4_LQ_c8502/f1p5/1625|i2.0_HQ_c3785/f1p20/2220|i2.1_HQ_c5566/f1p0/2429|i1.2_HQ_c4204/f1p3/1425|i2.4_HQ_c11867/f1p23/2184|i1.3_HQ_c15311/f19p62/1574|i4_HQ_c8998/f1p30/4670|i2.0_HQ_c5443/f1p13/1899|i2.4_HQ_c18260/f1p36/2283|i2.4_LQ_c3245/f1p4/2361|i2.0_HQ_c17831/f1p62/2337|i1.2_LQ_c3203/f1p1/1214|i1.2_LQ_c12066/f1p13/1689|i1.…
		Nitrogen metabolism	ko00910	16	218	1.71544e-05	i2.1_HQ_c9707/f1p40/2390|i3_HQ_c7190/f1p54/3140|i3_LQ_c7743/f1p77/3634|i1.2_HQ_c4366/f1p40/1739|i2.2_HQ_c9540/f1p22/2292|i2.4_LQ_c3679/f1p13/2069|i1.3_HQ_c4357/f1p46/1648|i2.1_LQ_c12388/f1p31/2048|i2.3_LQ_c5668/f1p4/2806|i1.0_HQ_c10904/f1p26/1654|i2.2_HQ_c7656/f1p13/2550|i2.2_HQ_c2371/f1p65/2869|i1.2_HQ_c3329/f1p41/1404|i5_HQ_c46/f7p94/5075|i1.3_HQ_c14091/f1p79/1735|i1.1_LQ_c12754/f1p23/1711
		Cysteine and methionine metabolism	ko00270	25	469	1.8786e-05	i2.0_HQ_c6043/f1p53/2884|i1.3_LQ_c14260/f1p0/1783|i1.3_HQ_c15304/f17p160/1741|i1.1_LQ_c11988/f1p0/1998|i1.2_HQ_c7317/f1p8/1948|i1.4_HQ_c11257/f2p161/1833|i1.2_HQ_c5534/f1p7/1722|i2.2_LQ_c5250/f1p39/2262|i2.2_HQ_c1354/f7p21/2764|i3_LQ_c6513/f1p36/3588|i1.1_HQ_c9080/f1p44/1809|i2.3_HQ_c8438/f1p173/2812|i2.3_LQ_c9945/f1p13/2822|i1.1_HQ_c7367/f1p117/1719|i2.0_HQ_c14652/f1p10/2626|i2.4_LQ_c6227/f1p0/2…
		Glucagon signaling pathway	ko04922	40	1016	7.15e-05	i2.1_HQ_c5495/f1p17/2208|i1.0_HQ_c3850/f1p2/1771|i13_LQ_c51/f1p2/13596|i2.1_HQ_c11481/f1p55/2312|i1.3_LQ_c14260/f1p0/1783|i1.3_HQ_c15304/f17p160/1741|i1.1_LQ_c11988/f1p0/1998|i3_HQ_c15343/f1p6/3799|i2.2_HQ_c14383/f1p9/2360|i2.0_HQ_c6043/f1p53/2884|i2.2_HQ_c4388/f2p170/2526|i3_LQ_c13969/f1p53/3121|i3_HQ_c11569/f1p9/3144|i1.1_HQ_c6723/f1p130/1361|i1.4_HQ_c11257/f2p161/1833|i7_LQ_c434/f1p8/7538|i5_L…
		Alanine, aspartate and glutamate metabolism	ko00250	21	395	8.66966e-05	i2.1_HQ_c9707/f1p40/2390|i2.0_HQ_c11587/f1p2/2366|i2.3_LQ_c9945/f1p13/2822|i1.4_HQ_c12497/f1p8/1583|i3_LQ_c7743/f1p77/3634|i4_HQ_c17664/f1p4/4898|i1.2_HQ_c5534/f1p7/1722|i2.2_HQ_c9540/f1p22/2292|i2.2_HQ_c1354/f7p21/2764|i2.4_LQ_c3679/f1p13/2069|i2.2_LQ_c5250/f1p39/2262|i1.2_HQ_c4366/f1p40/1739|i2.1_LQ_c12388/f1p31/2048|i2.3_LQ_c5668/f1p4/2806|i2.2_HQ_c4166/f1p16/2466|i5_LQ_c6017/f1p5/5724|i2.2_HQ…
		Oxidative phosphorylation	ko00190	41	1074	0.000110147	i5_HQ_c3632/f1p16/5337|i2.1_HQ_c10678/f1p1/2051|i2.2_LQ_c21534/f1p6/1948|i2.0_HQ_c5224/f1p41/2714|i1.3_HQ_c3776/f1p47/1437|i6_LQ_c2636/f1p27/6625|i2.0_LQ_c6106/f1p8/2768|i4_HQ_c1431/f1p25/4645|i2.2_HQ_c11427/f1p48/2011|i2.0_HQ_c2692/f1p49/2097|i1.2_HQ_c9986/f1p10/1454|i4_HQ_c1791/f1p1226/4347|i1.1_LQ_c11270/f1p51/1784|i2.3_LQ_c7547/f1p7/2494|i7_LQ_c880/f1p3/7310|i2.2_HQ_c18597/f1p2/2327|i1.4_HQ_c…
		beta-Alanine metabolism	ko00410	22	450	0.000185811	i1.0_LQ_c12552/f1p18/1588|i2.0_HQ_c3785/f1p20/2220|i1.2_HQ_c4204/f1p3/1425|i2.0_LQ_c6835/f1p1/2327|i4_HQ_c6332/f1p89/4463|i6_LQ_c3856/f1p2/6586|i2.0_HQ_c16049/f1p94/2287|i4_HQ_c17664/f1p4/4898|i2.0_HQ_c19596/f1p82/2164|i1.2_LQ_c3203/f1p1/1214|i4_HQ_c8998/f1p30/4670|i1.1_HQ_c8101/f1p58/1933|i4_HQ_c5592/f1p16/4256|i2.3_HQ_c4526/f1p145/2190|i2.4_LQ_c3245/f1p4/2361|i2.0_HQ_c12636/f19p150/2189|i1.3_HQ…
		Small cell lung cancer	ko05222	24	519	0.000214695	i2.2_HQ_c21827/f1p15/2481|i5_LQ_c6420/f1p9/5863|i2.3_HQ_c8655/f1p4/2541|i3_LQ_c15415/f1p7/3357|i3_LQ_c8748/f1p2/3729|i2.2_HQ_c18221/f1p19/2437|i2.2_LQ_c3199/f1p4/2079|i3_LQ_c10106/f1p4/3586|i1.4_HQ_c6894/f1p2/1536|i6_HQ_c364/f1p23/6763|i7_LQ_c981/f1p14/7488|i5_HQ_c7495/f1p9/5443|i3_LQ_c9885/f1p6/3525|i2.0_HQ_c9373/f1p2/2218|i2.0_HQ_c9956/f1p11/2106|i4_HQ_c17519/f1p5/4234|i6_HQ_c4417/f1p21/6249|i2…
		Butanoate metabolism	ko00650	17	319	0.000379583	i4_HQ_c5592/f1p16/4256|i1.4_LQ_c8502/f1p5/1625|i4_HQ_c17664/f1p4/4898|i2.0_HQ_c3785/f1p20/2220|i1.3_HQ_c14438/f1p9/1568|i2.3_HQ_c3020/f1p71/2504|i1.4_HQ_c8685/f1p15/1554|i1.2_HQ_c4204/f1p3/1425|i1.3_HQ_c15311/f19p62/1574|i4_HQ_c8998/f1p30/4670|i2.4_LQ_c3245/f1p4/2361|i1.2_LQ_c3203/f1p1/1214|i1.1_HQ_c8101/f1p58/1933|i4_HQ_c9135/f1p17/4036|i1.2_LQ_c12066/f1p13/1689|i1.1_HQ_c848/f23p98/1545|i3_HQ_c1…
		Pathways in cancer	ko05200	69	2256	0.000478697	i2.2_HQ_c687/f8p30/2423|i6_LQ_c4800/f1p1/6831|i5_LQ_c6420/f1p9/5863|i2.3_HQ_c8655/f1p4/2541|i3_HQ_c1665/f2p5/3582|i2.2_LQ_c17480/f1p2/2357|i3_LQ_c6553/f1p10/2935|i5_HQ_c7495/f1p9/5443|i2.1_HQ_c9055/f1p3/2260|i9_LQ_c116/f1p93/9571|i3_LQ_c15415/f1p7/3357|i3_HQ_c15996/f1p3/3411|i6_HQ_c4083/f1p29/6757|i1.2_HQ_c4922/f2p4/1390|i2.2_HQ_c3221/f1p8/2504|i2.2_HQ_c21827/f1p15/2481|i3_LQ_c8748/f1p2/3729|i2.2…
		Citrate cycle (TCA cycle)	ko00020	24	551	0.000486456	i1.4_HQ_c10350/f1p1/1413|i4_HQ_c1321/f1p90/4250|i2.2_HQ_c3396/f1p4/2639|i2.0_HQ_c18813/f1p12/2318|i1.2_HQ_c9986/f1p10/1454|i7_HQ_c892/f1p35/7359|i1.2_HQ_c12822/f1p12/1459|i4_HQ_c1178/f1p217/4084|i2.4_LQ_c5714/f1p10/2961|i4_HQ_c7817/f1p89/4120|i4_LQ_c11789/f1p5/4195|i3_HQ_c11608/f1p9/3289|i1.1_HQ_c9080/f1p44/1809|i2.2_LQ_c8132/f1p14/2458|i2.4_HQ_c5124/f1p7/2966|i4_HQ_c269/f9p26/4148|i6_HQ_c4721/f1…
		Estrogen signaling pathway	ko04915	34	910	0.000575123	i2.2_HQ_c687/f8p30/2423|i3_LQ_c6553/f1p10/2935|i2.4_HQ_c14646/f1p13/2429|i2.4_HQ_c4342/f1p10/2523|i3_LQ_c2417/f1p2/3262|i2.2_HQ_c11302/f1p33/2115|i2.3_HQ_c841/f6p445/2337|i2.2_HQ_c12041/f1p11/2448|i4_HQ_c194/f8p46/4713|i5_LQ_c3216/f1p17/5218|i1.2_LQ_c13738/f1p32/1811|i1.0_HQ_c11796/f15p86/1734|i4_HQ_c145/f14p132/4212|i2.2_LQ_c4268/f1p29/2376|i5_HQ_c7495/f1p9/5443|i2.3_HQ_c10008/f1p5/2228|i4_HQ_c1…
		Glyoxylate and dicarboxylate metabolism	ko00630	27	662	0.000591674	i4_LQ_c16205/f1p62/4392|i1.2_HQ_c4366/f1p40/1739|i2.2_HQ_c7656/f1p13/2550|i1.1_HQ_c848/f23p98/1545|i2.3_HQ_c3020/f1p71/2504|i1.2_HQ_c12822/f1p12/1459|i2.1_LQ_c12388/f1p31/2048|i2.3_HQ_c1746/f2p11/2979|i4_HQ_c1178/f1p217/4084|i2.2_HQ_c2371/f1p65/2869|i4_HQ_c7817/f1p89/4120|i4_LQ_c11789/f1p5/4195|i2.4_LQ_c9261/f1p4/2318|i2.2_HQ_c9540/f1p22/2292|i1.3_HQ_c14438/f1p9/1568|i2.4_LQ_c3679/f1p13/2069|i2.2…
		Valine, leucine and isoleucine degradation	ko00280	31	819	0.000800292	i1.0_LQ_c12552/f1p18/1588|i2.0_HQ_c3785/f1p20/2220|i1.2_HQ_c4204/f1p3/1425|i2.4_HQ_c18260/f1p36/2283|i4_HQ_c6332/f1p89/4463|i1.1_HQ_c848/f23p98/1545|i2.0_HQ_c19596/f1p82/2164|i2.3_HQ_c3020/f1p71/2504|i2.0_HQ_c16049/f1p94/2287|i4_HQ_c17664/f1p4/4898|i4_HQ_c1323/f1p86/4881|i4_HQ_c1178/f1p217/4084|i2.0_HQ_c17831/f1p62/2337|i1.2_LQ_c3203/f1p1/1214|i1.4_HQ_c8685/f1p15/1554|i1.4_LQ_c8502/f1p5/1625|i1.3…
		Toxoplasmosis	ko05145	35	979	0.00100529	i2.2_HQ_c687/f8p30/2423|i1.1_HQ_c949/f12p11/1275|i2.2_HQ_c21827/f1p15/2481|i5_LQ_c6420/f1p9/5863|i4_HQ_c4368/f1p12/4366|i2.4_HQ_c4342/f1p10/2523|i2.2_HQ_c11302/f1p33/2115|i2.3_HQ_c841/f6p445/2337|i3_LQ_c8748/f1p2/3729|i2.2_HQ_c18221/f1p19/2437|i3_LQ_c10106/f1p4/3586|i7_HQ_c1911/f1p63/7255|i3_HQ_c981/f4p36/3697|i5_LQ_c3216/f1p17/5218|i4_HQ_c145/f14p132/4212|i2.4_HQ_c15240/f1p9/2450|i5_HQ_c7495/f1p…
		Fructose and mannose metabolism	ko00051	19	415	0.00103033	i1.0_HQ_c6360/f1p12/1858|i3_HQ_c12121/f2p0/3245|i3_HQ_c6308/f1p0/3409|i2.1_HQ_c3080/f1p33/2839|i2.3_HQ_c4936/f1p4/2337|i4_LQ_c13390/f1p2/4395|i2.2_HQ_c5827/f1p4/2041|i3_HQ_c1590/f2p1/3313|i6_LQ_c623/f1p3/6451|i1.0_HQ_c8288/f1p2/1736|i3_HQ_c16527/f1p2/3140|i3_HQ_c4478/f1p4/3031|i5_LQ_c5280/f1p1/5768|i3_HQ_c11309/f1p2/3257|i3_LQ_c5052/f1p0/3918|i2.2_HQ_c8532/f1p1/2537|i5_LQ_c5482/f1p66/5968|i2.4_LQ…
		Dilated cardiomyopathy (DCM)	ko05414	46	1431	0.00153275	i2.4_HQ_c13695/f1p26/2779|i4_HQ_c13330/f1p11/4647|i1.3_LQ_c13180/f1p3/1392|i6_LQ_c4883/f1p8/6143|i2.2_HQ_c5166/f1p6/2927|i4_HQ_c1895/f1p8/4988|i1.1_HQ_c10094/f1p3/1455|i5_HQ_c6479/f1p16/5593|i2.0_LQ_c21798/f39p138/2253|i1.2_HQ_c11188/f1p9/1529|i5_LQ_c5646/f1p2/5992|i4_LQ_c6578/f1p8/4157|i4_LQ_c14563/f1p4/4360|i1.2_LQ_c7805/f1p8/1496|i3_HQ_c981/f4p36/3697|i6_LQ_c641/f1p10/6094|i2.0_LQ_c10894/f1p29…
		Protein processing in endoplasmic reticulum	ko04141	66	2276	0.00217847	i2.4_HQ_c20241/f1p3/2648|i7_HQ_c1587/f1p26/7011|i3_LQ_c6553/f1p10/2935|i5_HQ_c443/f1p78/5019|i9_LQ_c116/f1p93/9571|i2.4_HQ_c4342/f1p10/2523|i3_LQ_c2417/f1p2/3262|i4_HQ_c2712/f1p49/4605|i2.2_HQ_c11302/f1p33/2115|i3_HQ_c3815/f1p10/3044|i6_HQ_c28/f3p130/6337|i2.3_HQ_c841/f6p445/2337|i2.0_HQ_c12444/f1p4/2975|i4_HQ_c15136/f1p200/4552|i2.2_HQ_c12041/f1p11/2448|i7_HQ_c231/f1p19/7617|i4_HQ_c194/f8p46/471…
		AMPK signaling pathway	ko04152	39	1189	0.00238452	i1.3_HQ_c12769/f1p48/1485|i6_HQ_c2813/f1p44/6709|i2.4_LQ_c16408/f1p2/1967|i6_HQ_c3595/f1p67/6448|i6_LQ_c623/f1p3/6451|i13_LQ_c51/f1p2/13596|i3_HQ_c16527/f1p2/3140|i3_HQ_c6308/f1p0/3409|i2.2_HQ_c14383/f1p9/2360|i5_LQ_c5482/f1p66/5968|i3_HQ_c11569/f1p9/3144|i5_HQ_c304/f2p25/5559|i2.2_HQ_c5827/f1p4/2041|i3_HQ_c1590/f2p1/3313|i2.0_HQ_c18896/f1p2/2541|i5_HQ_c7495/f1p9/5443|i3_LQ_c5052/f1p0/3918|i5_LQ_…
		Taurine and hypotaurine metabolism	ko00430	5	45	0.00283204	i2.0_LQ_c6835/f1p1/2327|i1.2_HQ_c7317/f1p8/1948|i3_HQ_c954/f3p3/3397|i4_LQ_c13912/f1p2/4315|i6_LQ_c3856/f1p2/6586
		Renal cell carcinoma	ko05211	17	395	0.00336161	i2.2_LQ_c5662/f1p4/3267|i2.0_HQ_c6313/f1p9/2088|i2.2_LQ_c5813/f1p6/2143|i1.1_LQ_c14437/f1p24/1548|i1.4_HQ_c8332/f1p5/1953|i5_LQ_c4344/f1p11/5176|i2.1_HQ_c9055/f1p3/2260|i3_HQ_c4110/f1p4/3211|i2.1_LQ_c7469/f1p3/2465|i6_HQ_c4083/f1p29/6757|i2.2_HQ_c3221/f1p8/2504|i2.4_HQ_c5082/f1p2/2617|i2.2_LQ_c8132/f1p14/2458|i5_HQ_c7495/f1p9/5443|i2.4_LQ_c5714/f1p10/2961|i3_HQ_c16487/f1p13/3443|i5_LQ_c1457/f1p5/…
		HIF-1 signaling pathway	ko04066	34	1020	0.00341834	i1.3_HQ_c693/f4p84/1416|i6_LQ_c623/f1p3/6451|i1.2_LQ_c8109/f1p5/1316|i1.0_HQ_c3850/f1p2/1771|i2.0_HQ_c18653/f1p173/2391|i2.4_HQ_c5145/f1p70/2517|i3_HQ_c6308/f1p0/3409|i1.2_HQ_c12095/f1p38/1393|i2.0_HQ_c5547/f1p1/2960|i3_LQ_c6530/f1p3/2982|i2.2_HQ_c5827/f1p4/2041|i2.0_HQ_c18896/f1p2/2541|i5_HQ_c7495/f1p9/5443|i2.0_HQ_c10860/f1p95/2091|i2.1_HQ_c7873/f1p12/2171|i2.0_HQ_c6313/f1p9/2088|i5_LQ_c4307/f1…
		Legionellosis	ko05134	31	909	0.00365841	i1.3_HQ_c8170/f1p64/1699|i5_LQ_c6420/f1p9/5863|i2.4_LQ_c5928/f1p89/2049|i4_HQ_c11175/f1p37/4090|i2.4_HQ_c4342/f1p10/2523|i2.2_HQ_c11302/f1p33/2115|i2.0_HQ_c4589/f1p5/2179|i2.3_HQ_c841/f6p445/2337|i2.2_HQ_c12041/f1p11/2448|i3_LQ_c10106/f1p4/3586|i6_HQ_c364/f1p23/6763|i4_HQ_c452/f3p131/4242|i2.0_HQ_c13636/f1p10/2534|i2.1_HQ_c7018/f1p6/2659|i4_HQ_c145/f14p132/4212|i1.0_HQ_c1928/f2p2/1727|i1.0_HQ_c43…
		GABAergic synapse	ko04727	16	365	0.00367997	i2.2_HQ_c687/f8p30/2423|i2.1_HQ_c9707/f1p40/2390|i4_HQ_c432/f7p32/4771|i3_LQ_c7743/f1p77/3634|i4_HQ_c17664/f1p4/4898|i1.2_HQ_c4366/f1p40/1739|i2.2_HQ_c9540/f1p22/2292|i2.4_LQ_c3679/f1p13/2069|i2.4_HQ_c1539/f4p16/2278|i2.1_LQ_c12388/f1p31/2048|i2.3_LQ_c5668/f1p4/2806|i1.4_LQ_c13377/f1p0/1912|i2.2_HQ_c7656/f1p13/2550|i2.2_HQ_c2371/f1p65/2869|i5_HQ_c46/f7p94/5075|i2.0_HQ_c11926/f1p15/2234
		Endocytosis	ko04144	69	2460	0.00374615	i6_LQ_c2381/f1p26/6280|i2.0_HQ_c3597/f1p1/2653|i2.0_HQ_c20918/f1p7/2691|i1.2_LQ_c9043/f1p4/1499|i1.4_HQ_c10985/f2p2/1552|i2.0_HQ_c2639/f1p57/2335|i2.0_HQ_c7949/f1p20/2601|i2.3_HQ_c1933/f2p1/2116|i2.0_HQ_c5827/f1p18/2484|i2.2_HQ_c11302/f1p33/2115|i4_LQ_c11933/f1p16/4678|i3_LQ_c6707/f1p91/2957|i2.3_HQ_c841/f6p445/2337|i7_LQ_c454/f1p27/7759|i3_HQ_c1070/f3p5/3313|i3_HQ_c16987/f64p49/3365|i4_HQ_c16720…
		Fatty acid degradation	ko00071	28	824	0.00577103	i2.0_HQ_c3785/f1p20/2220|i1.2_HQ_c4204/f1p3/1425|i2.4_HQ_c18260/f1p36/2283|i4_HQ_c6332/f1p89/4463|i1.1_HQ_c848/f23p98/1545|i2.0_HQ_c19596/f1p82/2164|i2.3_HQ_c3020/f1p71/2504|i2.0_HQ_c16049/f1p94/2287|i4_HQ_c1323/f1p86/4881|i2.0_HQ_c17831/f1p62/2337|i1.2_LQ_c3203/f1p1/1214|i1.4_HQ_c8685/f1p15/1554|i2.2_HQ_c17138/f1p13/2182|i1.4_LQ_c8502/f1p5/1625|i1.3_HQ_c14438/f1p9/1568|i4_HQ_c8998/f1p30/4670|i2.…
		Viral myocarditis	ko05416	46	1555	0.00661539	i2.0_HQ_c3597/f1p1/2653|i1.1_HQ_c949/f12p11/1275|i5_LQ_c6420/f1p9/5863|i2.1_HQ_c9055/f1p3/2260|i3_HQ_c1665/f3p54/3872|i1.0_HQ_c7029/f1p7/1859|i2.0_LQ_c20682/f1p5/3014|i3_LQ_c6707/f1p91/2957|i3_LQ_c10528/f1p0/3451|i1.2_LQ_c9043/f1p4/1499|i2.2_HQ_c14303/f1p7/2132|i3_HQ_c6376/f1p21/3253|i3_LQ_c10106/f1p4/3586|i1.4_HQ_c10985/f2p2/1552|i1.1_HQ_c8522/f1p43/1426|i4_HQ_c16844/f1p24/4450|i6_HQ_c4209/f1p34…
		Starch and sucrose metabolism	ko00500	23	653	0.00783009	i2.1_HQ_c578/f12p75/2056|i2.0_HQ_c15129/f1p6/2048|i1.4_HQ_c11445/f1p22/1781|i3_HQ_c7424/f1p17/3954|i2.0_LQ_c10660/f1p21/2338|i2.2_LQ_c5891/f1p4/2162|i13_LQ_c51/f1p2/13596|i2.2_HQ_c14383/f1p9/2360|i6_HQ_c985/f1p12/6287|i3_LQ_c13969/f1p53/3121|i3_HQ_c11569/f1p9/3144|i7_LQ_c1725/f1p4/7431|i3_LQ_c12984/f1p121/3993|i2.4_HQ_c2748/f1p5/2824|i2.4_HQ_c16497/f1p26/2338|i4_LQ_c5299/f1p25/4115|i4_HQ_c6342/f1…
		cGMP-PKG signaling pathway	ko04022	32	1008	0.00848773	i1.4_HQ_c9773/f1p5/1958|i2.2_HQ_c687/f8p30/2423|i1.4_HQ_c2486/f1p38/1923|i5_HQ_c277/f2p46/53|i2.1_LQ_c8278/f1p41/2856|i2.4_HQ_c4806/f1p104/2979|i2.4_LQ_c17496/f1p46/2312|i2.4_HQ_c14682/f1p1/2501|i1.4_HQ_c6451/f1p34/1963|i3_HQ_c2762/f1p43/3213|i4_LQ_c1645/f1p8/4646|i2.4_HQ_c11225/f1p45/2443|i4_HQ_c10799/f1p50/4250|i3_HQ_c1036/f3p7/3359|i2.0_HQ_c8681/f1p2/2447|i6_HQ_c4556/f1p176/6827|i2.2_HQ_c4117/…
		Tryptophan metabolism	ko00380	24	699	0.0089138	i4_LQ_c16205/f1p62/4392|i2.0_HQ_c3785/f1p20/2220|i2.3_HQ_c3020/f1p71/2504|i1.2_HQ_c4204/f1p3/1425|i4_HQ_c6332/f1p89/4463|i1.1_HQ_c848/f23p98/1545|i7_HQ_c892/f1p35/7359|i2.0_HQ_c19596/f1p82/2164|i2.4_HQ_c4135/f1p4/2530|i1.2_LQ_c3203/f1p1/1214|i1.4_HQ_c8685/f1p15/1554|i2.4_LQ_c9261/f1p4/2318|i1.4_LQ_c8502/f1p5/1625|i1.3_HQ_c14438/f1p9/1568|i4_HQ_c8998/f1p30/4670|i4_HQ_c269/f9p26/4148|i6_HQ_c4721/f1…
		Lysine degradation	ko00310	22	631	0.0101485	i1.4_HQ_c10350/f1p1/1413|i2.0_HQ_c3785/f1p20/2220|i2.3_HQ_c3020/f1p71/2504|i1.2_HQ_c4204/f1p3/1425|i4_HQ_c6332/f1p89/4463|i1.1_HQ_c848/f23p98/1545|i7_HQ_c892/f1p35/7359|i2.0_HQ_c19596/f1p82/2164|i1.2_LQ_c3203/f1p1/1214|i1.4_HQ_c8685/f1p15/1554|i1.4_LQ_c8502/f1p5/1625|i1.3_HQ_c14438/f1p9/1568|i4_HQ_c8998/f1p30/4670|i4_HQ_c269/f9p26/4148|i6_HQ_c4721/f1p19/6881|i1.1_HQ_c8101/f1p58/1933|i4_HQ_c5592/f…
		Graft-versus-host disease	ko05332	15	379	0.0112721	i2.0_HQ_c3597/f1p1/2653|i1.1_HQ_c949/f12p11/1275|i1.4_HQ_c10985/f2p2/1552|i1.4_HQ_c15204/f7p47/1505|i3_HQ_c778/f3p8/3944|i1.1_HQ_c9320/f1p13/1410|i1.3_HQ_c734/f10p29/1409|i3_HQ_c390/f7p7/3465|i1.4_HQ_c6987/f3p1/1337|i3_LQ_c6707/f1p91/2957|i3_HQ_c265/f7p12/3456|i1.2_LQ_c9043/f1p4/1499|i1.1_HQ_c8522/f1p43/1426|i2.2_LQ_c5226/f1p2/3025|i1.1_HQ_c11087/f1p0/1528
		Viral carcinogenesis	ko05203	47	1651	0.0114451	i2.0_HQ_c3597/f1p1/2653|i5_HQ_c108/f3p31/5838|i1.4_HQ_c10985/f2p2/1552|i2.1_HQ_c5495/f1p17/2208|i4_HQ_c4368/f1p12/4366|i2.0_HQ_c19794/f1p5/2435|i2.1_HQ_c9055/f1p3/2260|i2.0_HQ_c3087/f1p39/2571|i1.0_HQ_c1306/f7p17/1547|i7_LQ_c1471/f1p1/7168|i3_HQ_c265/f7p12/3456|i1.4_HQ_c6987/f3p1/1337|i3_LQ_c6707/f1p91/2957|i2.0_LQ_c8379/f1p16/2902|i2.4_HQ_c2762/f1p5/2157|i1.2_LQ_c9043/f1p4/1499|i2.2_HQ_c4388/f2p…
		Type I diabetes mellitus	ko04940	17	478	0.0184724	i2.0_HQ_c3597/f1p1/2653|i1.1_HQ_c949/f12p11/1275|i1.4_HQ_c10985/f2p2/1552|i4_HQ_c452/f3p131/4242|i1.4_HQ_c15204/f7p47/1505|i4_HQ_c11175/f1p37/4090|i3_HQ_c778/f3p8/3944|i1.1_HQ_c9320/f1p13/1410|i1.3_HQ_c734/f10p29/1409|i3_HQ_c390/f7p7/3465|i1.4_HQ_c6987/f3p1/1337|i3_LQ_c6707/f1p91/2957|i3_HQ_c265/f7p12/3456|i1.2_LQ_c9043/f1p4/1499|i1.1_HQ_c8522/f1p43/1426|i2.2_LQ_c5226/f1p2/3025|i1.1_HQ_c11087/f1p…
		Insulin signaling pathway	ko04910	31	1034	0.0190164	i2.1_HQ_c10411/f1p7/2253|i2.2_HQ_c14383/f1p9/2360|i13_LQ_c51/f1p2/13596|i4_HQ_c16631/f1p8/4214|i3_HQ_c15343/f1p6/3799|i1.2_HQ_c13845/f1p5/1991|i2.2_HQ_c5705/f1p3/2966|i5_HQ_c277/f2p46/53|i2.2_HQ_c19834/f1p10/2242|i5_LQ_c936/f1p10/5852|i3_HQ_c11569/f1p9/3144|i5_LQ_c358/f1p8/5344|i2.4_HQ_c2748/f1p5/2824|i5_HQ_c7495/f1p9/5443|i4_LQ_c1645/f1p8/4646|i4_HQ_c13472/f1p11/4656|i3_LQ_c13969/f1p53/3121|i8_L…
		Cell adhesion molecules (CAMs)	ko04514	33	1121	0.0199976	i2.0_HQ_c3597/f1p1/2653|i1.1_HQ_c949/f12p11/1275|i3_LQ_c6707/f1p91/2957|i5_HQ_c1376/f1p28/5770|i2.0_HQ_c1117/f4p16/2508|i5_LQ_c1795/f1p17/4871|i1.4_HQ_c10985/f2p2/1552|i1.2_LQ_c9043/f1p4/1499|i1.1_HQ_c8522/f1p43/1426|i3_HQ_c981/f4p36/3697|i3_HQ_c5300/f1p2/3339|i3_LQ_c6082/f1p1/3044|i6_HQ_c4887/f1p31/6516|i1.1_HQ_c8323/f1p6/1327|i2.0_HQ_c2157/f2p3/2632|i1.4_HQ_c6987/f3p1/1337|i1.1_HQ_c9320/f1p13/1…
		Leukocyte transendothelial migration	ko04670	32	1095	0.0236089	i2.2_HQ_c687/f8p30/2423|i2.0_HQ_c1117/f4p16/2508|i3_HQ_c2261/f1p4/3080|i2.1_HQ_c9055/f1p3/2260|i5_HQ_c1376/f1p28/5770|i5_LQ_c1795/f1p17/4871|i2.0_HQ_c11929/f1p2/2192|i3_HQ_c415/f6p19/3202|i3_HQ_c981/f4p36/3697|i2.4_HQ_c12617/f1p17/2549|i3_LQ_c6082/f1p1/3044|i6_HQ_c4887/f1p31/6516|i1.1_HQ_c8323/f1p6/1327|i3_HQ_c10251/f1p8/3148|i2.2_HQ_c4000/f1p2/2573|i5_HQ_c7495/f1p9/5443|i3_LQ_c9456/f1p3/3581|i2.…
		Phenylalanine, tyrosine and tryptophan biosynthesis	ko00400	7	139	0.0245815	i1.4_LQ_c5398/f1p26/1723|i2.3_LQ_c9945/f1p13/2822|i1.2_HQ_c5534/f1p7/1722|i2.0_HQ_c14652/f1p10/2626|i2.2_LQ_c5250/f1p39/2262|i2.2_HQ_c4166/f1p16/2466|i2.2_HQ_c1354/f7p21/2764
		Colorectal cancer	ko05210	15	425	0.0271631	i4_HQ_c4661/f1p4/4183|i3_LQ_c10106/f1p4/3586|i3_HQ_c415/f6p19/3202|i5_LQ_c6420/f1p9/5863|i3_HQ_c2261/f1p4/3080|i4_HQ_c11986/f1p8/4573|i2.1_HQ_c9055/f1p3/2260|i2.4_HQ_c12617/f1p17/2549|i4_HQ_c4165/f1p14/4278|i2.2_HQ_c3703/f1p14/2081|i5_HQ_c7495/f1p9/5443|i6_HQ_c364/f1p23/6763|i6_HQ_c4417/f1p21/6249|i2.4_HQ_c5082/f1p2/2617|i5_LQ_c1457/f1p5/5219
		Proteasome	ko03050	10	247	0.0300897	i2.1_HQ_c5008/f1p14/2064|i2.0_HQ_c9901/f1p13/2218|i1.1_HQ_c1770/f4p1/1303|i1.0_HQ_c1306/f7p17/1547|i1.1_HQ_c10082/f2p17/1393|i1.4_LQ_c4456/f1p11/1589|i2.0_LQ_c2978/f1p7/2286|i3_HQ_c14177/f1p7/3386|i2.2_LQ_c8416/f1p4/2084|i2.0_HQ_c3621/f1p2/2284
		Cell cycle - Caulobacter	ko04112	3	32	0.0302214	i3_HQ_c10333/f1p5/3635|i5_HQ_c253/f2p34/5736|i2.2_HQ_c6949/f1p23/2208
		Type II diabetes mellitus	ko04930	11	287	0.0329689	i2.2_HQ_c4388/f2p170/2526|i1.0_HQ_c12044/f1p43/1226|i2.0_HQ_c5490/f1p19/2394|i2.1_HQ_c5495/f1p17/2208|i1.1_HQ_c6723/f1p130/1361|i2.4_HQ_c8434/f1p0/2247|i2.0_HQ_c3087/f1p39/2571|i2.1_HQ_c11481/f1p55/2312|i5_HQ_c7495/f1p9/5443|i2.4_HQ_c5082/f1p2/2617|i5_LQ_c1457/f1p5/5219
		Pancreatic cancer	ko05212	14	425	0.0506386	i2.0_HQ_c3452/f1p28/2439|i7_HQ_c1911/f1p63/7255|i2.2_HQ_c21827/f1p15/2481|i2.2_LQ_c17480/f1p2/2357|i2.1_HQ_c9055/f1p3/2260|i5_HQ_c7495/f1p9/5443|i2.4_HQ_c15240/f1p9/2450|i2.2_HQ_c3703/f1p14/2081|i5_HQ_c4775/f1p17/6004|i4_HQ_c4368/f1p12/4366|i2.2_HQ_c18221/f1p19/2437|i3_HQ_c9014/f1p9/3526|i2.4_HQ_c5082/f1p2/2617|i5_LQ_c1457/f1p5/5219
		Phototransduction	ko04744	3	40	0.0508959	i2.2_HQ_c20751/f1p27/2323|i2.2_HQ_c4117/f1p75/2260|i2.0_HQ_c8074/f1p76/2230
		Nicotinate and nicotinamide metabolism	ko00760	9	236	0.0516717	i3_HQ_c4014/f1p33/3111|i2.0_HQ_c10375/f1p18/2371|i1.1_LQ_c4068/f1p1/1468|i2.2_HQ_c7076/f1p38/2188|i1.2_HQ_c9031/f1p45/1738|i4_LQ_c11780/f1p21/4445|i2.2_HQ_c1841/f3p42/2493|i4_LQ_c14168/f1p28/4570|i1.0_LQ_c3920/f1p0/1974
		Sulfur metabolism	ko00920	4	70	0.056233	i3_LQ_c10106/f1p4/3586|i6_HQ_c4417/f1p21/6249|i5_LQ_c6420/f1p9/5863|i6_HQ_c364/f1p23/6763
		Glycerolipid metabolism	ko00561	12	357	0.0593431	i3_LQ_c4020/f1p2/3317|i3_HQ_c1850/f1p2/3231|i3_HQ_c3747/f1p12/3423|i3_LQ_c15867/f1p4/3190|i2.0_HQ_c19596/f1p82/2164|i3_HQ_c4785/f2p9/3552|i1.1_HQ_c8492/f1p4/1658|i3_LQ_c4430/f1p8/3327|i4_HQ_c6332/f1p89/4463|i2.2_LQ_c12194/f1p12/2063|i1.0_HQ_c13747/f1p7/1458|i1.2_LQ_c14870/f1p3/2009
		NOD-like receptor signaling pathway	ko04621	12	360	0.0622456	i4_HQ_c194/f8p46/4713|i9_LQ_c116/f1p93/9571|i4_HQ_c1515/f1p114/4464|i2.0_LQ_c6008/f1p9/2611|i1.0_HQ_c11796/f15p86/1734|i1.3_LQ_c15483/f1p2/1750|i5_HQ_c4012/f1p160/5369|i2.2_LQ_c4268/f1p29/2376|i3_LQ_c2417/f1p2/3262|i4_HQ_c15229/f1p49/4700|i3_LQ_c6553/f1p10/2935|i1.2_LQ_c13738/f1p32/1811
		Aminoacyl-tRNA biosynthesis	ko00970	15	484	0.0663747	i3_HQ_c2044/f1p9/3679|i2.1_HQ_c8046/f1p30/2640|i2.1_LQ_c3210/f1p12/2276|i4_HQ_c2709/f1p12/4056|i5_HQ_c7200/f1p27/5730|i2.0_HQ_c1098/f4p68/2054|i4_HQ_c7088/f1p28/4814|i1.4_HQ_c6436/f1p12/1995|i2.2_HQ_c10109/f1p4/2532|i3_HQ_c3447/f1p32/3154|i4_HQ_c5638/f1p15/4084|i4_HQ_c8385/f1p36/4471|i3_HQ_c6621/f1p70/3935|i2.4_LQ_c7800/f1p20/2630|i2.1_LQ_c8246/f1p6/2579
		Apoptosis - fly	ko04214	11	327	0.0685379	i2.2_LQ_c8502/f1p3/2510|i3_HQ_c13997/f1p2/3661|i5_LQ_c6420/f1p9/5863|i3_LQ_c10106/f1p4/3586|i3_HQ_c15110/f1p2/3523|i2.0_HQ_c3749/f1p8/2040|i2.2_HQ_c15151/f1p1/2215|i6_HQ_c364/f1p23/6763|i6_HQ_c4417/f1p21/6249|i3_HQ_c806/f3p3/3658|i3_HQ_c14847/f2p8/3903
		Prostate cancer	ko05215	18	610	0.0687577	i4_HQ_c194/f8p46/4713|i9_LQ_c116/f1p93/9571|i3_HQ_c415/f6p19/3202|i4_HQ_c1515/f1p114/4464|i3_HQ_c2261/f1p4/3080|i2.0_LQ_c6008/f1p9/2611|i1.0_HQ_c11796/f15p86/1734|i1.3_LQ_c15483/f1p2/1750|i5_HQ_c4012/f1p160/5369|i2.4_HQ_c12617/f1p17/2549|i2.2_LQ_c4268/f1p29/2376|i3_LQ_c2417/f1p2/3262|i5_HQ_c7495/f1p9/5443|i5_LQ_c1457/f1p5/5219|i4_HQ_c15229/f1p49/4700|i3_LQ_c6553/f1p10/2935|i2.4_HQ_c5082/f1p2/2617…
		Vasopressin-regulated water reabsorption	ko04962	10	295	0.0767648	i4_HQ_c15401/f1p34/4895|i2.0_LQ_c7396/f1p18/2225|i1.3_HQ_c4303/f1p7/1467|i4_HQ_c18899/f1p22/4719|i2.3_LQ_c10159/f1p3/2481|i3_HQ_c14795/f1p9/3436|i2.2_LQ_c3078/f1p26/2818|i3_HQ_c1582/f3p5/3281|i3_HQ_c1070/f3p5/3313|i4_HQ_c4825/f1p8/4059
		Influenza A	ko05164	36	1401	0.077038	i5_LQ_c6204/f1p10/5136|i2.4_HQ_c20241/f1p3/2648|i5_LQ_c6420/f1p9/5863|i4_HQ_c4368/f1p12/4366|i1.4_HQ_c2486/f1p38/1923|i2.4_HQ_c4342/f1p10/2523|i4_HQ_c2712/f1p49/4605|i1.1_HQ_c949/f12p11/1275|i2.3_HQ_c841/f6p445/2337|i2.2_HQ_c12041/f1p11/2448|i2.1_LQ_c8278/f1p41/2856|i3_LQ_c10106/f1p4/3586|i7_HQ_c1911/f1p63/7255|i6_HQ_c364/f1p23/6763|i5_LQ_c3216/f1p17/5218|i4_HQ_c145/f14p132/4212|i1.4_HQ_c6451/f1p…
		Histidine metabolism	ko00340	8	225	0.0866751	i2.0_HQ_c9444/f1p3/2586|i3_LQ_c15288/f1p3/3691|i2.0_HQ_c19596/f1p82/2164|i2.2_HQ_c7473/f1p4/2430|i4_HQ_c6332/f1p89/4463|i2.1_HQ_c11734/f1p0/2633|i2.2_LQ_c12194/f1p12/2063|i2.4_HQ_c4135/f1p4/2530
		Carbohydrate digestion and absorption	ko04973	11	343	0.0878371	i2.0_HQ_c15129/f1p6/2048|i2.0_HQ_c8681/f1p2/2447|i4_HQ_c7609/f1p12/4338|i3_HQ_c7424/f1p17/3954|i2.4_HQ_c14682/f1p1/2501|i5_HQ_c7495/f1p9/5443|i2.2_HQ_c1373/f3p58/2572|i2.4_HQ_c11225/f1p45/2443|i4_HQ_c10799/f1p50/4250|i2.4_HQ_c5082/f1p2/2617|i5_LQ_c1457/f1p5/5219
		Progesterone-mediated oocyte maturation	ko04914	16	561	0.101825	i2.2_HQ_c687/f8p30/2423|i9_LQ_c116/f1p93/9571|i4_HQ_c1515/f1p114/4464|i3_LQ_c2417/f1p2/3262|i2.0_LQ_c6008/f1p9/2611|i1.0_HQ_c11796/f15p86/1734|i1.3_LQ_c15483/f1p2/1750|i5_HQ_c4012/f1p160/5369|i2.2_LQ_c4268/f1p29/2376|i2.4_HQ_c1539/f4p16/2278|i5_HQ_c7495/f1p9/5443|i5_LQ_c1457/f1p5/5219|i4_HQ_c15229/f1p49/4700|i3_LQ_c6553/f1p10/2935|i2.4_HQ_c5082/f1p2/2617|i1.2_LQ_c13738/f1p32/1811
		Apoptosis - multiple species	ko04215	7	198	0.106749	i3_LQ_c10106/f1p4/3586|i2.2_HQ_c21827/f1p15/2481|i5_LQ_c6420/f1p9/5863|i1.4_HQ_c8120/f1p2/1245|i2.2_HQ_c18221/f1p19/2437|i6_HQ_c4417/f1p21/6249|i6_HQ_c364/f1p23/6763
		Terpenoid backbone biosynthesis	ko00900	7	199	0.108765	i1.1_HQ_c6776/f1p10/1477|i1.3_HQ_c14438/f1p9/1568|i2.3_HQ_c3020/f1p71/2504|i2.2_HQ_c3238/f1p8/2711|i1.4_HQ_c14279/f1p30/1749|i1.4_HQ_c6092/f1p14/1597|i1.1_HQ_c848/f23p98/1545
		Glutamatergic synapse	ko04724	15	528	0.112816	i2.2_HQ_c687/f8p30/2423|i2.1_HQ_c9707/f1p40/2390|i4_HQ_c432/f7p32/4771|i3_LQ_c7743/f1p77/3634|i1.2_HQ_c4366/f1p40/1739|i2.2_HQ_c9540/f1p22/2292|i2.4_LQ_c3679/f1p13/2069|i1.2_HQ_c6316/f1p7/1984|i2.4_HQ_c1539/f4p16/2278|i2.1_LQ_c12388/f1p31/2048|i2.3_LQ_c5668/f1p4/2806|i2.2_HQ_c7656/f1p13/2550|i2.2_HQ_c2371/f1p65/2869|i5_HQ_c46/f7p94/5075|i2.0_HQ_c11926/f1p15/2234
		p53 signaling pathway	ko04115	11	366	0.120839	i1.1_HQ_c9290/f1p5/1849|i3_LQ_c10106/f1p4/3586|i1.2_LQ_c14004/f1p4/1988|i5_LQ_c6420/f1p9/5863|i2.0_HQ_c5547/f1p1/2960|i3_HQ_c13512/f1p5/3201|i3_HQ_c9604/f1p18/3517|i2.0_HQ_c17319/f1p3/2083|i1.4_HQ_c12481/f1p0/1578|i6_HQ_c4417/f1p21/6249|i6_HQ_c364/f1p23/6763
		Endocrine and other factor-regulated calcium reabsorption	ko04961	12	408	0.121474	i3_HQ_c10397/f2p9/3379|i2.0_HQ_c8681/f1p2/2447|i4_HQ_c16720/f1p120/4121|i1.2_HQ_c736/f31p53/1950|i2.4_HQ_c14682/f1p1/2501|i4_LQ_c11933/f1p16/4678|i3_HQ_c16987/f64p49/3365|i4_HQ_c18899/f1p22/4719|i4_HQ_c13672/f1p17/4272|i2.2_HQ_c1373/f3p58/2572|i2.4_HQ_c11225/f1p45/2443|i4_HQ_c10799/f1p50/4250
		PPAR signaling pathway	ko03320	27	1063	0.122758	i6_HQ_c2813/f1p44/6709|i2.0_HQ_c7142/f1p14/2552|i4_HQ_c8788/f6p48/4465|i1.0_LQ_c6035/f1p0/1329|i2.4_HQ_c22033/f47p182/2447|i2.2_HQ_c5705/f1p3/2966|i1.2_HQ_c1640/f3p172/1738|i4_HQ_c958/f2p21/4255|i1.4_LQ_c12702/f1p171/1956|i1.0_HQ_c1133/f7p16/1849|i2.2_LQ_c9957/f1p8/2487|i2.0_HQ_c16049/f1p94/2287|i3_HQ_c4785/f2p9/3552|i3_LQ_c4430/f1p8/3327|i1.1_HQ_c7129/f5p57/1311|i4_LQ_c19843/f2p24/4222|i5_HQ_c78…
		Oxytocin signaling pathway	ko04921	26	1045	0.149062	i1.4_HQ_c9773/f1p5/1958|i1.3_HQ_c12769/f1p48/1485|i2.2_HQ_c687/f8p30/2423|i6_HQ_c3595/f1p67/6448|i1.0_HQ_c3850/f1p2/1771|i3_LQ_c5569/f1p1/3319|i5_HQ_c277/f2p46/53|i5_HQ_c7495/f1p9/5443|i4_LQ_c1645/f1p8/4646|i3_HQ_c1036/f3p7/3359|i2.2_HQ_c4117/f1p75/2260|i3_LQ_c12804/f1p1/3068|i5_LQ_c1457/f1p5/5219|i3_LQ_c6175/f1p50/3273|i3_LQ_c7195/f1p1/2907|i1.3_HQ_c10297/f1p58/1679|i1.4_LQ_c13377/f1p0/1912|i1.2…
		MicroRNAs in cancer	ko05206	24	958	0.152723	i2.4_HQ_c13695/f1p26/2779|i2.0_HQ_c4787/f1p6/2015|i1.3_LQ_c13180/f1p3/1392|i1.1_HQ_c10094/f1p3/1455|i1.2_HQ_c11188/f1p9/1529|i2.3_HQ_c883/f5p135/2584|i1.2_LQ_c12326/f1p4/1734|i8_HQ_c95/f1p117/8237|i1.1_HQ_c1186/f7p15/1727|i1.2_LQ_c7805/f1p8/1496|i4_LQ_c3511/f1p32/4695|i3_LQ_c4089/f1p81/3728|i2.0_LQ_c10894/f1p29/2550|i4_HQ_c15823/f1p39/4640|i2.0_LQ_c7589/f1p10/2590|i1.2_HQ_c3930/f1p5/1438|i1.3_HQ_…
		MAPK signaling pathway	ko04010	34	1433	0.170352	i1.4_HQ_c9773/f1p5/1958|i3_HQ_c1036/f3p7/3359|i2.1_HQ_c4954/f1p4/2460|i2.1_HQ_c9055/f1p3/2260|i2.4_HQ_c4342/f1p10/2523|i2.2_HQ_c11302/f1p33/2115|i2.3_HQ_c841/f6p445/2337|i1.4_HQ_c12481/f1p0/1578|i2.2_HQ_c12041/f1p11/2448|i1.1_HQ_c3783/f2p12/1966|i2.2_LQ_c1622/f1p9/2154|i5_LQ_c3216/f1p17/5218|i3_HQ_c1317/f3p13/3333|i4_HQ_c145/f14p132/4212|i1.0_HQ_c9279/f1p8/1572|i2.1_HQ_c5163/f1p10/2134|i2.2_HQ_c5…
		Central carbon metabolism in cancer	ko05230	14	528	0.174884	i2.2_HQ_c4388/f2p170/2526|i1.0_HQ_c12044/f1p43/1226|i2.0_HQ_c5490/f1p19/2394|i2.1_HQ_c5495/f1p17/2208|i1.1_HQ_c6723/f1p130/1361|i2.4_LQ_c16408/f1p2/1967|i2.0_HQ_c3087/f1p39/2571|i2.1_HQ_c11481/f1p55/2312|i2.3_HQ_c2700/f1p36/2462|i5_HQ_c7495/f1p9/5443|i5_LQ_c5482/f1p66/5968|i2.1_HQ_c3080/f1p33/2839|i2.4_HQ_c5082/f1p2/2617|i5_LQ_c1457/f1p5/5219
		Pathogenic Escherichia coli infection	ko05130	18	711	0.182237	i1.1_HQ_c3779/f2p38/1601|i1.2_LQ_c13270/f1p11/1936|i3_HQ_c415/f6p19/3202|i3_HQ_c981/f4p36/3697|i2.3_HQ_c3563/f1p57/2607|i3_HQ_c2261/f1p4/3080|i1.3_HQ_c5969/f1p21/1780|i2.4_LQ_c3672/f1p4/2343|i2.2_HQ_c7591/f1p1/2747|i2.4_HQ_c12617/f1p17/2549|i5_LQ_c340/f1p5/5340|i1.0_HQ_c8235/f1p21/1630|i2.4_LQ_c5438/f1p136/2408|i1.0_HQ_c9932/f1p51/1904|i1.4_HQ_c973/f9p51/1699|i5_HQ_c3866/f1p19/5117|i4_HQ_c9874/f1…
		Renin secretion	ko04924	11	403	0.186328	i2.2_HQ_c687/f8p30/2423|i6_LQ_c4800/f1p1/6831|i2.0_HQ_c8074/f1p76/2230|i2.2_HQ_c4117/f1p75/2260|i2.0_HQ_c4755/f1p12/2053|i2.4_HQ_c1539/f4p16/2278|i2.3_HQ_c2774/f1p4/2593|i1.4_LQ_c13377/f1p0/1912|i2.4_HQ_c3648/f2p17/2456|i1.2_HQ_c6316/f1p7/1984|i2.2_HQ_c20751/f1p27/2323
		Purine metabolism	ko00230	24	989	0.189127	i1.4_HQ_c11445/f1p22/1781|i1.4_HQ_c12497/f1p8/1583|i2.1_HQ_c5495/f1p17/2208|i4_HQ_c6342/f1p88/4217|i2.0_HQ_c19830/f1p4/2708|i2.2_HQ_c4388/f2p170/2526|i1.1_HQ_c6723/f1p130/1361|i2.2_HQ_c20511/f1p7/2131|i2.4_LQ_c2874/f1p0/2325|i2.2_LQ_c19198/f1p11/2234|i3_HQ_c6431/f1p3/3764|i3_LQ_c9523/f1p1/3300|i2.0_HQ_c1923/f2p0/2325|i3_HQ_c14146/f1p9/3685|i1.0_HQ_c12044/f1p43/1226|i3_HQ_c12959/f1p1/3952|i2.0_HQ_…
		Synthesis and degradation of ketone bodies	ko00072	4	112	0.189794	i1.3_HQ_c14438/f1p9/1568|i4_HQ_c9135/f1p17/4036|i2.3_HQ_c3020/f1p71/2504|i1.1_HQ_c848/f23p98/1545
		Fat digestion and absorption	ko04975	8	285	0.213106	i3_LQ_c4020/f1p2/3317|i6_HQ_c2813/f1p44/6709|i1.4_LQ_c5398/f1p26/1723|i2.3_LQ_c9945/f1p13/2822|i2.0_HQ_c14652/f1p10/2626|i2.2_HQ_c4166/f1p16/2466|i2.2_HQ_c1354/f7p21/2764|i1.0_HQ_c13747/f1p7/1458
		Phenylalanine metabolism	ko00360	8	289	0.223339	i1.4_LQ_c5398/f1p26/1723|i2.3_LQ_c9945/f1p13/2822|i1.2_HQ_c5534/f1p7/1722|i2.0_HQ_c14652/f1p10/2626|i2.2_LQ_c5250/f1p39/2262|i2.2_HQ_c4166/f1p16/2466|i2.2_HQ_c1354/f7p21/2764|i2.4_HQ_c4135/f1p4/2530
		Jak-STAT signaling pathway	ko04630	18	745	0.234318	i2.1_HQ_c4333/f1p6/2164|i2.2_HQ_c21827/f1p15/2481|i7_HQ_c1911/f1p63/7255|i2.0_HQ_c2167/f2p10/2446|i2.2_HQ_c22070/f12p52/2349|i4_HQ_c4368/f1p12/4366|i1.1_LQ_c14437/f1p24/1548|i2.3_HQ_c9129/f1p6/2157|i5_HQ_c7495/f1p9/5443|i1.0_HQ_c7419/f1p1/1669|i2.4_HQ_c15240/f1p9/2450|i2.0_HQ_c10921/f1p6/2258|i5_HQ_c4775/f1p17/6004|i4_LQ_c1620/f1p6/4947|i2.2_HQ_c18221/f1p19/2437|i3_HQ_c9014/f1p9/3526|i2.4_HQ_c508…
		Gastric acid secretion	ko04971	12	476	0.244231	i2.2_HQ_c687/f8p30/2423|i2.0_HQ_c8681/f1p2/2447|i2.0_HQ_c8074/f1p76/2230|i2.0_LQ_c15820/f1p1/2879|i2.2_HQ_c4117/f1p75/2260|i1.0_HQ_c3850/f1p2/1771|i2.4_HQ_c14682/f1p1/2501|i2.4_HQ_c1539/f4p16/2278|i2.2_HQ_c1373/f3p58/2572|i2.4_HQ_c11225/f1p45/2443|i4_HQ_c10799/f1p50/4250|i2.2_HQ_c20751/f1p27/2323
		Gap junction	ko04540	12	481	0.254728	i1.1_HQ_c3779/f2p38/1601|i2.2_HQ_c687/f8p30/2423|i1.2_LQ_c13270/f1p11/1936|i1.4_HQ_c973/f9p51/1699|i2.3_HQ_c3563/f1p57/2607|i1.3_HQ_c5969/f1p21/1780|i1.0_HQ_c8235/f1p21/1630|i2.4_HQ_c1539/f4p16/2278|i1.3_HQ_c864/f19p56/1749|i1.0_HQ_c9932/f1p51/1904|i3_HQ_c976/f3p13/3116|i5_HQ_c3866/f1p19/5117
		RNA degradation	ko03018	18	762	0.262489	i5_LQ_c7436/f1p7/5658|i2.1_HQ_c7873/f1p12/2171|i2.1_HQ_c3080/f1p33/2839|i4_HQ_c452/f3p131/4242|i7_HQ_c1437/f1p86/7831|i2.4_LQ_c16408/f1p2/1967|i4_HQ_c14541/f1p50/4398|i2.0_HQ_c15045/f1p14/2405|i4_HQ_c11175/f1p37/4090|i1.3_HQ_c693/f4p84/1416|i5_HQ_c6390/f1p24/5081|i2.4_HQ_c5145/f1p70/2517|i2.3_HQ_c1610/f2p26/2898|i1.4_HQ_c14824/f1p186/1652|i3_HQ_c14939/f1p10/3063|i3_HQ_c10057/f1p29/3602|i5_LQ_c548…
		Amino sugar and nucleotide sugar metabolism	ko00520	11	444	0.27375	i2.1_HQ_c578/f12p75/2056|i1.4_HQ_c11445/f1p22/1781|i1.0_LQ_c10118/f1p1/1553|i2.4_HQ_c16497/f1p26/2338|i4_LQ_c5299/f1p25/4115|i3_LQ_c12984/f1p121/3993|i1.1_HQ_c3786/f1p0/1579|i4_HQ_c6342/f1p88/4217|i2.2_LQ_c5891/f1p4/2162|i2.1_HQ_c5878/f1p8/2246|i2.0_LQ_c10660/f1p21/2338
		Pentose phosphate pathway	ko00030	9	354	0.276462	i1.4_HQ_c11445/f1p22/1781|i2.0_LQ_c10660/f1p21/2338|i2.4_HQ_c16497/f1p26/2338|i4_LQ_c5299/f1p25/4115|i2.4_LQ_c16408/f1p2/1967|i4_HQ_c6342/f1p88/4217|i2.2_LQ_c5891/f1p4/2162|i5_LQ_c5482/f1p66/5968|i2.1_HQ_c3080/f1p33/2839
		Pancreatic secretion	ko04972	13	538	0.277988	i3_LQ_c4107/f1p100/3602|i2.0_HQ_c8681/f1p2/2447|i6_HQ_c4556/f1p176/6827|i2.4_HQ_c14682/f1p1/2501|i1.2_HQ_c7102/f1p125/1759|i2.1_HQ_c9055/f1p3/2260|i2.4_LQ_c17496/f1p46/2312|i4_HQ_c18899/f1p22/4719|i3_HQ_c2762/f1p43/3213|i2.2_HQ_c1373/f3p58/2572|i2.4_HQ_c11225/f1p45/2443|i4_HQ_c10799/f1p50/4250|i2.4_HQ_c4806/f1p104/2979
		Biosynthesis of unsaturated fatty acids	ko01040	6	222	0.284112	i2.1_LQ_c3548/f1p2/2714|i4_HQ_c5592/f1p16/4256|i2.0_HQ_c3785/f1p20/2220|i4_HQ_c8998/f1p30/4670|i2.4_LQ_c3245/f1p4/2361|i2.1_HQ_c5566/f1p0/2429
		Hepatitis B	ko05161	20	879	0.301027	i3_HQ_c14535/f1p20/3664|i3_LQ_c10106/f1p4/3586|i3_HQ_c1036/f3p7/3359|i7_HQ_c1911/f1p63/7255|i5_LQ_c6420/f1p9/5863|i5_HQ_c94/f3p37/5914|i4_HQ_c4368/f1p12/4366|i5_HQ_c7495/f1p9/5443|i3_HQ_c17027/f1p41/3130|i5_HQ_c108/f3p31/5838|i2.4_HQ_c5082/f1p2/2617|i2.4_HQ_c15240/f1p9/2450|i5_HQ_c4775/f1p17/6004|i6_HQ_c364/f1p23/6763|i3_HQ_c412/f8p51/3200|i5_LQ_c1457/f1p5/5219|i6_HQ_c4417/f1p21/6249|i3_HQ_c9014/…
		Aldosterone-regulated sodium reabsorption	ko04960	8	321	0.31059	i2.0_HQ_c8681/f1p2/2447|i2.4_HQ_c14682/f1p1/2501|i5_HQ_c7495/f1p9/5443|i2.2_HQ_c1373/f3p58/2572|i2.4_HQ_c11225/f1p45/2443|i4_HQ_c10799/f1p50/4250|i2.4_HQ_c5082/f1p2/2617|i5_LQ_c1457/f1p5/5219
		Arginine and proline metabolism	ko00330	18	798	0.325826	i1.4_LQ_c5398/f1p26/1723|i2.3_LQ_c9945/f1p13/2822|i1.2_HQ_c5534/f1p7/1722|i1.3_HQ_c14463/f1p1/1962|i2.2_HQ_c1354/f7p21/2764|i2.0_HQ_c14652/f1p10/2626|i2.2_HQ_c4166/f1p16/2466|i2.2_LQ_c5250/f1p39/2262|i2.0_HQ_c19596/f1p82/2164|i2.4_HQ_c5164/f1p5/2048|i2.0_HQ_c14818/f1p5/2006|i2.2_HQ_c18043/f1p6/2925|i2.0_HQ_c10897/f1p678/2128|i4_HQ_c6332/f1p89/4463|i2.2_LQ_c12194/f1p12/2063|i2.1_HQ_c11734/f1p0/263…
		cAMP signaling pathway	ko04024	25	1134	0.326146	i4_LQ_c1300/f1p0/4595|i2.2_HQ_c687/f8p30/2423|i1.0_HQ_c3850/f1p2/1771|i5_HQ_c277/f2p46/53|i2.2_HQ_c20511/f1p7/2131|i2.4_HQ_c14682/f1p1/2501|i2.2_LQ_c19198/f1p11/2234|i1.4_HQ_c8332/f1p5/1953|i5_HQ_c7495/f1p9/5443|i4_LQ_c1645/f1p8/4646|i2.4_HQ_c11225/f1p45/2443|i4_HQ_c10799/f1p50/4250|i2.2_HQ_c4117/f1p75/2260|i2.0_HQ_c8681/f1p2/2447|i2.1_HQ_c9055/f1p3/2260|i5_LQ_c1457/f1p5/5219|i3_HQ_c4110/f1p4/321…
		Apoptosis	ko04210	23	1040	0.329714	i1.1_HQ_c3779/f2p38/1601|i2.2_HQ_c21827/f1p15/2481|i5_LQ_c6420/f1p9/5863|i4_HQ_c2712/f1p49/4605|i2.0_HQ_c12444/f1p4/2975|i2.4_HQ_c3648/f2p17/2456|i1.4_HQ_c12481/f1p0/1578|i2.2_HQ_c18221/f1p19/2437|i3_LQ_c10106/f1p4/3586|i3_HQ_c13997/f1p2/3661|i6_HQ_c364/f1p23/6763|i1.4_HQ_c8120/f1p2/1245|i5_HQ_c7495/f1p9/5443|i2.2_LQ_c8502/f1p3/2510|i1.2_LQ_c13270/f1p11/1936|i3_HQ_c15110/f1p2/3523|i2.4_LQ_c5438/f…
		Amyotrophic lateral sclerosis (ALS)	ko05014	11	473	0.341982	i3_LQ_c10106/f1p4/3586|i4_LQ_c16205/f1p62/4392|i2.2_HQ_c21827/f1p15/2481|i5_LQ_c6420/f1p9/5863|i2.1_HQ_c9055/f1p3/2260|i6_HQ_c364/f1p23/6763|i2.2_HQ_c18221/f1p19/2437|i6_HQ_c4417/f1p21/6249|i1.2_HQ_c6316/f1p7/1984|i2.2_HQ_c5292/f1p1/2071|i2.4_LQ_c9261/f1p4/2318
		Prion diseases	ko05020	7	292	0.362759	i4_HQ_c524/f3p324/4903|i5_LQ_c4642/f1p14/5814|i2.3_HQ_c5677/f1p10/2260|i4_HQ_c17519/f1p5/4234|i4_HQ_c15136/f1p200/4552|i2.2_HQ_c8483/f1p35/2150|i3_HQ_c8059/f1p48/3324
		Bacterial invasion of epithelial cells	ko05100	21	966	0.367269	i4_LQ_c10696/f1p11/4180|i4_LQ_c832/f2p5/4365|i2.4_HQ_c13038/f2p9/2861|i3_HQ_c415/f6p19/3202|i3_HQ_c981/f4p36/3697|i2.2_HQ_c7591/f1p1/2747|i3_HQ_c2261/f1p4/3080|i3_HQ_c10251/f1p8/3148|i2.1_HQ_c9055/f1p3/2260|i4_LQ_c11933/f1p16/4678|i2.4_HQ_c12617/f1p17/2549|i6_LQ_c4835/f1p9/6079|i3_LQ_c9456/f1p3/3581|i2.4_LQ_c5438/f1p136/2408|i4_HQ_c13672/f1p17/4272|i5_HQ_c7495/f1p9/5443|i2.0_HQ_c12308/f1p128/2619…
		Galactose metabolism	ko00052	8	342	0.371207	i2.1_HQ_c578/f12p75/2056|i1.4_HQ_c11445/f1p22/1781|i2.4_LQ_c16408/f1p2/1967|i3_LQ_c12984/f1p121/3993|i4_HQ_c6342/f1p88/4217|i5_LQ_c5482/f1p66/5968|i2.1_HQ_c3080/f1p33/2839|i2.1_HQ_c5878/f1p8/2246
		Tyrosine metabolism	ko00350	9	390	0.372519	i2.2_LQ_c5250/f1p39/2262|i1.4_LQ_c5398/f1p26/1723|i2.3_LQ_c9945/f1p13/2822|i1.2_HQ_c5534/f1p7/1722|i2.0_HQ_c14652/f1p10/2626|i1.3_LQ_c5878/f1p2/1396|i2.2_HQ_c4166/f1p16/2466|i2.2_HQ_c1354/f7p21/2764|i2.4_HQ_c4135/f1p4/2530
		Proteoglycans in cancer	ko05205	37	1770	0.396038	i2.1_HQ_c4954/f1p4/2460|i1.0_HQ_c3850/f1p2/1771|i2.4_HQ_c14646/f1p13/2429|i2.3_HQ_c883/f5p135/2584|i5_HQ_c277/f2p46/53|i8_HQ_c95/f1p117/8237|i3_HQ_c415/f6p19/3202|i3_HQ_c981/f4p36/3697|i1.4_HQ_c8332/f1p5/1953|i1.4_HQ_c1676/f4p19/1809|i2.1_HQ_c5907/f1p50/2015|i2.2_HQ_c7591/f1p1/2747|i4_LQ_c3511/f1p32/4695|i2.4_HQ_c12617/f1p17/2549|i3_LQ_c4089/f1p81/3728|i2.1_LQ_c9018/f1p39/2074|i4_HQ_c15823/f1p39/…
		Herpes simplex infection	ko05168	31	1484	0.410108	i2.0_HQ_c3597/f1p1/2653|i1.1_HQ_c949/f12p11/1275|i1.2_LQ_c9043/f1p4/1499|i5_LQ_c6420/f1p9/5863|i4_HQ_c4368/f1p12/4366|i5_HQ_c4775/f1p17/6004|i4_HQ_c2712/f1p49/4605|i1.1_HQ_c11741/f3p82/1452|i3_LQ_c6707/f1p91/2957|i5_HQ_c277/f2p46/53|i1.1_HQ_c8522/f1p43/1426|i3_LQ_c10106/f1p4/3586|i1.4_HQ_c10985/f2p2/1552|i7_HQ_c1911/f1p63/7255|i6_HQ_c364/f1p23/6763|i2.2_HQ_c3451/f1p3/2038|i4_LQ_c1645/f1p8/4646|i2…
		Pantothenate and CoA biosynthesis	ko00770	4	166	0.420985	i2.0_LQ_c6835/f1p1/2327|i3_HQ_c954/f3p3/3397|i4_LQ_c13912/f1p2/4315|i6_LQ_c3856/f1p2/6586
		Proximal tubule bicarbonate reclamation	ko04964	8	365	0.438423	i2.4_HQ_c20486/f1p46/2285|i2.0_HQ_c8681/f1p2/2447|i2.4_HQ_c14682/f1p1/2501|i1.1_HQ_c9080/f1p44/1809|i2.3_HQ_c2774/f1p4/2593|i2.2_HQ_c1373/f3p58/2572|i2.4_HQ_c11225/f1p45/2443|i4_HQ_c10799/f1p50/4250
		Ras signaling pathway	ko04014	21	1010	0.443708	i3_HQ_c16254/f1p2/3417|i2.0_HQ_c3452/f1p28/2439|i1.1_LQ_c14437/f1p24/1548|i2.2_HQ_c18221/f1p19/2437|i2.2_HQ_c21827/f1p15/2481|i2.2_HQ_c4117/f1p75/2260|i2.0_HQ_c8074/f1p76/2230|i4_LQ_c11993/f1p5/4415|i2.2_LQ_c17480/f1p2/2357|i2.2_LQ_c19806/f1p1/2712|i2.1_HQ_c9055/f1p3/2260|i2.0_HQ_c5171/f1p5/2942|i3_HQ_c4110/f1p4/3211|i1.4_HQ_c8332/f1p5/1953|i2.2_HQ_c20751/f1p27/2323|i2.0_HQ_c6300/f1p4/2771|i5_HQ_…
		Inflammatory mediator regulation of TRP channels	ko04750	12	567	0.4508	i5_HQ_c277/f2p46/53|i6_LQ_c4800/f1p1/6831|i2.0_HQ_c8074/f1p76/2230|i2.2_HQ_c4117/f1p75/2260|i1.0_HQ_c3850/f1p2/1771|i3_LQ_c7195/f1p1/2907|i2.2_HQ_c20751/f1p27/2323|i2.2_HQ_c5292/f1p1/2071|i5_HQ_c7495/f1p9/5443|i4_LQ_c1645/f1p8/4646|i2.4_HQ_c5082/f1p2/2617|i5_LQ_c1457/f1p5/5219
		Epstein-Barr virus infection	ko05169	46	2269	0.459127	i2.0_HQ_c3597/f1p1/2653|i1.4_HQ_c10985/f2p2/1552|i4_HQ_c4368/f1p12/4366|i2.0_LQ_c8379/f1p16/2902|i1.0_HQ_c1306/f7p17/1547|i1.1_HQ_c10082/f2p17/1393|i2.4_HQ_c4342/f1p10/2523|i3_HQ_c17027/f1p41/3130|i2.2_HQ_c11302/f1p33/2115|i2.0_LQ_c2978/f1p7/2286|i3_LQ_c6707/f1p91/2957|i2.3_HQ_c841/f6p445/2337|i2.2_HQ_c12041/f1p11/2448|i1.2_LQ_c9043/f1p4/1499|i5_LQ_c3216/f1p17/5218|i4_HQ_c145/f14p132/4212|i3_HQ_c…
		Thyroid cancer	ko05216	6	281	0.485105	i3_HQ_c415/f6p19/3202|i3_HQ_c1665/f2p5/3582|i3_HQ_c15996/f1p3/3411|i2.4_HQ_c12617/f1p17/2549|i3_HQ_c2261/f1p4/3080|i6_LQ_c850/f1p15/6304
		Protein export	ko03060	6	285	0.498403	i4_HQ_c524/f3p324/4903|i1.4_LQ_c2492/f1p13/1296|i2.2_HQ_c19355/f1p4/2927|i2.4_HQ_c8425/f1p10/2027|i4_HQ_c15136/f1p200/4552|i3_HQ_c8059/f1p48/3324
		Synaptic vesicle cycle	ko04721	8	387	0.501796	i5_HQ_c3632/f1p16/5337|i4_HQ_c13672/f1p17/4272|i4_LQ_c11933/f1p16/4678|i4_HQ_c1431/f1p25/4645|i4_HQ_c16720/f1p120/4121|i1.2_HQ_c736/f31p53/1950|i3_HQ_c10397/f2p9/3379|i3_HQ_c16987/f64p49/3365
		Melanogenesis	ko04916	9	441	0.511131	i2.2_HQ_c687/f8p30/2423|i3_HQ_c415/f6p19/3202|i2.0_HQ_c8074/f1p76/2230|i3_HQ_c2261/f1p4/3080|i2.2_HQ_c4117/f1p75/2260|i1.0_HQ_c3850/f1p2/1771|i2.4_HQ_c12617/f1p17/2549|i2.4_HQ_c1539/f4p16/2278|i2.2_HQ_c20751/f1p27/2323
		Sulfur relay system	ko04122	1	36	0.516164	i1.1_HQ_c14566/f1p4/1822
		Salivary secretion	ko04970	8	398	0.532675	i2.0_HQ_c8681/f1p2/2447|i2.0_HQ_c8074/f1p76/2230|i2.2_HQ_c4117/f1p75/2260|i2.4_HQ_c14682/f1p1/2501|i2.2_HQ_c1373/f3p58/2572|i2.4_HQ_c11225/f1p45/2443|i4_HQ_c10799/f1p50/4250|i2.2_HQ_c20751/f1p27/2323
		Long-term potentiation	ko04720	8	400	0.538213	i5_HQ_c277/f2p46/53|i2.0_HQ_c8074/f1p76/2230|i2.2_HQ_c4117/f1p75/2260|i1.0_HQ_c3850/f1p2/1771|i3_LQ_c7195/f1p1/2907|i4_LQ_c1645/f1p8/4646|i1.2_HQ_c6316/f1p7/1984|i2.2_HQ_c20751/f1p27/2323
		Amphetamine addiction	ko05031	9	454	0.545201	i5_HQ_c277/f2p46/53|i2.0_HQ_c8074/f1p76/2230|i2.2_HQ_c4117/f1p75/2260|i1.0_HQ_c3850/f1p2/1771|i3_LQ_c7195/f1p1/2907|i4_LQ_c1645/f1p8/4646|i1.2_HQ_c6316/f1p7/1984|i2.4_HQ_c4135/f1p4/2530|i2.2_HQ_c20751/f1p27/2323
		Signaling pathways regulating pluripotency of stem cells	ko04550	11	557	0.545736	i3_HQ_c415/f6p19/3202|i3_HQ_c2261/f1p4/3080|i4_HQ_c4368/f1p12/4366|i2.4_HQ_c12617/f1p17/2549|i5_HQ_c7495/f1p9/5443|i2.4_HQ_c15240/f1p9/2450|i2.2_HQ_c3703/f1p14/2081|i5_HQ_c4775/f1p17/6004|i3_HQ_c9014/f1p9/3526|i2.4_HQ_c5082/f1p2/2617|i5_LQ_c1457/f1p5/5219
		Glioma	ko05214	7	353	0.55104	i2.0_HQ_c8074/f1p76/2230|i2.2_HQ_c4117/f1p75/2260|i1.0_HQ_c3850/f1p2/1771|i5_HQ_c7495/f1p9/5443|i5_LQ_c1457/f1p5/5219|i2.4_HQ_c5082/f1p2/2617|i2.2_HQ_c20751/f1p27/2323
		Primary bile acid biosynthesis	ko00120	4	198	0.553566	i4_HQ_c6138/f1p26/4908|i5_HQ_c78/f3p51/54|i2.0_HQ_c7142/f1p14/2552|i2.0_HQ_c1982/f2p12/2715
		Epithelial cell signaling in Helicobacter pylori infection	ko05120	8	406	0.554672	i5_HQ_c3632/f1p16/5337|i1.1_LQ_c14437/f1p24/1548|i2.1_HQ_c9055/f1p3/2260|i3_HQ_c4110/f1p4/3211|i2.4_HQ_c14646/f1p13/2429|i1.4_HQ_c8332/f1p5/1953|i4_HQ_c10105/f1p25/4991|i4_HQ_c1431/f1p25/4645
		Malaria	ko05144	7	355	0.556872	i6_HQ_c2813/f1p44/6709|i5_HQ_c1376/f1p28/5770|i5_LQ_c1795/f1p17/4871|i1.0_HQ_c7420/f1p2/1839|i6_HQ_c337/f1p26/6822|i6_HQ_c4887/f1p31/6516|i3_HQ_c13405/f1p7/3169
		VEGF signaling pathway	ko04370	6	305	0.562862	i2.1_HQ_c9055/f1p3/2260|i3_LQ_c9456/f1p3/3581|i5_HQ_c7495/f1p9/5443|i1.2_HQ_c6316/f1p7/1984|i2.4_HQ_c5082/f1p2/2617|i5_LQ_c1457/f1p5/5219
		Thyroid hormone synthesis	ko04918	15	780	0.580948	i6_HQ_c687/f1p64/6734|i4_HQ_c194/f8p46/4713|i2.0_HQ_c8681/f1p2/2447|i4_HQ_c524/f3p324/4903|i5_HQ_c443/f1p78/5019|i2.4_HQ_c14682/f1p1/2501|i2.0_HQ_c13904/f1p33/2269|i1.0_HQ_c8590/f1p156/1664|i7_HQ_c1587/f1p26/7011|i2.2_HQ_c17908/f1p3/2321|i4_HQ_c15136/f1p200/4552|i2.2_HQ_c1373/f3p58/2572|i2.4_HQ_c11225/f1p45/2443|i4_HQ_c10799/f1p50/4250|i3_HQ_c8059/f1p48/3324
		Chronic myeloid leukemia	ko05220	7	367	0.591125	i2.4_LQ_c6714/f1p3/2849|i2.2_HQ_c21827/f1p15/2481|i5_HQ_c7495/f1p9/5443|i1.1_LQ_c14437/f1p24/1548|i2.2_HQ_c18221/f1p19/2437|i2.4_HQ_c5082/f1p2/2617|i5_LQ_c1457/f1p5/5219
		Basal cell carcinoma	ko05217	3	155	0.594644	i3_HQ_c2261/f1p4/3080|i3_HQ_c415/f6p19/3202|i2.4_HQ_c12617/f1p17/2549
		Salmonella infection	ko05132	11	580	0.598179	i2.3_HQ_c12090/f1p6/2121|i2.0_HQ_c8930/f1p7/2108|i2.4_LQ_c12200/f1p2/2358|i3_HQ_c2016/f1p9/3066|i2.1_HQ_c4954/f1p4/2460|i2.1_HQ_c9055/f1p3/2260|i2.4_LQ_c3392/f1p5/2226|i2.4_HQ_c9951/f1p4/2328|i2.0_HQ_c21588/f1p18/2058|i2.4_LQ_c5438/f1p136/2408|i3_HQ_c6255/f1p0/3974
		Base excision repair	ko03410	3	157	0.603141	i3_HQ_c13997/f1p2/3661|i3_HQ_c15110/f1p2/3523|i3_HQ_c806/f3p3/3658
		Longevity regulating pathway - multiple species	ko04213	15	794	0.607741	i2.3_HQ_c12732/f81p600/2293|i4_LQ_c16205/f1p62/4392|i2.4_LQ_c9261/f1p4/2318|i5_LQ_c3216/f1p17/5218|i4_HQ_c145/f14p132/4212|i2.4_HQ_c4342/f1p10/2523|i2.4_HQ_c21632/f1p14/2169|i2.2_HQ_c11302/f1p33/2115|i2.4_HQ_c5082/f1p2/2617|i4_HQ_c1283/f1p500/4605|i2.3_HQ_c841/f6p445/2337|i5_HQ_c7495/f1p9/5443|i2.2_HQ_c12041/f1p11/2448|i1.0_HQ_c4332/f1p31/1374|i5_LQ_c1457/f1p5/5219
		Insulin resistance	ko04931	20	1064	0.622864	i3_HQ_c11569/f1p9/3144|i5_LQ_c936/f1p10/5852|i6_HQ_c2813/f1p44/6709|i2.4_HQ_c16723/f1p10/2611|i1.1_LQ_c14437/f1p24/1548|i4_HQ_c14697/f1p10/4376|i2.0_HQ_c6219/f1p20/2520|i2.2_HQ_c3453/f1p4/2137|i13_LQ_c51/f1p2/13596|i3_LQ_c7195/f1p1/2907|i5_LQ_c1457/f1p5/5219|i5_HQ_c7495/f1p9/5443|i2.1_HQ_c7765/f1p13/2191|i3_LQ_c13969/f1p53/3121|i2.2_HQ_c14383/f1p9/2360|i5_HQ_c277/f2p46/53|i2.4_HQ_c2748/f1p5/2824|…
		Osteoclast differentiation	ko04380	14	750	0.623786	i7_HQ_c1911/f1p63/7255|i4_HQ_c4368/f1p12/4366|i3_LQ_c6906/f1p3/3287|i2.1_HQ_c9055/f1p3/2260|i1.2_HQ_c6316/f1p7/1984|i1.2_HQ_c14595/f1p27/2077|i5_HQ_c7495/f1p9/5443|i1.4_LQ_c10723/f1p1/2107|i2.0_HQ_c18015/f1p2/2285|i2.4_HQ_c15240/f1p9/2450|i5_HQ_c4775/f1p17/6004|i3_HQ_c9014/f1p9/3526|i2.4_HQ_c5082/f1p2/2617|i5_LQ_c1457/f1p5/5219
		Regulation of lipolysis in adipocytes	ko04923	5	276	0.638554	i2.2_HQ_c687/f8p30/2423|i2.4_HQ_c1539/f4p16/2278|i5_HQ_c7495/f1p9/5443|i2.4_HQ_c5082/f1p2/2617|i5_LQ_c1457/f1p5/5219
		Hippo signaling pathway - multiple species	ko04392	2	111	0.647268	i1.4_HQ_c8332/f1p5/1953|i3_HQ_c4110/f1p4/3211
		MAPK signaling pathway - fly	ko04013	11	606	0.653837	i3_HQ_c16254/f1p2/3417|i2.2_HQ_c4637/f5p34/2669|i2.0_HQ_c21588/f1p18/2058|i1.1_LQ_c14437/f1p24/1548|i3_HQ_c412/f8p51/3200|i3_HQ_c1317/f3p13/3333|i2.1_HQ_c9055/f1p3/2260|i3_HQ_c17027/f1p41/3130|i2.0_LQ_c20563/f1p11/2957|i2.2_HQ_c5292/f1p1/2071|i2.2_HQ_c7006/f1p5/2721
		Alcoholism	ko05034	12	669	0.672365	i2.2_HQ_c687/f8p30/2423|i5_HQ_c277/f2p46/53|i2.0_HQ_c8074/f1p76/2230|i4_HQ_c8168/f1p63/4608|i2.2_HQ_c4117/f1p75/2260|i3_LQ_c7195/f1p1/2907|i3_LQ_c7351/f1p4/3866|i2.4_HQ_c1539/f4p16/2278|i5_HQ_c259/f2p11/5132|i4_LQ_c1645/f1p8/4646|i2.4_HQ_c4135/f1p4/2530|i2.2_HQ_c20751/f1p27/2323
		Ubiquitin mediated proteolysis	ko04120	17	942	0.681368	i2.2_HQ_c12413/f1p2/2067|i6_LQ_c2381/f1p26/6280|i2.2_HQ_c4637/f5p34/2669|i2.1_HQ_c9280/f1p13/2182|i4_LQ_c8355/f1p8/4899|i2.0_HQ_c15516/f1p14/2391|i4_LQ_c4271/f1p11/4473|i4_HQ_c15728/f1p9/4941|i2.2_HQ_c2132/f4p9/2212|i2.0_LQ_c10427/f1p9/2456|i4_LQ_c16333/f1p26/4523|i3_HQ_c4315/f1p12/3626|i7_LQ_c454/f1p27/7759|i5_LQ_c4657/f1p13/5844|i3_HQ_c13947/f1p5/3532|i3_LQ_c9751/f1p14/3120|i2.0_HQ_c9490/f1p11/…
		Axon guidance	ko04360	16	889	0.682082	i2.2_HQ_c687/f8p30/2423|i3_HQ_c1036/f3p7/3359|i1.1_LQ_c14437/f1p24/1548|i3_HQ_c981/f4p36/3697|i1.4_HQ_c8332/f1p5/1953|i1.0_HQ_c3850/f1p2/1771|i2.1_HQ_c9055/f1p3/2260|i3_HQ_c4110/f1p4/3211|i3_HQ_c13832/f1p4/3413|i2.4_HQ_c1539/f4p16/2278|i4_HQ_c2177/f1p6/4162|i5_HQ_c7495/f1p9/5443|i5_LQ_c1457/f1p5/5219|i1.2_HQ_c6316/f1p7/1984|i2.4_HQ_c5082/f1p2/2617|i4_HQ_c2480/f1p2/4088
		Endometrial cancer	ko05213	7	407	0.694589	i3_HQ_c415/f6p19/3202|i3_HQ_c2261/f1p4/3080|i3_HQ_c10251/f1p8/3148|i2.4_HQ_c12617/f1p17/2549|i5_HQ_c7495/f1p9/5443|i2.4_HQ_c5082/f1p2/2617|i5_LQ_c1457/f1p5/5219
		Glycerophospholipid metabolism	ko00564	11	637	0.71422	i3_LQ_c4020/f1p2/3317|i2.4_HQ_c9970/f1p14/2209|i3_HQ_c1850/f1p2/3231|i2.4_HQ_c7278/f1p27/2113|i3_LQ_c15867/f1p4/3190|i1.1_HQ_c8492/f1p4/1658|i4_LQ_c10418/f1p16/3985|i1.3_HQ_c13346/f1p9/1422|i1.0_HQ_c13747/f1p7/1458|i3_HQ_c3747/f1p12/3423|i1.2_LQ_c14870/f1p3/2009
		Arrhythmogenic right ventricular cardiomyopathy (ARVC)	ko05412	12	703	0.733598	i3_HQ_c415/f6p19/3202|i3_HQ_c981/f4p36/3697|i4_HQ_c19541/f1p8/4136|i4_HQ_c142/f17p23/4381|i3_HQ_c2261/f1p4/3080|i3_HQ_c10251/f1p8/3148|i2.4_HQ_c12617/f1p17/2549|i2.4_LQ_c5438/f1p136/2408|i1.1_HQ_c11977/f1p25/1989|i3_HQ_c976/f3p13/3116|i1.4_HQ_c9489/f1p11/1677|i1.4_LQ_c13377/f1p0/1912
		ErbB signaling pathway	ko04012	7	425	0.735126	i1.0_HQ_c3850/f1p2/1771|i3_HQ_c4110/f1p4/3211|i2.4_HQ_c14646/f1p13/2429|i1.4_HQ_c8332/f1p5/1953|i5_HQ_c7495/f1p9/5443|i2.4_HQ_c5082/f1p2/2617|i5_LQ_c1457/f1p5/5219
		Phototransduction - fly	ko04745	5	317	0.750687	i2.2_HQ_c20751/f1p27/2323|i1.0_HQ_c3850/f1p2/1771|i2.4_LQ_c5438/f1p136/2408|i2.2_HQ_c4117/f1p75/2260|i2.0_HQ_c8074/f1p76/2230
		Mismatch repair	ko03430	2	138	0.758075	i4_HQ_c4165/f1p14/4278|i4_HQ_c4661/f1p4/4183
		GnRH signaling pathway	ko04912	7	437	0.75998	i2.0_HQ_c8074/f1p76/2230|i2.2_HQ_c4117/f1p75/2260|i1.0_HQ_c3850/f1p2/1771|i2.4_HQ_c14646/f1p13/2429|i1.4_LQ_c13377/f1p0/1912|i2.2_HQ_c5292/f1p1/2071|i2.2_HQ_c20751/f1p27/2323
		Cholinergic synapse	ko04725	7	437	0.75998	i2.2_HQ_c687/f8p30/2423|i1.0_HQ_c3850/f1p2/1771|i2.4_HQ_c1539/f4p16/2278|i1.4_LQ_c13377/f1p0/1912|i5_HQ_c7495/f1p9/5443|i2.4_HQ_c5082/f1p2/2617|i5_LQ_c1457/f1p5/5219
		RNA transport	ko03013	30	1707	0.76709	i2.4_LQ_c5454/f1p62/2060|i1.3_HQ_c8170/f1p64/1699|i3_HQ_c1665/f3p54/3872|i2.4_LQ_c5928/f1p89/2049|i2.4_LQ_c5935/f1p3/2028|i2.0_HQ_c3749/f1p8/2040|i1.2_HQ_c8052/f1p422/1826|i3_LQ_c6938/f1p5/3125|i4_HQ_c539/f3p33/4278|i3_HQ_c9103/f1p23/3548|i6_HQ_c4209/f1p34/6429|i2.0_HQ_c15045/f1p14/2405|i4_HQ_c10300/f1p26/4185|i1.0_HQ_c554/f44p46/1347|i3_LQ_c5067/f1p5/3955|i2.4_HQ_c11356/f1p18/2123|i4_HQ_c14770/f…
		Olfactory transduction	ko04740	4	265	0.768299	i2.2_HQ_c20751/f1p27/2323|i1.0_HQ_c3850/f1p2/1771|i2.2_HQ_c4117/f1p75/2260|i2.0_HQ_c8074/f1p76/2230
		Sphingolipid metabolism	ko00600	5	325	0.769223	i3_LQ_c4020/f1p2/3317|i2.2_HQ_c13484/f1p86/2127|i2.0_HQ_c21858/f41p90/2119|i5_LQ_c5167/f1p4/5545|i1.0_HQ_c13747/f1p7/1458
		Folate biosynthesis	ko00790	1	74	0.770483	i1.1_HQ_c14566/f1p4/1822
		Renin-angiotensin system	ko04614	3	206	0.773664	i4_HQ_c8902/f1p35/4436|i5_LQ_c7112/f1p8/5950|i2.0_HQ_c4755/f1p12/2053
		Allograft rejection	ko05330	15	896	0.774711	i2.0_HQ_c3597/f1p1/2653|i1.1_HQ_c949/f12p11/1275|i1.4_HQ_c10985/f2p2/1552|i1.4_HQ_c15204/f7p47/1505|i3_HQ_c778/f3p8/3944|i1.1_HQ_c9320/f1p13/1410|i1.3_HQ_c734/f10p29/1409|i3_HQ_c390/f7p7/3465|i1.4_HQ_c6987/f3p1/1337|i3_LQ_c6707/f1p91/2957|i3_HQ_c265/f7p12/3456|i1.2_LQ_c9043/f1p4/1499|i1.1_HQ_c8522/f1p43/1426|i2.2_LQ_c5226/f1p2/3025|i1.1_HQ_c11087/f1p0/1528
		mRNA surveillance pathway	ko03015	14	844	0.779647	i2.4_HQ_c11356/f1p18/2123|i4_HQ_c7152/f1p6/4308|i1.4_HQ_c14824/f1p186/1652|i2.0_HQ_c15045/f1p14/2405|i3_LQ_c7195/f1p1/2907|i5_HQ_c277/f2p46/53|i2.0_HQ_c12047/f1p16/2185|i4_HQ_c10300/f1p26/4185|i2.2_HQ_c5837/f1p17/1983|i2.0_HQ_c21788/f2p15/2375|i4_LQ_c1645/f1p8/4646|i2.2_HQ_c1171/f3p15/2385|i3_LQ_c5067/f1p5/3955|i4_HQ_c539/f3p33/4278
		Autoimmune thyroid disease	ko05320	15	900	0.780111	i2.0_HQ_c3597/f1p1/2653|i1.1_HQ_c949/f12p11/1275|i1.4_HQ_c10985/f2p2/1552|i1.4_HQ_c15204/f7p47/1505|i3_HQ_c778/f3p8/3944|i1.1_HQ_c9320/f1p13/1410|i1.3_HQ_c734/f10p29/1409|i3_HQ_c390/f7p7/3465|i1.4_HQ_c6987/f3p1/1337|i3_LQ_c6707/f1p91/2957|i3_HQ_c265/f7p12/3456|i1.2_LQ_c9043/f1p4/1499|i1.1_HQ_c8522/f1p43/1426|i2.2_LQ_c5226/f1p2/3025|i1.1_HQ_c11087/f1p0/1528
		Glycosphingolipid biosynthesis - lacto and neolacto series	ko00601	1	79	0.791937	i3_LQ_c5976/f1p2/3162
		Morphine addiction	ko05032	6	397	0.795648	i2.2_HQ_c687/f8p30/2423|i2.2_HQ_c20511/f1p7/2131|i2.2_LQ_c19198/f1p11/2234|i2.4_HQ_c1539/f4p16/2278|i3_LQ_c3660/f1p0/3207|i2.4_LQ_c5728/f1p5/2969
		Longevity regulating pathway - worm	ko04212	14	858	0.798417	i7_HQ_c1437/f1p86/7831|i3_HQ_c13997/f1p2/3661|i4_LQ_c16205/f1p62/4392|i3_HQ_c412/f8p51/3200|i4_HQ_c452/f3p131/4242|i2.4_HQ_c12166/f1p38/2395|i4_HQ_c14541/f1p50/4398|i4_HQ_c11175/f1p37/4090|i3_HQ_c15110/f1p2/3523|i3_HQ_c17027/f1p41/3130|i2.3_HQ_c1610/f2p26/2898|i5_HQ_c4856/f1p56/5683|i3_HQ_c806/f3p3/3658|i2.4_LQ_c9261/f1p4/2318
		Calcium signaling pathway	ko04020	23	1375	0.81639	i4_LQ_c17491/f1p0/4477|i1.0_HQ_c3850/f1p2/1771|i1.4_HQ_c2486/f1p38/1923|i4_HQ_c16631/f1p8/4214|i3_HQ_c15343/f1p6/3799|i2.1_LQ_c8278/f1p41/2856|i2.4_HQ_c4806/f1p104/2979|i2.4_LQ_c17496/f1p46/2312|i5_LQ_c358/f1p8/5344|i1.4_HQ_c6451/f1p34/1963|i3_HQ_c2762/f1p43/3213|i4_HQ_c13472/f1p11/4656|i6_HQ_c4556/f1p176/6827|i2.2_HQ_c4117/f1p75/2260|i1.4_LQ_c13377/f1p0/1912|i1.2_HQ_c6316/f1p7/1984|i3_LQ_c4107/f…
		Insulin secretion	ko04911	8	528	0.817768	i2.0_HQ_c8681/f1p2/2447|i2.4_HQ_c8434/f1p0/2247|i1.0_HQ_c3850/f1p2/1771|i2.4_HQ_c14682/f1p1/2501|i1.4_LQ_c13377/f1p0/1912|i2.2_HQ_c1373/f3p58/2572|i2.4_HQ_c11225/f1p45/2443|i4_HQ_c10799/f1p50/4250
		Neuroactive ligand-receptor interaction	ko04080	8	538	0.832627	i3_LQ_c7916/f1p11/4013|i4_LQ_c1620/f1p6/4947|i2.3_HQ_c7342/f1p6/2931|i2.1_HQ_c1860/f2p8/2417|i2.3_HQ_c9129/f1p6/2157|i2.0_HQ_c10921/f1p6/2258|i6_LQ_c4800/f1p1/6831|i4_LQ_c1130/f1p8/4155
		Collecting duct acid secretion	ko04966	2	166	0.839846	i5_HQ_c3632/f1p16/5337|i4_HQ_c1431/f1p25/4645
		mTOR signaling pathway	ko04150	5	365	0.846395	i2.0_HQ_c4787/f1p6/2015|i5_HQ_c7495/f1p9/5443|i1.1_HQ_c1186/f7p15/1727|i2.4_HQ_c5082/f1p2/2617|i5_LQ_c1457/f1p5/5219
		Non-small cell lung cancer	ko05223	3	241	0.854521	i5_HQ_c7495/f1p9/5443|i2.4_HQ_c5082/f1p2/2617|i5_LQ_c1457/f1p5/5219
		Fatty acid biosynthesis	ko00061	2	176	0.86237	i2.2_HQ_c8002/f1p19/2469|i2.2_HQ_c8819/f1p17/2122
		Sphingolipid signaling pathway	ko04071	11	746	0.869541	i2.2_HQ_c687/f8p30/2423|i2.3_HQ_c7342/f1p6/2931|i2.0_HQ_c21858/f41p90/2119|i2.1_HQ_c9055/f1p3/2260|i3_LQ_c7916/f1p11/4013|i2.4_HQ_c1539/f4p16/2278|i5_HQ_c7495/f1p9/5443|i2.2_HQ_c13484/f1p86/2127|i4_LQ_c1130/f1p8/4155|i2.4_HQ_c5082/f1p2/2617|i5_LQ_c1457/f1p5/5219
		Phagosome	ko04145	41	2442	0.872923	i1.1_HQ_c3779/f2p38/1601|i2.0_HQ_c3597/f1p1/2653|i1.1_HQ_c949/f12p11/1275|i1.4_HQ_c10985/f2p2/1552|i1.0_HQ_c7420/f1p2/1839|i5_HQ_c443/f1p78/5019|i2.1_HQ_c9055/f1p3/2260|i6_HQ_c2813/f1p44/6709|i3_LQ_c6707/f1p91/2957|i1.0_HQ_c9932/f1p51/1904|i3_HQ_c1070/f3p5/3313|i4_HQ_c1431/f1p25/4645|i1.2_LQ_c9043/f1p4/1499|i3_HQ_c981/f4p36/3697|i2.2_HQ_c17908/f1p3/2321|i3_HQ_c1582/f3p5/3281|i5_HQ_c3632/f1p16/533…
		Neurotrophin signaling pathway	ko04722	10	690	0.87315	i1.1_LQ_c14437/f1p24/1548|i2.0_HQ_c8074/f1p76/2230|i2.1_HQ_c9055/f1p3/2260|i2.2_HQ_c4117/f1p75/2260|i1.0_HQ_c3850/f1p2/1771|i2.2_LQ_c3078/f1p26/2818|i5_HQ_c7495/f1p9/5443|i5_LQ_c1457/f1p5/5219|i2.4_HQ_c5082/f1p2/2617|i2.2_HQ_c20751/f1p27/2323
		Prolactin signaling pathway	ko04917	6	451	0.879461	i2.1_HQ_c4333/f1p6/2164|i7_HQ_c1911/f1p63/7255|i1.0_HQ_c7419/f1p1/1669|i5_HQ_c7495/f1p9/5443|i2.4_HQ_c5082/f1p2/2617|i5_LQ_c1457/f1p5/5219
		Circadian rhythm	ko04710	2	188	0.885547	i5_LQ_c190/f2p8/5838|i3_HQ_c3735/f1p7/3355
		Circadian entrainment	ko04713	6	460	0.890156	i2.2_HQ_c687/f8p30/2423|i2.0_HQ_c8074/f1p76/2230|i2.2_HQ_c4117/f1p75/2260|i1.0_HQ_c3850/f1p2/1771|i2.4_HQ_c1539/f4p16/2278|i2.2_HQ_c20751/f1p27/2323
		Phosphatidylinositol signaling system	ko04070	8	586	0.891101	i4_LQ_c17491/f1p0/4477|i2.0_HQ_c8074/f1p76/2230|i2.2_HQ_c4117/f1p75/2260|i5_HQ_c7495/f1p9/5443|i4_HQ_c1671/f1p3/4037|i5_LQ_c1457/f1p5/5219|i2.4_HQ_c5082/f1p2/2617|i2.2_HQ_c20751/f1p27/2323
		Rap1 signaling pathway	ko04015	19	1238	0.891227	i2.0_HQ_c3452/f1p28/2439|i2.2_HQ_c687/f8p30/2423|i2.0_HQ_c21588/f1p18/2058|i3_HQ_c415/f6p19/3202|i3_HQ_c981/f4p36/3697|i2.0_HQ_c8074/f1p76/2230|i4_LQ_c11993/f1p5/4415|i2.2_LQ_c17480/f1p2/2357|i2.2_HQ_c4117/f1p75/2260|i2.1_HQ_c9055/f1p3/2260|i2.4_HQ_c12617/f1p17/2549|i2.4_HQ_c1539/f4p16/2278|i3_HQ_c2261/f1p4/3080|i2.4_LQ_c5438/f1p136/2408|i2.4_HQ_c5082/f1p2/2617|i5_HQ_c7495/f1p9/5443|i2.2_HQ_c2075…
		Vascular smooth muscle contraction	ko04270	11	769	0.891625	i5_HQ_c277/f2p46/53|i2.0_HQ_c8074/f1p76/2230|i2.0_LQ_c15820/f1p1/2879|i4_HQ_c12909/f1p11/4012|i2.2_HQ_c4117/f1p75/2260|i3_LQ_c7195/f1p1/2907|i2.4_HQ_c16445/f1p13/2147|i1.1_HQ_c11289/f1p22/1406|i1.4_LQ_c13377/f1p0/1912|i4_LQ_c1645/f1p8/4646|i2.2_HQ_c20751/f1p27/2323
		Toll-like receptor signaling pathway	ko04620	6	465	0.895741	i7_HQ_c1911/f1p63/7255|i2.1_HQ_c9055/f1p3/2260|i2.2_HQ_c5292/f1p1/2071|i5_HQ_c7495/f1p9/5443|i2.4_HQ_c5082/f1p2/2617|i5_LQ_c1457/f1p5/5219
		Cocaine addiction	ko05030	3	271	0.902471	i2.4_HQ_c1539/f4p16/2278|i2.4_HQ_c4135/f1p4/2530|i2.2_HQ_c687/f8p30/2423
		Choline metabolism in cancer	ko05231	9	660	0.902746	i3_LQ_c4020/f1p2/3317|i2.1_HQ_c9055/f1p3/2260|i2.4_HQ_c7278/f1p27/2113|i4_LQ_c10418/f1p16/3985|i5_HQ_c7495/f1p9/5443|i1.3_HQ_c13346/f1p9/1422|i1.0_HQ_c13747/f1p7/1458|i2.4_HQ_c5082/f1p2/2617|i5_LQ_c1457/f1p5/5219
		RNA polymerase	ko03020	1	118	0.903235	i3_HQ_c14146/f1p9/3685
		Tuberculosis	ko05152	26	1659	0.903918	i1.1_HQ_c11741/f3p82/1452|i5_LQ_c6420/f1p9/5863|i4_HQ_c4368/f1p12/4366|i1.0_HQ_c3850/f1p2/1771|i4_HQ_c11175/f1p37/4090|i1.1_HQ_c949/f12p11/1275|i3_HQ_c1070/f3p5/3313|i3_LQ_c10106/f1p4/3586|i7_HQ_c1911/f1p63/7255|i6_HQ_c364/f1p23/6763|i4_HQ_c452/f3p131/4242|i4_HQ_c14541/f1p50/4398|i5_HQ_c4856/f1p56/5683|i3_HQ_c1582/f3p5/3281|i2.4_HQ_c15240/f1p9/2450|i1.2_HQ_c12919/f1p1/1771|i7_HQ_c1437/f1p86/7831|…
		Pentose and glucuronate interconversions	ko00040	6	476	0.907178	i2.1_HQ_c578/f12p75/2056|i1.0_HQ_c6360/f1p12/1858|i3_LQ_c12984/f1p121/3993|i2.0_HQ_c19596/f1p82/2164|i2.2_LQ_c12194/f1p12/2063|i2.1_HQ_c5878/f1p8/2246
		Glycosphingolipid biosynthesis - ganglio series	ko00604	1	121	0.908769	i1.3_HQ_c13668/f1p3/1655
		Oocyte meiosis	ko04114	12	854	0.911535	i5_HQ_c277/f2p46/53|i3_HQ_c412/f8p51/3200|i2.0_HQ_c8074/f1p76/2230|i2.2_HQ_c4117/f1p75/2260|i1.0_HQ_c3850/f1p2/1771|i3_LQ_c7195/f1p1/2907|i7_LQ_c1471/f1p1/7168|i3_HQ_c17027/f1p41/3130|i2.0_LQ_c8379/f1p16/2902|i4_LQ_c1645/f1p8/4646|i1.2_HQ_c6316/f1p7/1984|i2.2_HQ_c20751/f1p27/2323
		Steroid biosynthesis	ko00100	2	205	0.912233	i2.2_HQ_c18254/f1p6/2685|i1.2_HQ_c4630/f1p35/1664
		Melanoma	ko05218	3	280	0.913778	i5_HQ_c7495/f1p9/5443|i2.4_HQ_c5082/f1p2/2617|i5_LQ_c1457/f1p5/5219
		RIG-I-like receptor signaling pathway	ko04622	4	350	0.913934	i5_HQ_c94/f3p37/5914|i5_HQ_c108/f3p31/5838|i4_HQ_c1918/f1p15/4099|i3_HQ_c14535/f1p20/3664
		Fc gamma R-mediated phagocytosis	ko04666	16	1098	0.914797	i3_LQ_c4020/f1p2/3317|i2.4_LQ_c19091/f1p0/2051|i4_LQ_c10286/f1p62/4056|i2.0_LQ_c17713/f1p0/2233|i5_HQ_c7495/f1p9/5443|i2.1_HQ_c9055/f1p3/2260|i3_HQ_c4110/f1p4/3211|i2.3_HQ_c1933/f2p1/2116|i1.4_HQ_c8332/f1p5/1953|i1.1_HQ_c2918/f1p1/1947|i2.0_HQ_c19794/f1p5/2435|i2.4_HQ_c2762/f1p5/2157|i1.0_HQ_c13747/f1p7/1458|i1.2_HQ_c10407/f2p2/1986|i2.4_HQ_c5082/f1p2/2617|i5_LQ_c1457/f1p5/5219
		Thyroid hormone signaling pathway	ko04919	14	979	0.914811	i7_HQ_c1911/f1p63/7255|i3_HQ_c415/f6p19/3202|i2.0_HQ_c8681/f1p2/2447|i3_HQ_c2261/f1p4/3080|i2.4_HQ_c14682/f1p1/2501|i2.4_HQ_c12617/f1p17/2549|i2.1_HQ_c1860/f2p8/2417|i2.4_LQ_c5438/f1p136/2408|i5_HQ_c7495/f1p9/5443|i2.2_HQ_c1373/f3p58/2572|i2.4_HQ_c11225/f1p45/2443|i4_HQ_c10799/f1p50/4250|i2.4_HQ_c5082/f1p2/2617|i5_LQ_c1457/f1p5/5219
		Glutathione metabolism	ko00480	6	485	0.915712	i4_LQ_c701/f2p6/4218|i4_LQ_c4998/f1p35/4427|i1.0_HQ_c8590/f1p156/1664|i2.4_HQ_c5164/f1p5/2048|i1.4_HQ_c7098/f1p5/1308|i2.0_HQ_c14818/f1p5/2006
		Longevity regulating pathway	ko04211	10	757	0.929207	i3_HQ_c3589/f1p11/3305|i2.4_LQ_c9261/f1p4/2318|i3_HQ_c13512/f1p5/3201|i1.3_HQ_c12184/f1p2/1855|i3_HQ_c9604/f1p18/3517|i4_LQ_c16205/f1p62/4392|i5_HQ_c7495/f1p9/5443|i4_HQ_c11986/f1p8/4573|i2.4_HQ_c5082/f1p2/2617|i5_LQ_c1457/f1p5/5219
		Inflammatory bowel disease (IBD)	ko05321	3	295	0.929997	i1.1_HQ_c949/f12p11/1275|i7_HQ_c1911/f1p63/7255|i2.2_HQ_c3703/f1p14/2081
		Other glycan degradation	ko00511	1	137	0.933362	i5_LQ_c5167/f1p4/5545
		Dorso-ventral axis formation	ko04320	1	139	0.935928	i3_HQ_c16254/f1p2/3417
		Hippo signaling pathway	ko04390	14	1016	0.936499	i5_HQ_c277/f2p46/53|i3_HQ_c415/f6p19/3202|i3_HQ_c412/f8p51/3200|i2.0_HQ_c5547/f1p1/2960|i3_HQ_c2261/f1p4/3080|i2.2_HQ_c3703/f1p14/2081|i3_HQ_c10251/f1p8/3148|i2.4_HQ_c12617/f1p17/2549|i3_LQ_c7195/f1p1/2907|i7_LQ_c1471/f1p1/7168|i3_HQ_c17027/f1p41/3130|i2.4_LQ_c5438/f1p136/2408|i2.0_LQ_c8379/f1p16/2902|i4_LQ_c1645/f1p8/4646
		TGF-beta signaling pathway	ko04350	3	305	0.939196	i1.4_HQ_c1676/f4p19/1809|i2.1_HQ_c5907/f1p50/2015|i2.2_HQ_c3703/f1p14/2081
		Chagas disease (American trypanosomiasis)	ko05142	8	648	0.940421	i2.2_HQ_c687/f8p30/2423|i2.0_HQ_c5547/f1p1/2960|i2.4_HQ_c1539/f4p16/2278|i2.2_HQ_c3703/f1p14/2081|i5_HQ_c7495/f1p9/5443|i3_HQ_c6255/f1p0/3974|i2.4_HQ_c5082/f1p2/2617|i5_LQ_c1457/f1p5/5219
		Ether lipid metabolism	ko00565	3	314	0.946505	i3_LQ_c4020/f1p2/3317|i3_LQ_c7788/f1p5/3322|i1.0_HQ_c13747/f1p7/1458
		Regulation of actin cytoskeleton	ko04810	20	1403	0.947803	i1.4_HQ_c8332/f1p5/1953|i5_HQ_c277/f2p46/53|i3_HQ_c981/f4p36/3697|i4_LQ_c10286/f1p62/4056|i2.0_LQ_c15820/f1p1/2879|i5_HQ_c7495/f1p9/5443|i2.1_HQ_c9055/f1p3/2260|i3_HQ_c4110/f1p4/3211|i3_LQ_c7195/f1p1/2907|i2.2_HQ_c4000/f1p2/2573|i2.0_HQ_c11929/f1p2/2192|i2.0_HQ_c21588/f1p18/2058|i3_LQ_c9456/f1p3/3581|i2.4_LQ_c5438/f1p136/2408|i2.0_HQ_c19794/f1p5/2435|i2.4_HQ_c2762/f1p5/2157|i4_HQ_c879/f2p4/4228|i…
		T cell receptor signaling pathway	ko04660	7	596	0.948264	i3_HQ_c1036/f3p7/3359|i3_HQ_c4110/f1p4/3211|i1.4_HQ_c8332/f1p5/1953|i5_HQ_c7495/f1p9/5443|i1.2_HQ_c6316/f1p7/1984|i2.4_HQ_c5082/f1p2/2617|i5_LQ_c1457/f1p5/5219
		Hepatitis C	ko05160	11	857	0.949632	i7_HQ_c1911/f1p63/7255|i4_HQ_c4368/f1p12/4366|i1.1_HQ_c9813/f1p3/1367|i5_HQ_c7495/f1p9/5443|i4_HQ_c2712/f1p49/4605|i1.1_HQ_c8323/f1p6/1327|i2.4_HQ_c15240/f1p9/2450|i5_HQ_c4775/f1p17/6004|i3_HQ_c9014/f1p9/3526|i2.4_HQ_c5082/f1p2/2617|i5_LQ_c1457/f1p5/5219
		Chemokine signaling pathway	ko04062	10	796	0.950799	i2.2_HQ_c687/f8p30/2423|i7_HQ_c1911/f1p63/7255|i1.4_HQ_c8332/f1p5/1953|i2.1_HQ_c9055/f1p3/2260|i3_HQ_c4110/f1p4/3211|i2.4_HQ_c1539/f4p16/2278|i3_LQ_c9456/f1p3/3581|i5_HQ_c7495/f1p9/5443|i2.4_HQ_c5082/f1p2/2617|i5_LQ_c1457/f1p5/5219
		Linoleic acid metabolism	ko00591	2	245	0.953771	i1.4_HQ_c10984/f1p14/1407|i1.2_HQ_c534/f42p99/1779
		Acute myeloid leukemia	ko05221	3	328	0.956266	i5_HQ_c7495/f1p9/5443|i2.4_HQ_c5082/f1p2/2617|i5_LQ_c1457/f1p5/5219
		Spliceosome	ko03040	22	1547	0.956285	i2.0_LQ_c15755/f1p5/2168|i4_HQ_c145/f14p132/4212|i2.4_HQ_c4342/f1p10/2523|i2.2_HQ_c11302/f1p33/2115|i2.2_LQ_c2904/f1p10/2497|i4_HQ_c3203/f1p6/4061|i2.3_HQ_c841/f6p445/2337|i2.1_HQ_c12416/f1p55/2672|i2.2_HQ_c12041/f1p11/2448|i5_LQ_c3216/f1p17/5218|i4_HQ_c1090/f2p84/4841|i2.0_HQ_c6623/f1p5/2236|i2.3_HQ_c626/f10p43/2722|i2.2_HQ_c3451/f1p3/2038|i1.0_HQ_c4332/f1p31/1374|i2.4_HQ_c11356/f1p18/2123|i2.3_…
		Adherens junction	ko04520	9	746	0.957331	i7_LQ_c1910/f1p15/7430|i3_HQ_c2261/f1p4/3080|i3_HQ_c10251/f1p8/3148|i2.1_HQ_c9055/f1p3/2260|i2.4_HQ_c12617/f1p17/2549|i2.4_LQ_c5438/f1p136/2408|i2.2_HQ_c3703/f1p14/2081|i2.2_HQ_c5705/f1p3/2966|i3_HQ_c415/f6p19/3202
		Bile secretion	ko04976	9	756	0.961442	i4_LQ_c1300/f1p0/4595|i2.0_HQ_c8681/f1p2/2447|i2.4_HQ_c14682/f1p1/2501|i2.3_HQ_c2774/f1p4/2593|i2.0_HQ_c3210/f1p171/2196|i2.2_HQ_c1373/f3p58/2572|i2.4_HQ_c11225/f1p45/2443|i4_HQ_c10799/f1p50/4250|i1.3_HQ_c3151/f1p32/1780
		One carbon pool by folate	ko00670	1	165	0.961545	i3_HQ_c11578/f1p12/3286
		FoxO signaling pathway	ko04068	15	1139	0.961855	i4_LQ_c16205/f1p62/4392|i2.4_LQ_c9261/f1p4/2318|i4_LQ_c7717/f1p28/4884|i2.0_HQ_c2622/f1p25/2138|i3_HQ_c12125/f1p5/3269|i1.0_HQ_c1928/f2p2/1727|i3_LQ_c7916/f1p11/4013|i6_LQ_c875/f1p29/6562|i2.3_HQ_c7342/f1p6/2931|i2.2_HQ_c3703/f1p14/2081|i5_HQ_c7495/f1p9/5443|i1.4_HQ_c12481/f1p0/1578|i4_LQ_c1130/f1p8/4155|i2.4_HQ_c5082/f1p2/2617|i5_LQ_c1457/f1p5/5219
		Glycosaminoglycan degradation	ko00531	1	168	0.963745	i7_HQ_c9/f3p67/7702
		Peroxisome	ko04146	14	1090	0.966047	i4_LQ_c16205/f1p62/4392|i2.0_HQ_c7142/f1p14/2552|i5_HQ_c78/f3p51/54|i6_LQ_c3103/f1p16/6065|i2.2_HQ_c8819/f1p17/2122|i4_LQ_c4998/f1p35/4427|i2.1_HQ_c3363/f1p10/2318|i3_LQ_c5243/f1p5/3132|i4_HQ_c6138/f1p26/4908|i2.0_HQ_c1982/f2p12/2715|i2.2_HQ_c8002/f1p19/2469|i3_HQ_c6255/f1p0/3974|i3_HQ_c8621/f1p13/3180|i2.4_LQ_c9261/f1p4/2318
		Dopaminergic synapse	ko04728	11	903	0.967339	i2.2_HQ_c687/f8p30/2423|i5_HQ_c277/f2p46/53|i2.0_HQ_c8074/f1p76/2230|i2.2_HQ_c4117/f1p75/2260|i1.0_HQ_c3850/f1p2/1771|i3_LQ_c7195/f1p1/2907|i2.4_HQ_c1539/f4p16/2278|i4_LQ_c1645/f1p8/4646|i1.2_HQ_c6316/f1p7/1984|i2.4_HQ_c4135/f1p4/2530|i2.2_HQ_c20751/f1p27/2323
		Bladder cancer	ko05219	1	179	0.970788	i2.4_HQ_c14646/f1p13/2429
		Ribosome	ko03010	3	359	0.972254	i1.3_HQ_c1750/f5p17/1865|i7_LQ_c1879/f1p15/7570|i5_LQ_c7055/f1p5/5965
		Measles	ko05162	19	1432	0.973743	i2.3_HQ_c12732/f81p600/2293|i7_HQ_c1911/f1p63/7255|i5_LQ_c3216/f1p17/5218|i4_HQ_c4368/f1p12/4366|i2.4_HQ_c15240/f1p9/2450|i4_HQ_c145/f14p132/4212|i4_HQ_c2712/f1p49/4605|i2.4_HQ_c4342/f1p10/2523|i5_HQ_c7495/f1p9/5443|i2.4_HQ_c21632/f1p14/2169|i2.2_HQ_c11302/f1p33/2115|i2.4_HQ_c5082/f1p2/2617|i4_HQ_c1283/f1p500/4605|i2.3_HQ_c841/f6p445/2337|i5_HQ_c4775/f1p17/6004|i2.2_HQ_c12041/f1p11/2448|i3_HQ_c90…
		Retrograde endocannabinoid signaling	ko04723	3	371	0.976806	i2.4_HQ_c1539/f4p16/2278|i1.4_LQ_c13377/f1p0/1912|i2.2_HQ_c687/f8p30/2423
		Glycosylphosphatidylinositol(GPI)-anchor biosynthesis	ko00563	1	192	0.97737	i1.1_LQ_c3928/f1p12/1503
		Hedgehog signaling pathway - fly	ko04341	1	196	0.979079	i4_HQ_c15728/f1p9/4941
		Ascorbate and aldarate metabolism	ko00053	3	385	0.981217	i2.2_LQ_c12194/f1p12/2063|i4_HQ_c6332/f1p89/4463|i2.0_HQ_c19596/f1p82/2164
		Nucleotide excision repair	ko03420	1	208	0.983472	i1.1_HQ_c3396/f2p3/1842
		Drug metabolism - other enzymes	ko00983	5	553	0.984038	i2.1_LQ_c7700/f1p47/2247|i3_LQ_c2595/f1p38/3546|i1.0_HQ_c3707/f1p1/1741|i2.2_LQ_c3271/f1p19/2571|i1.4_HQ_c15284/f5p42/2001
		Pertussis	ko05133	7	716	0.986947	i2.2_HQ_c687/f8p30/2423|i3_HQ_c981/f4p36/3697|i2.0_HQ_c8074/f1p76/2230|i2.2_HQ_c4117/f1p75/2260|i2.4_HQ_c1539/f4p16/2278|i3_HQ_c6255/f1p0/3974|i2.2_HQ_c20751/f1p27/2323
		Notch signaling pathway	ko04330	1	230	0.989271	i2.4_LQ_c6714/f1p3/2849
		Metabolism of xenobiotics by cytochrome P450	ko00980	8	823	0.991419	i4_LQ_c701/f2p6/4218|i1.3_HQ_c3244/f1p0/1801|i2.1_HQ_c9105/f1p155/2124|i1.4_HQ_c7098/f1p5/1308|i2.0_HQ_c3210/f1p171/2196|i1.4_HQ_c10984/f1p14/1407|i1.2_HQ_c534/f42p99/1779|i1.3_HQ_c3151/f1p32/1780
		Long-term depression	ko04730	2	349	0.991911	i2.4_HQ_c1539/f4p16/2278|i2.2_HQ_c687/f8p30/2423
		Porphyrin and chlorophyll metabolism	ko00860	4	529	0.992514	i4_HQ_c5638/f1p15/4084|i5_HQ_c7200/f1p27/5730|i3_HQ_c3447/f1p32/3154|i4_HQ_c841/f1p145/4122
		ABC transporters	ko02010	1	251	0.992897	i4_LQ_c1300/f1p0/4595
		Cytokine-cytokine receptor interaction	ko04060	4	544	0.993991	i2.3_HQ_c9129/f1p6/2157|i3_HQ_c15222/f1p4/3526|i4_LQ_c1620/f1p6/4947|i2.0_HQ_c10921/f1p6/2258
		Protein digestion and absorption	ko04974	43	3097	0.994221	i2.0_LQ_c10294/f1p6/2554|i2.3_HQ_c8655/f1p4/2541|i2.4_HQ_c2533/f1p11/2259|i4_HQ_c18094/f4p11/5031|i3_LQ_c15415/f1p7/3357|i4_HQ_c8902/f1p35/4436|i2.2_LQ_c5568/f1p0/2829|i1.2_HQ_c4922/f2p4/1390|i2.2_HQ_c872/f5p272/2633|i3_LQ_c9885/f1p6/3525|i4_HQ_c369/f6p35/4808|i4_HQ_c18196/f1p4/4677|i1.4_HQ_c6894/f1p2/1536|i4_HQ_c432/f7p32/4771|i7_LQ_c2011/f2p7/7198|i2.4_HQ_c14682/f1p1/2501|i3_LQ_c8896/f1p1/3114|…
		TNF signaling pathway	ko04668	5	628	0.994234	i5_HQ_c7495/f1p9/5443|i5_LQ_c1457/f1p5/5219|i2.4_HQ_c5082/f1p2/2617|i2.2_HQ_c5292/f1p1/2071|i3_HQ_c14847/f2p8/3903
		Aldosterone synthesis and secretion	ko04925	8	889	0.996157	i2.0_HQ_c8074/f1p76/2230|i2.2_HQ_c4117/f1p75/2260|i1.0_HQ_c3850/f1p2/1771|i2.3_HQ_c1565/f2p10/2286|i1.4_LQ_c13377/f1p0/1912|i2.0_HQ_c8514/f1p11/2490|i2.3_LQ_c11459/f1p5/2479|i2.2_HQ_c20751/f1p27/2323
		PI3K-Akt signaling pathway	ko04151	78	5227	0.99626	i2.3_LQ_c11459/f1p5/2479|i2.0_HQ_c4787/f1p6/2015|i2.2_HQ_c21827/f1p15/2481|i2.3_HQ_c8655/f1p4/2541|i2.4_HQ_c2533/f1p11/2259|i4_HQ_c4368/f1p12/4366|i3_LQ_c6553/f1p10/2935|i2.2_HQ_c14383/f1p9/2360|i2.1_HQ_c9055/f1p3/2260|i13_LQ_c51/f1p2/13596|i3_LQ_c15415/f1p7/3357|i2.3_HQ_c9129/f1p6/2157|i3_HQ_c17027/f1p41/3130|i2.2_LQ_c5568/f1p0/2829|i2.2_HQ_c872/f5p272/2633|i3_HQ_c510/f6p20/3668|i1.0_HQ_c7420/f1…
		Hedgehog signaling pathway	ko04340	1	286	0.996429	i4_HQ_c15728/f1p9/4941
		Chemical carcinogenesis	ko05204	7	822	0.996548	i4_LQ_c701/f2p6/4218|i1.3_HQ_c3244/f1p0/1801|i1.4_HQ_c7098/f1p5/1308|i2.0_HQ_c3210/f1p171/2196|i1.4_HQ_c10984/f1p14/1407|i1.2_HQ_c534/f42p99/1779|i1.3_HQ_c3151/f1p32/1780
		Shigellosis	ko05131	5	670	0.996807	i2.2_HQ_c7591/f1p1/2747|i2.0_HQ_c21588/f1p18/2058|i2.1_HQ_c9055/f1p3/2260|i2.4_LQ_c5438/f1p136/2408|i3_HQ_c981/f4p36/3697
		Focal adhesion	ko04510	57	4046	0.997244	i4_LQ_c2163/f1p4/4366|i2.3_HQ_c8655/f1p4/2541|i2.4_HQ_c2533/f1p11/2259|i2.1_HQ_c4954/f1p4/2460|i4_HQ_c18094/f4p11/5031|i2.1_HQ_c9055/f1p3/2260|i3_LQ_c15415/f1p7/3357|i2.0_HQ_c12308/f1p128/2619|i2.2_LQ_c5568/f1p0/2829|i2.2_HQ_c872/f5p272/2633|i3_HQ_c510/f6p20/3668|i1.0_HQ_c7420/f1p2/1839|i2.0_HQ_c11929/f1p2/2192|i3_LQ_c8748/f1p2/3729|i5_HQ_c277/f2p46/53|i4_HQ_c18196/f1p4/4677|i2.2_HQ_c7310/f1p117/…
		Serotonergic synapse	ko04726	4	597	0.997275	i2.4_HQ_c1539/f4p16/2278|i1.4_LQ_c13377/f1p0/1912|i2.4_HQ_c4135/f1p4/2530|i2.2_HQ_c687/f8p30/2423
		Lysosome	ko04142	18	1625	0.997403	i1.0_HQ_c14717/f1p0/1287|i4_HQ_c7918/f1p27/4314|i4_HQ_c15905/f1p37/4701|i1.3_HQ_c2402/f2p4/1308|i2.2_HQ_c9343/f1p2/2043|i4_HQ_c1962/f1p181/4240|i4_LQ_c11933/f1p16/4678|i6_LQ_c120/f2p1/6452|i2.4_HQ_c12767/f57p88/2738|i2.3_HQ_c7261/f1p11/2660|i5_HQ_c3264/f1p151/5386|i7_HQ_c9/f3p67/7702|i4_HQ_c13672/f1p17/4272|i4_HQ_c10483/f1p20/4386|i2.4_HQ_c3648/f2p17/2456|i5_HQ_c1442/f1p20/5823|i1.0_LQ_c7584/f1p1…
		Vibrio cholerae infection	ko05110	3	515	0.997559	i5_HQ_c3632/f1p16/5337|i2.4_LQ_c5438/f1p136/2408|i4_HQ_c1431/f1p25/4645
		Adipocytokine signaling pathway	ko04920	5	689	0.997567	i6_HQ_c2813/f1p44/6709|i2.2_HQ_c8002/f1p19/2469|i1.1_LQ_c14437/f1p24/1548|i1.3_HQ_c12184/f1p2/1855|i2.2_HQ_c8819/f1p17/2122
		Glycine, serine and threonine metabolism	ko00260	4	625	0.99822	i1.3_HQ_c14463/f1p1/1962|i4_HQ_c1178/f1p217/4084|i4_HQ_c841/f1p145/4122|i2.4_HQ_c4135/f1p4/2530
		Ribosome biogenesis in eukaryotes	ko03008	3	545	0.998501	i4_HQ_c6399/f1p1/4618|i2.0_HQ_c15711/f1p8/2024|i2.2_HQ_c1820/f5p22/2852
		Transcriptional misregulation in cancer	ko05202	15	1478	0.998576	i1.4_HQ_c9773/f1p5/1958|i1.1_LQ_c13809/f1p2/1684|i3_HQ_c13356/f2p1/3555|i2.2_HQ_c21827/f1p15/2481|i2.4_HQ_c11304/f1p6/2505|i4_HQ_c8168/f1p63/4608|i2.2_HQ_c2023/f2p9/2699|i2.2_HQ_c7718/f1p4/2439|i2.0_LQ_c7688/f1p0/2199|i5_HQ_c259/f2p11/5132|i4_HQ_c15823/f1p39/4640|i2.0_HQ_c3736/f1p3/2343|i3_LQ_c6643/f1p6/2884|i2.2_HQ_c18221/f1p19/2437|i2.2_HQ_c6830/f1p6/2652
		Mineral absorption	ko04978	9	1051	0.998703	i1.3_HQ_c11117/f1p3/1458|i2.0_HQ_c8681/f1p2/2447|i2.2_HQ_c22020/f4p355/2442|i2.4_HQ_c11225/f1p45/2443|i2.4_HQ_c14682/f1p1/2501|i2.0_HQ_c18653/f1p173/2391|i2.2_HQ_c1373/f3p58/2572|i2.0_HQ_c10860/f1p95/2091|i4_HQ_c10799/f1p50/4250
		Leishmaniasis	ko05140	8	1001	0.999085	i7_HQ_c1911/f1p63/7255|i3_HQ_c981/f4p36/3697|i4_HQ_c4368/f1p12/4366|i3_HQ_c9014/f1p9/3526|i1.1_HQ_c949/f12p11/1275|i5_HQ_c4775/f1p17/6004|i3_HQ_c6255/f1p0/3974|i2.4_HQ_c15240/f1p9/2450
		Cell cycle	ko04110	6	856	0.999269	i3_HQ_c412/f8p51/3200|i2.0_LQ_c8379/f1p16/2902|i7_LQ_c1471/f1p1/7168|i3_HQ_c17027/f1p41/3130|i2.2_HQ_c3703/f1p14/2081|i1.4_HQ_c12481/f1p0/1578
		Drug metabolism - cytochrome P450	ko00982	5	772	0.999278	i4_LQ_c701/f2p6/4218|i1.4_HQ_c10984/f1p14/1407|i1.4_HQ_c7098/f1p5/1308|i2.4_HQ_c4135/f1p4/2530|i1.2_HQ_c534/f42p99/1779
		Inositol phosphate metabolism	ko00562	2	494	0.999363	i4_HQ_c1671/f1p3/4037|i4_LQ_c17491/f1p0/4477
		Natural killer cell mediated cytotoxicity	ko04650	8	1031	0.999385	i1.1_LQ_c14437/f1p24/1548|i2.1_HQ_c9055/f1p3/2260|i3_HQ_c4110/f1p4/3211|i1.4_HQ_c8332/f1p5/1953|i5_HQ_c7495/f1p9/5443|i1.2_HQ_c6316/f1p7/1984|i2.4_HQ_c5082/f1p2/2617|i5_LQ_c1457/f1p5/5219
		Hippo signaling pathway - fly	ko04391	3	603	0.999424	i3_HQ_c17027/f1p41/3130|i2.4_LQ_c5438/f1p136/2408|i3_HQ_c412/f8p51/3200
		Fc epsilon RI signaling pathway	ko04664	5	801	0.999532	i5_HQ_c7495/f1p9/5443|i2.1_HQ_c9055/f1p3/2260|i2.4_HQ_c5082/f1p2/2617|i2.2_HQ_c5292/f1p1/2071|i5_LQ_c1457/f1p5/5219
		Pyrimidine metabolism	ko00240	2	528	0.999653	i3_HQ_c14146/f1p9/3685|i1.0_HQ_c3707/f1p1/1741
		B cell receptor signaling pathway	ko04662	6	924	0.999726	i3_HQ_c1036/f3p7/3359|i2.1_HQ_c9055/f1p3/2260|i5_HQ_c7495/f1p9/5443|i1.2_HQ_c6316/f1p7/1984|i2.4_HQ_c5082/f1p2/2617|i5_LQ_c1457/f1p5/5219
		ECM-receptor interaction	ko04512	36	3107	0.99983	i6_HQ_c2813/f1p44/6709|i2.3_HQ_c8655/f1p4/2541|i2.4_HQ_c2533/f1p11/2259|i4_HQ_c18094/f4p11/5031|i3_LQ_c15415/f1p7/3357|i2.2_LQ_c5568/f1p0/2829|i2.2_HQ_c872/f5p272/2633|i3_HQ_c510/f6p20/3668|i1.0_HQ_c7420/f1p2/1839|i3_LQ_c8748/f1p2/3729|i4_HQ_c18196/f1p4/4677|i1.4_HQ_c6894/f1p2/1536|i3_HQ_c981/f4p36/3697|i7_LQ_c2011/f2p7/7198|i4_LQ_c16734/f1p2/4478|i2.2_HQ_c7310/f1p117/2639|i7_LQ_c981/f1p14/7488|i…
		Phospholipase D signaling pathway	ko04072	9	1221	0.99986	i3_LQ_c4020/f1p2/3317|i2.0_HQ_c3452/f1p28/2439|i1.1_LQ_c14437/f1p24/1548|i2.2_LQ_c17480/f1p2/2357|i5_HQ_c7495/f1p9/5443|i1.0_HQ_c13747/f1p7/1458|i3_HQ_c3747/f1p12/3423|i2.4_HQ_c5082/f1p2/2617|i5_LQ_c1457/f1p5/5219
		Hematopoietic cell lineage	ko04640	6	1009	0.999923	i2.0_HQ_c2157/f2p3/2632|i6_HQ_c2813/f1p44/6709|i5_LQ_c4307/f1p3/5150|i5_LQ_c4972/f1p12/5685|i5_HQ_c6169/f1p13/5128|i5_LQ_c7112/f1p8/5950
		Arachidonic acid metabolism	ko00590	3	751	0.999953	i1.4_HQ_c10984/f1p14/1407|i1.2_HQ_c534/f42p99/1779|i1.0_HQ_c8590/f1p156/1664
		African trypanosomiasis	ko05143	2	658	0.999967	i3_LQ_c8748/f1p2/3729|i4_LQ_c2163/f1p4/4366
		Systemic lupus erythematosus	ko05322	5	1063	0.999992	i3_LQ_c7351/f1p4/3866|i2.4_HQ_c2068/f3p17/2618|i4_HQ_c8168/f1p63/4608|i1.1_HQ_c949/f12p11/1275|i5_HQ_c259/f2p11/5132
		Asthma	ko05310	1	614	0.999994	i1.1_HQ_c949/f12p11/1275
		AGE-RAGE signaling pathway in diabetic complications	ko04933	31	3138	0.999995	i2.3_HQ_c8655/f1p4/2541|i4_HQ_c18094/f4p11/5031|i2.1_HQ_c9055/f1p3/2260|i3_LQ_c15415/f1p7/3357|i2.2_HQ_c872/f5p272/2633|i4_HQ_c369/f6p35/4808|i2.2_LQ_c3199/f1p4/2079|i1.4_HQ_c6894/f1p2/1536|i7_HQ_c1911/f1p63/7255|i2.0_HQ_c5547/f1p1/2960|i3_LQ_c8896/f1p1/3114|i2.2_HQ_c7310/f1p117/2639|i7_LQ_c981/f1p14/7488|i2.2_HQ_c3703/f1p14/2081|i5_HQ_c7495/f1p9/5443|i2.4_HQ_c15236/f1p37/2519|i4_HQ_c18196/f1p4/4…
		Retinol metabolism	ko00830	3	902	0.999997	i1.4_LQ_c3327/f1p27/1329|i1.2_HQ_c10205/f1p13/1464|i2.2_HQ_c15626/f1p428/2272
		Rheumatoid arthritis	ko05323	4	1028	0.999997	i4_LQ_c11993/f1p5/4415|i5_HQ_c3632/f1p16/5337|i1.1_HQ_c949/f12p11/1275|i4_HQ_c1431/f1p25/4645
		Intestinal immune network for IgA production	ko04672	1	711	0.999999	i1.1_HQ_c949/f12p11/1275
		Amoebiasis	ko05146	35	3595	0.999999	i2.3_HQ_c8655/f1p4/2541|i4_HQ_c18094/f4p11/5031|i3_LQ_c15415/f1p7/3357|i1.2_HQ_c4922/f2p4/1390|i2.2_HQ_c872/f5p272/2633|i3_LQ_c9885/f1p6/3525|i3_LQ_c8748/f1p2/3729|i3_HQ_c1070/f3p5/3313|i4_HQ_c369/f6p35/4808|i4_HQ_c18196/f1p4/4677|i1.4_HQ_c6894/f1p2/1536|i3_LQ_c8896/f1p1/3114|i2.2_HQ_c7310/f1p117/2639|i7_LQ_c981/f1p14/7488|i5_HQ_c7495/f1p9/5443|i3_HQ_c1582/f3p5/3281|i2.2_LQ_c3199/f1p4/2079|i2.0_H…
		NF-kappa B signaling pathway	ko04064	3	1031	1	i2.2_HQ_c18221/f1p19/2437|i2.2_HQ_c21827/f1p15/2481|i4_HQ_c15823/f1p39/4640
		Steroid hormone biosynthesis	ko00140	2	981	1	i1.4_HQ_c10984/f1p14/1407|i1.2_HQ_c534/f42p99/1779
		Taste transduction	ko04742	1	846	1	i3_LQ_c9216/f1p3/3499
		Platelet activation	ko04611	30	3729	1	i2.2_HQ_c687/f8p30/2423|i2.2_HQ_c872/f5p272/2633|i2.0_HQ_c11929/f1p2/2192|i5_HQ_c277/f2p46/53|i4_HQ_c369/f6p35/4808|i4_HQ_c18196/f1p4/4677|i3_HQ_c981/f4p36/3697|i3_LQ_c8896/f1p1/3114|i4_LQ_c16734/f1p2/4478|i2.2_HQ_c7310/f1p117/2639|i5_HQ_c7495/f1p9/5443|i2.4_HQ_c15236/f1p37/2519|i4_LQ_c1645/f1p8/4646|i3_HQ_c4038/f1p119/3532|i4_LQ_c4855/f1p10/4954|i3_LQ_c7195/f1p1/2907|i2.2_HQ_c4000/f1p2/2573|i2.2…
		Staphylococcus aureus infection	ko05150	1	1289	1	i1.1_HQ_c949/f12p11/1275

## Sheet: Msc_3 vs Msc_2
Additional File 10 KEGG pathways of differential unigenes in four developmental stages (Msc_3 vs Msc_2)
		Term	ID	Input number	Background number	P-Value	Input
		Parkinson's disease	ko05012	64	1150	3.55133e-14	i2.2_HQ_c687/f8p30/2423|i2.3_HQ_c1347/f3p10/2942|i2.3_LQ_c7547/f1p7/2494|i1.2_HQ_c10174/f1p20/1398|i4_HQ_c1321/f1p90/4250|i2.0_HQ_c5224/f1p41/2714|i1.2_HQ_c12670/f1p12/1549|i1.0_HQ_c5445/f1p2/1236|i1.3_LQ_c11465/f2p0/1418|i5_HQ_c3343/f1p349/5090|i4_HQ_c5700/f1p200/4966|i2.2_HQ_c14058/f1p8/1918|i6_LQ_c2636/f1p27/6625|i2.4_HQ_c6263/f1p115/2788|i2.0_LQ_c6106/f1p8/2768|i4_HQ_c1791/f1p1226/4347|i3_HQ_…
		Oxidative phosphorylation	ko00190	59	1074	5.73181e-13	i1.4_LQ_c7203/f1p4/1292|i2.3_HQ_c1347/f3p10/2942|i2.3_LQ_c7547/f1p7/2494|i1.2_HQ_c10174/f1p20/1398|i4_HQ_c1321/f1p90/4250|i2.0_HQ_c5224/f1p41/2714|i2.0_HQ_c11930/f1p1056/2248|i1.0_HQ_c5445/f1p2/1236|i5_HQ_c3343/f1p349/5090|i4_HQ_c5700/f1p200/4966|i2.2_HQ_c14058/f1p8/1918|i6_LQ_c2636/f1p27/6625|i2.4_HQ_c6263/f1p115/2788|i2.0_LQ_c6106/f1p8/2768|i4_HQ_c1791/f1p1226/4347|i2.0_LQ_c12399/f1p1/2603|i3_H…
		Cardiac muscle contraction	ko04260	41	613	6.98065e-12	i2.4_HQ_c13695/f1p26/2779|i1.1_LQ_c8358/f1p4/1216|i2.3_HQ_c1347/f3p10/2942|i1.3_LQ_c13180/f1p3/1392|i1.4_HQ_c3800/f1p25/1479|i1.1_HQ_c10094/f1p3/1455|i2.0_LQ_c20682/f1p5/3014|i2.0_LQ_c9523/f1p0/2756|i2.0_LQ_c21798/f39p138/2253|i2.0_HQ_c14298/f1p14/2239|i3_LQ_c10528/f1p0/3451|i2.2_HQ_c14058/f1p8/1918|i1.2_HQ_c2523/f1p1/1680|i2.0_LQ_c6106/f1p8/2768|i3_HQ_c12687/f1p14/3105|i1.3_HQ_c5165/f1p5/1833|i1…
		Citrate cycle (TCA cycle)	ko00020	38	551	1.74076e-11	i2.0_HQ_c6390/f1p31/2135|i2.4_HQ_c5124/f1p7/2966|i3_LQ_c10418/f1p2/3831|i2.0_HQ_c20249/f1p22/2876|i1.2_LQ_c6356/f1p2/2259|i1.1_HQ_c9080/f1p44/1809|i2.1_LQ_c4517/f1p1/2094|i1.3_HQ_c8831/f1p61/1813|i3_HQ_c9902/f1p25/3115|i6_HQ_c354/f1p20/6196|i3_HQ_c12261/f1p7/3870|i1.2_HQ_c9986/f1p10/1454|i7_HQ_c892/f1p35/7359|i4_HQ_c1178/f1p217/4084|i1.1_HQ_c959/f8p10/1641|i1.3_HQ_c15307/f22p84/1402|i3_HQ_c126/f2…
		Hypertrophic cardiomyopathy (HCM)	ko05410	48	893	1.55071e-10	i2.4_HQ_c13695/f1p26/2779|i1.1_LQ_c8358/f1p4/1216|i4_HQ_c13330/f1p11/4647|i1.3_LQ_c13180/f1p3/1392|i6_LQ_c4883/f1p8/6143|i2.2_HQ_c5166/f1p6/2927|i4_HQ_c1895/f1p8/4988|i1.1_HQ_c10094/f1p3/1455|i4_LQ_c13954/f1p13/3838|i5_HQ_c6479/f1p16/5593|i2.3_HQ_c3098/f1p2/2909|i2.0_LQ_c21798/f39p138/2253|i2.2_LQ_c15229/f1p17/2521|i2.0_HQ_c14298/f1p14/2239|i2.2_HQ_c9973/f1p8/2210|i1.2_HQ_c2523/f1p1/1680|i5_LQ_c5…
		Huntington's disease	ko05016	52	1092	1.50189e-09	i4_HQ_c4883/f1p6/4125|i2.3_HQ_c1347/f3p10/2942|i5_HQ_c4894/f1p14/5793|i1.3_LQ_c13418/f1p12/1921|i7_LQ_c1810/f1p1/7694|i4_HQ_c1321/f1p90/4250|i2.0_HQ_c5224/f1p41/2714|i1.0_HQ_c5445/f1p2/1236|i5_HQ_c3343/f1p349/5090|i4_HQ_c5700/f1p200/4966|i2.2_HQ_c14058/f1p8/1918|i6_LQ_c2636/f1p27/6625|i2.4_HQ_c6263/f1p115/2788|i2.0_LQ_c6106/f1p8/2768|i2.1_HQ_c11280/f1p5/2633|i3_LQ_c7093/f1p38/2863|i1.3_HQ_c3377/f…
		Alzheimer's disease	ko05010	51	1104	5.52021e-09	i2.2_HQ_c5608/f1p4/2981|i2.3_HQ_c1347/f3p10/2942|i2.3_LQ_c7547/f1p7/2494|i4_HQ_c1321/f1p90/4250|i2.0_HQ_c5224/f1p41/2714|i1.2_HQ_c12670/f1p12/1549|i1.0_HQ_c5445/f1p2/1236|i3_HQ_c5196/f1p5/3228|i5_HQ_c3343/f1p349/5090|i4_HQ_c5700/f1p200/4966|i2.2_HQ_c14058/f1p8/1918|i6_LQ_c2636/f1p27/6625|i2.4_HQ_c6263/f1p115/2788|i2.0_LQ_c6106/f1p8/2768|i2.0_LQ_c4097/f1p3/2731|i3_HQ_c1007/f3p15/3264|i3_LQ_c6530/f…
		Glucagon signaling pathway	ko04922	48	1016	7.89143e-09	i1.1_HQ_c10634/f1p6/1906|i3_HQ_c126/f23p25/3601|i2.1_HQ_c5495/f1p17/2208|i3_HQ_c11569/f1p9/3144|i3_HQ_c2857/f1p8/3470|i3_HQ_c1734/f2p5/3272|i3_HQ_c16592/f1p4/3580|i4_HQ_c16631/f1p8/4214|i2.0_HQ_c6416/f1p145/2654|i3_HQ_c15343/f1p6/3799|i3_LQ_c4198/f1p1/3633|i2.2_HQ_c14383/f1p9/2360|i3_LQ_c13969/f1p53/3121|i2.2_HQ_c8094/f1p3/2265|i1.0_HQ_c6192/f1p129/1881|i6_HQ_c354/f1p20/6196|i2.2_HQ_c2858/f1p5/20…
		Pyruvate metabolism	ko00620	35	611	9.88322e-09	i3_HQ_c126/f23p25/3601|i2.1_HQ_c5495/f1p17/2208|i1.4_HQ_c13584/f1p10/1487|i2.0_HQ_c3087/f1p39/2571|i1.2_LQ_c6356/f1p2/2259|i2.0_HQ_c6416/f1p145/2654|i1.1_HQ_c848/f23p98/1545|i1.0_HQ_c6192/f1p129/1881|i6_HQ_c354/f1p20/6196|i3_HQ_c12261/f1p7/3870|i1.3_HQ_c2129/f1p3/1285|i4_HQ_c1178/f1p217/4084|i1.1_HQ_c959/f8p10/1641|i1.3_HQ_c15307/f22p84/1402|i3_LQ_c6513/f1p36/3588|i2.4_LQ_c5714/f1p10/2961|i1.4_HQ…
		Antigen processing and presentation	ko04612	46	1044	1.10087e-07	i2.2_HQ_c18044/f1p16/2181|i2.0_HQ_c19534/f1p22/2362|i1.1_HQ_c3558/f1p11/1506|i3_LQ_c6553/f1p10/2935|i1.0_HQ_c11796/f15p86/1734|i2.2_LQ_c4268/f1p29/2376|i3_LQ_c2417/f1p2/3262|i1.1_HQ_c13872/f1p4/1845|i2.4_HQ_c3648/f2p17/2456|i1.4_HQ_c13459/f1p78/1833|i2.2_HQ_c12041/f1p11/2448|i2.3_HQ_c6903/f1p67/2538|i1.2_HQ_c10679/f1p74/1969|i1.2_LQ_c9043/f1p4/1499|i1.2_HQ_c798/f9p11/1411|i1.2_LQ_c13738/f1p32/181…
		HIF-1 signaling pathway	ko04066	45	1020	1.45184e-07	i1.3_HQ_c693/f4p84/1416|i1.1_HQ_c10634/f1p6/1906|i6_LQ_c623/f1p3/6451|i3_HQ_c1734/f2p5/3272|i3_HQ_c16592/f1p4/3580|i2.0_HQ_c18653/f1p173/2391|i1.0_LQ_c13299/f1p3/1414|i3_HQ_c6308/f1p0/3409|i2.2_LQ_c14280/f1p1/2936|i2.4_HQ_c4521/f1p161/2305|i3_HQ_c8861/f1p6/3217|i2.2_HQ_c5803/f1p32/2143|i6_HQ_c354/f1p20/6196|i2.0_HQ_c5547/f1p1/2960|i3_LQ_c6530/f1p3/2982|i2.2_HQ_c5827/f1p4/2041|i1.0_HQ_c11787/f90p1…
		Non-alcoholic fatty liver disease (NAFLD)	ko04932	37	776	3.08969e-07	i2.3_HQ_c1347/f3p10/2942|i2.3_LQ_c7547/f1p7/2494|i4_HQ_c1321/f1p90/4250|i6_LQ_c2126/f1p27/6022|i4_HQ_c2712/f1p49/4605|i2.0_LQ_c9523/f1p0/2756|i2.2_HQ_c14058/f1p8/1918|i6_LQ_c2636/f1p27/6625|i2.0_LQ_c6106/f1p8/2768|i3_HQ_c1007/f3p15/3264|i1.2_HQ_c9986/f1p10/1454|i1.2_HQ_c12681/f1p7/1442|i4_HQ_c370/f3p27/4106|i5_HQ_c7495/f1p9/5443|i1.3_HQ_c3377/f1p20/1887|i1.4_HQ_c10984/f1p14/1407|i7_LQ_c880/f1p3/7…
		Adrenergic signaling in cardiomyocytes	ko04261	49	1219	5.68502e-07	i1.0_LQ_c5758/f1p0/1893|i2.2_HQ_c687/f8p30/2423|i1.1_HQ_c10634/f1p6/1906|i1.1_LQ_c8358/f1p4/1216|i1.3_LQ_c13180/f1p3/1392|i1.4_HQ_c3800/f1p25/1479|i1.1_HQ_c10094/f1p3/1455|i2.4_HQ_c13695/f1p26/2779|i3_HQ_c16592/f1p4/3580|i2.0_LQ_c20682/f1p5/3014|i2.0_LQ_c21798/f39p138/2253|i2.0_HQ_c14298/f1p14/2239|i3_LQ_c10528/f1p0/3451|i1.2_HQ_c2523/f1p1/1680|i5_HQ_c277/f2p46/53|i3_HQ_c12687/f1p14/3105|i1.3_HQ_…
		Arginine biosynthesis	ko00220	18	239	1.03293e-06	i2.1_HQ_c9707/f1p40/2390|i5_HQ_c46/f7p94/5075|i2.4_HQ_c17837/f1p9/2739|i2.2_HQ_c1444/f7p19/2673|i3_LQ_c7743/f1p77/3634|i1.2_HQ_c5534/f1p7/1722|i4_LQ_c13387/f1p0/4087|i2.2_HQ_c9540/f1p22/2292|i2.2_LQ_c5250/f1p39/2262|i6_HQ_c4579/f1p52/6110|i2.1_LQ_c12388/f1p31/2048|i2.3_LQ_c5668/f1p4/2806|i1.0_HQ_c4432/f1p10/1683|i2.2_HQ_c7656/f1p13/2550|i2.2_HQ_c8161/f1p20/2939|i6_LQ_c4281/f1p0/6522|i3_HQ_c2181/f…
		Insulin signaling pathway	ko04910	43	1034	1.18239e-06	i2.2_HQ_c2858/f1p5/2063|i2.1_HQ_c10411/f1p7/2253|i1.4_HQ_c8665/f1p30/1722|i4_LQ_c12641/f1p8/4381|i4_HQ_c16631/f1p8/4214|i3_HQ_c15343/f1p6/3799|i3_LQ_c4198/f1p1/3633|i2.2_HQ_c14383/f1p9/2360|i5_HQ_c277/f2p46/53|i3_HQ_c15410/f1p7/3098|i5_LQ_c936/f1p10/5852|i2.2_HQ_c8094/f1p3/2265|i5_LQ_c6859/f1p13/5556|i2.4_HQ_c2748/f1p5/2824|i5_HQ_c7495/f1p9/5443|i8_LQ_c695/f1p28/8227|i2.2_HQ_c19834/f1p10/2242|i2.…
		Glycolysis / Gluconeogenesis	ko00010	42	1036	2.85575e-06	i1.3_HQ_c693/f4p84/1416|i1.4_HQ_c11445/f1p22/1781|i3_HQ_c126/f23p25/3601|i2.1_HQ_c5495/f1p17/2208|i2.2_LQ_c5891/f1p4/2162|i3_HQ_c2857/f1p8/3470|i2.0_HQ_c3087/f1p39/2571|i1.2_LQ_c6356/f1p2/2259|i2.0_HQ_c6416/f1p145/2654|i2.4_HQ_c4521/f1p161/2305|i3_LQ_c3852/f1p22/3245|i1.0_HQ_c6192/f1p129/1881|i6_HQ_c354/f1p20/6196|i1.0_HQ_c11065/f1p8/1560|i3_LQ_c6530/f1p3/2982|i2.1_HQ_c3080/f1p33/2839|i1.0_HQ_c11…
		Estrogen signaling pathway	ko04915	35	910	5.04069e-05	i2.2_HQ_c687/f8p30/2423|i1.0_HQ_c11796/f15p86/1734|i2.0_HQ_c19534/f1p22/2362|i3_LQ_c6553/f1p10/2935|i2.2_LQ_c4268/f1p29/2376|i3_LQ_c2417/f1p2/3262|i2.2_HQ_c12041/f1p11/2448|i2.3_HQ_c6903/f1p67/2538|i3_HQ_c15410/f1p7/3098|i1.2_LQ_c13738/f1p32/1811|i2.2_HQ_c18044/f1p16/2181|i4_HQ_c145/f14p132/4212|i2.0_HQ_c19080/f1p33/2426|i3_HQ_c12982/f1p147/3907|i6_LQ_c4281/f1p0/6522|i5_HQ_c7495/f1p9/5443|i3_HQ_c…
		Endocytosis	ko04144	73	2460	5.15443e-05	i6_LQ_c2381/f1p26/6280|i2.2_HQ_c17340/f1p1/2093|i2.2_HQ_c18044/f1p16/2181|i2.0_HQ_c19534/f1p22/2362|i2.0_HQ_c2639/f1p57/2335|i1.3_HQ_c431/f11p19/1403|i2.0_HQ_c15516/f1p14/2391|i1.2_HQ_c736/f31p53/1950|i5_HQ_c7138/f1p36/5762|i2.2_HQ_c11891/f1p5/2163|i2.3_HQ_c1933/f2p1/2116|i2.0_HQ_c7949/f1p20/2601|i1.1_HQ_c13872/f1p4/1845|i1.3_LQ_c13418/f1p12/1921|i2.1_HQ_c12216/f1p16/2459|i7_LQ_c454/f1p27/7759|i3…
		Glyoxylate and dicarboxylate metabolism	ko00630	28	662	5.978e-05	i4_HQ_c926/f2p158/4028|i1.2_LQ_c6356/f1p2/2259|i2.2_HQ_c7656/f1p13/2550|i1.1_HQ_c848/f23p98/1545|i2.0_HQ_c20249/f1p22/2876|i2.1_LQ_c12388/f1p31/2048|i4_HQ_c1178/f1p217/4084|i1.3_HQ_c8831/f1p61/1813|i1.3_HQ_c15307/f22p84/1402|i4_HQ_c11604/f1p106/4237|i4_HQ_c7817/f1p89/4120|i4_LQ_c11789/f1p5/4195|i2.4_HQ_c22103/f292p606/2324|i2.2_HQ_c20171/f1p58/2407|i2.4_LQ_c9261/f1p4/2318|i2.2_HQ_c9540/f1p22/2292…
		Legionellosis	ko05134	34	909	0.00010626	i2.2_HQ_c2167/f2p4/2131|i2.0_HQ_c19534/f1p22/2362|i2.4_LQ_c5928/f1p89/2049|i4_HQ_c11175/f1p37/4090|i7_HQ_c1887/f1p1333/8029|i4_LQ_c15469/f1p16/4897|i1.2_HQ_c12496/f1p108/1403|i2.2_HQ_c12041/f1p11/2448|i4_HQ_c6082/f1p14/4670|i2.3_HQ_c6903/f1p67/2538|i4_HQ_c452/f3p131/4242|i2.0_HQ_c13636/f1p10/2534|i2.2_HQ_c18044/f1p16/2181|i4_HQ_c145/f14p132/4212|i2.0_HQ_c19080/f1p33/2426|i2.0_LQ_c8276/f1p11/2781|…
		Dilated cardiomyopathy (DCM)	ko05414	47	1431	0.000122926	i2.4_HQ_c13695/f1p26/2779|i1.1_LQ_c8358/f1p4/1216|i4_HQ_c13330/f1p11/4647|i1.3_LQ_c13180/f1p3/1392|i6_LQ_c4883/f1p8/6143|i2.2_HQ_c5166/f1p6/2927|i4_HQ_c1895/f1p8/4988|i1.1_HQ_c10094/f1p3/1455|i4_LQ_c13954/f1p13/3838|i5_HQ_c6479/f1p16/5593|i2.3_HQ_c3098/f1p2/2909|i2.0_LQ_c21798/f39p138/2253|i2.2_LQ_c15229/f1p17/2521|i2.0_HQ_c14298/f1p14/2239|i2.2_HQ_c9973/f1p8/2210|i1.2_HQ_c2523/f1p1/1680|i5_LQ_c5…
		Tight junction	ko04530	44	1310	0.000124174	i2.2_HQ_c687/f8p30/2423|i1.1_HQ_c5567/f1p11/1478|i1.3_HQ_c14481/f1p14/1341|i2.0_LQ_c20682/f1p5/3014|i2.0_HQ_c11929/f1p2/2192|i2.3_HQ_c3943/f1p22/2176|i3_LQ_c10528/f1p0/3451|i5_HQ_c927/f1p41/5320|i3_HQ_c12687/f1p14/3105|i2.2_LQ_c5852/f1p23/2091|i6_HQ_c4777/f1p65/6242|i3_HQ_c14870/f2p37/3115|i3_HQ_c14816/f1p26/3311|i2.4_HQ_c15731/f1p26/2218|i4_LQ_c10221/f1p12/4833|i3_HQ_c8827/f1p7/3042|i2.2_HQ_c656…
		Renal cell carcinoma	ko05211	19	395	0.000189813	i2.0_HQ_c18282/f1p22/2421|i2.2_HQ_c5392/f1p3/2195|i1.4_HQ_c8332/f1p5/1953|i3_LQ_c15296/f1p6/3087|i5_LQ_c4344/f1p11/5176|i1.4_HQ_c13584/f1p10/1487|i6_HQ_c2795/f1p32/6124|i3_HQ_c4110/f1p4/3211|i2.2_LQ_c8132/f1p14/2458|i2.4_HQ_c9858/f1p21/2491|i1.0_LQ_c13299/f1p3/1414|i1.1_HQ_c959/f8p10/1641|i2.2_LQ_c14280/f1p1/2936|i5_HQ_c7495/f1p9/5443|i5_LQ_c1457/f1p5/5219|i2.4_LQ_c5714/f1p10/2961|i1.4_HQ_c9883/f…
		Graft-versus-host disease	ko05332	18	379	0.000318938	i1.1_HQ_c588/f10p13/1417|i1.1_HQ_c3558/f1p11/1506|i1.2_HQ_c1241/f6p16/1867|i1.4_LQ_c9945/f1p12/1671|i1.3_HQ_c431/f11p19/1403|i1.2_HQ_c798/f9p11/1411|i1.3_LQ_c12831/f1p5/1516|i1.1_HQ_c12285/f1p3/1770|i1.1_HQ_c9320/f1p13/1410|i1.4_LQ_c5549/f1p11/1901|i1.1_HQ_c13872/f1p4/1845|i1.0_HQ_c2855/f2p10/1909|i1.0_LQ_c9696/f1p30/1597|i3_HQ_c778/f3p8/3944|i1.2_LQ_c9043/f1p4/1499|i1.1_HQ_c8522/f1p43/1426|i1.1_…
		Oxytocin signaling pathway	ko04921	35	1045	0.000599908	i1.4_HQ_c9773/f1p5/1958|i1.3_HQ_c12769/f1p48/1485|i1.1_HQ_c10634/f1p6/1906|i2.0_HQ_c6374/f1p6/2361|i6_HQ_c3595/f1p67/6448|i3_HQ_c1734/f2p5/3272|i3_HQ_c16592/f1p4/3580|i3_LQ_c5569/f1p1/3319|i2.0_HQ_c832/f8p9/2271|i1.2_HQ_c2523/f1p1/1680|i5_HQ_c277/f2p46/53|i2.0_LQ_c14257/f1p13/2901|i1.3_HQ_c5165/f1p5/1833|i3_HQ_c15410/f1p7/3098|i2.2_HQ_c12483/f1p2/2348|i2.2_HQ_c687/f8p30/2423|i2.3_HQ_c4031/f1p2/22…
		Type I diabetes mellitus	ko04940	20	478	0.000713703	i1.1_HQ_c588/f10p13/1417|i1.1_HQ_c3558/f1p11/1506|i1.2_HQ_c1241/f6p16/1867|i1.4_LQ_c9945/f1p12/1671|i4_HQ_c452/f3p131/4242|i1.3_HQ_c431/f11p19/1403|i1.2_HQ_c798/f9p11/1411|i1.3_LQ_c12831/f1p5/1516|i4_HQ_c11175/f1p37/4090|i1.1_HQ_c12285/f1p3/1770|i1.1_HQ_c9320/f1p13/1410|i1.4_LQ_c5549/f1p11/1901|i1.1_HQ_c13872/f1p4/1845|i1.0_HQ_c2855/f2p10/1909|i1.0_LQ_c9696/f1p30/1597|i3_HQ_c778/f3p8/3944|i1.2_LQ…
		Insulin resistance	ko04931	35	1064	0.000810192	i2.2_HQ_c2858/f1p5/2063|i4_LQ_c12641/f1p8/4381|i3_LQ_c4198/f1p1/3633|i2.2_HQ_c14383/f1p9/2360|i5_HQ_c277/f2p46/53|i2.2_HQ_c19834/f1p10/2242|i3_HQ_c8861/f1p6/3217|i5_LQ_c936/f1p10/5852|i3_HQ_c11569/f1p9/3144|i3_LQ_c15296/f1p6/3087|i2.0_HQ_c21926/f3p28/2634|i2.4_LQ_c18114/f1p4/2029|i4_LQ_c13387/f1p0/4087|i5_HQ_c7495/f1p9/5443|i8_LQ_c695/f1p28/8227|i4_HQ_c3269/f1p5/4152|i2.1_LQ_c8164/f1p29/2943|i4_L…
		Fructose and mannose metabolism	ko00051	18	415	0.000871219	i1.0_HQ_c6360/f1p12/1858|i3_LQ_c3852/f1p22/3245|i2.1_HQ_c3080/f1p33/2839|i6_LQ_c623/f1p3/6451|i2.2_HQ_c5827/f1p4/2041|i2.0_HQ_c18896/f1p2/2541|i2.2_HQ_c5756/f1p38/2934|i1.0_HQ_c8288/f1p2/1736|i3_HQ_c11309/f1p2/3257|i3_HQ_c4478/f1p4/3031|i3_HQ_c6308/f1p0/3409|i1.4_LQ_c4707/f1p16/1454|i1.3_LQ_c13964/f1p2/1539|i1.2_HQ_c5550/f1p45/1420|i3_HQ_c12121/f2p0/3245|i1.0_HQ_c15560/f3p101/1439|i3_HQ_c16527/f1…
		Nitrogen metabolism	ko00910	12	218	0.000920603	i2.1_HQ_c9707/f1p40/2390|i2.4_HQ_c17837/f1p9/2739|i3_HQ_c7190/f1p54/3140|i3_LQ_c7743/f1p77/3634|i2.2_HQ_c9540/f1p22/2292|i2.1_HQ_c3257/f1p85/2328|i6_HQ_c4579/f1p52/6110|i2.1_LQ_c12388/f1p31/2048|i2.3_LQ_c5668/f1p4/2806|i2.2_HQ_c7656/f1p13/2550|i1.0_HQ_c4432/f1p10/1683|i5_HQ_c46/f7p94/5075
		Central carbon metabolism in cancer	ko05230	21	528	0.000983939	i2.0_HQ_c3600/f1p14/2371|i3_LQ_c3852/f1p22/3245|i2.0_HQ_c5490/f1p19/2394|i6_HQ_c354/f1p20/6196|i2.1_HQ_c5495/f1p17/2208|i2.0_HQ_c3087/f1p39/2571|i3_HQ_c2857/f1p8/3470|i2.2_HQ_c6735/f1p8/2437|i2.2_HQ_c5756/f1p38/2934|i6_LQ_c3084/f1p21/6135|i2.0_HQ_c13131/f2p9/2420|i3_HQ_c126/f23p25/3601|i2.1_HQ_c11481/f1p55/2312|i5_LQ_c4375/f1p13/51|i2.4_HQ_c16220/f1p9/2236|i5_HQ_c7495/f1p9/5443|i4_HQ_c15323/f1p26…
		Viral myocarditis	ko05416	46	1555	0.00119645	i7_HQ_c1877/f1p33/6928|i3_HQ_c1665/f3p54/3872|i1.1_HQ_c13872/f1p4/1845|i4_LQ_c17026/f1p2/4551|i2.0_LQ_c20682/f1p5/3014|i3_LQ_c10528/f1p0/3451|i5_HQ_c6483/f1p31/6052|i3_HQ_c13586/f1p15/3323|i3_HQ_c12687/f1p14/3105|i1.2_LQ_c9043/f1p4/1499|i7_HQ_c462/f1p97/7538|i1.1_HQ_c8522/f1p43/1426|i4_HQ_c16844/f1p24/4450|i3_HQ_c14870/f2p37/3115|i1.2_HQ_c798/f9p11/1411|i1.3_LQ_c12831/f1p5/1516|i3_HQ_c8827/f1p7/3…
		Starch and sucrose metabolism	ko00500	24	653	0.00126592	i2.0_HQ_c15129/f1p6/2048|i1.4_HQ_c11445/f1p22/1781|i2.2_LQ_c5891/f1p4/2162|i2.2_HQ_c2858/f1p5/2063|i3_LQ_c4198/f1p1/3633|i2.2_HQ_c14383/f1p9/2360|i6_HQ_c985/f1p12/6287|i2.0_HQ_c10837/f1p47/2695|i3_LQ_c13969/f1p53/3121|i3_HQ_c11569/f1p9/3144|i2.0_HQ_c7586/f1p6/2336|i3_LQ_c4811/f1p1/3188|i2.4_HQ_c2748/f1p5/2824|i2.4_LQ_c16277/f1p1/2450|i2.1_LQ_c8164/f1p29/2943|i2.4_HQ_c16497/f1p26/2338|i4_LQ_c5299/…
		Alanine, aspartate and glutamate metabolism	ko00250	17	395	0.00129116	i2.1_HQ_c9707/f1p40/2390|i5_HQ_c46/f7p94/5075|i2.4_HQ_c17837/f1p9/2739|i2.2_HQ_c1444/f7p19/2673|i3_LQ_c7743/f1p77/3634|i1.2_HQ_c5534/f1p7/1722|i2.2_HQ_c9540/f1p22/2292|i2.0_LQ_c5435/f1p4/2717|i2.2_LQ_c5250/f1p39/2262|i6_HQ_c4579/f1p52/6110|i2.1_LQ_c12388/f1p31/2048|i2.3_LQ_c5668/f1p4/2806|i1.0_HQ_c4432/f1p10/1683|i2.2_HQ_c7656/f1p13/2550|i2.2_HQ_c8161/f1p20/2939|i3_HQ_c2181/f1p2/3923|i1.4_LQ_c539…
		Phototransduction - fly	ko04745	14	317	0.00264597	i1.1_HQ_c10634/f1p6/1906|i4_HQ_c14998/f1p148/4049|i2.0_HQ_c8074/f1p76/2230|i2.2_HQ_c4117/f1p75/2260|i3_HQ_c1734/f2p5/3272|i3_HQ_c16592/f1p4/3580|i2.3_HQ_c4031/f1p2/2280|i2.4_LQ_c5438/f1p136/2408|i2.2_LQ_c6399/f1p17/2463|i2.4_HQ_c19918/f1p17/2611|i2.2_HQ_c9578/f1p5/2168|i2.2_HQ_c20751/f1p27/2323|i2.1_HQ_c5480/f1p4/2221|i2.0_HQ_c6374/f1p6/2361
		Glioma	ko05214	15	353	0.00270166	i1.1_HQ_c10634/f1p6/1906|i4_HQ_c14998/f1p148/4049|i2.0_HQ_c8074/f1p76/2230|i2.2_HQ_c4117/f1p75/2260|i3_HQ_c1734/f2p5/3272|i2.0_HQ_c6374/f1p6/2361|i2.3_HQ_c4031/f1p2/2280|i2.2_HQ_c20751/f1p27/2323|i3_HQ_c16592/f1p4/3580|i5_HQ_c7495/f1p9/5443|i2.4_HQ_c19918/f1p17/2611|i2.2_HQ_c9578/f1p5/2168|i5_LQ_c1457/f1p5/5219|i2.1_HQ_c5480/f1p4/2221|i3_HQ_c15410/f1p7/3098
		Cysteine and methionine metabolism	ko00270	18	469	0.00311385	i2.2_HQ_c20171/f1p58/2407|i2.4_HQ_c20486/f1p46/2285|i1.4_LQ_c5398/f1p26/1723|i1.0_HQ_c6192/f1p129/1881|i2.2_HQ_c1444/f7p19/2673|i1.2_HQ_c5534/f1p7/1722|i1.1_HQ_c7367/f1p117/1719|i2.2_LQ_c5250/f1p39/2262|i2.2_HQ_c19406/f1p135/2013|i2.0_HQ_c6416/f1p145/2654|i2.0_HQ_c8695/f1p5/2066|i4_HQ_c11604/f1p106/4237|i1.3_HQ_c15307/f22p84/1402|i3_LQ_c6513/f1p36/3588|i2.2_HQ_c8161/f1p20/2939|i1.4_HQ_c2574/f3p5/…
		Olfactory transduction	ko04740	12	265	0.0042659	i1.1_HQ_c10634/f1p6/1906|i4_HQ_c14998/f1p148/4049|i2.0_HQ_c8074/f1p76/2230|i2.2_HQ_c4117/f1p75/2260|i3_HQ_c1734/f2p5/3272|i3_HQ_c16592/f1p4/3580|i2.3_HQ_c4031/f1p2/2280|i2.4_HQ_c19918/f1p17/2611|i2.2_HQ_c9578/f1p5/2168|i2.2_HQ_c20751/f1p27/2323|i2.1_HQ_c5480/f1p4/2221|i2.0_HQ_c6374/f1p6/2361
		Amphetamine addiction	ko05031	17	454	0.00502482	i1.1_HQ_c10634/f1p6/1906|i2.4_HQ_c1230/f4p120/2606|i4_HQ_c14998/f1p148/4049|i4_LQ_c11171/f1p102/4273|i2.0_HQ_c8074/f1p76/2230|i2.2_HQ_c4117/f1p75/2260|i3_HQ_c1734/f2p5/3272|i3_HQ_c16592/f1p4/3580|i2.3_HQ_c4031/f1p2/2280|i2.1_HQ_c5480/f1p4/2221|i4_HQ_c8064/f1p35/4159|i5_HQ_c277/f2p46/53|i2.4_HQ_c19918/f1p17/2611|i2.2_HQ_c9578/f1p5/2168|i2.2_HQ_c20751/f1p27/2323|i2.4_HQ_c4135/f1p4/2530|i2.0_HQ_c637…
		Viral carcinogenesis	ko05203	45	1651	0.00567247	i1.4_LQ_c7203/f1p4/1292|i1.1_HQ_c588/f10p13/1417|i1.1_HQ_c13872/f1p4/1845|i1.4_HQ_c7957/f1p46/1738|i2.1_HQ_c5495/f1p17/2208|i3_LQ_c10831/f1p34/3758|i2.0_HQ_c3087/f1p39/2571|i7_LQ_c1471/f1p1/7168|i1.3_HQ_c431/f11p19/1403|i2.0_HQ_c19794/f1p5/2435|i2.4_HQ_c2762/f1p5/2157|i2.4_HQ_c1117/f5p21/2649|i1.2_LQ_c9043/f1p4/1499|i3_HQ_c8861/f1p6/3217|i1.1_HQ_c8522/f1p43/1426|i6_LQ_c4341/f1p26/6168|i1.2_HQ_c79…
		Arginine and proline metabolism	ko00330	25	798	0.00733279	i1.2_HQ_c5174/f1p4/1291|i1.4_LQ_c14098/f1p3/1601|i1.0_HQ_c7330/f1p163/1658|i1.0_LQ_c6004/f1p39/1663|i4_HQ_c8064/f1p35/4159|i2.4_HQ_c4135/f1p4/2530|i4_LQ_c11171/f1p102/4273|i2.2_HQ_c1444/f7p19/2673|i4_HQ_c15603/f1p32/4630|i1.2_HQ_c5534/f1p7/1722|i2.2_LQ_c5250/f1p39/2262|i4_LQ_c13387/f1p0/4087|i2.2_HQ_c8161/f1p20/2939|i2.4_HQ_c1230/f4p120/2606|i3_HQ_c2638/f1p186/3229|i6_LQ_c4281/f1p0/6522|i1.2_HQ_c…
		Phototransduction	ko04744	4	40	0.0075636	i2.2_HQ_c20751/f1p27/2323|i4_HQ_c14998/f1p148/4049|i2.2_HQ_c4117/f1p75/2260|i2.0_HQ_c8074/f1p76/2230
		AMPK signaling pathway	ko04152	34	1189	0.00768334	i1.3_HQ_c12769/f1p48/1485|i2.4_HQ_c8154/f1p2/2107|i6_HQ_c3595/f1p67/6448|i6_LQ_c623/f1p3/6451|i3_HQ_c16527/f1p2/3140|i3_HQ_c6308/f1p0/3409|i3_LQ_c4198/f1p1/3633|i2.2_HQ_c14383/f1p9/2360|i2.0_LQ_c14257/f1p13/2901|i3_HQ_c11569/f1p9/3144|i3_LQ_c3852/f1p22/3245|i2.2_HQ_c5827/f1p4/2041|i2.0_HQ_c18896/f1p2/2541|i2.2_LQ_c5852/f1p23/2091|i5_HQ_c7495/f1p9/5443|i3_HQ_c12121/f2p0/3245|i2.2_HQ_c5756/f1p38/29…
		RNA degradation	ko03018	24	762	0.00798344	i1.3_HQ_c693/f4p84/1416|i4_HQ_c14541/f1p50/4398|i2.4_HQ_c12788/f5p22/2466|i4_HQ_c11175/f1p37/4090|i2.4_HQ_c4521/f1p161/2305|i5_HQ_c6390/f1p24/5081|i3_LQ_c6715/f1p11/3040|i3_LQ_c3852/f1p22/3245|i4_HQ_c452/f3p131/4242|i2.1_HQ_c3080/f1p33/2839|i1.0_HQ_c11787/f90p153/1438|i4_HQ_c8266/f1p62/4315|i1.0_LQ_c7735/f1p1/1453|i2.1_HQ_c7873/f1p12/2171|i4_HQ_c7680/f1p35/4234|i3_HQ_c4169/f1p44/3215|i2.2_HQ_c575…
		Propanoate metabolism	ko00640	19	567	0.00947419	i1.1_HQ_c7367/f1p117/1719|i2.2_HQ_c19406/f1p135/2013|i1.0_HQ_c6192/f1p129/1881|i4_HQ_c1174/f1p269/4430|i4_LQ_c2271/f1p7/4207|i1.3_HQ_c14438/f1p9/1568|i2.0_HQ_c12636/f19p150/2189|i3_LQ_c6513/f1p36/3588|i6_HQ_c4463/f1p178/6964|i1.2_HQ_c4204/f1p3/1425|i1.2_LQ_c6356/f1p2/2259|i2.0_HQ_c6416/f1p145/2654|i4_HQ_c1178/f1p217/4084|i2.1_LQ_c4517/f1p1/2094|i2.1_HQ_c10819/f1p19/2638|i1.3_HQ_c15311/f19p62/1574…
		Tryptophan metabolism	ko00380	22	699	0.0107966	i4_HQ_c926/f2p158/4028|i3_LQ_c10418/f1p2/3831|i1.2_HQ_c4204/f1p3/1425|i2.4_HQ_c1230/f4p120/2606|i4_HQ_c8064/f1p35/4159|i1.1_HQ_c848/f23p98/1545|i3_HQ_c9902/f1p25/3115|i7_HQ_c892/f1p35/7359|i2.4_HQ_c4135/f1p4/2530|i1.4_HQ_c8685/f1p15/1554|i2.4_HQ_c22103/f292p606/2324|i2.4_LQ_c9261/f1p4/2318|i1.4_LQ_c8502/f1p5/1625|i1.3_HQ_c14438/f1p9/1568|i4_LQ_c11171/f1p102/4273|i4_HQ_c8998/f1p30/4670|i2.4_HQ_c42…
		Fatty acid elongation	ko00062	10	229	0.0108366	i1.4_LQ_c8502/f1p5/1625|i1.3_LQ_c12176/f1p0/1383|i1.2_HQ_c4204/f1p3/1425|i2.4_HQ_c11867/f1p23/2184|i1.3_HQ_c15311/f19p62/1574|i4_HQ_c8998/f1p30/4670|i2.4_HQ_c18260/f1p36/2283|i2.0_HQ_c17831/f1p62/2337|i1.4_HQ_c8685/f1p15/1554|i1.1_HQ_c8101/f1p58/1933
		RNA transport	ko03013	44	1707	0.0146979	i2.4_LQ_c5454/f1p62/2060|i7_HQ_c1877/f1p33/6928|i3_HQ_c1665/f3p54/3872|i2.4_HQ_c12788/f5p22/2466|i1.3_HQ_c10272/f1p23/1506|i1.1_HQ_c7932/f1p28/1488|i2.4_LQ_c5928/f1p89/2049|i3_HQ_c3675/f1p29/3491|i4_HQ_c2712/f1p49/4605|i5_HQ_c6483/f1p31/6052|i1.2_HQ_c12496/f1p108/1403|i3_HQ_c13586/f1p15/3323|i4_HQ_c539/f3p33/4278|i2.4_HQ_c5501/f1p34/2381|i4_HQ_c16844/f1p24/4450|i6_HQ_c4209/f1p34/6429|i1.2_HQ_c141…
		Gastric acid secretion	ko04971	16	476	0.0158409	i2.2_HQ_c687/f8p30/2423|i1.1_HQ_c10634/f1p6/1906|i4_HQ_c14998/f1p148/4049|i2.0_HQ_c8074/f1p76/2230|i1.4_HQ_c3800/f1p25/1479|i2.2_HQ_c4117/f1p75/2260|i3_HQ_c1734/f2p5/3272|i3_HQ_c16592/f1p4/3580|i2.3_HQ_c4031/f1p2/2280|i2.4_HQ_c19918/f1p17/2611|i2.2_HQ_c9578/f1p5/2168|i2.2_HQ_c20751/f1p27/2323|i2.4_HQ_c11225/f1p45/2443|i4_HQ_c10799/f1p50/4250|i2.1_HQ_c5480/f1p4/2221|i2.0_HQ_c6374/f1p6/2361
		Long-term potentiation	ko04720	14	400	0.017063	i1.1_HQ_c10634/f1p6/1906|i5_HQ_c277/f2p46/53|i4_HQ_c14998/f1p148/4049|i2.0_HQ_c8074/f1p76/2230|i2.2_HQ_c4117/f1p75/2260|i3_HQ_c1734/f2p5/3272|i2.0_HQ_c6374/f1p6/2361|i2.3_HQ_c4031/f1p2/2280|i3_HQ_c16592/f1p4/3580|i2.4_HQ_c19918/f1p17/2611|i2.2_HQ_c9578/f1p5/2168|i2.2_HQ_c20751/f1p27/2323|i2.1_HQ_c5480/f1p4/2221|i3_HQ_c15410/f1p7/3098
		Melanogenesis	ko04916	15	441	0.0173818	i2.2_HQ_c687/f8p30/2423|i1.1_HQ_c10634/f1p6/1906|i4_HQ_c14998/f1p148/4049|i2.0_HQ_c8074/f1p76/2230|i2.2_HQ_c4117/f1p75/2260|i3_HQ_c1734/f2p5/3272|i3_HQ_c11839/f1p5/3999|i2.3_HQ_c4031/f1p2/2280|i2.0_HQ_c6374/f1p6/2361|i3_HQ_c16592/f1p4/3580|i2.4_HQ_c19918/f1p17/2611|i2.2_HQ_c9578/f1p5/2168|i2.2_HQ_c20751/f1p27/2323|i2.1_HQ_c5480/f1p4/2221|i3_HQ_c15410/f1p7/3098
		ErbB signaling pathway	ko04012	14	425	0.0264419	i1.1_HQ_c10634/f1p6/1906|i2.0_HQ_c6374/f1p6/2361|i2.2_HQ_c5392/f1p3/2195|i3_HQ_c1734/f2p5/3272|i3_HQ_c16592/f1p4/3580|i3_HQ_c4110/f1p4/3211|i1.4_HQ_c8332/f1p5/1953|i2.3_HQ_c4031/f1p2/2280|i5_HQ_c7495/f1p9/5443|i2.4_HQ_c19918/f1p17/2611|i2.2_HQ_c9578/f1p5/2168|i5_LQ_c1457/f1p5/5219|i2.1_HQ_c5480/f1p4/2221|i3_HQ_c15410/f1p7/3098
		Epstein-Barr virus infection	ko05169	54	2269	0.0286199	i1.1_HQ_c588/f10p13/1417|i2.2_HQ_c18044/f1p16/2181|i2.0_HQ_c19534/f1p22/2362|i1.1_HQ_c3558/f1p11/1506|i3_LQ_c10831/f1p34/3758|i7_LQ_c1471/f1p1/7168|i1.1_HQ_c13872/f1p4/1845|i2.2_HQ_c12041/f1p11/2448|i2.3_HQ_c6903/f1p67/2538|i3_HQ_c8861/f1p6/3217|i1.2_LQ_c9043/f1p4/1499|i6_LQ_c4341/f1p26/6168|i1.4_HQ_c9669/f1p26/1639|i2.0_HQ_c13402/f1p2/2195|i1.3_LQ_c12831/f1p5/1516|i4_HQ_c145/f14p132/4212|i2.0_HQ…
		Ribosome	ko03010	12	359	0.03453	i7_LQ_c1879/f1p15/7570|i5_LQ_c341/f1p28/5134|i3_HQ_c8053/f1p103/3145|i1.3_HQ_c10128/f1p0/1952|i4_HQ_c5621/f1p177/4274|i2.2_LQ_c3604/f1p4/2283|i2.4_HQ_c22064/f48p105/2239|i3_HQ_c4486/f1p3/3397|i1.2_HQ_c2485/f2p5/1417|i1.4_HQ_c10593/f1p0/1908|i1.2_HQ_c5024/f1p39/1484|i3_LQ_c7254/f1p60/2747
		Proteasome	ko03050	9	247	0.0400542	i2.2_LQ_c16124/f1p2/2157|i4_HQ_c7757/f1p20/4695|i4_HQ_c6935/f1p19/4424|i2.0_HQ_c13402/f1p2/2195|i7_LQ_c1878/f1p6/7239|i1.4_LQ_c4456/f1p11/1589|i3_LQ_c5478/f1p4/3347|i3_HQ_c14177/f1p7/3386|i1.2_HQ_c8138/f1p3/1397
		Toxoplasmosis	ko05145	25	979	0.0586184	i2.2_HQ_c687/f8p30/2423|i2.0_HQ_c19534/f1p22/2362|i2.2_HQ_c12041/f1p11/2448|i2.3_HQ_c6903/f1p67/2538|i3_HQ_c8861/f1p6/3217|i7_HQ_c1911/f1p63/7255|i3_LQ_c4630/f1p3/3556|i6_LQ_c4341/f1p26/6168|i2.2_HQ_c18044/f1p16/2181|i4_HQ_c145/f14p132/4212|i2.0_HQ_c19080/f1p33/2426|i3_HQ_c986/f3p27/3736|i5_HQ_c7495/f1p9/5443|i4_HQ_c3269/f1p5/4152|i2.0_LQ_c8276/f1p11/2781|i2.3_HQ_c12732/f81p600/2293|i2.0_HQ_c5499…
		GnRH signaling pathway	ko04912	13	437	0.0600409	i1.1_HQ_c10634/f1p6/1906|i4_HQ_c14998/f1p148/4049|i2.0_HQ_c8074/f1p76/2230|i2.2_HQ_c4117/f1p75/2260|i3_HQ_c1734/f2p5/3272|i2.0_HQ_c6374/f1p6/2361|i2.3_HQ_c4031/f1p2/2280|i3_HQ_c16592/f1p4/3580|i2.4_HQ_c19918/f1p17/2611|i2.2_HQ_c9578/f1p5/2168|i2.2_HQ_c20751/f1p27/2323|i2.1_HQ_c5480/f1p4/2221|i3_HQ_c15410/f1p7/3098
		Pentose phosphate pathway	ko00030	11	354	0.0625975	i1.4_HQ_c11445/f1p22/1781|i3_LQ_c3852/f1p22/3245|i2.4_HQ_c16497/f1p26/2338|i2.2_LQ_c5891/f1p4/2162|i2.1_HQ_c3080/f1p33/2839|i1.3_LQ_c13964/f1p2/1539|i2.2_HQ_c5756/f1p38/2934|i1.4_LQ_c4707/f1p16/1454|i4_LQ_c5299/f1p25/4115|i1.0_HQ_c15560/f3p101/1439|i1.2_HQ_c5550/f1p45/1420
		NOD-like receptor signaling pathway	ko04621	11	360	0.0684965	i4_HQ_c14539/f1p6/4808|i3_LQ_c4630/f1p3/3556|i3_LQ_c6553/f1p10/2935|i1.0_HQ_c11796/f15p86/1734|i2.2_LQ_c4268/f1p29/2376|i3_LQ_c2417/f1p2/3262|i3_HQ_c12982/f1p147/3907|i4_HQ_c15229/f1p49/4700|i1.2_LQ_c13738/f1p32/1811|i3_LQ_c2652/f1p36/3212|i2.2_LQ_c11970/f1p37/2017
		Valine, leucine and isoleucine degradation	ko00280	21	819	0.0750422	i2.4_HQ_c11867/f1p23/2184|i1.4_LQ_c8502/f1p5/1625|i2.0_HQ_c17831/f1p62/2337|i4_HQ_c1174/f1p269/4430|i2.0_HQ_c12636/f19p150/2189|i1.3_HQ_c14438/f1p9/1568|i4_LQ_c15313/f1p16/4135|i4_HQ_c1323/f1p86/4881|i6_HQ_c4463/f1p178/6964|i1.2_HQ_c4204/f1p3/1425|i1.2_LQ_c6356/f1p2/2259|i4_LQ_c2271/f1p7/4207|i4_HQ_c1178/f1p217/4084|i2.4_HQ_c18260/f1p36/2283|i1.3_HQ_c15311/f19p62/1574|i4_HQ_c8998/f1p30/4670|i2.2_…
		Fatty acid degradation	ko00071	21	824	0.0785913	i2.2_HQ_c17138/f1p13/2182|i4_HQ_c161/f8p18/4556|i1.3_HQ_c14438/f1p9/1568|i1.4_LQ_c8502/f1p5/1625|i2.0_HQ_c17831/f1p62/2337|i4_HQ_c1174/f1p269/4430|i3_HQ_c5948/f1p2/3243|i2.2_HQ_c8819/f1p17/2122|i2.0_HQ_c12636/f19p150/2189|i2.4_HQ_c11867/f1p23/2184|i1.2_HQ_c4204/f1p3/1425|i4_HQ_c1323/f1p86/4881|i1.3_HQ_c15311/f19p62/1574|i4_HQ_c8998/f1p30/4670|i2.4_HQ_c18260/f1p36/2283|i3_HQ_c516/f6p16/3656|i2.2_L…
		Apoptosis - fly	ko04214	10	327	0.0793339	i4_HQ_c14539/f1p6/4808|i2.2_LQ_c8502/f1p3/2510|i3_LQ_c8977/f1p1/3604|i3_HQ_c15110/f1p2/3523|i2.0_HQ_c4350/f1p12/2499|i2.2_HQ_c15151/f1p1/2215|i2.2_HQ_c4801/f1p2/2112|i2.3_HQ_c8644/f1p2/2181|i1.0_HQ_c6817/f1p0/1390|i3_HQ_c806/f3p3/3658
		Circadian entrainment	ko04713	13	460	0.0810701	i2.2_HQ_c687/f8p30/2423|i1.1_HQ_c10634/f1p6/1906|i4_HQ_c14998/f1p148/4049|i2.0_HQ_c8074/f1p76/2230|i2.2_HQ_c4117/f1p75/2260|i3_HQ_c1734/f2p5/3272|i3_HQ_c16592/f1p4/3580|i2.3_HQ_c4031/f1p2/2280|i2.4_HQ_c19918/f1p17/2611|i2.2_HQ_c9578/f1p5/2168|i2.2_HQ_c20751/f1p27/2323|i2.1_HQ_c5480/f1p4/2221|i2.0_HQ_c6374/f1p6/2361
		Phenylalanine metabolism	ko00360	9	289	0.0853042	i4_LQ_c11171/f1p102/4273|i2.4_HQ_c1230/f4p120/2606|i2.2_HQ_c1444/f7p19/2673|i1.2_HQ_c5534/f1p7/1722|i2.2_LQ_c5250/f1p39/2262|i1.4_LQ_c5398/f1p26/1723|i4_HQ_c8064/f1p35/4159|i2.2_HQ_c8161/f1p20/2939|i2.4_HQ_c4135/f1p4/2530
		Inflammatory mediator regulation of TRP channels	ko04750	15	567	0.0975787	i1.1_HQ_c10634/f1p6/1906|i5_HQ_c277/f2p46/53|i4_HQ_c14998/f1p148/4049|i2.0_HQ_c8074/f1p76/2230|i2.2_HQ_c4117/f1p75/2260|i3_HQ_c1734/f2p5/3272|i2.0_HQ_c6374/f1p6/2361|i2.3_HQ_c4031/f1p2/2280|i3_HQ_c16592/f1p4/3580|i5_HQ_c7495/f1p9/5443|i2.4_HQ_c19918/f1p17/2611|i2.2_HQ_c9578/f1p5/2168|i2.2_HQ_c20751/f1p27/2323|i2.1_HQ_c5480/f1p4/2221|i5_LQ_c1457/f1p5/5219
		MAPK signaling pathway	ko04010	33	1433	0.0990669	i1.4_HQ_c9773/f1p5/1958|i2.2_HQ_c18044/f1p16/2181|i2.0_HQ_c19534/f1p22/2362|i2.1_HQ_c4954/f1p4/2460|i2.3_HQ_c3943/f1p22/2176|i1.2_HQ_c2523/f1p1/1680|i2.2_HQ_c12041/f1p11/2448|i2.0_HQ_c7802/f1p16/2028|i1.3_HQ_c5165/f1p5/1833|i3_HQ_c15410/f1p7/3098|i1.1_HQ_c3783/f2p12/1966|i1.4_HQ_c8332/f1p5/1953|i3_HQ_c1317/f3p13/3333|i4_HQ_c145/f14p132/4212|i2.0_HQ_c19080/f1p33/2426|i1.0_HQ_c9279/f1p8/1572|i2.1_H…
		Tyrosine metabolism	ko00350	11	390	0.103218	i2.2_LQ_c5250/f1p39/2262|i4_LQ_c11171/f1p102/4273|i2.4_HQ_c1230/f4p120/2606|i2.2_HQ_c1444/f7p19/2673|i1.2_HQ_c5534/f1p7/1722|i4_HQ_c8064/f1p35/4159|i1.3_LQ_c5878/f1p2/1396|i1.4_LQ_c5398/f1p26/1723|i2.2_HQ_c8161/f1p20/2939|i1.4_HQ_c2700/f1p1/1354|i2.4_HQ_c4135/f1p4/2530
		Phenylalanine, tyrosine and tryptophan biosynthesis	ko00400	5	139	0.113405	i1.2_HQ_c5534/f1p7/1722|i2.2_LQ_c5250/f1p39/2262|i1.4_LQ_c5398/f1p26/1723|i2.2_HQ_c1444/f7p19/2673|i2.2_HQ_c8161/f1p20/2939
		PPAR signaling pathway	ko03320	25	1063	0.115491	i4_HQ_c161/f8p18/4556|i4_HQ_c8788/f6p48/4465|i3_HQ_c516/f6p16/3656|i2.4_HQ_c22033/f47p182/2447|i1.2_HQ_c1640/f3p172/1738|i1.4_LQ_c12702/f1p171/1956|i4_HQ_c1174/f1p269/4430|i3_HQ_c5948/f1p2/3243|i4_LQ_c18593/f1p15/4220|i1.1_HQ_c7129/f5p57/1311|i4_LQ_c19843/f2p24/4222|i2.0_LQ_c18219/f1p6/2518|i4_LQ_c8239/f1p11/4267|i5_HQ_c78/f3p51/54|i2.3_HQ_c11837/f1p120/2417|i2.1_HQ_c10517/f1p211/2514|i4_HQ_c8993…
		Cell adhesion molecules (CAMs)	ko04514	26	1121	0.123038	i1.1_HQ_c13872/f1p4/1845|i1.1_HQ_c3558/f1p11/1506|i1.3_HQ_c431/f11p19/1403|i5_LQ_c1795/f1p17/4871|i1.2_LQ_c9043/f1p4/1499|i1.1_HQ_c8522/f1p43/1426|i1.2_HQ_c798/f9p11/1411|i1.3_LQ_c12831/f1p5/1516|i1.1_HQ_c12285/f1p3/1770|i1.0_LQ_c9696/f1p30/1597|i3_HQ_c986/f3p27/3736|i3_HQ_c12053/f1p13/3985|i6_HQ_c4887/f1p31/6516|i1.1_HQ_c6767/f1p16/1512|i1.1_HQ_c588/f10p13/1417|i2.0_HQ_c2157/f2p3/2632|i1.0_HQ_c2…
		Butanoate metabolism	ko00650	9	319	0.131016	i1.4_LQ_c8502/f1p5/1625|i1.3_HQ_c14438/f1p9/1568|i1.2_HQ_c4204/f1p3/1425|i1.3_HQ_c15311/f19p62/1574|i4_HQ_c8998/f1p30/4670|i4_HQ_c9135/f1p17/4036|i1.4_HQ_c8685/f1p15/1554|i1.1_HQ_c848/f23p98/1545|i1.1_HQ_c8101/f1p58/1933
		cAMP signaling pathway	ko04024	26	1134	0.134319	i4_LQ_c1300/f1p0/4595|i2.2_HQ_c687/f8p30/2423|i1.1_HQ_c10634/f1p6/1906|i1.4_HQ_c3800/f1p25/1479|i3_HQ_c1734/f2p5/3272|i3_HQ_c16592/f1p4/3580|i5_HQ_c277/f2p46/53|i3_HQ_c15410/f1p7/3098|i1.4_HQ_c8332/f1p5/1953|i2.3_HQ_c4031/f1p2/2280|i5_HQ_c7495/f1p9/5443|i2.4_HQ_c11225/f1p45/2443|i4_HQ_c10799/f1p50/4250|i2.2_HQ_c4117/f1p75/2260|i3_HQ_c4110/f1p4/3211|i2.1_HQ_c5480/f1p4/2221|i2.0_HQ_c6374/f1p6/2361|…
		Longevity regulating pathway - multiple species	ko04213	19	794	0.137321	i2.3_HQ_c12732/f81p600/2293|i4_HQ_c926/f2p158/4028|i2.2_HQ_c18044/f1p16/2181|i2.0_HQ_c19534/f1p22/2362|i2.4_LQ_c9261/f1p4/2318|i4_HQ_c6927/f8p272/4065|i2.0_HQ_c5499/f1p21/2190|i2.0_LQ_c8576/f1p1/2355|i4_HQ_c145/f14p132/4212|i2.0_HQ_c19080/f1p33/2426|i2.4_HQ_c21632/f1p14/2169|i2.4_HQ_c22103/f292p606/2324|i2.2_HQ_c10110/f1p6/2348|i4_HQ_c1283/f1p500/4605|i5_HQ_c7495/f1p9/5443|i2.2_HQ_c12041/f1p11/24…
		Nicotinate and nicotinamide metabolism	ko00760	7	236	0.142153	i3_HQ_c11803/f1p30/3964|i3_HQ_c4014/f1p33/3111|i2.0_HQ_c10375/f1p18/2371|i1.1_LQ_c4068/f1p1/1468|i2.2_HQ_c7076/f1p38/2188|i2.2_HQ_c1841/f3p42/2493|i4_LQ_c11780/f1p21/4445
		Sulfur relay system	ko04122	2	36	0.145192	i2.0_HQ_c1548/f2p5/2132|i1.1_HQ_c14566/f1p4/1822
		Oocyte meiosis	ko04114	20	854	0.149671	i7_LQ_c1105/f1p2/7190|i1.1_HQ_c10634/f1p6/1906|i5_HQ_c277/f2p46/53|i4_HQ_c14998/f1p148/4049|i2.2_HQ_c4117/f1p75/2260|i2.0_HQ_c8074/f1p76/2230|i3_LQ_c10831/f1p34/3758|i5_HQ_c2534/f1p15/5425|i3_HQ_c1734/f2p5/3272|i3_HQ_c16592/f1p4/3580|i2.2_LQ_c5852/f1p23/2091|i7_LQ_c1471/f1p1/7168|i2.3_HQ_c4031/f1p2/2280|i3_LQ_c14631/f1p10/3441|i1.4_HQ_c2592/f1p14/1648|i2.4_HQ_c19918/f1p17/2611|i2.2_HQ_c9578/f1p5/…
		MicroRNAs in cancer	ko05206	22	958	0.155665	i2.4_HQ_c13695/f1p26/2779|i3_LQ_c9306/f1p18/3080|i1.3_LQ_c13180/f1p3/1392|i1.1_HQ_c10094/f1p3/1455|i3_LQ_c7693/f1p2/3051|i3_HQ_c16728/f2p16/3132|i3_HQ_c15410/f1p7/3098|i1.2_LQ_c12326/f1p4/1734|i8_HQ_c95/f1p117/8237|i1.4_HQ_c9669/f1p26/1639|i4_LQ_c3511/f1p32/4695|i3_HQ_c2128/f1p69/3284|i2.0_LQ_c7589/f1p10/2590|i4_HQ_c3269/f1p5/4152|i1.4_HQ_c7698/f1p5/1646|i3_HQ_c8861/f1p6/3217|i1.2_HQ_c3930/f1p5/1…
		Vasopressin-regulated water reabsorption	ko04962	8	295	0.171738	i4_HQ_c4883/f1p6/4125|i4_HQ_c15401/f1p34/4895|i2.0_LQ_c7396/f1p18/2225|i5_HQ_c4894/f1p14/5793|i5_HQ_c1658/f1p40/57|i3_HQ_c14795/f1p9/3436|i2.1_HQ_c11280/f1p5/2633|i4_HQ_c4825/f1p8/4059
		Cholinergic synapse	ko04725	11	437	0.174777	i2.2_HQ_c687/f8p30/2423|i1.1_HQ_c10634/f1p6/1906|i2.0_HQ_c6374/f1p6/2361|i3_HQ_c1734/f2p5/3272|i3_HQ_c16592/f1p4/3580|i2.3_HQ_c4031/f1p2/2280|i5_HQ_c7495/f1p9/5443|i2.4_HQ_c19918/f1p17/2611|i2.2_HQ_c9578/f1p5/2168|i2.1_HQ_c5480/f1p4/2221|i5_LQ_c1457/f1p5/5219
		Carbohydrate digestion and absorption	ko04973	9	343	0.175173	i2.0_HQ_c15129/f1p6/2048|i2.0_HQ_c7586/f1p6/2336|i2.4_HQ_c11225/f1p45/2443|i1.4_HQ_c3800/f1p25/1479|i4_HQ_c7609/f1p12/4338|i5_HQ_c7495/f1p9/5443|i2.0_HQ_c3009/f1p6/2203|i4_HQ_c10799/f1p50/4250|i5_LQ_c1457/f1p5/5219
		Lysine degradation	ko00310	15	631	0.176722	i3_HQ_c9902/f1p25/3115|i2.4_HQ_c4275/f1p32/2281|i1.4_LQ_c8502/f1p5/1625|i1.3_HQ_c14438/f1p9/1568|i3_LQ_c10418/f1p2/3831|i7_HQ_c892/f1p35/7359|i6_HQ_c4721/f1p19/6881|i1.2_HQ_c4204/f1p3/1425|i1.3_HQ_c15311/f19p62/1574|i4_HQ_c8998/f1p30/4670|i2.2_LQ_c12194/f1p12/2063|i5_LQ_c7479/f1p24/5834|i1.4_HQ_c8685/f1p15/1554|i1.1_HQ_c848/f23p98/1545|i1.1_HQ_c8101/f1p58/1933
		Neurotrophin signaling pathway	ko04722	16	690	0.190999	i1.1_HQ_c10634/f1p6/1906|i4_HQ_c14998/f1p148/4049|i2.0_HQ_c8074/f1p76/2230|i3_LQ_c15296/f1p6/3087|i2.2_HQ_c4117/f1p75/2260|i3_HQ_c1734/f2p5/3272|i2.0_HQ_c6374/f1p6/2361|i2.3_HQ_c4031/f1p2/2280|i2.2_HQ_c20751/f1p27/2323|i3_HQ_c16592/f1p4/3580|i5_HQ_c7495/f1p9/5443|i2.4_HQ_c19918/f1p17/2611|i2.2_HQ_c9578/f1p5/2168|i5_LQ_c1457/f1p5/5219|i2.1_HQ_c5480/f1p4/2221|i3_HQ_c15410/f1p7/3098
		Axon guidance	ko04360	20	889	0.191169	i2.2_HQ_c687/f8p30/2423|i1.1_HQ_c10634/f1p6/1906|i2.0_HQ_c6374/f1p6/2361|i2.2_HQ_c5392/f1p3/2195|i3_LQ_c15296/f1p6/3087|i3_HQ_c1734/f2p5/3272|i3_HQ_c16592/f1p4/3580|i3_HQ_c4110/f1p4/3211|i2.0_HQ_c5687/f2p24/2984|i1.4_HQ_c8332/f1p5/1953|i2.3_HQ_c4031/f1p2/2280|i2.0_LQ_c20106/f1p7/2729|i3_HQ_c986/f3p27/3736|i5_HQ_c7495/f1p9/5443|i2.4_HQ_c19918/f1p17/2611|i2.2_HQ_c9578/f1p5/2168|i5_LQ_c1457/f1p5/521…
		D-Glutamine and D-glutamate metabolism	ko00471	2	44	0.195555	i6_HQ_c4579/f1p52/6110|i2.4_HQ_c17837/f1p9/2739
		beta-Alanine metabolism	ko00410	11	450	0.197945	i4_HQ_c1174/f1p269/4430|i6_HQ_c4463/f1p178/6964|i2.0_HQ_c12636/f19p150/2189|i1.2_HQ_c4204/f1p3/1425|i4_LQ_c2271/f1p7/4207|i3_HQ_c954/f3p3/3397|i4_LQ_c13912/f1p2/4315|i1.3_HQ_c15311/f19p62/1574|i4_HQ_c8998/f1p30/4670|i2.2_LQ_c12194/f1p12/2063|i1.1_HQ_c8101/f1p58/1933
		Jak-STAT signaling pathway	ko04630	17	745	0.198757	i3_HQ_c8861/f1p6/3217|i7_HQ_c1911/f1p63/7255|i2.0_HQ_c2167/f2p10/2446|i6_LQ_c4341/f1p26/6168|i3_LQ_c15296/f1p6/3087|i2.3_HQ_c9136/f1p14/2347|i5_HQ_c7495/f1p9/5443|i2.3_HQ_c9129/f1p6/2157|i2.2_HQ_c22070/f12p52/2349|i2.0_LQ_c5730/f1p12/2983|i6_LQ_c2482/f1p16/6298|i8_LQ_c980/f1p17/8178|i4_LQ_c1620/f1p6/4947|i5_LQ_c1457/f1p5/5219|i4_HQ_c3269/f1p5/4152|i3_HQ_c16728/f2p16/3132|i3_HQ_c15410/f1p7/3098
		Renin secretion	ko04924	10	403	0.200038	i2.2_HQ_c687/f8p30/2423|i1.2_HQ_c10679/f1p74/1969|i4_HQ_c14998/f1p148/4049|i2.0_HQ_c8074/f1p76/2230|i2.2_HQ_c4117/f1p75/2260|i2.3_HQ_c2774/f1p4/2593|i2.4_HQ_c3648/f2p17/2456|i1.4_HQ_c13459/f1p78/1833|i2.3_HQ_c1085/f4p84/2658|i2.2_HQ_c20751/f1p27/2323
		Taurine and hypotaurine metabolism	ko00430	2	45	0.202004	i3_HQ_c954/f3p3/3397|i4_LQ_c13912/f1p2/4315
		Dopaminergic synapse	ko04728	20	903	0.209227	i2.2_HQ_c687/f8p30/2423|i1.1_HQ_c10634/f1p6/1906|i2.4_HQ_c1230/f4p120/2606|i4_HQ_c14998/f1p148/4049|i4_LQ_c11171/f1p102/4273|i2.0_HQ_c8074/f1p76/2230|i4_HQ_c8064/f1p35/4159|i3_HQ_c1734/f2p5/3272|i3_HQ_c16592/f1p4/3580|i2.2_LQ_c5852/f1p23/2091|i2.3_HQ_c4031/f1p2/2280|i2.2_HQ_c4117/f1p75/2260|i2.1_HQ_c5480/f1p4/2221|i1.4_HQ_c2592/f1p14/1648|i5_HQ_c277/f2p46/53|i2.4_HQ_c19918/f1p17/2611|i2.2_HQ_c957…
		GABAergic synapse	ko04727	9	365	0.220787	i2.2_HQ_c687/f8p30/2423|i2.1_HQ_c9707/f1p40/2390|i3_LQ_c7743/f1p77/3634|i2.2_HQ_c9540/f1p22/2292|i2.1_LQ_c12388/f1p31/2048|i2.3_LQ_c5668/f1p4/2806|i2.2_HQ_c7656/f1p13/2550|i1.0_HQ_c4432/f1p10/1683|i5_HQ_c46/f7p94/5075
		Progesterone-mediated oocyte maturation	ko04914	13	561	0.221469	i2.2_HQ_c687/f8p30/2423|i1.0_HQ_c11796/f15p86/1734|i3_LQ_c2652/f1p36/3212|i3_LQ_c6553/f1p10/2935|i5_LQ_c1457/f1p5/5219|i2.2_LQ_c4268/f1p29/2376|i3_LQ_c2417/f1p2/3262|i3_HQ_c12982/f1p147/3907|i5_HQ_c7495/f1p9/5443|i2.2_LQ_c11970/f1p37/2017|i4_HQ_c15229/f1p49/4700|i1.2_LQ_c13738/f1p32/1811|i3_HQ_c15410/f1p7/3098
		Insulin secretion	ko04911	12	528	0.252116	i1.1_HQ_c10634/f1p6/1906|i2.0_HQ_c6374/f1p6/2361|i2.4_HQ_c8434/f1p0/2247|i1.4_HQ_c3800/f1p25/1479|i3_HQ_c1734/f2p5/3272|i3_HQ_c16592/f1p4/3580|i2.3_HQ_c4031/f1p2/2280|i2.4_HQ_c19918/f1p17/2611|i2.2_HQ_c9578/f1p5/2168|i2.4_HQ_c11225/f1p45/2443|i4_HQ_c10799/f1p50/4250|i2.1_HQ_c5480/f1p4/2221
		Aminoacyl-tRNA biosynthesis	ko00970	11	484	0.264181	i2.1_LQ_c3210/f1p12/2276|i4_LQ_c15921/f1p9/4152|i4_HQ_c2709/f1p12/4056|i4_HQ_c775/f2p29/4275|i2.2_HQ_c2063/f2p12/2294|i2.2_HQ_c16484/f1p2/2527|i2.2_HQ_c10109/f1p4/2532|i4_HQ_c7006/f1p40/5019|i4_HQ_c5638/f1p15/4084|i3_HQ_c4540/f1p0/3206|i2.0_HQ_c3806/f1p12/2249
		Type II diabetes mellitus	ko04930	7	287	0.266618	i2.1_HQ_c11481/f1p55/2312|i2.0_HQ_c5490/f1p19/2394|i2.1_HQ_c5495/f1p17/2208|i2.4_HQ_c8434/f1p0/2247|i2.0_HQ_c3087/f1p39/2571|i5_HQ_c7495/f1p9/5443|i5_LQ_c1457/f1p5/5219
		Terpenoid backbone biosynthesis	ko00900	5	199	0.294573	i1.3_HQ_c14438/f1p9/1568|i4_HQ_c166/f14p41/4189|i1.4_HQ_c6092/f1p14/1597|i1.1_HQ_c848/f23p98/1545|i7_HQ_c1875/f1p41/7272
		Spliceosome	ko03040	31	1547	0.302233	i2.0_HQ_c19534/f1p22/2362|i2.0_LQ_c15755/f1p5/2168|i2.0_HQ_c6623/f1p5/2236|i3_HQ_c14189/f1p10/3323|i2.2_LQ_c2904/f1p10/2497|i4_HQ_c3203/f1p6/4061|i2.1_HQ_c12416/f1p55/2672|i4_HQ_c18919/f2p13/4905|i2.3_HQ_c6903/f1p67/2538|i2.2_HQ_c12041/f1p11/2448|i4_HQ_c1090/f2p84/4841|i2.2_HQ_c18044/f1p16/2181|i4_HQ_c145/f14p132/4212|i2.0_HQ_c19080/f1p33/2426|i3_HQ_c13057/f1p174/3984|i1.0_HQ_c8486/f1p28/1270|i2.…
		Prostate cancer	ko05215	13	610	0.312548	i1.0_HQ_c11796/f15p86/1734|i3_LQ_c2652/f1p36/3212|i3_LQ_c6553/f1p10/2935|i5_LQ_c1457/f1p5/5219|i2.2_LQ_c4268/f1p29/2376|i3_HQ_c11839/f1p5/3999|i3_LQ_c2417/f1p2/3262|i3_HQ_c12982/f1p147/3907|i5_HQ_c7495/f1p9/5443|i2.2_LQ_c11970/f1p37/2017|i4_HQ_c15229/f1p49/4700|i1.2_LQ_c13738/f1p32/1811|i3_HQ_c15410/f1p7/3098
		Thiamine metabolism	ko00730	1	20	0.312616	i2.0_HQ_c1548/f2p5/2132
		Alcoholism	ko05034	14	669	0.326232	i5_HQ_c2715/f1p39/5219|i4_LQ_c11171/f1p102/4273|i2.4_HQ_c1230/f4p120/2606|i4_HQ_c14998/f1p148/4049|i2.0_HQ_c8074/f1p76/2230|i4_HQ_c8168/f1p63/4608|i2.2_HQ_c4117/f1p75/2260|i2.2_HQ_c687/f8p30/2423|i5_HQ_c259/f2p11/5132|i4_HQ_c8064/f1p35/4159|i5_HQ_c277/f2p46/53|i2.2_HQ_c20751/f1p27/2323|i2.4_HQ_c4135/f1p4/2530|i3_HQ_c15410/f1p7/3098
		Hippo signaling pathway - multiple species	ko04392	3	111	0.327907	i1.4_HQ_c8332/f1p5/1953|i3_HQ_c4110/f1p4/3211|i2.2_HQ_c5392/f1p3/2195
		Apoptosis	ko04210	21	1040	0.331866	i2.2_HQ_c5608/f1p4/2981|i2.2_LQ_c8502/f1p3/2510|i1.2_HQ_c10679/f1p74/1969|i3_LQ_c4630/f1p3/3556|i3_LQ_c8977/f1p1/3604|i1.0_HQ_c1546/f6p10/1453|i5_LQ_c1457/f1p5/5219|i2.0_LQ_c5522/f1p94/2080|i3_HQ_c15110/f1p2/3523|i1.3_HQ_c14873/f1p1/1354|i5_HQ_c7495/f1p9/5443|i4_HQ_c2712/f1p49/4605|i2.4_LQ_c5438/f1p136/2408|i2.0_LQ_c4097/f1p3/2731|i2.2_LQ_c6399/f1p17/2463|i2.4_HQ_c3648/f2p17/2456|i1.4_HQ_c13459/f…
		Synthesis and degradation of ketone bodies	ko00072	3	112	0.332739	i1.3_HQ_c14438/f1p9/1568|i4_HQ_c9135/f1p17/4036|i1.1_HQ_c848/f23p98/1545
		Protein processing in endoplasmic reticulum	ko04141	44	2276	0.34089	i2.2_HQ_c5608/f1p4/2981|i1.0_HQ_c11796/f15p86/1734|i2.0_HQ_c19534/f1p22/2362|i2.3_HQ_c12732/f81p600/2293|i3_LQ_c6553/f1p10/2935|i2.2_LQ_c4268/f1p29/2376|i4_LQ_c15469/f1p16/4897|i4_HQ_c2712/f1p49/4605|i6_HQ_c28/f3p130/6337|i2.0_HQ_c6349/f1p5/2554|i2.2_HQ_c12041/f1p11/2448|i2.3_HQ_c6903/f1p67/2538|i2.0_HQ_c7084/f1p10/2814|i2.0_HQ_c13636/f1p10/2534|i3_HQ_c4251/f1p5/3274|i1.2_LQ_c13738/f1p32/1811|i2.…
		Proximal tubule bicarbonate reclamation	ko04964	8	365	0.34116	i2.4_HQ_c17837/f1p9/2739|i1.4_HQ_c3800/f1p25/1479|i1.1_HQ_c9080/f1p44/1809|i2.3_HQ_c2774/f1p4/2593|i6_HQ_c4579/f1p52/6110|i2.4_HQ_c20486/f1p46/2285|i2.4_HQ_c11225/f1p45/2443|i4_HQ_c10799/f1p50/4250
		Calcium signaling pathway	ko04020	27	1375	0.354499	i1.1_HQ_c10634/f1p6/1906|i3_HQ_c1734/f2p5/3272|i3_HQ_c16592/f1p4/3580|i4_HQ_c16631/f1p8/4214|i3_HQ_c15343/f1p6/3799|i5_LQ_c6859/f1p13/5556|i2.4_LQ_c17496/f1p46/2312|i2.3_HQ_c4031/f1p2/2280|i4_LQ_c13387/f1p0/4087|i3_HQ_c2762/f1p43/3213|i4_HQ_c13472/f1p11/4656|i6_LQ_c4281/f1p0/6522|i2.2_HQ_c4117/f1p75/2260|i2.0_HQ_c6300/f1p14/2006|i3_LQ_c7093/f1p38/2863|i2.1_HQ_c5480/f1p4/2221|i4_HQ_c14998/f1p148/4…
		Allograft rejection	ko05330	18	896	0.355715	i1.1_HQ_c588/f10p13/1417|i1.1_HQ_c3558/f1p11/1506|i1.2_HQ_c1241/f6p16/1867|i1.4_LQ_c9945/f1p12/1671|i1.3_HQ_c431/f11p19/1403|i1.2_HQ_c798/f9p11/1411|i1.3_LQ_c12831/f1p5/1516|i1.1_HQ_c12285/f1p3/1770|i1.1_HQ_c9320/f1p13/1410|i1.4_LQ_c5549/f1p11/1901|i1.1_HQ_c13872/f1p4/1845|i1.0_HQ_c2855/f2p10/1909|i1.0_LQ_c9696/f1p30/1597|i3_HQ_c778/f3p8/3944|i1.2_LQ_c9043/f1p4/1499|i1.1_HQ_c8522/f1p43/1426|i1.1_…
		Herpes simplex infection	ko05168	29	1484	0.356982	i1.1_HQ_c11741/f3p82/1452|i1.2_LQ_c9043/f1p4/1499|i4_HQ_c2712/f1p49/4605|i1.1_HQ_c13872/f1p4/1845|i5_HQ_c277/f2p46/53|i4_HQ_c18919/f2p13/4905|i7_HQ_c1911/f1p63/7255|i6_LQ_c4341/f1p26/6168|i3_LQ_c15296/f1p6/3087|i1.2_HQ_c798/f9p11/1411|i1.3_LQ_c12831/f1p5/1516|i1.1_HQ_c12285/f1p3/1770|i1.0_LQ_c9696/f1p30/1597|i1.1_HQ_c6767/f1p16/1512|i1.1_HQ_c588/f10p13/1417|i1.1_HQ_c3558/f1p11/1506|i1.0_LQ_c5394/…
		Pancreatic cancer	ko05212	9	425	0.362155	i3_HQ_c8861/f1p6/3217|i7_HQ_c1911/f1p63/7255|i6_LQ_c4341/f1p26/6168|i5_HQ_c7495/f1p9/5443|i6_LQ_c2482/f1p16/6298|i8_LQ_c980/f1p17/8178|i5_LQ_c1457/f1p5/5219|i4_HQ_c3269/f1p5/4152|i3_HQ_c15410/f1p7/3098
		Autoimmune thyroid disease	ko05320	18	900	0.36247	i1.1_HQ_c588/f10p13/1417|i1.1_HQ_c3558/f1p11/1506|i1.2_HQ_c1241/f6p16/1867|i1.4_LQ_c9945/f1p12/1671|i1.3_HQ_c431/f11p19/1403|i1.2_HQ_c798/f9p11/1411|i1.3_LQ_c12831/f1p5/1516|i1.1_HQ_c12285/f1p3/1770|i1.1_HQ_c9320/f1p13/1410|i1.4_LQ_c5549/f1p11/1901|i1.1_HQ_c13872/f1p4/1845|i1.0_HQ_c2855/f2p10/1909|i1.0_LQ_c9696/f1p30/1597|i3_HQ_c778/f3p8/3944|i1.2_LQ_c9043/f1p4/1499|i1.1_HQ_c8522/f1p43/1426|i1.1_…
		cGMP-PKG signaling pathway	ko04022	20	1008	0.364874	i1.4_HQ_c9773/f1p5/1958|i2.2_HQ_c687/f8p30/2423|i5_HQ_c277/f2p46/53|i3_LQ_c4107/f1p100/3602|i4_HQ_c14998/f1p148/4049|i2.0_HQ_c8074/f1p76/2230|i4_LQ_c13387/f1p0/4087|i1.4_HQ_c3800/f1p25/1479|i2.2_HQ_c4117/f1p75/2260|i4_HQ_c10799/f1p50/4250|i5_HQ_c7495/f1p9/5443|i2.4_LQ_c17496/f1p46/2312|i2.2_HQ_c20751/f1p27/2323|i6_LQ_c4281/f1p0/6522|i3_HQ_c2762/f1p43/3213|i3_LQ_c7093/f1p38/2863|i5_LQ_c1457/f1p5/5…
		Gap junction	ko04540	10	481	0.37093	i6_HQ_c789/f1p14/6884|i2.2_HQ_c687/f8p30/2423|i1.0_HQ_c8596/f1p3/1348|i1.0_HQ_c1546/f6p10/1453|i3_HQ_c711/f3p9/3385|i2.0_LQ_c5522/f1p94/2080|i1.3_HQ_c14873/f1p1/1354|i1.0_HQ_c8235/f1p21/1630|i2.2_HQ_c17483/f1p5/1993|i3_HQ_c15410/f1p7/3098
		Proteoglycans in cancer	ko05205	34	1770	0.378186	i1.1_HQ_c10634/f1p6/1906|i2.1_HQ_c4954/f1p4/2460|i3_HQ_c1734/f2p5/3272|i3_HQ_c16592/f1p4/3580|i5_HQ_c277/f2p46/53|i3_HQ_c15410/f1p7/3098|i3_HQ_c8861/f1p6/3217|i8_HQ_c95/f1p117/8237|i1.1_HQ_c15270/f1p1/1417|i3_LQ_c15296/f1p6/3087|i4_LQ_c3511/f1p32/4695|i3_HQ_c2128/f1p69/3284|i1.4_HQ_c8332/f1p5/1953|i2.3_HQ_c4031/f1p2/2280|i2.0_LQ_c7589/f1p10/2590|i3_HQ_c986/f3p27/3736|i2.2_LQ_c6399/f1p17/2463|i4_H…
		Histidine metabolism	ko00340	5	225	0.384763	i2.2_LQ_c12194/f1p12/2063|i2.4_HQ_c1230/f4p120/2606|i4_LQ_c11171/f1p102/4273|i2.4_HQ_c4135/f1p4/2530|i4_HQ_c8064/f1p35/4159
		Arrhythmogenic right ventricular cardiomyopathy (ARVC)	ko05412	14	703	0.391957	i2.0_HQ_c4653/f1p24/2011|i5_HQ_c158/f3p34/5919|i6_HQ_c4777/f1p65/6242|i4_HQ_c19541/f1p8/4136|i3_HQ_c9822/f1p15/3099|i4_LQ_c17026/f1p2/4551|i3_HQ_c11839/f1p5/3999|i2.4_LQ_c5438/f1p136/2408|i3_HQ_c986/f3p27/3736|i2.2_LQ_c6399/f1p17/2463|i1.2_HQ_c2523/f1p1/1680|i1.4_HQ_c9489/f1p11/1677|i5_LQ_c4176/f1p2/5842|i1.3_HQ_c5165/f1p5/1833
		Regulation of actin cytoskeleton	ko04810	27	1403	0.392885	i1.4_HQ_c7957/f1p46/1738|i2.4_HQ_c645/f15p30/2081|i2.4_HQ_c3465/f1p1/2167|i2.4_HQ_c2762/f1p5/2157|i2.0_HQ_c21588/f1p18/2058|i1.2_LQ_c3467/f1p0/1637|i2.0_HQ_c19794/f1p5/2435|i2.0_HQ_c11929/f1p2/2192|i2.4_HQ_c1117/f5p21/2649|i5_HQ_c277/f2p46/53|i3_HQ_c15410/f1p7/3098|i2.0_HQ_c5687/f2p24/2984|i1.4_HQ_c8332/f1p5/1953|i3_HQ_c986/f3p27/3736|i2.2_LQ_c6399/f1p17/2463|i4_HQ_c15344/f1p33/4444|i4_LQ_c8486/f…
		Fatty acid biosynthesis	ko00061	4	176	0.394393	i3_HQ_c5948/f1p2/3243|i3_HQ_c9834/f1p4/3640|i3_HQ_c516/f6p16/3656|i2.2_HQ_c8819/f1p17/2122
		Synaptic vesicle cycle	ko04721	8	387	0.399484	i1.4_LQ_c7203/f1p4/1292|i2.2_HQ_c12070/f1p11/2062|i1.3_LQ_c13418/f1p12/1921|i1.4_HQ_c1317/f7p9/1701|i3_HQ_c6843/f1p11/3379|i1.2_HQ_c736/f31p53/1950|i3_HQ_c10397/f2p9/3379|i4_HQ_c4679/f2p7/4092
		MAPK signaling pathway - fly	ko04013	12	606	0.412673	i4_HQ_c14539/f1p6/4808|i5_HQ_c2534/f1p15/5425|i1.4_HQ_c2592/f1p14/1648|i3_LQ_c15296/f1p6/3087|i2.4_HQ_c645/f15p30/2081|i3_HQ_c1317/f3p13/3333|i2.2_LQ_c5852/f1p23/2091|i4_LQ_c8486/f1p24/4236|i4_HQ_c16866/f1p15/4940|i2.0_LQ_c20563/f1p11/2957|i2.0_HQ_c21588/f1p18/2058|i2.2_HQ_c7006/f1p5/2721
		Fc gamma R-mediated phagocytosis	ko04666	21	1098	0.422625	i2.2_HQ_c17340/f1p1/2093|i2.2_LQ_c9468/f1p2/2020|i1.2_HQ_c10407/f2p2/1986|i1.4_HQ_c7957/f1p46/1738|i2.2_HQ_c703/f9p38/2630|i2.2_HQ_c5392/f1p3/2195|i2.0_HQ_c5687/f2p24/2984|i3_HQ_c4110/f1p4/3211|i5_HQ_c2813/f1p27/55|i5_HQ_c7495/f1p9/5443|i2.3_HQ_c1933/f2p1/2116|i1.4_HQ_c8332/f1p5/1953|i1.1_HQ_c2918/f1p1/1947|i2.0_LQ_c20106/f1p7/2729|i2.0_HQ_c19794/f1p5/2435|i2.4_HQ_c2762/f1p5/2157|i2.4_HQ_c1117/f5…
		Pathways in cancer	ko05200	42	2256	0.436808	i2.2_HQ_c687/f8p30/2423|i3_HQ_c1665/f2p5/3582|i5_LQ_c4344/f1p11/5176|i3_LQ_c6553/f1p10/2935|i1.4_HQ_c13584/f1p10/1487|i2.2_LQ_c4268/f1p29/2376|i3_LQ_c2417/f1p2/3262|i1.0_LQ_c13299/f1p3/1414|i2.2_LQ_c14280/f1p1/2936|i2.0_HQ_c7802/f1p16/2028|i1.1_HQ_c959/f8p10/1641|i3_HQ_c15410/f1p7/3098|i3_HQ_c8861/f1p6/3217|i7_HQ_c1911/f1p63/7255|i6_HQ_c4777/f1p65/6242|i3_LQ_c4630/f1p3/3556|i6_LQ_c4341/f1p26/6168…
		Circadian rhythm	ko04710	4	188	0.44174	i6_HQ_c789/f1p14/6884|i2.2_HQ_c17483/f1p5/1993|i2.2_HQ_c10110/f1p6/2348|i3_HQ_c711/f3p9/3385
		Tuberculosis	ko05152	31	1659	0.444159	i1.4_LQ_c7203/f1p4/1292|i1.1_HQ_c10634/f1p6/1906|i1.1_HQ_c11741/f3p82/1452|i3_HQ_c1734/f2p5/3272|i3_HQ_c16592/f1p4/3580|i3_HQ_c15410/f1p7/3098|i7_HQ_c1911/f1p63/7255|i4_HQ_c452/f3p131/4242|i2.2_HQ_c12070/f1p11/2062|i4_HQ_c14541/f1p50/4398|i2.0_HQ_c18647/f1p38/2142|i2.3_HQ_c4031/f1p2/2280|i1.2_HQ_c12919/f1p1/1771|i1.0_LQ_c5394/f1p43/1449|i3_HQ_c4169/f1p44/3215|i2.2_HQ_c4117/f1p75/2260|i4_HQ_c11175…
		Cell cycle - Caulobacter	ko04112	1	32	0.445166	i3_HQ_c5811/f1p12/3522
		mRNA surveillance pathway	ko03015	16	844	0.454111	i2.0_HQ_c6213/f1p12/2806|i5_HQ_c277/f2p46/53|i1.4_HQ_c2592/f1p14/1648|i4_HQ_c6082/f1p14/4670|i1.2_HQ_c14132/f1p11/1687|i3_HQ_c3675/f1p29/3491|i2.2_LQ_c5852/f1p23/2091|i2.0_HQ_c12047/f1p16/2185|i4_HQ_c10300/f1p26/4185|i1.2_HQ_c10270/f1p19/1890|i5_HQ_c7612/f2p31/5287|i2.2_HQ_c853/f5p102/2379|i1.2_HQ_c7627/f1p7/1346|i2.4_HQ_c12788/f5p22/2466|i3_LQ_c5067/f1p5/3955|i4_HQ_c539/f3p33/4278
		Glycerolipid metabolism	ko00561	7	357	0.464628	i3_HQ_c1850/f1p2/3231|i5_HQ_c3503/f1p22/5096|i5_HQ_c2813/f1p27/55|i2.3_HQ_c5033/f1p13/2770|i2.2_LQ_c12194/f1p12/2063|i1.0_HQ_c13747/f1p7/1458|i1.2_LQ_c14870/f1p3/2009
		Glutamatergic synapse	ko04724	10	528	0.481189	i2.4_HQ_c2813/f1p1/2059|i2.2_HQ_c687/f8p30/2423|i2.1_HQ_c9707/f1p40/2390|i3_LQ_c7743/f1p77/3634|i2.2_HQ_c9540/f1p22/2292|i2.1_LQ_c12388/f1p31/2048|i2.3_LQ_c5668/f1p4/2806|i2.2_HQ_c7656/f1p13/2550|i1.0_HQ_c4432/f1p10/1683|i5_HQ_c46/f7p94/5075
		Aldosterone-regulated sodium reabsorption	ko04960	6	321	0.520474	i3_HQ_c10495/f1p5/3382|i1.4_HQ_c3800/f1p25/1479|i5_HQ_c7495/f1p9/5443|i2.4_HQ_c11225/f1p45/2443|i4_HQ_c10799/f1p50/4250|i5_LQ_c1457/f1p5/5219
		Base excision repair	ko03410	3	157	0.539638	i3_LQ_c8977/f1p1/3604|i3_HQ_c15110/f1p2/3523|i3_HQ_c806/f3p3/3658
		Cocaine addiction	ko05030	5	271	0.540227	i2.2_HQ_c687/f8p30/2423|i4_LQ_c11171/f1p102/4273|i2.4_HQ_c1230/f4p120/2606|i2.4_HQ_c4135/f1p4/2530|i4_HQ_c8064/f1p35/4159
		Acute myeloid leukemia	ko05221	6	328	0.541021	i3_HQ_c8861/f1p6/3217|i2.2_HQ_c11914/f1p7/2510|i5_HQ_c7495/f1p9/5443|i5_LQ_c1457/f1p5/5219|i4_HQ_c3269/f1p5/4152|i3_HQ_c15410/f1p7/3098
		Influenza A	ko05164	25	1401	0.545827	i2.2_LQ_c6399/f1p17/2463|i2.0_HQ_c19534/f1p22/2362|i4_HQ_c2712/f1p49/4605|i2.2_HQ_c12041/f1p11/2448|i2.3_HQ_c6903/f1p67/2538|i3_HQ_c15410/f1p7/3098|i7_HQ_c1911/f1p63/7255|i2.2_HQ_c1732/f5p24/2842|i6_LQ_c4341/f1p26/6168|i2.2_HQ_c18044/f1p16/2181|i4_HQ_c145/f14p132/4212|i2.0_HQ_c19080/f1p33/2426|i5_HQ_c7495/f1p9/5443|i2.0_LQ_c8276/f1p11/2781|i2.3_HQ_c12732/f81p600/2293|i2.0_HQ_c5499/f1p21/2190|i8_L…
		Amino sugar and nucleotide sugar metabolism	ko00520	8	444	0.547942	i1.4_HQ_c11445/f1p22/1781|i2.4_HQ_c16497/f1p26/2338|i2.2_LQ_c5891/f1p4/2162|i1.3_HQ_c5354/f1p2/1509|i1.4_HQ_c14387/f1p47/1976|i4_LQ_c5299/f1p25/4115|i2.1_HQ_c2893/f1p11/2257|i2.0_HQ_c10837/f1p47/2695
		Thyroid cancer	ko05216	5	281	0.571689	i3_HQ_c1665/f2p5/3582|i2.0_HQ_c7074/f1p26/2133|i6_LQ_c850/f1p15/6304|i3_HQ_c15996/f1p3/3411|i3_HQ_c11839/f1p5/3999
		Salivary secretion	ko04970	7	398	0.576249	i4_HQ_c14998/f1p148/4049|i2.0_HQ_c8074/f1p76/2230|i1.4_HQ_c3800/f1p25/1479|i2.2_HQ_c4117/f1p75/2260|i2.4_HQ_c11225/f1p45/2443|i4_HQ_c10799/f1p50/4250|i2.2_HQ_c20751/f1p27/2323
		Collecting duct acid secretion	ko04966	3	166	0.576605	i1.4_LQ_c7203/f1p4/1292|i4_HQ_c4679/f2p7/4092|i2.2_HQ_c12070/f1p11/2062
		Hepatitis C	ko05160	15	857	0.578934	i3_HQ_c8861/f1p6/3217|i7_HQ_c1911/f1p63/7255|i1.4_HQ_c2592/f1p14/1648|i6_LQ_c4341/f1p26/6168|i1.3_HQ_c10272/f1p23/1506|i2.2_LQ_c5852/f1p23/2091|i5_HQ_c7495/f1p9/5443|i4_HQ_c2712/f1p49/4605|i1.4_HQ_c2205/f5p7/1281|i6_LQ_c2482/f1p16/6298|i8_LQ_c980/f1p17/8178|i1.0_HQ_c953/f13p24/1526|i5_LQ_c1457/f1p5/5219|i4_HQ_c3269/f1p5/4152|i3_HQ_c15410/f1p7/3098
		Fat digestion and absorption	ko04975	5	285	0.583955	i1.4_LQ_c5398/f1p26/1723|i1.0_HQ_c13747/f1p7/1458|i3_HQ_c251/f3p10/3568|i2.2_HQ_c1444/f7p19/2673|i5_HQ_c2813/f1p27/55
		Protein export	ko03060	5	285	0.583955	i1.4_LQ_c2492/f1p13/1296|i2.4_HQ_c8425/f1p10/2027|i1.1_HQ_c5211/f1p17/1457|i2.4_LQ_c2881/f1p19/2772|i4_HQ_c7438/f1p42/4760
		Leukocyte transendothelial migration	ko04670	19	1095	0.595324	i2.2_HQ_c687/f8p30/2423|i6_HQ_c4777/f1p65/6242|i3_LQ_c15296/f1p6/3087|i3_HQ_c9822/f1p15/3099|i1.4_HQ_c2205/f5p7/1281|i5_HQ_c158/f3p34/5919|i3_HQ_c11839/f1p5/3999|i5_HQ_c7495/f1p9/5443|i2.2_HQ_c4000/f1p2/2573|i2.0_HQ_c11929/f1p2/2192|i3_HQ_c12053/f1p13/3985|i3_HQ_c12360/f1p10/3052|i5_LQ_c1795/f1p17/4871|i2.4_LQ_c5438/f1p136/2408|i3_HQ_c986/f3p27/3736|i2.2_LQ_c6399/f1p17/2463|i3_HQ_c6054/f1p4/3301|…
		Epithelial cell signaling in Helicobacter pylori infection	ko05120	7	406	0.596732	i1.4_LQ_c7203/f1p4/1292|i2.2_HQ_c5392/f1p3/2195|i2.2_HQ_c12070/f1p11/2062|i3_LQ_c15296/f1p6/3087|i3_HQ_c4110/f1p4/3211|i1.4_HQ_c8332/f1p5/1953|i4_HQ_c4679/f2p7/4092
		Endocrine and other factor-regulated calcium reabsorption	ko04961	7	408	0.601773	i1.3_LQ_c13418/f1p12/1921|i1.4_HQ_c3800/f1p25/1479|i3_HQ_c6843/f1p11/3379|i1.2_HQ_c736/f31p53/1950|i3_HQ_c10397/f2p9/3379|i2.4_HQ_c11225/f1p45/2443|i4_HQ_c10799/f1p50/4250
		Purine metabolism	ko00230	17	989	0.608697	i1.4_HQ_c11445/f1p22/1781|i2.1_HQ_c11481/f1p55/2312|i2.0_HQ_c5490/f1p19/2394|i2.1_HQ_c5495/f1p17/2208|i3_HQ_c12959/f1p1/3952|i2.4_HQ_c18046/f1p7/2048|i2.0_HQ_c3087/f1p39/2571|i1.3_HQ_c1016/f9p13/1925|i3_HQ_c6431/f1p3/3764|i4_LQ_c12002/f1p5/4635|i3_LQ_c3660/f1p0/3207|i2.0_HQ_c16328/f1p12/2295|i3_HQ_c14146/f1p9/3685|i2.0_LQ_c5435/f1p4/2717|i2.4_LQ_c5728/f1p5/2969|i5_HQ_c1825/f1p21/5384|i1.2_HQ_c824…
		Ubiquitin mediated proteolysis	ko04120	16	942	0.625846	i6_LQ_c2381/f1p26/6280|i2.2_HQ_c11795/f1p4/2165|i3_HQ_c10495/f1p5/3382|i3_HQ_c4315/f1p12/3626|i4_LQ_c4271/f1p11/4473|i2.0_HQ_c1286/f3p21/2579|i2.0_HQ_c15516/f1p14/2391|i1.0_HQ_c13838/f1p10/1975|i2.2_HQ_c11891/f1p5/2163|i2.0_LQ_c10427/f1p9/2456|i4_LQ_c16333/f1p26/4523|i2.2_LQ_c14280/f1p1/2936|i7_LQ_c454/f1p27/7759|i3_LQ_c9751/f1p14/3120|i2.0_HQ_c9490/f1p11/2346|i3_LQ_c4630/f1p3/3556
		Pathogenic Escherichia coli infection	ko05130	12	711	0.627276	i1.0_HQ_c8596/f1p3/1348|i1.0_HQ_c1546/f6p10/1453|i2.0_LQ_c5522/f1p94/2080|i3_HQ_c11839/f1p5/3999|i1.3_HQ_c14873/f1p1/1354|i1.0_HQ_c8235/f1p21/1630|i2.2_HQ_c21545/f1p5/2693|i2.4_LQ_c5438/f1p136/2408|i3_HQ_c3586/f1p5/3031|i3_HQ_c986/f3p27/3736|i2.2_LQ_c6399/f1p17/2463|i4_HQ_c9874/f1p7/4078
		RNA polymerase	ko03020	2	118	0.628882	i3_HQ_c14146/f1p9/3685|i5_HQ_c1825/f1p21/5384
		VEGF signaling pathway	ko04370	5	305	0.64228	i5_HQ_c7495/f1p9/5443|i4_LQ_c13387/f1p0/4087|i6_LQ_c4281/f1p0/6522|i5_LQ_c1457/f1p5/5219|i3_HQ_c15410/f1p7/3098
		p53 signaling pathway	ko04115	6	366	0.644865	i1.1_HQ_c9290/f1p5/1849|i3_HQ_c14093/f1p5/3320|i2.0_HQ_c5547/f1p1/2960|i2.0_LQ_c6144/f1p9/2404|i3_LQ_c7693/f1p2/3051|i2.0_HQ_c17319/f1p3/2083
		Signaling pathways regulating pluripotency of stem cells	ko04550	9	557	0.671004	i3_HQ_c8861/f1p6/3217|i6_LQ_c4341/f1p26/6168|i3_HQ_c11839/f1p5/3999|i5_HQ_c7495/f1p9/5443|i6_LQ_c2482/f1p16/6298|i8_LQ_c980/f1p17/8178|i5_LQ_c1457/f1p5/5219|i4_HQ_c3269/f1p5/4152|i3_HQ_c15410/f1p7/3098
		Longevity regulating pathway - worm	ko04212	14	858	0.678793	i3_LQ_c8977/f1p1/3604|i4_HQ_c926/f2p158/4028|i2.4_HQ_c22103/f292p606/2324|i2.2_HQ_c2167/f2p4/2131|i4_HQ_c452/f3p131/4242|i3_HQ_c4169/f1p44/3215|i4_HQ_c14541/f1p50/4398|i4_HQ_c11175/f1p37/4090|i3_HQ_c15110/f1p2/3523|i2.3_HQ_c1610/f2p26/2898|i5_HQ_c2534/f1p15/5425|i5_HQ_c4856/f1p56/5683|i3_HQ_c806/f3p3/3658|i2.4_LQ_c9261/f1p4/2318
		Other glycan degradation	ko00511	2	137	0.707042	i3_HQ_c1363/f2p2/3520|i5_LQ_c5167/f1p4/5545
		Glycerophospholipid metabolism	ko00564	10	637	0.708451	i2.2_HQ_c5041/f1p1/2466|i1.4_HQ_c1636/f4p6/1386|i3_HQ_c1850/f1p2/3231|i5_HQ_c3503/f1p22/5096|i5_HQ_c2813/f1p27/55|i2.3_HQ_c5033/f1p13/2770|i2.4_LQ_c6361/f1p0/2057|i1.0_HQ_c13747/f1p7/1458|i3_HQ_c251/f3p10/3568|i1.2_LQ_c14870/f1p3/2009
		Salmonella infection	ko05132	9	580	0.715034	i4_LQ_c8486/f1p24/4236|i2.0_HQ_c18647/f1p38/2142|i2.1_HQ_c4954/f1p4/2460|i2.4_HQ_c645/f15p30/2081|i3_HQ_c2082/f1p6/3122|i2.0_HQ_c21588/f1p18/2058|i2.4_LQ_c5438/f1p136/2408|i2.2_LQ_c6399/f1p17/2463|i2.1_LQ_c11172/f1p4/2338
		Measles	ko05162	23	1432	0.735071	i2.0_HQ_c19534/f1p22/2362|i4_HQ_c2712/f1p49/4605|i2.2_HQ_c12041/f1p11/2448|i2.3_HQ_c6903/f1p67/2538|i3_HQ_c8861/f1p6/3217|i7_HQ_c1911/f1p63/7255|i6_LQ_c4341/f1p26/6168|i2.2_HQ_c18044/f1p16/2181|i4_HQ_c145/f14p132/4212|i2.0_HQ_c19080/f1p33/2426|i5_HQ_c7495/f1p9/5443|i4_HQ_c3269/f1p5/4152|i2.0_LQ_c8276/f1p11/2781|i2.3_HQ_c12732/f81p600/2293|i2.0_HQ_c5499/f1p21/2190|i8_LQ_c980/f1p17/8178|i4_HQ_c1283…
		Galactose metabolism	ko00052	5	342	0.735769	i1.4_HQ_c11445/f1p22/1781|i3_LQ_c3852/f1p22/3245|i2.2_HQ_c5756/f1p38/2934|i2.0_HQ_c10837/f1p47/2695|i2.1_HQ_c3080/f1p33/2839
		Hippo signaling pathway	ko04390	16	1016	0.735938	i7_LQ_c1105/f1p2/7190|i7_LQ_c1471/f1p1/7168|i6_HQ_c4777/f1p65/6242|i1.4_HQ_c2592/f1p14/1648|i2.0_HQ_c5547/f1p1/2960|i3_LQ_c10831/f1p34/3758|i5_HQ_c2534/f1p15/5425|i3_HQ_c711/f3p9/3385|i3_HQ_c11839/f1p5/3999|i2.2_LQ_c5852/f1p23/2091|i6_HQ_c789/f1p14/6884|i3_LQ_c14631/f1p10/3441|i2.4_LQ_c5438/f1p136/2408|i2.2_LQ_c6399/f1p17/2463|i2.2_HQ_c17483/f1p5/1993|i5_HQ_c277/f2p46/53
		Folate biosynthesis	ko00790	1	74	0.737884	i1.1_HQ_c14566/f1p4/1822
		Pancreatic secretion	ko04972	8	538	0.750235	i3_LQ_c4107/f1p100/3602|i1.4_HQ_c3800/f1p25/1479|i4_HQ_c10799/f1p50/4250|i2.4_LQ_c17496/f1p46/2312|i3_HQ_c2762/f1p43/3213|i3_HQ_c251/f3p10/3568|i2.4_HQ_c11225/f1p45/2443|i1.2_HQ_c7102/f1p125/1759
		One carbon pool by folate	ko00670	2	165	0.796743	i3_HQ_c11578/f1p12/3286|i4_LQ_c12002/f1p5/4635
		Pantothenate and CoA biosynthesis	ko00770	2	166	0.799444	i3_HQ_c954/f3p3/3397|i4_LQ_c13912/f1p2/4315
		alpha-Linolenic acid metabolism	ko00592	1	91	0.806511	i3_HQ_c251/f3p10/3568
		Aldosterone synthesis and secretion	ko04925	13	889	0.806993	i1.1_HQ_c10634/f1p6/1906|i4_HQ_c14998/f1p148/4049|i2.0_HQ_c8074/f1p76/2230|i2.2_HQ_c4117/f1p75/2260|i3_HQ_c1734/f2p5/3272|i3_HQ_c16592/f1p4/3580|i2.3_HQ_c4031/f1p2/2280|i2.1_HQ_c5480/f1p4/2221|i2.4_HQ_c19918/f1p17/2611|i2.2_HQ_c9578/f1p5/2168|i2.2_HQ_c20751/f1p27/2323|i2.3_LQ_c11459/f1p5/2479|i2.0_HQ_c6374/f1p6/2361
		Non-small cell lung cancer	ko05223	3	241	0.807462	i5_HQ_c7495/f1p9/5443|i5_LQ_c1457/f1p5/5219|i3_HQ_c15410/f1p7/3098
		FoxO signaling pathway	ko04068	17	1139	0.809806	i2.4_HQ_c2813/f1p1/2059|i3_HQ_c8861/f1p6/3217|i4_HQ_c926/f2p158/4028|i2.4_HQ_c22103/f292p606/2324|i2.4_LQ_c9261/f1p4/2318|i2.2_HQ_c5581/f1p3/2712|i5_LQ_c1457/f1p5/5219|i2.2_HQ_c10110/f1p6/2348|i3_HQ_c12125/f1p5/3269|i3_LQ_c7916/f1p11/4013|i5_HQ_c7495/f1p9/5443|i3_HQ_c5840/f1p9/3580|i5_HQ_c2603/f1p27/5539|i3_HQ_c3123/f1p9/3513|i5_HQ_c3380/f1p20/5335|i4_HQ_c3269/f1p5/4152|i3_HQ_c15410/f1p7/3098
		Ether lipid metabolism	ko00565	4	314	0.814873	i2.0_HQ_c15388/f1p12/2859|i1.0_HQ_c13747/f1p7/1458|i3_HQ_c251/f3p10/3568|i5_HQ_c2813/f1p27/55
		Linoleic acid metabolism	ko00591	3	245	0.816074	i1.4_HQ_c10984/f1p14/1407|i3_HQ_c251/f3p10/3568|i1.2_HQ_c534/f42p99/1779
		Vibrio cholerae infection	ko05110	7	515	0.816549	i1.4_LQ_c7203/f1p4/1292|i2.2_HQ_c12070/f1p11/2062|i1.4_HQ_c9973/f1p13/1337|i1.0_LQ_c3261/f1p3/1892|i2.2_LQ_c6399/f1p17/2463|i4_HQ_c4679/f2p7/4092|i2.4_LQ_c5438/f1p136/2408
		Drug metabolism - cytochrome P450	ko00982	11	772	0.817198	i4_LQ_c701/f2p6/4218|i4_LQ_c11171/f1p102/4273|i2.4_HQ_c1230/f4p120/2606|i5_LQ_c2507/f1p2/59|i4_LQ_c241/f4p4/4286|i4_HQ_c10928/f1p163/4023|i1.2_HQ_c534/f42p99/1779|i2.2_LQ_c5563/f1p3/2770|i4_HQ_c8064/f1p35/4159|i1.4_HQ_c10984/f1p14/1407|i2.4_HQ_c4135/f1p4/2530
		Prolactin signaling pathway	ko04917	6	451	0.81916	i3_HQ_c8861/f1p6/3217|i7_HQ_c1911/f1p63/7255|i5_HQ_c7495/f1p9/5443|i3_HQ_c15410/f1p7/3098|i4_HQ_c3269/f1p5/4152|i5_LQ_c1457/f1p5/5219
		Peroxisome	ko04146	16	1090	0.822909	i2.4_LQ_c3192/f1p2/2585|i1.2_LQ_c9937/f1p8/1924|i2.4_HQ_c22103/f292p606/2324|i2.4_LQ_c9261/f1p4/2318|i5_HQ_c78/f3p51/54|i6_LQ_c3103/f1p16/6065|i6_LQ_c344/f1p14/6537|i1.0_HQ_c1083/f8p12/1978|i2.2_HQ_c8819/f1p17/2122|i4_HQ_c926/f2p158/4028|i4_LQ_c18593/f1p15/4220|i3_HQ_c516/f6p16/3656|i3_HQ_c9834/f1p4/3640|i2.4_LQ_c6331/f1p14/2949|i3_HQ_c5948/f1p2/3243|i2.1_HQ_c3363/f1p10/2318
		Regulation of autophagy	ko04140	2	176	0.824742	i2.0_HQ_c19317/f1p1/2328|i2.2_HQ_c7524/f1p5/2348
		Sphingolipid metabolism	ko00600	4	325	0.834705	i1.0_HQ_c13747/f1p7/1458|i5_LQ_c5167/f1p4/5545|i3_HQ_c1363/f2p2/3520|i5_HQ_c2813/f1p27/55
		Thyroid hormone signaling pathway	ko04919	14	979	0.836983	i7_HQ_c1911/f1p63/7255|i2.0_HQ_c832/f8p9/2271|i2.3_LQ_c11055/f1p2/2093|i1.4_HQ_c3800/f1p25/1479|i3_HQ_c14943/f1p5/3074|i3_HQ_c11839/f1p5/3999|i2.2_HQ_c12483/f1p2/2348|i5_HQ_c7495/f1p9/5443|i2.4_LQ_c5438/f1p136/2408|i2.2_LQ_c6399/f1p17/2463|i5_LQ_c1457/f1p5/5219|i2.4_HQ_c11225/f1p45/2443|i4_HQ_c10799/f1p50/4250|i3_HQ_c15410/f1p7/3098
		Endometrial cancer	ko05213	5	407	0.854377	i5_HQ_c7495/f1p9/5443|i5_LQ_c1457/f1p5/5219|i6_HQ_c4777/f1p65/6242|i3_HQ_c11839/f1p5/3999|i3_HQ_c15410/f1p7/3098
		Glutathione metabolism	ko00480	6	485	0.866483	i4_LQ_c701/f2p6/4218|i5_LQ_c2507/f1p2/59|i4_LQ_c241/f4p4/4286|i2.0_LQ_c6185/f1p311/2281|i1.0_HQ_c8590/f1p156/1664|i2.2_LQ_c5563/f1p3/2770
		Primary bile acid biosynthesis	ko00120	2	198	0.870544	i4_LQ_c18593/f1p15/4220|i5_HQ_c78/f3p51/54
		Long-term depression	ko04730	4	349	0.871847	i2.2_HQ_c687/f8p30/2423|i2.2_LQ_c5852/f1p23/2091|i1.4_HQ_c2592/f1p14/1648|i3_HQ_c15410/f1p7/3098
		Regulation of lipolysis in adipocytes	ko04923	3	276	0.872297	i5_HQ_c7495/f1p9/5443|i2.2_HQ_c687/f8p30/2423|i5_LQ_c1457/f1p5/5219
		Colorectal cancer	ko05210	5	425	0.878047	i5_HQ_c7495/f1p9/5443|i4_HQ_c4165/f1p14/4278|i5_LQ_c1457/f1p5/5219|i3_HQ_c11839/f1p5/3999|i3_HQ_c15410/f1p7/3098
		Melanoma	ko05218	3	280	0.878318	i5_HQ_c7495/f1p9/5443|i5_LQ_c1457/f1p5/5219|i3_HQ_c15410/f1p7/3098
		Malaria	ko05144	4	355	0.879924	i3_HQ_c12360/f1p10/3052|i3_HQ_c6054/f1p4/3301|i6_HQ_c4887/f1p31/6516|i5_LQ_c1795/f1p17/4871
		Steroid biosynthesis	ko00100	2	205	0.882631	i2.2_HQ_c1256/f6p17/2674|i2.2_HQ_c18254/f1p6/2685
		Hedgehog signaling pathway	ko04340	3	286	0.886876	i6_HQ_c789/f1p14/6884|i2.2_HQ_c17483/f1p5/1993|i3_HQ_c711/f3p9/3385
		Selenocompound metabolism	ko00450	1	124	0.892674	i3_HQ_c10771/f1p2/3307
		Pertussis	ko05133	9	716	0.894531	i2.2_HQ_c687/f8p30/2423|i4_HQ_c14998/f1p148/4049|i2.0_HQ_c8074/f1p76/2230|i2.2_HQ_c4117/f1p75/2260|i2.0_HQ_c5687/f2p24/2984|i2.0_LQ_c20106/f1p7/2729|i3_HQ_c986/f3p27/3736|i4_HQ_c15344/f1p33/4444|i2.2_HQ_c20751/f1p27/2323
		Chronic myeloid leukemia	ko05220	4	367	0.894759	i3_LQ_c15296/f1p6/3087|i5_HQ_c7495/f1p9/5443|i5_LQ_c1457/f1p5/5219|i3_HQ_c15410/f1p7/3098
		Inflammatory bowel disease (IBD)	ko05321	3	295	0.898705	i3_HQ_c8861/f1p6/3217|i7_HQ_c1911/f1p63/7255|i4_HQ_c3269/f1p5/4152
		Chemokine signaling pathway	ko04062	10	796	0.904767	i3_HQ_c8861/f1p6/3217|i2.2_HQ_c687/f8p30/2423|i7_HQ_c1911/f1p63/7255|i2.2_HQ_c5392/f1p3/2195|i3_HQ_c4110/f1p4/3211|i1.4_HQ_c8332/f1p5/1953|i5_HQ_c7495/f1p9/5443|i3_HQ_c15410/f1p7/3098|i4_HQ_c3269/f1p5/4152|i5_LQ_c1457/f1p5/5219
		Biosynthesis of unsaturated fatty acids	ko01040	2	222	0.90776	i4_HQ_c8998/f1p30/4670|i1.3_LQ_c12176/f1p0/1383
		T cell receptor signaling pathway	ko04660	7	596	0.908963	i4_HQ_c14539/f1p6/4808|i2.2_HQ_c5392/f1p3/2195|i3_HQ_c4110/f1p4/3211|i1.4_HQ_c8332/f1p5/1953|i5_HQ_c7495/f1p9/5443|i3_HQ_c15410/f1p7/3098|i5_LQ_c1457/f1p5/5219
		Serotonergic synapse	ko04726	7	597	0.909794	i2.2_HQ_c687/f8p30/2423|i4_LQ_c11171/f1p102/4273|i2.4_HQ_c1230/f4p120/2606|i3_HQ_c5196/f1p5/3228|i4_HQ_c8064/f1p35/4159|i2.4_HQ_c4135/f1p4/2530|i3_HQ_c15410/f1p7/3098
		TGF-beta signaling pathway	ko04350	3	305	0.91053	i2.2_LQ_c5852/f1p23/2091|i1.4_HQ_c2592/f1p14/1648|i1.1_HQ_c15270/f1p1/1417
		Hepatitis B	ko05161	11	879	0.915864	i3_HQ_c8861/f1p6/3217|i7_HQ_c1911/f1p63/7255|i6_LQ_c4341/f1p26/6168|i5_HQ_c2534/f1p15/5425|i5_HQ_c7495/f1p9/5443|i6_LQ_c2482/f1p16/6298|i8_LQ_c980/f1p17/8178|i3_LQ_c7093/f1p38/2863|i5_LQ_c1457/f1p5/5219|i4_HQ_c3269/f1p5/4152|i3_HQ_c15410/f1p7/3098
		Mismatch repair	ko03430	1	138	0.916419	i4_HQ_c4165/f1p14/4278
		Sphingolipid signaling pathway	ko04071	9	746	0.917754	i2.2_HQ_c687/f8p30/2423|i1.4_HQ_c2592/f1p14/1648|i4_LQ_c13387/f1p0/4087|i2.2_LQ_c5852/f1p23/2091|i3_LQ_c7916/f1p11/4013|i6_LQ_c4281/f1p0/6522|i5_HQ_c7495/f1p9/5443|i3_HQ_c15410/f1p7/3098|i5_LQ_c1457/f1p5/5219
		Arachidonic acid metabolism	ko00590	9	751	0.921166	i3_HQ_c251/f3p10/3568|i2.2_HQ_c18724/f1p32/2649|i2.2_HQ_c8159/f1p21/2833|i2.0_LQ_c6185/f1p311/2281|i1.0_HQ_c8590/f1p156/1664|i1.4_HQ_c10984/f1p14/1407|i1.3_HQ_c15493/f1p4/1566|i1.2_HQ_c534/f42p99/1779|i1.0_HQ_c8541/f2p2/1289
		Morphine addiction	ko05032	4	397	0.925001	i2.0_HQ_c16328/f1p12/2295|i2.2_HQ_c687/f8p30/2423|i2.4_LQ_c5728/f1p5/2969|i3_LQ_c3660/f1p0/3207
		Adipocytokine signaling pathway	ko04920	8	689	0.926116	i3_HQ_c8861/f1p6/3217|i3_LQ_c15296/f1p6/3087|i3_HQ_c5948/f1p2/3243|i2.2_HQ_c8819/f1p17/2122|i2.2_HQ_c10110/f1p6/2348|i3_HQ_c516/f6p16/3656|i3_HQ_c9834/f1p4/3640|i4_HQ_c3269/f1p5/4152
		Glycine, serine and threonine metabolism	ko00260	7	625	0.930553	i4_LQ_c11171/f1p102/4273|i2.4_HQ_c1230/f4p120/2606|i5_LQ_c2709/f1p0/5595|i1.2_LQ_c6356/f1p2/2259|i4_HQ_c1178/f1p217/4084|i4_HQ_c8064/f1p35/4159|i2.4_HQ_c4135/f1p4/2530
		Vascular smooth muscle contraction	ko04270	9	769	0.932463	i5_HQ_c277/f2p46/53|i4_HQ_c14998/f1p148/4049|i2.0_HQ_c8074/f1p76/2230|i2.2_HQ_c4117/f1p75/2260|i3_HQ_c15410/f1p7/3098|i2.4_HQ_c16445/f1p13/2147|i4_HQ_c12909/f1p11/4012|i3_HQ_c251/f3p10/3568|i2.2_HQ_c20751/f1p27/2323
		Basal cell carcinoma	ko05217	1	155	0.938308	i3_HQ_c11839/f1p5/3999
		Phagosome	ko04145	34	2442	0.947591	i1.4_LQ_c7203/f1p4/1292|i1.1_HQ_c13872/f1p4/1845|i1.3_HQ_c14873/f1p1/1354|i1.3_HQ_c431/f11p19/1403|i1.2_LQ_c9043/f1p4/1499|i1.1_HQ_c8522/f1p43/1426|i2.2_HQ_c12070/f1p11/2062|i1.2_HQ_c798/f9p11/1411|i1.0_HQ_c1546/f6p10/1453|i1.3_LQ_c12831/f1p5/1516|i2.0_LQ_c5522/f1p94/2080|i1.1_HQ_c12285/f1p3/1770|i2.0_HQ_c18647/f1p38/2142|i3_HQ_c10371/f1p5/3004|i1.0_LQ_c9696/f1p30/1597|i3_HQ_c986/f3p27/3736|i2.2_…
		Ras signaling pathway	ko04014	12	1010	0.948955	i4_HQ_c14998/f1p148/4049|i2.2_HQ_c5392/f1p3/2195|i2.0_HQ_c8074/f1p76/2230|i3_LQ_c15296/f1p6/3087|i2.2_HQ_c4117/f1p75/2260|i3_HQ_c15410/f1p7/3098|i3_HQ_c4110/f1p4/3211|i1.4_HQ_c8332/f1p5/1953|i2.2_HQ_c20751/f1p27/2323|i5_HQ_c7495/f1p9/5443|i3_HQ_c251/f3p10/3568|i5_LQ_c1457/f1p5/5219
		Phosphatidylinositol signaling system	ko04070	6	586	0.950498	i4_HQ_c14998/f1p148/4049|i2.0_HQ_c8074/f1p76/2230|i2.2_HQ_c4117/f1p75/2260|i5_HQ_c7495/f1p9/5443|i5_LQ_c1457/f1p5/5219|i2.2_HQ_c20751/f1p27/2323
		Small cell lung cancer	ko05222	5	519	0.955038	i5_HQ_c7495/f1p9/5443|i2.0_HQ_c7802/f1p16/2028|i5_LQ_c1457/f1p5/5219|i3_LQ_c4630/f1p3/3556|i3_HQ_c986/f3p27/3736
		Rap1 signaling pathway	ko04015	15	1238	0.957344	i2.2_HQ_c687/f8p30/2423|i4_LQ_c8486/f1p24/4236|i4_HQ_c14998/f1p148/4049|i2.0_HQ_c8074/f1p76/2230|i2.4_HQ_c645/f15p30/2081|i2.2_HQ_c4117/f1p75/2260|i3_HQ_c11839/f1p5/3999|i5_HQ_c7495/f1p9/5443|i2.0_HQ_c21588/f1p18/2058|i2.2_HQ_c20751/f1p27/2323|i2.4_LQ_c5438/f1p136/2408|i3_HQ_c986/f3p27/3736|i2.2_LQ_c6399/f1p17/2463|i3_HQ_c15410/f1p7/3098|i5_LQ_c1457/f1p5/5219
		Metabolism of xenobiotics by cytochrome P450	ko00980	9	823	0.95833	i4_LQ_c701/f2p6/4218|i1.3_HQ_c3244/f1p0/1801|i5_LQ_c2507/f1p2/59|i2.1_HQ_c9105/f1p155/2124|i4_LQ_c241/f4p4/4286|i2.2_LQ_c5563/f1p3/2770|i1.4_HQ_c10984/f1p14/1407|i1.2_HQ_c534/f42p99/1779|i1.3_HQ_c3151/f1p32/1780
		mTOR signaling pathway	ko04150	3	365	0.958674	i5_HQ_c7495/f1p9/5443|i1.4_HQ_c7698/f1p5/1646|i5_LQ_c1457/f1p5/5219
		Bladder cancer	ko05219	1	179	0.959818	i3_HQ_c15410/f1p7/3098
		Neuroactive ligand-receptor interaction	ko04080	5	538	0.963712	i2.3_HQ_c9129/f1p6/2157|i3_LQ_c7916/f1p11/4013|i4_LQ_c1620/f1p6/4947|i2.1_HQ_c2324/f1p2/2371|i2.3_LQ_c11055/f1p2/2093
		Toll-like receptor signaling pathway	ko04620	4	465	0.966628	i4_HQ_c14539/f1p6/4808|i5_HQ_c7495/f1p9/5443|i7_HQ_c1911/f1p63/7255|i5_LQ_c1457/f1p5/5219
		Prion diseases	ko05020	2	292	0.966979	i5_LQ_c7236/f1p35/5714|i2.2_HQ_c8483/f1p35/2150
		Glycosylphosphatidylinositol(GPI)-anchor biosynthesis	ko00563	1	192	0.968146	i1.1_HQ_c13054/f1p1/1336
		Amyotrophic lateral sclerosis (ALS)	ko05014	4	473	0.969762	i3_HQ_c4972/f1p17/3114|i4_HQ_c926/f2p158/4028|i2.4_HQ_c22103/f292p606/2324|i2.4_LQ_c9261/f1p4/2318
		Apoptosis - multiple species	ko04215	1	198	0.971384	i3_LQ_c4630/f1p3/3556
		Chagas disease (American trypanosomiasis)	ko05142	6	648	0.974551	i2.2_HQ_c687/f8p30/2423|i1.4_HQ_c2592/f1p14/1648|i2.0_HQ_c5547/f1p1/2960|i2.2_LQ_c5852/f1p23/2091|i5_HQ_c7495/f1p9/5443|i5_LQ_c1457/f1p5/5219
		Renin-angiotensin system	ko04614	1	206	0.975196	i4_LQ_c6756/f1p7/4275
		Nucleotide excision repair	ko03420	1	208	0.976067	i2.2_HQ_c11795/f1p4/2165
		Chemical carcinogenesis	ko05204	8	822	0.979441	i4_LQ_c701/f2p6/4218|i1.3_HQ_c3244/f1p0/1801|i5_LQ_c2507/f1p2/59|i4_LQ_c241/f4p4/4286|i2.2_LQ_c5563/f1p3/2770|i1.4_HQ_c10984/f1p14/1407|i1.2_HQ_c534/f42p99/1779|i1.3_HQ_c3151/f1p32/1780
		Adherens junction	ko04520	7	746	0.979569	i4_HQ_c14539/f1p6/4808|i6_HQ_c4777/f1p65/6242|i3_HQ_c9822/f1p15/3099|i3_HQ_c11839/f1p5/3999|i2.4_LQ_c5438/f1p136/2408|i5_HQ_c158/f3p34/5919|i2.2_LQ_c6399/f1p17/2463
		Shigellosis	ko05131	6	670	0.980078	i4_LQ_c8486/f1p24/4236|i2.4_HQ_c645/f15p30/2081|i2.0_HQ_c21588/f1p18/2058|i2.4_LQ_c5438/f1p136/2408|i3_HQ_c986/f3p27/3736|i2.2_LQ_c6399/f1p17/2463
		Osteoclast differentiation	ko04380	7	750	0.980424	i4_HQ_c14539/f1p6/4808|i7_HQ_c1911/f1p63/7255|i6_LQ_c4341/f1p26/6168|i5_HQ_c7495/f1p9/5443|i6_LQ_c2482/f1p16/6298|i8_LQ_c980/f1p17/8178|i5_LQ_c1457/f1p5/5219
		Hippo signaling pathway - fly	ko04391	5	603	0.983031	i2.2_LQ_c6399/f1p17/2463|i2.2_LQ_c5852/f1p23/2091|i5_HQ_c2534/f1p15/5425|i2.4_LQ_c5438/f1p136/2408|i1.4_HQ_c2592/f1p14/1648
		Notch signaling pathway	ko04330	1	230	0.983846	i3_HQ_c14943/f1p5/3074
		ABC transporters	ko02010	1	251	0.988901	i4_LQ_c1300/f1p0/4595
		Bacterial invasion of epithelial cells	ko05100	9	966	0.989716	i6_HQ_c4777/f1p65/6242|i5_HQ_c7495/f1p9/5443|i3_HQ_c11839/f1p5/3999|i2.2_HQ_c4944/f1p12/2867|i2.4_LQ_c5438/f1p136/2408|i3_HQ_c986/f3p27/3736|i2.2_LQ_c6399/f1p17/2463|i4_HQ_c7374/f1p12/4649|i5_LQ_c1457/f1p5/5219
		Pentose and glucuronate interconversions	ko00040	3	476	0.991004	i1.0_HQ_c6360/f1p12/1858|i2.2_LQ_c12194/f1p12/2063|i2.0_HQ_c10837/f1p47/2695
		Choline metabolism in cancer	ko05231	5	660	0.991544	i5_HQ_c7495/f1p9/5443|i1.0_HQ_c13747/f1p7/1458|i5_LQ_c1457/f1p5/5219|i5_HQ_c2813/f1p27/55|i3_HQ_c15410/f1p7/3098
		Bile secretion	ko04976	6	756	0.992636	i4_LQ_c1300/f1p0/4595|i1.4_HQ_c3800/f1p25/1479|i2.3_HQ_c2774/f1p4/2593|i2.4_HQ_c11225/f1p45/2443|i4_HQ_c10799/f1p50/4250|i1.3_HQ_c3151/f1p32/1780
		Longevity regulating pathway	ko04211	6	757	0.992724	i4_HQ_c926/f2p158/4028|i2.4_HQ_c22103/f292p606/2324|i2.4_LQ_c9261/f1p4/2318|i2.2_HQ_c10110/f1p6/2348|i5_HQ_c7495/f1p9/5443|i5_LQ_c1457/f1p5/5219
		N-Glycan biosynthesis	ko00510	2	395	0.993218	i2.0_HQ_c14247/f1p16/2076|i4_HQ_c15574/f1p25/4075
		Pyrimidine metabolism	ko00240	3	528	0.995734	i3_HQ_c14146/f1p9/3685|i3_HQ_c10771/f1p2/3307|i5_HQ_c1825/f1p21/5384
		Porphyrin and chlorophyll metabolism	ko00860	3	529	0.995795	i4_HQ_c5638/f1p15/4084|i2.0_LQ_c12399/f1p1/2603|i2.2_HQ_c2063/f2p12/2294
		TNF signaling pathway	ko04668	4	628	0.995983	i4_HQ_c14539/f1p6/4808|i5_HQ_c7495/f1p9/5443|i3_LQ_c4630/f1p3/3556|i5_LQ_c1457/f1p5/5219
		Cytokine-cytokine receptor interaction	ko04060	3	544	0.99662	i2.3_HQ_c9129/f1p6/2157|i3_HQ_c15222/f1p4/3526|i4_LQ_c1620/f1p6/4947
		RIG-I-like receptor signaling pathway	ko04622	1	350	0.998109	i4_HQ_c14539/f1p6/4808
		Thyroid hormone synthesis	ko04918	5	780	0.998189	i1.4_HQ_c3800/f1p25/1479|i2.0_LQ_c6185/f1p311/2281|i2.4_HQ_c11225/f1p45/2443|i4_HQ_c10799/f1p50/4250|i1.0_HQ_c8590/f1p156/1664
		Inositol phosphate metabolism	ko00562	2	494	0.998593	i6_HQ_c4463/f1p178/6964|i4_LQ_c2271/f1p7/4207
		Transcriptional misregulation in cancer	ko05202	13	1478	0.998691	i1.4_HQ_c9773/f1p5/1958|i5_HQ_c2715/f1p39/5219|i2.1_LQ_c4370/f1p2/2460|i2.2_HQ_c5581/f1p3/2712|i2.2_HQ_c11914/f1p7/2510|i4_HQ_c8168/f1p63/4608|i1.1_LQ_c13809/f1p2/1684|i2.2_HQ_c7718/f1p4/2439|i5_HQ_c259/f2p11/5132|i2.0_HQ_c21890/f27p124/2360|i2.0_HQ_c7802/f1p16/2028|i3_HQ_c13057/f1p174/3984|i2.2_LQ_c16734/f1p15/2455
		Retrograde endocannabinoid signaling	ko04723	1	371	0.998701	i2.2_HQ_c687/f8p30/2423
		Ascorbate and aldarate metabolism	ko00053	1	385	0.998989	i2.2_LQ_c12194/f1p12/2063
		Hematopoietic cell lineage	ko04640	7	1009	0.999034	i2.0_HQ_c2157/f2p3/2632|i1.2_LQ_c4026/f1p77/1559|i5_LQ_c4307/f1p3/5150|i5_LQ_c4972/f1p12/5685|i1.1_HQ_c713/f33p83/1816|i1.1_LQ_c7503/f1p3/1818|i1.2_HQ_c13426/f1p33/1340
		Natural killer cell mediated cytotoxicity	ko04650	7	1031	0.999265	i2.2_HQ_c5392/f1p3/2195|i3_LQ_c15296/f1p6/3087|i3_HQ_c4110/f1p4/3211|i1.4_HQ_c8332/f1p5/1953|i5_HQ_c7495/f1p9/5443|i3_HQ_c15410/f1p7/3098|i5_LQ_c1457/f1p5/5219
		Cell cycle	ko04110	5	856	0.999346	i7_LQ_c1105/f1p2/7190|i3_LQ_c10831/f1p34/3758|i7_LQ_c1471/f1p1/7168|i5_HQ_c2534/f1p15/5425|i3_LQ_c14631/f1p10/3441
		Lysosome	ko04142	14	1625	0.999352	i1.4_LQ_c7203/f1p4/1292|i6_LQ_c120/f2p1/6452|i2.4_HQ_c12767/f57p88/2738|i2.0_HQ_c12621/f1p15/2660|i2.2_HQ_c12070/f1p11/2062|i4_HQ_c9503/f1p50/4167|i2.3_HQ_c7261/f1p11/2660|i5_HQ_c3264/f1p151/5386|i1.3_HQ_c14981/f1p34/2044|i2.4_HQ_c3648/f2p17/2456|i1.4_HQ_c13459/f1p78/1833|i2.3_HQ_c1085/f4p84/2658|i4_HQ_c4679/f2p7/4092|i1.2_HQ_c10679/f1p74/1969
		Ribosome biogenesis in eukaryotes	ko03008	2	545	0.999383	i2.0_HQ_c742/f14p35/2108|i2.0_HQ_c10802/f1p9/2501
		Phospholipase D signaling pathway	ko04072	9	1221	0.999394	i3_LQ_c15296/f1p6/3087|i5_HQ_c3503/f1p22/5096|i5_HQ_c2813/f1p27/55|i1.4_HQ_c9973/f1p13/1337|i1.0_LQ_c3261/f1p3/1892|i5_HQ_c7495/f1p9/5443|i1.0_HQ_c13747/f1p7/1458|i5_LQ_c1457/f1p5/5219|i3_HQ_c15410/f1p7/3098
		Leishmaniasis	ko05140	6	1001	0.999667	i4_HQ_c14539/f1p6/4808|i7_HQ_c1911/f1p63/7255|i6_LQ_c4341/f1p26/6168|i6_LQ_c2482/f1p16/6298|i3_HQ_c986/f3p27/3736|i8_LQ_c980/f1p17/8178
		Mineral absorption	ko04978	6	1051	0.999829	i2.2_HQ_c22020/f4p355/2442|i2.0_HQ_c10860/f1p95/2091|i1.4_HQ_c3800/f1p25/1479|i2.0_HQ_c18653/f1p173/2391|i2.4_HQ_c11225/f1p45/2443|i4_HQ_c10799/f1p50/4250
		Fc epsilon RI signaling pathway	ko04664	3	801	0.999931	i5_HQ_c7495/f1p9/5443|i5_LQ_c1457/f1p5/5219|i3_HQ_c15410/f1p7/3098
		Systemic lupus erythematosus	ko05322	5	1063	0.999964	i3_HQ_c9822/f1p15/3099|i4_HQ_c8168/f1p63/4608|i5_HQ_c158/f3p34/5919|i5_HQ_c259/f2p11/5132|i5_HQ_c2715/f1p39/5219
		Retinol metabolism	ko00830	3	902	0.999986	i1.4_LQ_c3327/f1p27/1329|i2.2_HQ_c1507/f2p16/2407|i1.3_HQ_c6137/f1p16/1824
		B cell receptor signaling pathway	ko04662	3	924	0.99999	i5_HQ_c7495/f1p9/5443|i5_LQ_c1457/f1p5/5219|i3_HQ_c15410/f1p7/3098
		African trypanosomiasis	ko05143	1	658	0.999992	i4_LQ_c6756/f1p7/4275
		Steroid hormone biosynthesis	ko00140	3	981	0.999996	i1.4_HQ_c10984/f1p14/1407|i1.2_HQ_c534/f42p99/1779|i1.0_HQ_c8541/f2p2/1289
		Ovarian steroidogenesis	ko04913	1	714	0.999997	i1.0_HQ_c8541/f2p2/1289
		Rheumatoid arthritis	ko05323	3	1028	0.999998	i1.4_LQ_c7203/f1p4/1292|i4_HQ_c4679/f2p7/4092|i2.2_HQ_c12070/f1p11/2062
		NF-kappa B signaling pathway	ko04064	2	1031	1	i4_HQ_c14539/f1p6/4808|i3_LQ_c4630/f1p3/3556
		Staphylococcus aureus infection	ko05150	1	1289	1	i2.4_HQ_c22028/f42p83/2478
		PI3K-Akt signaling pathway	ko04151	38	5227	1	i1.4_HQ_c7698/f1p5/1646|i1.0_HQ_c11796/f15p86/1734|i3_LQ_c10831/f1p34/3758|i3_LQ_c6553/f1p10/2935|i2.3_HQ_c9129/f1p6/2157|i3_LQ_c2417/f1p2/3262|i6_LQ_c2482/f1p16/6298|i3_LQ_c4198/f1p1/3633|i2.2_HQ_c14383/f1p9/2360|i3_HQ_c16728/f2p16/3132|i3_HQ_c15410/f1p7/3098|i3_HQ_c11569/f1p9/3144|i4_LQ_c1620/f1p6/4947|i6_LQ_c4341/f1p26/6168|i1.2_LQ_c13738/f1p32/1811|i4_LQ_c13387/f1p0/4087|i2.2_LQ_c4268/f1p29/2…
		Focal adhesion	ko04510	20	4046	1	i5_HQ_c158/f3p34/5919|i5_HQ_c277/f2p46/53|i3_LQ_c4630/f1p3/3556|i2.2_HQ_c5392/f1p3/2195|i1.4_HQ_c8332/f1p5/1953|i2.1_HQ_c4954/f1p4/2460|i3_HQ_c9822/f1p15/3099|i5_LQ_c1457/f1p5/5219|i3_HQ_c4110/f1p4/3211|i3_HQ_c11839/f1p5/3999|i5_HQ_c7495/f1p9/5443|i2.2_HQ_c4000/f1p2/2573|i2.0_HQ_c11929/f1p2/2192|i4_HQ_c18897/f10p6/4469|i2.4_LQ_c5438/f1p136/2408|i2.0_LQ_c4097/f1p3/2731|i3_HQ_c986/f3p27/3736|i2.2_L…
		AGE-RAGE signaling pathway in diabetic complications	ko04933	11	3138	1	i3_HQ_c8861/f1p6/3217|i7_HQ_c1911/f1p63/7255|i2.0_HQ_c5547/f1p1/2960|i4_LQ_c13387/f1p0/4087|i5_LQ_c7236/f1p35/5714|i4_HQ_c18897/f10p6/4469|i6_LQ_c4281/f1p0/6522|i5_HQ_c7495/f1p9/5443|i4_HQ_c3269/f1p5/4152|i4_HQ_c369/f6p35/4808|i5_LQ_c1457/f1p5/5219
		Platelet activation	ko04611	13	3729	1	i2.2_HQ_c687/f8p30/2423|i4_LQ_c13387/f1p0/4087|i5_HQ_c7495/f1p9/5443|i2.2_HQ_c4000/f1p2/2573|i2.0_HQ_c11929/f1p2/2192|i4_HQ_c18897/f10p6/4469|i2.4_LQ_c5438/f1p136/2408|i3_HQ_c986/f3p27/3736|i2.2_LQ_c6399/f1p17/2463|i6_LQ_c4281/f1p0/6522|i5_HQ_c277/f2p46/53|i4_HQ_c369/f6p35/4808|i5_LQ_c1457/f1p5/5219
		Protein digestion and absorption	ko04974	6	3097	1	i4_HQ_c369/f6p35/4808|i1.4_HQ_c3800/f1p25/1479|i4_HQ_c18897/f10p6/4469|i3_LQ_c3251/f1p0/3171|i2.4_HQ_c11225/f1p45/2443|i4_HQ_c10799/f1p50/4250
		Amoebiasis	ko05146	7	3595	1	i3_HQ_c9822/f1p15/3099|i2.0_HQ_c18647/f1p38/2142|i4_HQ_c18897/f10p6/4469|i5_HQ_c158/f3p34/5919|i5_HQ_c7495/f1p9/5443|i4_HQ_c369/f6p35/4808|i5_LQ_c1457/f1p5/5219
		ECM-receptor interaction	ko04512	2	3107	1	i4_HQ_c18897/f10p6/4469|i3_HQ_c986/f3p27/3736

## Sheet: Msc_4 vs Msc_3
Additional File 10 KEGG pathways of differential unigenes in four developmental stages (Msc_4 vs Msc_3)
		Term	ID	Input number	Background number	P-Value	Corrected P-Value	Input
		Tight junction	ko04530	79	1310	3.80266e-15	1.01151e-12	i7_LQ_c276/f1p22/7350|i2.2_HQ_c4098/f1p29/2602|i4_LQ_c9461/f1p8/4505|i3_HQ_c4876/f1p25/3216|i1.0_HQ_c7029/f1p7/1859|i3_LQ_c8480/f1p5/3358|i1.0_HQ_c11298/f1p8/1819|i3_HQ_c16865/f1p23/3628|i4_LQ_c12625/f1p2/4746|i3_LQ_c6600/f1p173/3306|i4_HQ_c17605/f1p82/4595|i2.0_HQ_c11929/f1p2/2192|i5_LQ_c4414/f1p23/56|i2.0_HQ_c11814/f1p86/2858|i3_HQ_c12687/f1p14/3105|i2.2_HQ_c14303/f1p7/2132|i2.2_HQ_c6563/f1p24/…
		Cardiac muscle contraction	ko04260	50	613	1.41028e-14	1.87567e-12	i7_LQ_c276/f1p22/7350|i2.4_HQ_c13695/f1p26/2779|i2.3_HQ_c1347/f3p10/2942|i1.3_LQ_c13180/f1p3/1392|i1.4_HQ_c3800/f1p25/1479|i4_LQ_c9461/f1p8/4505|i1.1_HQ_c10094/f1p3/1455|i1.0_HQ_c7029/f1p7/1859|i3_HQ_c16865/f1p23/3628|i2.0_LQ_c21798/f39p138/2253|i1.3_HQ_c3776/f1p47/1437|i2.2_HQ_c14058/f1p8/1918|i1.2_HQ_c2523/f1p1/1680|i3_HQ_c12687/f1p14/3105|i2.2_HQ_c14303/f1p7/2132|i1.2_LQ_c12326/f1p4/1734|i2.4_…
		Parkinson's disease	ko05012	63	1150	9.12715e-11	8.09274e-09	i2.3_HQ_c1347/f3p10/2942|i5_HQ_c2636/f1p172/5094|i2.2_HQ_c2132/f4p9/2212|i1.4_HQ_c13531/f1p9/1385|i1.0_HQ_c5445/f1p2/1236|i3_LQ_c7027/f1p10/3593|i5_HQ_c3343/f1p349/5090|i1.3_HQ_c3776/f1p47/1437|i4_HQ_c1893/f2p1389/4113|i2.2_HQ_c14058/f1p8/1918|i2.4_HQ_c6263/f1p115/2788|i4_HQ_c1791/f1p1226/4347|i1.3_LQ_c6136/f1p2/1472|i2.2_HQ_c11427/f1p48/2011|i3_HQ_c13947/f1p5/3532|i3_HQ_c1007/f3p15/3264|i1.2_HQ_…
		Oxidative phosphorylation	ko00190	58	1074	8.13878e-10	5.41229e-08	i2.3_HQ_c1347/f3p10/2942|i5_HQ_c2636/f1p172/5094|i1.4_HQ_c13531/f1p9/1385|i1.0_HQ_c5445/f1p2/1236|i3_LQ_c7027/f1p10/3593|i5_HQ_c3343/f1p349/5090|i1.3_HQ_c3776/f1p47/1437|i4_HQ_c1893/f2p1389/4113|i2.2_HQ_c14058/f1p8/1918|i2.4_HQ_c6263/f1p115/2788|i4_HQ_c1791/f1p1226/4347|i1.3_LQ_c6136/f1p2/1472|i2.2_HQ_c11427/f1p48/2011|i4_LQ_c17594/f1p247/4266|i3_HQ_c1007/f3p15/3264|i1.2_HQ_c9986/f1p10/1454|i1.2_…
		Alzheimer's disease	ko05010	57	1104	5.12665e-09	2.72738e-07	i2.2_HQ_c5608/f1p4/2981|i2.3_HQ_c1347/f3p10/2942|i2.3_HQ_c7708/f1p8/2143|i1.0_HQ_c5445/f1p2/1236|i3_HQ_c5196/f1p5/3228|i5_HQ_c3343/f1p349/5090|i1.3_HQ_c3776/f1p47/1437|i1.4_HQ_c13531/f1p9/1385|i2.2_HQ_c14058/f1p8/1918|i2.4_HQ_c6263/f1p115/2788|i4_LQ_c1924/f2p7/4027|i1.3_LQ_c6136/f1p2/1472|i2.2_HQ_c11427/f1p48/2011|i3_HQ_c1007/f3p15/3264|i3_LQ_c6530/f1p3/2982|i1.2_HQ_c12681/f1p7/1442|i2.4_LQ_c1749…
		Adrenergic signaling in cardiomyocytes	ko04261	57	1219	1.23324e-07	5.46735e-06	i7_LQ_c276/f1p22/7350|i2.4_HQ_c13695/f1p26/2779|i1.3_LQ_c13180/f1p3/1392|i1.4_HQ_c3800/f1p25/1479|i4_LQ_c9461/f1p8/4505|i1.0_HQ_c3850/f1p2/1771|i3_HQ_c1734/f2p5/3272|i1.0_HQ_c7029/f1p7/1859|i3_HQ_c16865/f1p23/3628|i2.0_LQ_c21798/f39p138/2253|i5_LQ_c4884/f1p9/5780|i1.0_LQ_c4204/f2p0/1574|i1.2_HQ_c2523/f1p1/1680|i5_HQ_c277/f2p46/53|i3_HQ_c12687/f1p14/3105|i2.2_HQ_c14303/f1p7/2132|i1.2_LQ_c12326/f1p…
		Pyruvate metabolism	ko00620	36	611	1.6989e-07	6.45583e-06	i1.4_LQ_c3999/f1p82/1709|i2.2_LQ_c20012/f1p0/2010|i7_LQ_c515/f1p79/7146|i1.3_LQ_c14260/f1p0/1783|i1.3_HQ_c15304/f17p160/1741|i1.1_HQ_c10233/f1p37/2157|i1.1_HQ_c848/f23p98/1545|i2.2_HQ_c4388/f2p170/2526|i3_LQ_c7736/f1p15/2956|i2.1_HQ_c377/f1p99/2295|i2.3_HQ_c3020/f1p71/2504|i3_HQ_c798/f3p136/3983|i1.3_HQ_c2129/f1p3/1285|i4_HQ_c1178/f1p217/4084|i1.1_HQ_c959/f8p10/1641|i1.1_HQ_c7719/f1p4/1617|i3_LQ_…
		Non-alcoholic fatty liver disease (NAFLD)	ko04932	41	776	3.81409e-07	1.04042e-05	i2.3_HQ_c1347/f3p10/2942|i1.0_HQ_c5445/f1p2/1236|i1.3_HQ_c3776/f1p47/1437|i1.4_HQ_c13531/f1p9/1385|i2.2_HQ_c14058/f1p8/1918|i4_LQ_c1924/f2p7/4027|i1.3_LQ_c6136/f1p2/1472|i2.2_HQ_c11427/f1p48/2011|i3_HQ_c1007/f3p15/3264|i1.2_HQ_c9986/f1p10/1454|i1.2_HQ_c12681/f1p7/1442|i2.3_HQ_c9544/f1p4/2055|i2.3_LQ_c7547/f1p7/2494|i6_HQ_c4240/f1p56/6253|i1.4_HQ_c8721/f1p2/1496|i7_LQ_c880/f1p3/7310|i1.4_HQ_c9213/…
		Citrate cycle (TCA cycle)	ko00020	33	551	3.83784e-07	1.04042e-05	i1.4_HQ_c10350/f1p1/1413|i2.1_HQ_c9891/f1p54/2399|i2.1_LQ_c5076/f1p2/2308|i4_HQ_c1321/f1p90/4250|i1.4_HQ_c13584/f1p10/1487|i1.2_LQ_c6356/f1p2/2259|i2.1_LQ_c4517/f1p1/2094|i1.1_HQ_c10233/f1p37/2157|i1.3_HQ_c8831/f1p61/1813|i1.2_HQ_c9986/f1p10/1454|i2.4_LQ_c14466/f1p2/2779|i2.0_HQ_c20249/f1p22/2876|i3_HQ_c798/f3p136/3983|i4_HQ_c1178/f1p217/4084|i1.1_HQ_c959/f8p10/1641|i2.4_HQ_c20378/f1p3/2841|i2.4_…
		Glucagon signaling pathway	ko04922	49	1016	3.91135e-07	1.04042e-05	i2.2_HQ_c2858/f1p5/2063|i5_LQ_c5499/f1p2/5763|i2.2_LQ_c20012/f1p0/2010|i3_HQ_c1734/f2p5/3272|i2.3_HQ_c7708/f1p8/2143|i4_HQ_c16631/f1p8/4214|i1.3_HQ_c15304/f17p160/1741|i3_LQ_c4198/f1p1/3633|i2.2_HQ_c14383/f1p9/2360|i1.0_LQ_c4204/f2p0/1574|i2.2_HQ_c4388/f2p170/2526|i3_LQ_c13969/f1p53/3121|i2.2_HQ_c8094/f1p3/2265|i4_LQ_c3353/f1p1/4203|i5_LQ_c6859/f1p13/5556|i3_LQ_c7736/f1p15/2956|i5_HQ_c6003/f1p106…
		Huntington's disease	ko05016	51	1092	5.66841e-07	1.37072e-05	i2.3_HQ_c1347/f3p10/2942|i1.3_LQ_c13418/f1p12/1921|i1.2_HQ_c736/f31p53/1950|i1.0_HQ_c5445/f1p2/1236|i5_HQ_c3343/f1p349/5090|i1.3_HQ_c3776/f1p47/1437|i1.4_HQ_c13531/f1p9/1385|i2.2_HQ_c14058/f1p8/1918|i2.4_HQ_c6263/f1p115/2788|i4_LQ_c1924/f2p7/4027|i1.3_LQ_c6136/f1p2/1472|i2.2_HQ_c11427/f1p48/2011|i3_HQ_c1007/f3p15/3264|i3_HQ_c13904/f1p6/3027|i1.2_HQ_c9986/f1p10/1454|i1.2_HQ_c12681/f1p7/1442|i1.0_H…
		Antigen processing and presentation	ko04612	48	1044	1.79544e-06	3.97988e-05	i2.0_HQ_c3716/f1p24/2214|i1.1_HQ_c13872/f1p4/1845|i1.0_HQ_c11796/f15p86/1734|i2.2_LQ_c4268/f1p29/2376|i3_HQ_c1030/f3p3/3453|i1.3_HQ_c431/f11p19/1403|i1.4_HQ_c1006/f3p18/1505|i2.3_HQ_c841/f6p445/2337|i2.2_HQ_c12041/f1p11/2448|i2.3_HQ_c6903/f1p67/2538|i1.0_LQ_c5394/f1p43/1449|i1.1_HQ_c11741/f3p82/1452|i1.1_HQ_c8522/f1p43/1426|i5_LQ_c3216/f1p17/5218|i1.4_LQ_c14301/f1p29/2001|i1.3_LQ_c12831/f1p5/1516…
		Type I diabetes mellitus	ko04940	27	478	1.12669e-05	0.000230537	i2.2_HQ_c9097/f1p95/2502|i1.1_HQ_c13872/f1p4/1845|i4_HQ_c11175/f1p37/4090|i3_HQ_c1030/f3p3/3453|i1.3_HQ_c431/f11p19/1403|i1.4_HQ_c1006/f3p18/1505|i1.1_HQ_c8522/f1p43/1426|i2.1_HQ_c11110/f1p122/2330|i1.2_HQ_c798/f9p11/1411|i1.3_LQ_c12831/f1p5/1516|i1.1_HQ_c12285/f1p3/1770|i4_HQ_c9306/f1p104/4255|i1.1_HQ_c13779/f1p8/1484|i1.1_HQ_c6767/f1p16/1512|i1.1_HQ_c588/f10p13/1417|i1.1_HQ_c3558/f1p11/1506|i1.…
		Propanoate metabolism	ko00640	30	567	1.25488e-05	0.000238426	i2.1_LQ_c3180/f1p13/2842|i1.4_LQ_c3999/f1p82/1709|i1.3_LQ_c14260/f1p0/1783|i1.3_HQ_c15304/f17p160/1741|i2.1_LQ_c4517/f1p1/2094|i2.0_HQ_c16049/f1p94/2287|i1.1_HQ_c848/f23p98/1545|i4_HQ_c1174/f1p269/4430|i2.3_HQ_c3020/f1p71/2504|i3_HQ_c798/f3p136/3983|i2.1_LQ_c4458/f1p33/2274|i4_HQ_c1178/f1p217/4084|i1.1_HQ_c7719/f1p4/1617|i3_HQ_c6612/f1p92/3084|i3_LQ_c6513/f1p36/3588|i1.2_LQ_c3203/f1p1/1214|i1.1_H…
		Viral carcinogenesis	ko05203	63	1651	1.64964e-05	0.000292536	i1.1_HQ_c13872/f1p4/1845|i1.4_HQ_c7957/f1p46/1738|i3_LQ_c7736/f1p15/2956|i1.1_HQ_c3558/f1p11/1506|i2.2_HQ_c14851/f1p25/2620|i2.2_LQ_c20012/f1p0/2010|i3_HQ_c1030/f3p3/3453|i5_HQ_c108/f3p31/5838|i1.4_HQ_c1006/f3p18/1505|i6_LQ_c2482/f1p16/6298|i2.0_HQ_c19794/f1p5/2435|i2.4_HQ_c2762/f1p5/2157|i2.4_HQ_c8722/f1p4/2100|i2.4_HQ_c11614/f1p32/2717|i1.0_HQ_c1677/f4p13/1937|i2.4_HQ_c1117/f5p21/2649|i3_HQ_c88…
		Glycolysis / Gluconeogenesis	ko00010	44	1036	2.9185e-05	0.000485201	i2.2_LQ_c9021/f1p12/2008|i3_LQ_c7736/f1p15/2956|i2.4_LQ_c16408/f1p2/1967|i2.2_LQ_c20012/f1p0/2010|i4_HQ_c6342/f1p88/4217|i2.4_HQ_c10915/f1p11/2552|i1.2_LQ_c6356/f1p2/2259|i1.3_HQ_c15304/f17p160/1741|i2.2_HQ_c14940/f1p32/2160|i2.4_HQ_c4521/f1p161/2305|i2.3_HQ_c4876/f1p37/2194|i5_LQ_c4759/f1p21/5073|i1.0_HQ_c11065/f1p8/1560|i1.0_LQ_c7735/f1p1/1453|i3_LQ_c6530/f1p3/2982|i2.1_HQ_c377/f1p99/2295|i2.1_…
		Graft-versus-host disease	ko05332	22	379	4.77337e-05	0.000746892	i1.1_HQ_c13872/f1p4/1845|i3_HQ_c1030/f3p3/3453|i1.3_HQ_c431/f11p19/1403|i1.4_HQ_c1006/f3p18/1505|i1.1_HQ_c8522/f1p43/1426|i1.2_HQ_c798/f9p11/1411|i1.3_LQ_c12831/f1p5/1516|i1.1_HQ_c12285/f1p3/1770|i1.1_HQ_c13779/f1p8/1484|i1.1_HQ_c6767/f1p16/1512|i1.1_HQ_c588/f10p13/1417|i1.1_HQ_c3558/f1p11/1506|i1.0_LQ_c9696/f1p30/1597|i1.1_HQ_c6358/f1p3/1967|i1.0_HQ_c2855/f2p10/1909|i1.1_HQ_c9320/f1p13/1410|i1.4…
		Insulin signaling pathway	ko04910	43	1034	5.61915e-05	0.000830385	i2.2_HQ_c2858/f1p5/2063|i4_LQ_c12641/f1p8/4381|i4_HQ_c16631/f1p8/4214|i3_LQ_c4198/f1p1/3633|i2.2_HQ_c14383/f1p9/2360|i5_HQ_c277/f2p46/53|i2.2_HQ_c19834/f1p10/2242|i5_LQ_c936/f1p10/5852|i3_HQ_c11569/f1p9/3144|i4_LQ_c3353/f1p1/4203|i5_LQ_c6859/f1p13/5556|i4_HQ_c1484/f1p50/4238|i5_HQ_c6003/f1p106/51|i2.4_HQ_c8722/f1p4/2100|i1.3_HQ_c6273/f1p17/1904|i2.4_HQ_c2748/f1p5/2824|i7_LQ_c1918/f1p4/7297|i8_LQ_…
		Viral myocarditis	ko05416	57	1555	0.000111029	0.00155441	i7_LQ_c276/f1p22/7350|i1.3_LQ_c12831/f1p5/1516|i1.0_HQ_c7029/f1p7/1859|i3_HQ_c1030/f3p3/3453|i5_HQ_c6483/f1p31/6052|i1.4_HQ_c1006/f3p18/1505|i4_LQ_c9461/f1p8/4505|i3_HQ_c13586/f1p15/3323|i3_HQ_c12687/f1p14/3105|i1.1_HQ_c8522/f1p43/1426|i2.2_HQ_c14303/f1p7/2132|i1.1_HQ_c13779/f1p8/1484|i1.2_HQ_c1241/f6p16/1867|i4_HQ_c16844/f1p24/4450|i3_HQ_c14870/f2p37/3115|i1.2_HQ_c798/f9p11/1411|i7_HQ_c462/f1p97…
		Endocytosis	ko04144	79	2460	0.000372247	0.00495089	i2.2_HQ_c17340/f1p1/2093|i2.0_HQ_c20918/f1p7/2691|i2.1_HQ_c9420/f1p5/2146|i1.3_LQ_c13418/f1p12/1921|i2.0_HQ_c14485/f1p30/2138|i3_HQ_c1030/f3p3/3453|i1.1_HQ_c13872/f1p4/1845|i1.4_HQ_c1006/f3p18/1505|i2.3_HQ_c841/f6p445/2337|i7_LQ_c454/f1p27/7759|i5_LQ_c4307/f1p3/5150|i3_HQ_c12389/f1p16/3223|i3_HQ_c1070/f3p5/3313|i4_HQ_c5627/f1p16/4180|i2.3_HQ_c6903/f1p67/2538|i1.0_HQ_c5516/f1p8/1264|i4_HQ_c18624/f…
		Hypertrophic cardiomyopathy (HCM)	ko05410	35	893	0.000713592	0.00903884	i2.4_HQ_c13695/f1p26/2779|i4_HQ_c13330/f1p11/4647|i1.3_LQ_c13180/f1p3/1392|i5_LQ_c1793/f1p15/5778|i1.1_HQ_c10094/f1p3/1455|i2.1_HQ_c5257/f1p11/2350|i4_LQ_c13954/f1p13/3838|i2.3_HQ_c3098/f1p2/2909|i2.0_LQ_c21798/f39p138/2253|i2.2_LQ_c15229/f1p17/2521|i4_HQ_c16089/f1p13/4868|i6_HQ_c4326/f1p34/6110|i5_LQ_c709/f1p19/6012|i2.2_HQ_c9973/f1p8/2210|i1.2_HQ_c2523/f1p1/1680|i1.3_HQ_c1739/f3p18/1830|i1.3_HQ…
		Butanoate metabolism	ko00650	17	319	0.000811198	0.00980812	i2.1_LQ_c3180/f1p13/2842|i4_HQ_c5592/f1p16/4256|i1.0_HQ_c8525/f1p6/1666|i1.4_LQ_c8502/f1p5/1625|i2.4_LQ_c3245/f1p4/2361|i1.4_LQ_c3999/f1p82/1709|i3_HQ_c14958/f20p26/3480|i2.3_HQ_c3020/f1p71/2504|i2.1_HQ_c8306/f1p72/2507|i4_HQ_c16291/f1p120/4618|i1.4_HQ_c8685/f1p15/1554|i1.1_HQ_c7719/f1p4/1617|i1.2_HQ_c10283/f1p6/1683|i1.2_LQ_c3203/f1p1/1214|i1.2_LQ_c12066/f1p13/1689|i1.1_HQ_c848/f23p98/1545|i1.1_…
		Fructose and mannose metabolism	ko00051	20	415	0.000974949	0.0112755	i5_LQ_c4759/f1p21/5073|i3_HQ_c16527/f1p2/3140|i2.4_HQ_c6780/f1p20/2496|i2.3_HQ_c4936/f1p4/2337|i6_LQ_c623/f1p3/6451|i2.2_HQ_c5827/f1p4/2041|i3_LQ_c6286/f1p23/3051|i2.2_HQ_c5756/f1p38/2934|i3_HQ_c4478/f1p4/3031|i2.2_LQ_c16966/f1p2/2672|i2.2_HQ_c17564/f1p38/2866|i4_LQ_c13390/f1p2/4395|i3_HQ_c6308/f1p0/3409|i1.4_LQ_c10822/f1p1/1974|i3_LQ_c2576/f1p17/3793|i2.2_HQ_c14940/f1p32/2160|i2.1_HQ_c3080/f1p33…
		Insulin resistance	ko04931	39	1064	0.00121817	0.0132615	i2.2_HQ_c2858/f1p5/2063|i5_LQ_c5499/f1p2/5763|i4_LQ_c12641/f1p8/4381|i6_HQ_c2813/f1p44/6709|i3_LQ_c4198/f1p1/3633|i2.2_HQ_c14383/f1p9/2360|i5_LQ_c4414/f1p23/56|i5_HQ_c277/f2p46/53|i2.2_HQ_c19834/f1p10/2242|i3_HQ_c8861/f1p6/3217|i5_LQ_c936/f1p10/5852|i3_HQ_c11569/f1p9/3144|i3_HQ_c6099/f2p30/3853|i5_HQ_c6003/f1p106/51|i2.4_HQ_c8722/f1p4/2100|i2.3_HQ_c9544/f1p4/2055|i2.4_LQ_c18114/f1p4/2029|i4_LQ_c1…
		Nitrogen metabolism	ko00910	13	218	0.00124639	0.0132615	i1.3_HQ_c944/f10p44/1554|i1.3_HQ_c4357/f1p46/1648|i2.4_HQ_c17837/f1p9/2739|i1.1_LQ_c12754/f1p23/1711|i3_HQ_c6970/f1p45/3235|i2.0_HQ_c9977/f1p86/2286|i2.0_HQ_c6913/f1p7/2349|i1.3_HQ_c10286/f1p38/1630|i1.0_HQ_c10904/f1p26/1654|i1.3_HQ_c14091/f1p79/1735|i1.1_HQ_c9063/f1p37/1715|i1.2_HQ_c3329/f1p41/1404|i3_HQ_c7190/f1p54/3140
		Starch and sucrose metabolism	ko00500	27	653	0.00132105	0.0135154	i2.0_HQ_c15129/f1p6/2048|i2.2_HQ_c2858/f1p5/2063|i2.2_LQ_c9021/f1p12/2008|i4_HQ_c6342/f1p88/4217|i3_LQ_c4198/f1p1/3633|i2.2_HQ_c14383/f1p9/2360|i3_LQ_c13969/f1p53/3121|i3_HQ_c11569/f1p9/3144|i3_LQ_c6116/f1p5/3465|i5_HQ_c6003/f1p106/51|i3_LQ_c4811/f1p1/3188|i3_LQ_c12984/f1p121/3993|i2.4_HQ_c2748/f1p5/2824|i2.4_LQ_c16277/f1p1/2450|i2.2_LQ_c8617/f1p9/2019|i2.4_HQ_c16497/f1p26/2338|i4_LQ_c5299/f1p25/…
		Central carbon metabolism in cancer	ko05230	23	528	0.00153656	0.0151056	i3_LQ_c7736/f1p15/2956|i2.4_LQ_c16408/f1p2/1967|i2.2_LQ_c20012/f1p0/2010|i2.2_HQ_c14940/f1p32/2160|i3_HQ_c15410/f1p7/3098|i5_LQ_c4759/f1p21/5073|i2.0_HQ_c3600/f1p14/2371|i2.1_HQ_c377/f1p99/2295|i2.1_HQ_c3080/f1p33/2839|i3_LQ_c6286/f1p23/3051|i2.4_HQ_c16220/f1p9/2236|i2.2_HQ_c4388/f2p170/2526|i2.2_LQ_c7841/f1p0/2622|i2.2_HQ_c5756/f1p38/2934|i2.2_HQ_c17564/f1p38/2866|i5_LQ_c3006/f1p0/5279|i2.4_HQ_c…
		Glyoxylate and dicarboxylate metabolism	ko00630	27	662	0.00159006	0.0151056	i4_HQ_c926/f2p158/4028|i4_LQ_c16205/f1p62/4392|i2.1_HQ_c9891/f1p54/2399|i1.4_LQ_c3999/f1p82/1709|i2.3_HQ_c3020/f1p71/2504|i1.2_LQ_c6356/f1p2/2259|i1.1_HQ_c10233/f1p37/2157|i1.1_HQ_c848/f23p98/1545|i2.0_HQ_c20249/f1p22/2876|i3_HQ_c798/f3p136/3983|i4_HQ_c1178/f1p217/4084|i1.3_HQ_c8831/f1p61/1813|i1.1_HQ_c7719/f1p4/1617|i4_HQ_c7817/f1p89/4120|i4_LQ_c11789/f1p5/4195|i2.4_HQ_c22103/f292p606/2324|i2.4_…
		AMPK signaling pathway	ko04152	41	1189	0.00268433	0.0246218	i6_HQ_c2813/f1p44/6709|i5_LQ_c5499/f1p2/5763|i2.4_HQ_c8154/f1p2/2107|i2.4_LQ_c16408/f1p2/1967|i5_LQ_c4884/f1p9/5780|i6_LQ_c623/f1p3/6451|i3_HQ_c16527/f1p2/3140|i3_HQ_c6308/f1p0/3409|i3_LQ_c4198/f1p1/3633|i2.2_HQ_c14383/f1p9/2360|i2.2_HQ_c14940/f1p32/2160|i5_LQ_c4759/f1p21/5073|i3_HQ_c11569/f1p9/3144|i3_HQ_c6099/f2p30/3853|i2.4_HQ_c8722/f1p4/2100|i2.2_HQ_c5827/f1p4/2041|i3_LQ_c6286/f1p23/3051|i4_H…
		Arginine and proline metabolism	ko00330	30	798	0.00292951	0.0257413	i1.2_HQ_c5174/f1p4/1291|i1.4_LQ_c14098/f1p3/1601|i1.0_HQ_c7330/f1p163/1658|i2.4_HQ_c1230/f4p120/2606|i4_HQ_c8064/f1p35/4159|i1.0_HQ_c12860/f1p36/1310|i2.4_HQ_c4135/f1p4/2530|i4_LQ_c11171/f1p102/4273|i2.2_HQ_c1444/f7p19/2673|i2.4_HQ_c6334/f1p461/2118|i1.3_HQ_c4178/f1p41/1559|i1.0_HQ_c9128/f1p4/1348|i1.3_HQ_c885/f17p27/1476|i2.2_LQ_c5250/f1p39/2262|i6_LQ_c4281/f1p0/6522|i2.2_HQ_c8161/f1p20/2939|i1.…
		Renal cell carcinoma	ko05211	18	395	0.00299993	0.0257413	i2.0_HQ_c11554/f1p6/2127|i2.2_LQ_c5813/f1p6/2143|i2.0_HQ_c6313/f1p9/2088|i1.0_HQ_c11004/f1p10/1568|i2.4_HQ_c8923/f1p4/2481|i1.4_HQ_c13584/f1p10/1487|i1.1_HQ_c959/f8p10/1641|i2.2_LQ_c8132/f1p14/2458|i1.0_LQ_c13299/f1p3/1414|i4_HQ_c8246/f1p22/4820|i2.0_HQ_c6929/f1p6/2080|i2.2_LQ_c14280/f1p1/2936|i2.4_HQ_c8722/f1p4/2100|i2.4_HQ_c19229/f1p9/2668|i2.4_LQ_c5714/f1p10/2961|i1.4_HQ_c9883/f1p4/1572|i3_HQ_…
		Estrogen signaling pathway	ko04915	33	910	0.00320447	0.0264902	i2.2_LQ_c4268/f1p29/2376|i4_LQ_c10406/f1p6/4824|i2.3_HQ_c841/f6p445/2337|i2.2_HQ_c12041/f1p11/2448|i2.3_HQ_c6903/f1p67/2538|i3_HQ_c15410/f1p7/3098|i5_LQ_c3216/f1p17/5218|i2.4_HQ_c8722/f1p4/2100|i1.0_HQ_c11796/f15p86/1734|i4_HQ_c145/f14p132/4212|i2.0_HQ_c19080/f1p33/2426|i3_HQ_c12982/f1p147/3907|i6_LQ_c4281/f1p0/6522|i1.0_LQ_c4204/f2p0/1574|i2.3_LQ_c3391/f1p2/2600|i2.3_HQ_c10008/f1p5/2228|i4_HQ_c1…
		HIF-1 signaling pathway	ko04066	36	1020	0.00328638	0.0264902	i1.3_HQ_c6273/f1p17/1904|i6_LQ_c623/f1p3/6451|i3_HQ_c1734/f2p5/3272|i3_HQ_c16592/f1p4/3580|i1.0_LQ_c13299/f1p3/1414|i3_HQ_c6308/f1p0/3409|i2.2_LQ_c14280/f1p1/2936|i2.4_HQ_c4521/f1p161/2305|i2.3_HQ_c4876/f1p37/2194|i3_HQ_c8861/f1p6/3217|i1.0_HQ_c3850/f1p2/1771|i3_LQ_c6530/f1p3/2982|i2.4_HQ_c8722/f1p4/2100|i2.2_HQ_c5827/f1p4/2041|i4_LQ_c13387/f1p0/4087|i2.2_LQ_c16966/f1p2/2672|i5_LQ_c5280/f1p1/5768…
		Proteasome	ko03050	13	247	0.00348871	0.027294	i2.2_LQ_c16124/f1p2/2157|i1.4_LQ_c6538/f1p2/1955|i2.0_HQ_c9901/f1p13/2218|i4_HQ_c7757/f1p20/4695|i2.0_HQ_c13402/f1p2/2195|i2.0_HQ_c6258/f1p5/2064|i1.3_LQ_c7590/f1p18/1565|i1.1_HQ_c1770/f4p1/1303|i1.4_LQ_c4456/f1p11/1589|i2.0_LQ_c2978/f1p7/2286|i3_LQ_c5478/f1p4/3347|i3_HQ_c14177/f1p7/3386|i2.2_LQ_c8416/f1p4/2084
		Melanogenesis	ko04916	19	441	0.00417619	0.031739	i3_HQ_c513/f5p40/3659|i1.0_LQ_c4204/f2p0/1574|i3_HQ_c415/f6p19/3202|i4_HQ_c14998/f1p148/4049|i2.0_HQ_c8074/f1p76/2230|i3_HQ_c14059/f1p20/3446|i3_HQ_c16592/f1p4/3580|i2.2_HQ_c4117/f1p75/2260|i1.0_HQ_c3850/f1p2/1771|i3_HQ_c1734/f2p5/3272|i2.0_HQ_c6374/f1p6/2361|i3_HQ_c2261/f1p4/3080|i4_HQ_c8246/f1p22/4820|i3_HQ_c8961/f1p18/3002|i2.4_HQ_c19918/f1p17/2611|i5_LQ_c6653/f1p16/5810|i3_HQ_c9585/f1p18/3359…
		Fatty acid degradation	ko00071	30	824	0.00451942	0.0333935	i2.1_LQ_c3180/f1p13/2842|i1.0_HQ_c8525/f1p6/1666|i5_LQ_c5499/f1p2/5763|i2.2_HQ_c15844/f1p6/2265|i3_LQ_c9469/f1p1/3855|i1.1_HQ_c9183/f1p9/1386|i2.0_HQ_c16049/f1p94/2287|i1.1_HQ_c848/f23p98/1545|i2.4_LQ_c4487/f1p11/2689|i1.4_LQ_c3999/f1p82/1709|i4_HQ_c1174/f1p269/4430|i3_HQ_c5948/f1p2/3243|i2.3_HQ_c3020/f1p71/2504|i2.1_LQ_c4458/f1p33/2274|i1.2_HQ_c9449/f1p6/1483|i1.1_HQ_c7719/f1p4/1617|i3_HQ_c6612/…
		Pentose phosphate pathway	ko00030	16	354	0.00531469	0.0382083	i5_LQ_c4759/f1p21/5073|i2.4_HQ_c6780/f1p20/2496|i2.4_HQ_c12888/f1p18/2554|i2.4_HQ_c16497/f1p26/2338|i4_LQ_c5299/f1p25/4115|i2.4_LQ_c16408/f1p2/1967|i3_LQ_c6286/f1p23/3051|i2.2_HQ_c5756/f1p38/2934|i2.4_HQ_c10915/f1p11/2552|i4_HQ_c6342/f1p88/4217|i2.2_HQ_c17564/f1p38/2866|i2.2_HQ_c14940/f1p32/2160|i2.4_LQ_c3368/f1p3/2088|i2.1_HQ_c3080/f1p33/2839|i2.2_LQ_c8617/f1p9/2019|i2.2_LQ_c9021/f1p12/2008
		Amphetamine addiction	ko05031	19	454	0.00558249	0.0390774	i2.1_HQ_c5480/f1p4/2221|i4_LQ_c11171/f1p102/4273|i2.4_HQ_c1230/f4p120/2606|i4_HQ_c14998/f1p148/4049|i2.2_HQ_c4117/f1p75/2260|i2.0_HQ_c8074/f1p76/2230|i1.0_HQ_c11004/f1p10/1568|i2.4_HQ_c19918/f1p17/2611|i1.0_HQ_c3850/f1p2/1771|i3_HQ_c1734/f2p5/3272|i2.3_HQ_c7708/f1p8/2143|i2.0_HQ_c4115/f1p9/2408|i1.0_LQ_c4204/f2p0/1574|i3_HQ_c16592/f1p4/3580|i4_HQ_c8064/f1p35/4159|i1.3_HQ_c1589/f4p50/1560|i5_HQ_c2…
		Galactose metabolism	ko00052	15	342	0.00872961	0.0587191	i5_LQ_c4759/f1p21/5073|i2.4_HQ_c6780/f1p20/2496|i3_LQ_c6286/f1p23/3051|i2.2_LQ_c9021/f1p12/2008|i2.4_LQ_c16408/f1p2/1967|i3_LQ_c12984/f1p121/3993|i2.2_HQ_c5756/f1p38/2934|i2.4_HQ_c10915/f1p11/2552|i4_HQ_c6342/f1p88/4217|i2.2_HQ_c17564/f1p38/2866|i2.4_HQ_c12888/f1p18/2554|i2.2_HQ_c14940/f1p32/2160|i2.4_LQ_c3368/f1p3/2088|i2.1_HQ_c3080/f1p33/2839|i2.2_LQ_c8617/f1p9/2019
		Gastric acid secretion	ko04971	19	476	0.00882993	0.0587191	i1.3_HQ_c944/f10p44/1554|i1.0_LQ_c4204/f2p0/1574|i2.0_HQ_c8681/f1p2/2447|i2.0_HQ_c8074/f1p76/2230|i2.4_HQ_c14682/f1p1/2501|i1.4_HQ_c3800/f1p25/1479|i2.2_HQ_c4117/f1p75/2260|i1.0_HQ_c3850/f1p2/1771|i3_HQ_c1734/f2p5/3272|i2.0_HQ_c6374/f1p6/2361|i2.4_HQ_c9905/f1p2/2737|i4_LQ_c1098/f1p96/3989|i3_HQ_c16592/f1p4/3580|i6_HQ_c71/f3p104/6907|i2.4_HQ_c19918/f1p17/2611|i4_LQ_c979/f2p2/4139|i2.4_HQ_c11225/f1…
		Thyroid cancer	ko05216	13	281	0.00944314	0.0612653	i3_HQ_c513/f5p40/3659|i2.0_HQ_c7074/f1p26/2133|i3_HQ_c15168/f21p48/3557|i3_HQ_c415/f6p19/3202|i3_HQ_c14059/f1p20/3446|i3_HQ_c2261/f1p4/3080|i6_HQ_c4311/f2p57/6601|i3_HQ_c3329/f1p39/3690|i4_HQ_c8246/f1p22/4820|i3_HQ_c8961/f1p18/3002|i5_LQ_c6653/f1p16/5810|i6_LQ_c850/f1p15/6304|i3_HQ_c9585/f1p18/3359
		PPAR signaling pathway	ko03320	35	1063	0.00992023	0.0628281	i4_HQ_c6555/f1p32/4328|i6_HQ_c2813/f1p44/6709|i5_LQ_c5499/f1p2/5763|i3_LQ_c9469/f1p1/3855|i1.1_HQ_c9183/f1p9/1386|i3_HQ_c6444/f1p256/3949|i2.4_HQ_c17754/f1p127/2787|i4_HQ_c8788/f6p48/4465|i2.1_LQ_c4458/f1p33/2274|i2.4_LQ_c4487/f1p11/2689|i5_HQ_c2960/f1p23/5061|i3_HQ_c6099/f2p30/3853|i4_HQ_c1174/f1p269/4430|i3_HQ_c5948/f1p2/3243|i2.0_HQ_c16049/f1p94/2287|i1.2_HQ_c9449/f1p6/1483|i4_LQ_c18593/f1p15/…
		Synthesis and degradation of ketone bodies	ko00072	7	112	0.0125507	0.076986	i1.4_LQ_c3999/f1p82/1709|i3_HQ_c14958/f20p26/3480|i2.3_HQ_c3020/f1p71/2504|i2.1_HQ_c8306/f1p72/2507|i4_HQ_c16291/f1p120/4618|i1.1_HQ_c7719/f1p4/1617|i1.1_HQ_c848/f23p98/1545
		Oxytocin signaling pathway	ko04921	34	1045	0.0127345	0.076986	i3_HQ_c16592/f1p4/3580|i1.0_HQ_c3850/f1p2/1771|i3_HQ_c1734/f2p5/3272|i2.3_HQ_c7708/f1p8/2143|i2.0_HQ_c832/f8p9/2271|i1.2_HQ_c2523/f1p1/1680|i5_HQ_c277/f2p46/53|i1.3_HQ_c5165/f1p5/1833|i3_HQ_c15410/f1p7/3098|i2.4_HQ_c8722/f1p4/2100|i1.2_HQ_c5067/f2p1/1261|i4_LQ_c13387/f1p0/4087|i2.2_LQ_c6399/f1p17/2463|i1.0_LQ_c4204/f2p0/1574|i4_LQ_c979/f2p2/4139|i3_LQ_c12804/f1p1/3068|i1.3_LQ_c4692/f1p0/1324|i6_L…
		Long-term potentiation	ko04720	16	400	0.0150363	0.0888813	i4_HQ_c14998/f1p148/4049|i2.0_HQ_c8074/f1p76/2230|i2.0_HQ_c11554/f1p6/2127|i2.2_HQ_c4117/f1p75/2260|i1.0_HQ_c3850/f1p2/1771|i3_HQ_c1734/f2p5/3272|i2.3_HQ_c7708/f1p8/2143|i2.0_HQ_c4115/f1p9/2408|i4_HQ_c8246/f1p22/4820|i2.0_HQ_c6374/f1p6/2361|i3_HQ_c16592/f1p4/3580|i2.4_HQ_c19918/f1p17/2611|i1.3_HQ_c1589/f4p50/1560|i5_HQ_c277/f2p46/53|i2.1_HQ_c5480/f1p4/2221|i3_HQ_c15410/f1p7/3098
		RNA degradation	ko03018	26	762	0.0160663	0.0929051	i2.2_HQ_c9097/f1p95/2502|i3_LQ_c6286/f1p23/3051|i2.4_LQ_c16408/f1p2/1967|i4_HQ_c11175/f1p37/4090|i2.2_HQ_c14940/f1p32/2160|i2.4_HQ_c4521/f1p161/2305|i2.3_HQ_c4876/f1p37/2194|i5_LQ_c4759/f1p21/5073|i2.4_HQ_c21270/f1p37/2706|i2.1_HQ_c3080/f1p33/2839|i4_HQ_c14541/f1p50/4398|i4_HQ_c8266/f1p62/4315|i4_HQ_c9306/f1p104/4255|i1.0_LQ_c7735/f1p1/1453|i2.1_HQ_c7873/f1p12/2171|i2.1_HQ_c11110/f1p122/2330|i2.2…
		Arginine biosynthesis	ko00220	11	239	0.0166275	0.0941048	i1.4_LQ_c5398/f1p26/1723|i2.4_HQ_c17837/f1p9/2739|i2.2_HQ_c1444/f7p19/2673|i4_LQ_c13387/f1p0/4087|i2.0_HQ_c6913/f1p7/2349|i2.2_LQ_c5250/f1p39/2262|i2.2_HQ_c4166/f1p16/2466|i6_LQ_c4281/f1p0/6522|i2.2_HQ_c8161/f1p20/2939|i3_HQ_c2181/f1p2/3923|i4_HQ_c17296/f1p7/4391
		Tryptophan metabolism	ko00380	24	699	0.0188278	0.102616	i2.1_LQ_c3180/f1p13/2842|i4_HQ_c926/f2p158/4028|i4_LQ_c16205/f1p62/4392|i1.0_HQ_c8525/f1p6/1666|i1.4_LQ_c3999/f1p82/1709|i2.4_HQ_c22103/f292p606/2324|i4_HQ_c8064/f1p35/4159|i1.1_HQ_c848/f23p98/1545|i4_LQ_c11171/f1p102/4273|i2.3_HQ_c3020/f1p71/2504|i2.4_HQ_c4135/f1p4/2530|i1.1_HQ_c7719/f1p4/1617|i1.2_LQ_c3203/f1p1/1214|i1.4_HQ_c8685/f1p15/1554|i2.4_HQ_c1230/f4p120/2606|i2.4_LQ_c9261/f1p4/2318|i1.4…
		Taurine and hypotaurine metabolism	ko00430	4	45	0.0189029	0.102616	i3_HQ_c954/f3p3/3397|i4_LQ_c13912/f1p2/4315|i6_LQ_c3856/f1p2/6586|i1.1_HQ_c7990/f1p7/1467
		cGMP-PKG signaling pathway	ko04022	32	1008	0.0205128	0.109128	i1.2_HQ_c5067/f2p1/1261|i1.4_HQ_c3800/f1p25/1479|i2.3_HQ_c7708/f1p8/2143|i4_HQ_c254/f7p12/4402|i5_HQ_c277/f2p46/53|i3_HQ_c15410/f1p7/3098|i2.4_HQ_c8722/f1p4/2100|i2.4_LQ_c17496/f1p46/2312|i2.4_HQ_c14682/f1p1/2501|i6_LQ_c4281/f1p0/6522|i3_HQ_c2762/f1p43/3213|i4_HQ_c8246/f1p22/4820|i4_LQ_c979/f2p2/4139|i2.4_HQ_c11225/f1p45/2443|i3_LQ_c12426/f1p4/3159|i2.0_HQ_c8681/f1p2/2447|i1.3_LQ_c4692/f1p0/1324|…
		Valine, leucine and isoleucine degradation	ko00280	27	819	0.0209652	0.109348	i2.1_LQ_c3180/f1p13/2842|i1.0_HQ_c8525/f1p6/1666|i1.4_LQ_c3999/f1p82/1709|i2.2_HQ_c15844/f1p6/2265|i1.1_HQ_c9183/f1p9/1386|i1.2_LQ_c6356/f1p2/2259|i2.0_HQ_c16049/f1p94/2287|i1.1_HQ_c848/f23p98/1545|i4_HQ_c1174/f1p269/4430|i2.3_HQ_c3020/f1p71/2504|i3_HQ_c798/f3p136/3983|i2.1_LQ_c4458/f1p33/2274|i4_HQ_c1178/f1p217/4084|i1.1_HQ_c7719/f1p4/1617|i3_HQ_c6612/f1p92/3084|i1.2_LQ_c3203/f1p1/1214|i1.4_HQ_c…
		Glioma	ko05214	14	353	0.0232514	0.11894	i4_HQ_c14998/f1p148/4049|i2.0_HQ_c8074/f1p76/2230|i1.0_HQ_c3850/f1p2/1771|i2.4_HQ_c8923/f1p4/2481|i2.2_HQ_c4117/f1p75/2260|i2.0_HQ_c11554/f1p6/2127|i3_HQ_c1734/f2p5/3272|i2.0_HQ_c6374/f1p6/2361|i4_HQ_c8246/f1p22/4820|i3_HQ_c16592/f1p4/3580|i2.4_HQ_c8722/f1p4/2100|i2.4_HQ_c19918/f1p17/2611|i2.1_HQ_c5480/f1p4/2221|i3_HQ_c15410/f1p7/3098
		Legionellosis	ko05134	29	909	0.0249158	0.125049	i2.0_HQ_c10680/f2p6/2262|i4_HQ_c11175/f1p37/4090|i2.0_HQ_c6213/f1p12/2806|i5_LQ_c3501/f1p32/5231|i2.3_HQ_c841/f6p445/2337|i2.2_HQ_c12041/f1p11/2448|i2.3_HQ_c6903/f1p67/2538|i2.1_HQ_c11110/f1p122/2330|i5_LQ_c3216/f1p17/5218|i4_HQ_c145/f14p132/4212|i2.0_HQ_c19080/f1p33/2426|i4_HQ_c9306/f1p104/4255|i6_LQ_c2231/f1p315/6195|i2.3_LQ_c3391/f1p2/2600|i2.2_HQ_c6688/f1p42/2687|i2.2_HQ_c9097/f1p95/2502|i6_L…
		Prostate cancer	ko05215	21	610	0.0259307	0.127733	i3_HQ_c513/f5p40/3659|i9_LQ_c116/f1p93/9571|i3_HQ_c415/f6p19/3202|i3_LQ_c2652/f1p36/3212|i3_HQ_c13020/f1p109/3077|i3_HQ_c14059/f1p20/3446|i2.4_HQ_c8722/f1p4/2100|i2.4_HQ_c8923/f1p4/2481|i1.0_HQ_c11796/f15p86/1734|i2.0_HQ_c11554/f1p6/2127|i2.2_LQ_c4268/f1p29/2376|i3_HQ_c2261/f1p4/3080|i3_HQ_c12982/f1p147/3907|i4_HQ_c8246/f1p22/4820|i3_HQ_c8961/f1p18/3002|i7_LQ_c1918/f1p4/7297|i5_LQ_c6653/f1p16/581…
		Cysteine and methionine metabolism	ko00270	17	469	0.028077	0.135791	i2.4_HQ_c20486/f1p46/2285|i1.4_LQ_c5398/f1p26/1723|i1.3_HQ_c15304/f17p160/1741|i2.2_HQ_c1444/f7p19/2673|i1.1_HQ_c7990/f1p7/1467|i1.1_HQ_c7367/f1p117/1719|i7_LQ_c515/f1p79/7146|i2.2_LQ_c5250/f1p39/2262|i1.3_LQ_c14260/f1p0/1783|i2.0_HQ_c6416/f1p145/2654|i2.2_HQ_c4166/f1p16/2466|i3_HQ_c6887/f1p255/3879|i3_LQ_c6513/f1p36/3588|i1.1_HQ_c10233/f1p37/2157|i2.2_HQ_c8161/f1p20/2939|i2.2_HQ_c19406/f1p135/20…
		Fatty acid elongation	ko00062	10	229	0.0293561	0.137267	i2.1_LQ_c3180/f1p13/2842|i4_HQ_c5592/f1p16/4256|i1.0_HQ_c8525/f1p6/1666|i1.4_LQ_c8502/f1p5/1625|i2.4_LQ_c3245/f1p4/2361|i1.4_HQ_c8685/f1p15/1554|i1.2_HQ_c10283/f1p6/1683|i1.2_LQ_c3203/f1p1/1214|i1.2_LQ_c12066/f1p13/1689|i1.1_HQ_c8101/f1p58/1933
		Proximal tubule bicarbonate reclamation	ko04964	14	365	0.0294143	0.137267	i1.3_HQ_c944/f10p44/1554|i2.4_HQ_c20486/f1p46/2285|i2.0_HQ_c8681/f1p2/2447|i1.4_HQ_c3800/f1p25/1479|i2.0_HQ_c6913/f1p7/2349|i2.4_HQ_c14682/f1p1/2501|i1.1_HQ_c9080/f1p44/1809|i2.3_HQ_c2774/f1p4/2593|i4_LQ_c1098/f1p96/3989|i6_HQ_c71/f3p104/6907|i2.4_HQ_c17837/f1p9/2739|i2.4_HQ_c11225/f1p45/2443|i4_HQ_c17296/f1p7/4391|i2.4_HQ_c9905/f1p2/2737
		Pathogenic Escherichia coli infection	ko05130	23	711	0.036907	0.169263	i2.2_LQ_c6120/f1p5/2872|i3_HQ_c2261/f1p4/3080|i1.2_LQ_c13270/f1p11/1936|i1.3_HQ_c14873/f1p1/1354|i2.2_LQ_c17583/f1p5/2108|i3_HQ_c513/f5p40/3659|i5_LQ_c6653/f1p16/5810|i5_HQ_c7331/f1p64/5918|i2.0_LQ_c5522/f1p94/2080|i5_LQ_c1549/f1p2/5990|i2.2_LQ_c6399/f1p17/2463|i3_HQ_c9585/f1p18/3359|i5_HQ_c1883/f1p34/5795|i3_HQ_c14059/f1p20/3446|i1.0_LQ_c14812/f1p9/1875|i2.4_LQ_c5438/f1p136/2408|i3_HQ_c415/f6p19…
		Epstein-Barr virus infection	ko05169	61	2269	0.0436698	0.195874	i1.1_HQ_c13872/f1p4/1845|i2.2_LQ_c8416/f1p4/2084|i2.3_HQ_c841/f6p445/2337|i2.0_HQ_c6258/f1p5/2064|i3_HQ_c1030/f3p3/3453|i1.3_HQ_c431/f11p19/1403|i1.4_HQ_c1006/f3p18/1505|i6_LQ_c2482/f1p16/6298|i2.0_LQ_c8379/f1p16/2902|i1.4_LQ_c6538/f1p2/1955|i2.2_HQ_c9711/f1p1/2020|i2.2_HQ_c12041/f1p11/2448|i2.3_HQ_c6903/f1p67/2538|i3_HQ_c8861/f1p6/3217|i3_HQ_c10996/f1p39/3863|i1.1_HQ_c8522/f1p43/1426|i5_LQ_c3216…
		Phototransduction - fly	ko04745	12	317	0.0448643	0.195874	i4_HQ_c14998/f1p148/4049|i2.0_HQ_c8074/f1p76/2230|i2.2_HQ_c4117/f1p75/2260|i1.0_HQ_c3850/f1p2/1771|i3_HQ_c1734/f2p5/3272|i3_HQ_c16592/f1p4/3580|i3_LQ_c6600/f1p173/3306|i2.4_LQ_c5438/f1p136/2408|i2.2_LQ_c6399/f1p17/2463|i2.4_HQ_c19918/f1p17/2611|i2.1_HQ_c5480/f1p4/2221|i2.0_HQ_c6374/f1p6/2361
		Cell adhesion molecules (CAMs)	ko04514	33	1121	0.0449186	0.195874	i1.1_HQ_c13872/f1p4/1845|i6_LQ_c3396/f1p9/6423|i1.1_HQ_c3558/f1p11/1506|i2.0_HQ_c3859/f1p19/2207|i5_HQ_c1376/f1p28/5770|i3_HQ_c1030/f3p3/3453|i1.3_HQ_c431/f11p19/1403|i1.4_HQ_c1006/f3p18/1505|i1.1_HQ_c8522/f1p43/1426|i3_HQ_c15779/f1p6/3385|i5_HQ_c7331/f1p64/5918|i1.3_LQ_c12831/f1p5/1516|i1.1_HQ_c12285/f1p3/1770|i1.1_HQ_c13779/f1p8/1484|i6_HQ_c4887/f1p31/6516|i1.1_HQ_c6767/f1p16/1512|i1.1_HQ_c588/…
		Fat digestion and absorption	ko04975	11	285	0.0476854	0.204586	i3_LQ_c4020/f1p2/3317|i6_HQ_c2813/f1p44/6709|i1.4_LQ_c5398/f1p26/1723|i3_HQ_c6099/f2p30/3853|i2.2_HQ_c1444/f7p19/2673|i5_HQ_c2813/f1p27/55|i2.4_HQ_c19946/f1p22/2675|i4_HQ_c10078/f1p10/4548|i2.2_HQ_c4166/f1p16/2466|i2.4_HQ_c15772/f1p40/2840|i2.3_LQ_c11465/f1p17/2340
		Alanine, aspartate and glutamate metabolism	ko00250	14	395	0.0499071	0.210719	i1.4_LQ_c5398/f1p26/1723|i2.4_HQ_c17837/f1p9/2739|i2.2_HQ_c1444/f7p19/2673|i3_LQ_c2479/f1p19/3357|i2.0_HQ_c1900/f2p7/2254|i2.0_LQ_c5918/f1p6/2248|i2.0_HQ_c6913/f1p7/2349|i5_LQ_c6399/f1p5/5917|i2.2_LQ_c5250/f1p39/2262|i2.2_HQ_c4166/f1p16/2466|i1.2_HQ_c1090/f8p14/1775|i2.2_HQ_c8161/f1p20/2939|i3_HQ_c2181/f1p2/3923|i4_HQ_c17296/f1p7/4391
		Basal cell carcinoma	ko05217	7	155	0.0538735	0.223912	i3_HQ_c513/f5p40/3659|i3_HQ_c415/f6p19/3202|i3_HQ_c14059/f1p20/3446|i3_HQ_c2261/f1p4/3080|i3_HQ_c8961/f1p18/3002|i5_LQ_c6653/f1p16/5810|i3_HQ_c9585/f1p18/3359
		Lysine degradation	ko00310	20	631	0.0573518	0.234701	i2.1_LQ_c3180/f1p13/2842|i1.4_HQ_c10350/f1p1/1413|i4_HQ_c5592/f1p16/4256|i1.0_HQ_c8525/f1p6/1666|i1.4_LQ_c8502/f1p5/1625|i1.1_HQ_c7719/f1p4/1617|i2.1_LQ_c5076/f1p2/2308|i1.4_LQ_c3999/f1p82/1709|i2.3_HQ_c3020/f1p71/2504|i2.1_HQ_c8306/f1p72/2507|i2.0_LQ_c2217/f2p1/2689|i4_HQ_c16291/f1p120/4618|i1.4_HQ_c8685/f1p15/1554|i2.4_HQ_c20378/f1p3/2841|i2.4_LQ_c3245/f1p4/2361|i1.2_LQ_c3203/f1p1/1214|i1.1_HQ_…
		Phototransduction	ko04744	3	40	0.0601126	0.242272	i2.2_HQ_c4117/f1p75/2260|i4_HQ_c14998/f1p148/4049|i2.0_HQ_c8074/f1p76/2230
		Herpes simplex infection	ko05168	41	1484	0.0617505	0.245159	i1.1_HQ_c13872/f1p4/1845|i4_HQ_c254/f7p12/4402|i3_HQ_c1030/f3p3/3453|i1.3_HQ_c431/f11p19/1403|i1.4_HQ_c1006/f3p18/1505|i2.4_HQ_c11614/f1p32/2717|i5_HQ_c277/f2p46/53|i1.0_LQ_c5394/f1p43/1449|i7_HQ_c1911/f1p63/7255|i1.0_HQ_c10424/f1p20/2030|i1.2_HQ_c798/f9p11/1411|i1.3_LQ_c12831/f1p5/1516|i1.1_HQ_c12285/f1p3/1770|i1.1_HQ_c13779/f1p8/1484|i2.0_HQ_c1936/f2p3/2070|i1.1_HQ_c6767/f1p16/1512|i1.1_HQ_c588…
		beta-Alanine metabolism	ko00410	15	450	0.0655391	0.256374	i2.1_LQ_c3180/f1p13/2842|i4_HQ_c5592/f1p16/4256|i2.2_LQ_c4044/f1p4/2500|i6_LQ_c3856/f1p2/6586|i4_HQ_c1174/f1p269/4430|i2.4_LQ_c3245/f1p4/2361|i1.2_LQ_c3203/f1p1/1214|i2.1_LQ_c4458/f1p33/2274|i3_HQ_c954/f3p3/3397|i4_LQ_c13912/f1p2/4315|i1.2_HQ_c10283/f1p6/1683|i3_HQ_c6612/f1p92/3084|i2.0_HQ_c16049/f1p94/2287|i1.2_LQ_c12066/f1p13/1689|i1.1_HQ_c8101/f1p58/1933
		Terpenoid backbone biosynthesis	ko00900	8	199	0.0694985	0.267922	i1.4_LQ_c3999/f1p82/1709|i2.3_HQ_c3020/f1p71/2504|i2.1_HQ_c8306/f1p72/2507|i2.2_HQ_c21639/f1p21/2089|i4_HQ_c16291/f1p120/4618|i1.1_HQ_c7719/f1p4/1617|i7_HQ_c1875/f1p41/7272|i1.1_HQ_c848/f23p98/1545
		D-Glutamine and D-glutamate metabolism	ko00471	3	44	0.0743883	0.282676	i2.0_HQ_c6913/f1p7/2349|i2.4_HQ_c17837/f1p9/2739|i4_HQ_c17296/f1p7/4391
		Alcoholism	ko05034	20	669	0.0887321	0.332433	i5_HQ_c2715/f1p39/5219|i4_LQ_c11171/f1p102/4273|i1.0_HQ_c1677/f4p13/1937|i2.2_HQ_c18428/f1p5/2065|i4_HQ_c14998/f1p148/4049|i2.0_HQ_c8074/f1p76/2230|i1.0_LQ_c4204/f2p0/1574|i2.2_HQ_c4117/f1p75/2260|i2.0_HQ_c11554/f1p6/2127|i4_HQ_c8246/f1p22/4820|i3_HQ_c7721/f1p29/3976|i2.0_HQ_c11073/f1p33/2301|i2.4_HQ_c1230/f4p120/2606|i2.4_HQ_c3622/f1p12/2178|i5_HQ_c259/f2p11/5132|i4_HQ_c8064/f1p35/4159|i1.3_HQ_c…
		GnRH signaling pathway	ko04912	14	437	0.0926049	0.342124	i1.0_LQ_c4204/f2p0/1574|i4_HQ_c14998/f1p148/4049|i2.0_HQ_c8074/f1p76/2230|i1.0_HQ_c11004/f1p10/1568|i2.2_HQ_c4117/f1p75/2260|i1.0_HQ_c3850/f1p2/1771|i3_HQ_c1734/f2p5/3272|i2.0_HQ_c6374/f1p6/2361|i4_HQ_c8246/f1p22/4820|i3_HQ_c16592/f1p4/3580|i2.4_HQ_c19918/f1p17/2611|i2.2_HQ_c9711/f1p1/2020|i2.1_HQ_c5480/f1p4/2221|i3_HQ_c15410/f1p7/3098
		Type II diabetes mellitus	ko04930	10	287	0.0946586	0.344816	i2.2_HQ_c4388/f2p170/2526|i2.0_HQ_c5490/f1p19/2394|i3_LQ_c7736/f1p15/2956|i2.4_HQ_c8434/f1p0/2247|i2.1_HQ_c377/f1p99/2295|i2.2_LQ_c7841/f1p0/2622|i2.2_LQ_c20012/f1p0/2010|i2.4_HQ_c8722/f1p4/2100|i5_LQ_c3006/f1p0/5279|i2.4_HQ_c7423/f2p169/2473
		Signaling pathways regulating pluripotency of stem cells	ko04550	17	557	0.0959263	0.344816	i3_HQ_c513/f5p40/3659|i3_HQ_c8861/f1p6/3217|i3_HQ_c10996/f1p39/3863|i3_HQ_c415/f6p19/3202|i3_HQ_c14059/f1p20/3446|i2.4_HQ_c8722/f1p4/2100|i6_LQ_c2482/f1p16/6298|i1.0_HQ_c13594/f1p0/1569|i3_HQ_c2261/f1p4/3080|i4_HQ_c8246/f1p22/4820|i3_HQ_c8961/f1p18/3002|i8_LQ_c980/f1p17/8178|i5_LQ_c6653/f1p16/5810|i4_HQ_c3269/f1p5/4152|i3_HQ_c9585/f1p18/3359|i2.4_HQ_c15240/f1p9/2450|i3_HQ_c15410/f1p7/3098
		Phenylalanine metabolism	ko00360	10	289	0.0978037	0.346877	i4_LQ_c11171/f1p102/4273|i2.4_HQ_c1230/f4p120/2606|i2.2_LQ_c4044/f1p4/2500|i2.2_HQ_c1444/f7p19/2673|i2.2_LQ_c5250/f1p39/2262|i1.4_LQ_c5398/f1p26/1723|i2.2_HQ_c4166/f1p16/2466|i4_HQ_c8064/f1p35/4159|i2.2_HQ_c8161/f1p20/2939|i2.4_HQ_c4135/f1p4/2530
		cAMP signaling pathway	ko04024	31	1134	0.102253	0.357884	i2.4_HQ_c14682/f1p1/2501|i1.4_HQ_c3800/f1p25/1479|i1.0_HQ_c3850/f1p2/1771|i3_HQ_c1734/f2p5/3272|i3_HQ_c16592/f1p4/3580|i1.0_LQ_c4204/f2p0/1574|i5_HQ_c277/f2p46/53|i3_HQ_c15410/f1p7/3098|i2.4_HQ_c8722/f1p4/2100|i1.2_HQ_c5067/f2p1/1261|i2.1_HQ_c12102/f1p3/2559|i4_HQ_c8246/f1p22/4820|i2.4_HQ_c11225/f1p45/2443|i3_LQ_c2323/f1p2/3614|i2.0_HQ_c8681/f1p2/2447|i1.3_LQ_c4692/f1p0/1324|i2.2_HQ_c4117/f1p75/2…
		Leukocyte transendothelial migration	ko04670	30	1095	0.104379	0.360583	i6_LQ_c3396/f1p9/6423|i2.0_HQ_c3859/f1p19/2207|i5_HQ_c1376/f1p28/5770|i2.0_HQ_c11929/f1p2/2192|i2.4_HQ_c8722/f1p4/2100|i3_HQ_c513/f5p40/3659|i6_HQ_c4777/f1p65/6242|i3_HQ_c15779/f1p6/3385|i5_HQ_c7331/f1p64/5918|i7_LQ_c1439/f1p11/7422|i1.2_HQ_c5067/f2p1/1261|i1.3_LQ_c4692/f1p0/1324|i2.2_LQ_c6399/f1p17/2463|i6_HQ_c4887/f1p31/6516|i3_HQ_c9585/f1p18/3359|i5_HQ_c1883/f1p34/5795|i3_HQ_c14059/f1p20/3446|…
		Thyroid hormone signaling pathway	ko04919	27	979	0.111884	0.378506	i2.3_LQ_c11055/f1p2/2093|i3_HQ_c2261/f1p4/3080|i1.4_HQ_c3800/f1p25/1479|i2.0_HQ_c832/f8p9/2271|i1.0_HQ_c1677/f4p13/1937|i3_HQ_c15410/f1p7/3098|i3_HQ_c513/f5p40/3659|i7_HQ_c1911/f1p63/7255|i5_LQ_c6653/f1p16/5810|i1.0_HQ_c10424/f1p20/2030|i2.0_HQ_c11073/f1p33/2301|i2.4_HQ_c8722/f1p4/2100|i2.4_HQ_c14682/f1p1/2501|i2.2_LQ_c6399/f1p17/2463|i4_HQ_c8246/f1p22/4820|i2.4_HQ_c11225/f1p45/2443|i3_HQ_c9585/f…
		Pathways in cancer	ko05200	57	2256	0.112414	0.378506	i2.2_HQ_c21827/f1p15/2481|i2.0_HQ_c6313/f1p9/2088|i3_HQ_c2261/f1p4/3080|i1.4_HQ_c13584/f1p10/1487|i5_HQ_c1883/f1p34/5795|i3_HQ_c3329/f1p39/3690|i6_LQ_c2482/f1p16/6298|i2.2_LQ_c14280/f1p1/2936|i3_HQ_c16487/f1p13/3443|i3_HQ_c15410/f1p7/3098|i3_HQ_c513/f5p40/3659|i4_HQ_c4712/f1p10/4930|i7_HQ_c1911/f1p63/7255|i6_HQ_c4777/f1p65/6242|i3_HQ_c731/f4p13/3535|i4_HQ_c11986/f1p8/4573|i2.4_HQ_c8722/f1p4/2100|…
		RNA transport	ko03013	44	1707	0.119654	0.397851	i1.3_HQ_c6273/f1p17/1904|i4_LQ_c15348/f1p6/4141|i1.1_HQ_c7932/f1p28/1488|i5_LQ_c7240/f1p6/5971|i5_HQ_c6483/f1p31/6052|i2.2_HQ_c9743/f1p10/2288|i3_HQ_c13586/f1p15/3323|i5_HQ_c532/f1p32/5873|i4_HQ_c539/f3p33/4278|i2.4_HQ_c21270/f1p37/2706|i4_HQ_c16844/f1p24/4450|i4_HQ_c18900/f1p17/4477|i1.3_HQ_c12093/f1p4/1537|i2.4_HQ_c19473/f1p2/2579|i6_LQ_c2231/f1p315/6195|i6_HQ_c3385/f1p118/6816|i2.4_HQ_c11356/f…
		Olfactory transduction	ko04740	9	265	0.121316	0.398397	i4_HQ_c14998/f1p148/4049|i2.0_HQ_c8074/f1p76/2230|i2.2_HQ_c4117/f1p75/2260|i1.0_HQ_c3850/f1p2/1771|i3_HQ_c1734/f2p5/3272|i3_HQ_c16592/f1p4/3580|i2.4_HQ_c19918/f1p17/2611|i2.1_HQ_c5480/f1p4/2221|i2.0_HQ_c6374/f1p6/2361
		Carbohydrate digestion and absorption	ko04973	11	343	0.124279	0.40315	i2.0_HQ_c15129/f1p6/2048|i2.0_HQ_c8681/f1p2/2447|i2.0_HQ_c3009/f1p6/2203|i1.4_HQ_c3800/f1p25/1479|i2.4_HQ_c14682/f1p1/2501|i4_LQ_c1098/f1p96/3989|i4_HQ_c7609/f1p12/4338|i6_HQ_c71/f3p104/6907|i2.4_HQ_c8722/f1p4/2100|i2.4_HQ_c11225/f1p45/2443|i2.4_HQ_c9905/f1p2/2737
		Colorectal cancer	ko05210	13	425	0.130391	0.412906	i3_HQ_c513/f5p40/3659|i3_HQ_c415/f6p19/3202|i3_HQ_c14059/f1p20/3446|i1.0_HQ_c11004/f1p10/1568|i2.0_HQ_c11554/f1p6/2127|i3_HQ_c2261/f1p4/3080|i4_HQ_c8246/f1p22/4820|i3_HQ_c8961/f1p18/3002|i2.4_HQ_c8722/f1p4/2100|i5_LQ_c6653/f1p16/5810|i4_HQ_c11986/f1p8/4573|i3_HQ_c9585/f1p18/3359|i3_HQ_c15410/f1p7/3098
		Pancreatic cancer	ko05212	13	425	0.130391	0.412906	i3_HQ_c8861/f1p6/3217|i7_HQ_c1911/f1p63/7255|i2.2_HQ_c21827/f1p15/2481|i1.0_HQ_c10424/f1p20/2030|i2.4_HQ_c8722/f1p4/2100|i2.0_HQ_c11554/f1p6/2127|i6_LQ_c2482/f1p16/6298|i3_HQ_c10996/f1p39/3863|i4_HQ_c8246/f1p22/4820|i8_LQ_c980/f1p17/8178|i4_HQ_c3269/f1p5/4152|i2.4_HQ_c15240/f1p9/2450|i3_HQ_c15410/f1p7/3098
		Proteoglycans in cancer	ko05205	45	1770	0.134542	0.421038	i3_HQ_c2261/f1p4/3080|i3_HQ_c16592/f1p4/3580|i1.0_HQ_c3850/f1p2/1771|i3_HQ_c1734/f2p5/3272|i2.2_HQ_c5496/f1p2/2159|i3_HQ_c15458/f1p5/3109|i5_HQ_c277/f2p46/53|i3_HQ_c15410/f1p7/3098|i3_HQ_c513/f5p40/3659|i4_HQ_c18624/f2p2/4819|i5_LQ_c6653/f1p16/5810|i1.1_HQ_c15270/f1p1/1417|i2.4_HQ_c8722/f1p4/2100|i5_HQ_c7331/f1p64/5918|i3_HQ_c2715/f1p41/3181|i3_LQ_c4089/f1p81/3728|i2.2_HQ_c21991/f30p127/2447|i5_L…
		Tyrosine metabolism	ko00350	12	390	0.1378	0.426219	i2.2_LQ_c5250/f1p39/2262|i4_LQ_c11171/f1p102/4273|i2.4_HQ_c1230/f4p120/2606|i2.2_LQ_c4044/f1p4/2500|i2.2_HQ_c1444/f7p19/2673|i4_HQ_c8064/f1p35/4159|i1.3_LQ_c5878/f1p2/1396|i1.4_LQ_c5398/f1p26/1723|i2.2_HQ_c4166/f1p16/2466|i2.2_HQ_c8161/f1p20/2939|i1.4_HQ_c2700/f1p1/1354|i2.4_HQ_c4135/f1p4/2530
		Nicotinate and nicotinamide metabolism	ko00760	8	236	0.139442	0.42634	i3_HQ_c11803/f1p30/3964|i3_HQ_c4014/f1p33/3111|i2.0_HQ_c10375/f1p18/2371|i2.2_HQ_c7076/f1p38/2188|i2.2_HQ_c1841/f3p42/2493|i4_LQ_c11780/f1p21/4445|i4_LQ_c14168/f1p28/4570|i4_HQ_c18987/f12p36/4217
		Malaria	ko05144	11	355	0.145699	0.44041	i3_HQ_c6054/f1p4/3301|i6_HQ_c2813/f1p44/6709|i3_HQ_c6099/f2p30/3853|i4_HQ_c10078/f1p10/4548|i3_HQ_c15779/f1p6/3385|i2.4_HQ_c19946/f1p22/2675|i5_HQ_c1376/f1p28/5770|i2.4_HQ_c15772/f1p40/2840|i2.3_LQ_c11465/f1p17/2340|i2.0_HQ_c2640/f1p12/2260|i6_HQ_c4887/f1p31/6516
		Ribosome	ko03010	11	359	0.153242	0.458005	i1.0_HQ_c3573/f3p0/1327|i3_HQ_c8053/f1p103/3145|i1.3_HQ_c10128/f1p0/1952|i4_HQ_c5621/f1p177/4274|i2.2_LQ_c3604/f1p4/2283|i2.4_HQ_c22064/f48p105/2239|i1.4_HQ_c10593/f1p0/1908|i1.2_HQ_c2485/f2p5/1417|i1.2_HQ_c5024/f1p39/1484|i1.0_HQ_c7175/f1p4/1985|i3_LQ_c7254/f1p60/2747
		Amino sugar and nucleotide sugar metabolism	ko00520	13	444	0.162184	0.479345	i2.4_HQ_c12888/f1p18/2554|i2.4_HQ_c16497/f1p26/2338|i4_HQ_c6342/f1p88/4217|i4_LQ_c5299/f1p25/4115|i3_LQ_c12984/f1p121/3993|i2.4_HQ_c10915/f1p11/2552|i1.1_HQ_c3786/f1p0/1579|i1.3_HQ_c5354/f1p2/1509|i3_LQ_c2576/f1p17/3793|i2.4_LQ_c3368/f1p3/2088|i2.3_HQ_c6630/f1p3/2100|i2.2_LQ_c8617/f1p9/2019|i2.2_LQ_c9021/f1p12/2008
		Insulin secretion	ko04911	15	528	0.166363	0.481731	i1.0_LQ_c4204/f2p0/1574|i2.0_HQ_c8681/f1p2/2447|i2.4_HQ_c8434/f1p0/2247|i1.0_HQ_c3850/f1p2/1771|i1.4_HQ_c3800/f1p25/1479|i2.4_HQ_c14682/f1p1/2501|i3_HQ_c1734/f2p5/3272|i3_HQ_c16592/f1p4/3580|i4_LQ_c1098/f1p96/3989|i6_HQ_c71/f3p104/6907|i2.4_HQ_c19918/f1p17/2611|i2.4_HQ_c9905/f1p2/2737|i2.4_HQ_c11225/f1p45/2443|i2.1_HQ_c5480/f1p4/2221|i2.0_HQ_c6374/f1p6/2361
		Purine metabolism	ko00230	26	989	0.166614	0.481731	i2.3_HQ_c10625/f1p6/2210|i3_LQ_c7736/f1p15/2956|i2.2_LQ_c20012/f1p0/2010|i4_HQ_c6342/f1p88/4217|i2.2_HQ_c17255/f1p1/2528|i1.2_HQ_c1090/f8p14/1775|i2.2_HQ_c4388/f2p170/2526|i2.1_HQ_c377/f1p99/2295|i2.2_LQ_c9021/f1p12/2008|i2.0_HQ_c1923/f2p0/2325|i2.2_LQ_c8617/f1p9/2019|i3_LQ_c2323/f1p2/3614|i2.2_LQ_c7841/f1p0/2622|i3_LQ_c2479/f1p19/3357|i5_LQ_c3006/f1p0/5279|i2.4_HQ_c7423/f2p169/2473|i5_HQ_c1825/f…
		Endometrial cancer	ko05213	12	407	0.168461	0.481834	i3_HQ_c513/f5p40/3659|i6_HQ_c4777/f1p65/6242|i3_HQ_c14059/f1p20/3446|i2.4_HQ_c8722/f1p4/2100|i2.0_HQ_c11554/f1p6/2127|i3_HQ_c2261/f1p4/3080|i5_LQ_c6653/f1p16/5810|i4_HQ_c8246/f1p22/4820|i3_HQ_c8961/f1p18/3002|i3_HQ_c415/f6p19/3202|i3_HQ_c9585/f1p18/3359|i3_HQ_c15410/f1p7/3098
		Dilated cardiomyopathy (DCM)	ko05414	36	1431	0.179651	0.492236	i2.4_HQ_c13695/f1p26/2779|i4_HQ_c13330/f1p11/4647|i1.3_LQ_c13180/f1p3/1392|i5_LQ_c1793/f1p15/5778|i1.1_HQ_c10094/f1p3/1455|i2.1_HQ_c5257/f1p11/2350|i4_LQ_c13954/f1p13/3838|i2.3_HQ_c3098/f1p2/2909|i2.0_LQ_c21798/f39p138/2253|i2.2_LQ_c15229/f1p17/2521|i4_HQ_c16089/f1p13/4868|i6_HQ_c4326/f1p34/6110|i5_LQ_c709/f1p19/6012|i2.2_HQ_c9973/f1p8/2210|i1.2_HQ_c2523/f1p1/1680|i1.3_HQ_c1739/f3p18/1830|i1.3_HQ…
		Jak-STAT signaling pathway	ko04630	20	745	0.179836	0.492236	i2.1_HQ_c4333/f1p6/2164|i3_HQ_c8861/f1p6/3217|i7_HQ_c1911/f1p63/7255|i2.2_HQ_c21827/f1p15/2481|i1.0_HQ_c10424/f1p20/2030|i2.0_LQ_c5730/f1p12/2983|i2.4_HQ_c8722/f1p4/2100|i3_HQ_c10996/f1p39/3863|i3_HQ_c796/f4p29/3801|i6_LQ_c2482/f1p16/6298|i1.0_HQ_c7419/f1p1/1669|i2.1_HQ_c6373/f1p6/2279|i2.4_HQ_c15240/f1p9/2450|i2.0_HQ_c10921/f1p6/2258|i8_LQ_c980/f1p17/8178|i2.4_HQ_c20494/f1p28/2177|i4_HQ_c3269/f1…
		Arrhythmogenic right ventricular cardiomyopathy (ARVC)	ko05412	19	703	0.179969	0.492236	i3_HQ_c513/f5p40/3659|i2.0_HQ_c3416/f1p11/2505|i5_HQ_c1883/f1p34/5795|i6_HQ_c4777/f1p65/6242|i3_HQ_c731/f4p13/3535|i3_HQ_c14059/f1p20/3446|i5_HQ_c7331/f1p64/5918|i1.3_HQ_c5165/f1p5/1833|i3_LQ_c6600/f1p173/3306|i3_HQ_c2261/f1p4/3080|i3_HQ_c415/f6p19/3202|i2.4_LQ_c5438/f1p136/2408|i5_HQ_c158/f3p34/5919|i2.2_LQ_c6399/f1p17/2463|i5_LQ_c6653/f1p16/5810|i1.2_HQ_c2523/f1p1/1680|i3_HQ_c9585/f1p18/3359|i2…
		Fatty acid biosynthesis	ko00061	6	176	0.180768	0.492236	i2.4_LQ_c4487/f1p11/2689|i3_HQ_c5948/f1p2/3243|i2.2_HQ_c8819/f1p17/2122|i3_LQ_c9469/f1p1/3855|i1.2_HQ_c9449/f1p6/1483|i3_HQ_c9834/f1p4/3640
		Phenylalanine, tyrosine and tryptophan biosynthesis	ko00400	5	139	0.182461	0.492236	i2.2_LQ_c5250/f1p39/2262|i2.2_HQ_c8161/f1p20/2939|i1.4_LQ_c5398/f1p26/1723|i2.2_HQ_c4166/f1p16/2466|i2.2_HQ_c1444/f7p19/2673
		Pancreatic secretion	ko04972	15	538	0.1832	0.492236	i1.3_HQ_c944/f10p44/1554|i1.0_LQ_c4204/f2p0/1574|i3_LQ_c12426/f1p4/3159|i2.0_HQ_c8681/f1p2/2447|i1.4_HQ_c3800/f1p25/1479|i2.4_HQ_c14682/f1p1/2501|i2.4_LQ_c17496/f1p46/2312|i3_LQ_c5865/f1p1/3545|i3_HQ_c2762/f1p43/3213|i4_LQ_c1098/f1p96/3989|i6_HQ_c71/f3p104/6907|i3_LQ_c4107/f1p100/3602|i2.4_HQ_c11225/f1p45/2443|i1.2_HQ_c7102/f1p125/1759|i2.4_HQ_c9905/f1p2/2737
		Vasopressin-regulated water reabsorption	ko04962	9	295	0.186244	0.49541	i2.0_HQ_c5364/f1p79/2197|i3_HQ_c13904/f1p6/3027|i1.3_HQ_c4303/f1p7/1467|i1.0_HQ_c2882/f1p3/1672|i2.0_HQ_c12953/f2p9/2547|i2.0_HQ_c16257/f1p10/2194|i1.0_LQ_c4204/f2p0/1574|i3_HQ_c1070/f3p5/3313|i4_HQ_c4825/f1p8/4059
		Bacterial invasion of epithelial cells	ko05100	25	966	0.191197	0.503548	i3_HQ_c2261/f1p4/3080|i2.0_HQ_c853/f6p22/2984|i3_HQ_c513/f5p40/3659|i4_HQ_c18624/f2p2/4819|i6_HQ_c4777/f1p65/6242|i2.4_HQ_c8722/f1p4/2100|i5_HQ_c7331/f1p64/5918|i7_LQ_c1439/f1p11/7422|i2.2_HQ_c4944/f1p12/2867|i2.2_HQ_c21991/f30p127/2447|i5_LQ_c1549/f1p2/5990|i4_HQ_c13672/f1p17/4272|i2.2_LQ_c6399/f1p17/2463|i3_HQ_c9585/f1p18/3359|i5_HQ_c1883/f1p34/5795|i3_HQ_c14059/f1p20/3446|i4_LQ_c15787/f1p6/469…
		ErbB signaling pathway	ko04012	12	425	0.204245	0.53264	i2.1_HQ_c5480/f1p4/2221|i2.0_HQ_c6374/f1p6/2361|i1.0_HQ_c11004/f1p10/1568|i2.0_HQ_c11554/f1p6/2127|i3_HQ_c1734/f2p5/3272|i3_HQ_c16592/f1p4/3580|i4_HQ_c8246/f1p22/4820|i2.0_HQ_c6929/f1p6/2080|i2.4_HQ_c8722/f1p4/2100|i2.4_HQ_c19918/f1p17/2611|i1.0_HQ_c3850/f1p2/1771|i3_HQ_c15410/f1p7/3098
		Toxoplasmosis	ko05145	25	979	0.208571	0.536958	i2.2_HQ_c21827/f1p15/2481|i2.3_HQ_c841/f6p445/2337|i2.2_HQ_c9711/f1p1/2020|i2.2_HQ_c12041/f1p11/2448|i2.3_HQ_c6903/f1p67/2538|i3_HQ_c8861/f1p6/3217|i4_HQ_c4712/f1p10/4930|i7_HQ_c1911/f1p63/7255|i1.0_HQ_c10424/f1p20/2030|i5_LQ_c3216/f1p17/5218|i2.4_HQ_c8722/f1p4/2100|i5_HQ_c7331/f1p64/5918|i4_HQ_c145/f14p132/4212|i2.0_HQ_c19080/f1p33/2426|i2.3_LQ_c3391/f1p2/2600|i4_HQ_c3269/f1p5/4152|i2.4_HQ_c1524…
		Spliceosome	ko03040	38	1547	0.209939	0.536958	i2.0_LQ_c15755/f1p5/2168|i2.0_HQ_c6623/f1p5/2236|i3_HQ_c1622/f3p8/3371|i4_HQ_c3203/f1p6/4061|i2.3_HQ_c841/f6p445/2337|i2.4_HQ_c11614/f1p32/2717|i2.2_HQ_c12041/f1p11/2448|i5_HQ_c532/f1p32/5873|i2.3_HQ_c6903/f1p67/2538|i5_LQ_c3216/f1p17/5218|i4_HQ_c145/f14p132/4212|i2.0_HQ_c19080/f1p33/2426|i5_HQ_c3200/f1p33/5013|i1.0_HQ_c8486/f1p28/1270|i2.4_HQ_c9790/f2p28/2077|i2.3_HQ_c626/f10p43/2722|i6_HQ_c4861…
		MAPK signaling pathway	ko04010	35	1433	0.230446	0.576803	i2.3_HQ_c7708/f1p8/2143|i2.3_HQ_c3943/f1p22/2176|i2.3_HQ_c841/f6p445/2337|i1.2_HQ_c2523/f1p1/1680|i2.2_HQ_c12041/f1p11/2448|i2.2_HQ_c9711/f1p1/2020|i1.3_HQ_c5165/f1p5/1833|i3_HQ_c15410/f1p7/3098|i1.4_HQ_c7616/f1p5/1894|i2.0_HQ_c8514/f1p11/2490|i2.2_LQ_c1622/f1p9/2154|i5_LQ_c3216/f1p17/5218|i2.4_HQ_c8923/f1p4/2481|i4_HQ_c145/f14p132/4212|i2.0_HQ_c19080/f1p33/2426|i2.2_HQ_c7782/f1p15/2257|i2.1_HQ_c…
		Apoptosis	ko04210	26	1040	0.232955	0.576803	i2.2_HQ_c5608/f1p4/2981|i2.0_HQ_c3716/f1p24/2214|i2.2_HQ_c21827/f1p15/2481|i1.3_HQ_c14873/f1p1/1354|i3_HQ_c796/f4p29/3801|i2.2_LQ_c17583/f1p5/2108|i2.2_LQ_c6120/f1p5/2872|i3_HQ_c16728/f2p16/3132|i1.2_HQ_c10679/f1p74/1969|i2.0_HQ_c3416/f1p11/2505|i4_HQ_c4712/f1p10/4930|i1.4_LQ_c14301/f1p29/2001|i2.0_LQ_c5522/f1p94/2080|i2.2_LQ_c6399/f1p17/2463|i3_HQ_c15410/f1p7/3098|i2.2_LQ_c8502/f1p3/2510|i1.2_LQ…
		Gap junction	ko04540	13	481	0.233961	0.576803	i1.0_HQ_c4816/f1p17/1609|i2.2_LQ_c6120/f1p5/2872|i1.2_LQ_c13270/f1p11/1936|i2.0_LQ_c5522/f1p94/2080|i1.0_LQ_c4204/f2p0/1574|i2.4_HQ_c8923/f1p4/2481|i1.0_LQ_c14812/f1p9/1875|i4_HQ_c8246/f1p22/4820|i1.3_HQ_c14873/f1p1/1354|i6_HQ_c789/f1p14/6884|i2.2_LQ_c17583/f1p5/2108|i2.2_HQ_c17483/f1p5/1993|i3_HQ_c15410/f1p7/3098
		Salivary secretion	ko04970	11	398	0.236228	0.576803	i2.0_HQ_c8681/f1p2/2447|i2.0_HQ_c8074/f1p76/2230|i1.4_HQ_c3800/f1p25/1479|i2.2_HQ_c4117/f1p75/2260|i2.4_HQ_c14682/f1p1/2501|i4_LQ_c1098/f1p96/3989|i6_HQ_c71/f3p104/6907|i1.0_LQ_c4204/f2p0/1574|i2.4_HQ_c9905/f1p2/2737|i2.4_HQ_c11225/f1p45/2443|i4_HQ_c14998/f1p148/4049
		Inflammatory mediator regulation of TRP channels	ko04750	15	567	0.236359	0.576803	i4_HQ_c14998/f1p148/4049|i2.0_HQ_c8074/f1p76/2230|i2.4_HQ_c8722/f1p4/2100|i2.2_HQ_c4117/f1p75/2260|i1.0_HQ_c3850/f1p2/1771|i3_HQ_c1734/f2p5/3272|i3_HQ_c16592/f1p4/3580|i1.0_LQ_c4204/f2p0/1574|i2.4_HQ_c19918/f1p17/2611|i1.3_HQ_c1589/f4p50/1560|i5_LQ_c4414/f1p23/56|i5_HQ_c277/f2p46/53|i2.2_HQ_c9711/f1p1/2020|i2.1_HQ_c5480/f1p4/2221|i2.0_HQ_c6374/f1p6/2361
		Influenza A	ko05164	34	1401	0.245224	0.592997	i5_LQ_c6204/f1p10/5136|i2.3_HQ_c841/f6p445/2337|i5_LQ_c6290/f1p13/5214|i2.2_HQ_c9711/f1p1/2020|i2.2_HQ_c12041/f1p11/2448|i5_HQ_c532/f1p32/5873|i2.3_HQ_c6903/f1p67/2538|i3_HQ_c15410/f1p7/3098|i2.4_HQ_c8722/f1p4/2100|i7_HQ_c1911/f1p63/7255|i3_LQ_c4641/f1p10/3122|i1.0_HQ_c10424/f1p20/2030|i5_LQ_c3216/f1p17/5218|i4_LQ_c4511/f1p6/4029|i4_HQ_c145/f14p132/4212|i2.0_HQ_c19080/f1p33/2426|i2.1_HQ_c7012/f1p…
		Renin secretion	ko04924	11	403	0.247947	0.594178	i2.0_HQ_c3716/f1p24/2214|i4_HQ_c14998/f1p148/4049|i2.0_HQ_c8074/f1p76/2230|i1.4_LQ_c14301/f1p29/2001|i2.2_HQ_c4117/f1p75/2260|i2.3_HQ_c7708/f1p8/2143|i2.0_HQ_c4115/f1p9/2408|i2.3_HQ_c2774/f1p4/2593|i1.0_LQ_c4204/f2p0/1574|i2.3_HQ_c1085/f4p84/2658|i1.2_HQ_c10679/f1p74/1969
		Aldosterone-regulated sodium reabsorption	ko04960	9	321	0.252362	0.599359	i3_HQ_c10495/f1p5/3382|i2.4_HQ_c8722/f1p4/2100|i1.4_HQ_c3800/f1p25/1479|i2.4_HQ_c14682/f1p1/2501|i4_LQ_c1098/f1p96/3989|i6_HQ_c71/f3p104/6907|i2.4_HQ_c9905/f1p2/2737|i2.4_HQ_c11225/f1p45/2443|i2.0_HQ_c8681/f1p2/2447
		Endocrine and other factor-regulated calcium reabsorption	ko04961	11	408	0.259868	0.611397	i2.0_HQ_c8681/f1p2/2447|i1.3_LQ_c13418/f1p12/1921|i1.4_HQ_c3800/f1p25/1479|i1.2_HQ_c736/f31p53/1950|i2.4_HQ_c14682/f1p1/2501|i4_LQ_c1098/f1p96/3989|i4_HQ_c13672/f1p17/4272|i6_HQ_c71/f3p104/6907|i1.0_LQ_c4204/f2p0/1574|i2.4_HQ_c11225/f1p45/2443|i2.4_HQ_c9905/f1p2/2737
		Salmonella infection	ko05132	15	580	0.262027	0.611397	i2.0_HQ_c16257/f1p10/2194|i2.0_HQ_c8930/f1p7/2108|i1.4_HQ_c10113/f1p6/1510|i2.0_HQ_c5364/f1p79/2197|i2.0_HQ_c17396/f1p9/2588|i1.0_HQ_c1202/f6p23/1996|i2.1_LQ_c11172/f1p4/2338|i1.0_HQ_c11004/f1p10/1568|i3_HQ_c2082/f1p6/3122|i4_LQ_c8486/f1p24/4236|i2.0_HQ_c12953/f2p9/2547|i2.4_LQ_c5438/f1p136/2408|i2.2_LQ_c6399/f1p17/2463|i2.2_HQ_c1090/f4p39/2033|i3_LQ_c6600/f1p173/3306
		Allograft rejection	ko05330	22	896	0.281137	0.650282	i1.1_HQ_c13872/f1p4/1845|i3_HQ_c1030/f3p3/3453|i1.3_HQ_c431/f11p19/1403|i1.4_HQ_c1006/f3p18/1505|i1.1_HQ_c8522/f1p43/1426|i1.2_HQ_c798/f9p11/1411|i1.3_LQ_c12831/f1p5/1516|i1.1_HQ_c12285/f1p3/1770|i1.1_HQ_c13779/f1p8/1484|i1.1_HQ_c6767/f1p16/1512|i1.1_HQ_c588/f10p13/1417|i1.1_HQ_c3558/f1p11/1506|i1.0_LQ_c9696/f1p30/1597|i1.1_HQ_c6358/f1p3/1967|i1.0_HQ_c2855/f2p10/1909|i1.1_HQ_c9320/f1p13/1410|i1.4…
		Autoimmune thyroid disease	ko05320	22	900	0.287826	0.659599	i1.1_HQ_c13872/f1p4/1845|i3_HQ_c1030/f3p3/3453|i1.3_HQ_c431/f11p19/1403|i1.4_HQ_c1006/f3p18/1505|i1.1_HQ_c8522/f1p43/1426|i1.2_HQ_c798/f9p11/1411|i1.3_LQ_c12831/f1p5/1516|i1.1_HQ_c12285/f1p3/1770|i1.1_HQ_c13779/f1p8/1484|i1.1_HQ_c6767/f1p16/1512|i1.1_HQ_c588/f10p13/1417|i1.1_HQ_c3558/f1p11/1506|i1.0_LQ_c9696/f1p30/1597|i1.1_HQ_c6358/f1p3/1967|i1.0_HQ_c2855/f2p10/1909|i1.1_HQ_c9320/f1p13/1410|i1.4…
		Vascular smooth muscle contraction	ko04270	19	769	0.290124	0.659599	i1.0_LQ_c4204/f2p0/1574|i4_LQ_c979/f2p2/4139|i4_HQ_c14998/f1p148/4049|i3_HQ_c9764/f1p11/3411|i2.0_HQ_c8074/f1p76/2230|i1.3_LQ_c4692/f1p0/1324|i2.0_HQ_c11554/f1p6/2127|i4_HQ_c12909/f1p11/4012|i2.2_HQ_c4117/f1p75/2260|i1.2_HQ_c5067/f2p1/1261|i1.1_HQ_c3620/f2p32/1743|i1.1_HQ_c11289/f1p22/1406|i4_HQ_c8246/f1p22/4820|i2.4_HQ_c11519/f1p10/2668|i1.3_HQ_c1589/f4p50/1560|i5_LQ_c4414/f1p23/56|i5_HQ_c277/f2…
		MicroRNAs in cancer	ko05206	23	958	0.310688	0.700365	i2.4_HQ_c13695/f1p26/2779|i1.3_LQ_c13180/f1p3/1392|i1.1_HQ_c10094/f1p3/1455|i3_HQ_c796/f4p29/3801|i3_LQ_c7693/f1p2/3051|i3_HQ_c15458/f1p5/3109|i2.4_HQ_c11614/f1p32/2717|i3_HQ_c16728/f2p16/3132|i3_HQ_c15410/f1p7/3098|i1.2_LQ_c12326/f1p4/1734|i2.4_HQ_c8923/f1p4/2481|i3_LQ_c4089/f1p81/3728|i4_HQ_c3269/f1p5/4152|i1.4_HQ_c7698/f1p5/1646|i3_HQ_c8861/f1p6/3217|i4_HQ_c17296/f1p7/4391|i2.4_HQ_c4172/f2p31/…
		VEGF signaling pathway	ko04370	8	305	0.328663	0.734658	i4_LQ_c13387/f1p0/4087|i2.3_HQ_c7708/f1p8/2143|i2.0_HQ_c4115/f1p9/2408|i4_HQ_c8246/f1p22/4820|i6_LQ_c4281/f1p0/6522|i2.4_HQ_c8722/f1p4/2100|i6_LQ_c2120/f1p3/6299|i3_HQ_c15410/f1p7/3098
		Hippo signaling pathway	ko04390	24	1016	0.332897	0.737921	i2.4_HQ_c20397/f1p6/2495|i3_HQ_c2261/f1p4/3080|i6_HQ_c789/f1p14/6884|i5_HQ_c6168/f1p39/5124|i2.0_LQ_c8379/f1p16/2902|i5_HQ_c277/f2p46/53|i3_HQ_c513/f5p40/3659|i6_HQ_c4777/f1p65/6242|i2.0_HQ_c5896/f1p42/2337|i2.2_LQ_c6399/f1p17/2463|i3_HQ_c9585/f1p18/3359|i2.0_HQ_c10285/f1p0/2386|i3_HQ_c14059/f1p20/3446|i3_HQ_c9420/f1p47/3010|i5_LQ_c6653/f1p16/5810|i2.4_LQ_c5438/f1p136/2408|i3_HQ_c415/f6p19/3202|i…
		Longevity regulating pathway - multiple species	ko04213	19	794	0.336827	0.740463	i4_HQ_c926/f2p158/4028|i4_LQ_c16205/f1p62/4392|i2.2_HQ_c20289/f1p100/2314|i2.4_LQ_c9261/f1p4/2318|i5_LQ_c3216/f1p17/5218|i2.4_HQ_c8722/f1p4/2100|i2.0_HQ_c5499/f1p21/2190|i4_HQ_c145/f14p132/4212|i2.0_HQ_c19080/f1p33/2426|i3_HQ_c334/f11p36/3504|i2.0_HQ_c11073/f1p33/2301|i2.4_HQ_c22103/f292p606/2324|i2.3_HQ_c841/f6p445/2337|i7_LQ_c1918/f1p4/7297|i2.3_LQ_c3391/f1p2/2600|i2.2_HQ_c12041/f1p11/2448|i3_L…
		Aminoacyl-tRNA biosynthesis	ko00970	12	484	0.339728	0.740719	i1.1_HQ_c1314/f6p26/1934|i1.1_HQ_c4229/f1p17/1840|i4_LQ_c15921/f1p9/4152|i2.1_HQ_c8046/f1p30/2640|i2.1_LQ_c4191/f1p15/2023|i4_HQ_c10529/f1p24/4760|i5_HQ_c7200/f1p27/5730|i6_LQ_c1026/f1p9/6352|i3_HQ_c4540/f1p0/3206|i6_LQ_c3660/f1p8/6035|i2.2_HQ_c2063/f2p12/2294|i1.2_LQ_c12931/f1p17/1519
		Phagosome	ko04145	55	2442	0.353827	0.765187	i2.2_LQ_c6120/f1p5/2872|i1.1_HQ_c588/f10p13/1417|i6_HQ_c2813/f1p44/6709|i1.1_HQ_c13872/f1p4/1845|i2.2_HQ_c1090/f4p39/2033|i5_HQ_c1883/f1p34/5795|i1.3_HQ_c14873/f1p1/1354|i3_HQ_c1030/f3p3/3453|i1.3_HQ_c431/f11p19/1403|i1.4_HQ_c1006/f3p18/1505|i3_HQ_c1070/f3p5/3313|i2.0_HQ_c5364/f1p79/2197|i1.1_HQ_c13779/f1p8/1484|i1.1_HQ_c8522/f1p43/1426|i3_HQ_c6099/f2p30/3853|i1.2_HQ_c798/f9p11/1411|i5_HQ_c7331/f…
		NOD-like receptor signaling pathway	ko04621	9	360	0.362496	0.777438	i4_HQ_c4712/f1p10/4930|i9_LQ_c116/f1p93/9571|i3_LQ_c2652/f1p36/3212|i3_HQ_c13020/f1p109/3077|i1.0_HQ_c11796/f15p86/1734|i2.2_LQ_c4268/f1p29/2376|i3_HQ_c12982/f1p147/3907|i4_HQ_c15229/f1p49/4700|i2.2_LQ_c11970/f1p37/2017
		Oocyte meiosis	ko04114	20	854	0.365337	0.777438	i1.2_HQ_c10188/f5p32/1733|i4_HQ_c14998/f1p148/4049|i2.2_HQ_c4117/f1p75/2260|i2.0_HQ_c8074/f1p76/2230|i2.0_HQ_c5896/f1p42/2337|i1.0_HQ_c3850/f1p2/1771|i3_HQ_c1734/f2p5/3272|i2.3_HQ_c7708/f1p8/2143|i2.0_HQ_c4115/f1p9/2408|i3_HQ_c9420/f1p47/3010|i2.4_HQ_c19918/f1p17/2611|i4_HQ_c8246/f1p22/4820|i5_HQ_c6168/f1p39/5124|i3_HQ_c16592/f1p4/3580|i2.0_LQ_c8379/f1p16/2902|i4_HQ_c6366/f1p49/4342|i1.3_HQ_c1589…
		Circadian entrainment	ko04713	11	460	0.392175	0.827924	i4_HQ_c14998/f1p148/4049|i2.0_HQ_c8074/f1p76/2230|i2.2_HQ_c4117/f1p75/2260|i1.0_HQ_c3850/f1p2/1771|i3_HQ_c1734/f2p5/3272|i3_HQ_c16592/f1p4/3580|i6_LQ_c3547/f1p6/6847|i1.0_LQ_c4204/f2p0/1574|i2.4_HQ_c19918/f1p17/2611|i2.1_HQ_c5480/f1p4/2221|i2.0_HQ_c6374/f1p6/2361
		Adipocytokine signaling pathway	ko04920	16	689	0.398238	0.834105	i3_HQ_c8861/f1p6/3217|i2.4_LQ_c4487/f1p11/2689|i3_HQ_c6099/f2p30/3853|i5_LQ_c5499/f1p2/5763|i3_HQ_c5948/f1p2/3243|i2.2_HQ_c8819/f1p17/2122|i6_HQ_c2813/f1p44/6709|i3_LQ_c9469/f1p1/3855|i2.4_HQ_c19946/f1p22/2675|i4_HQ_c10078/f1p10/4548|i1.2_HQ_c9449/f1p6/1483|i2.4_HQ_c15772/f1p40/2840|i2.3_LQ_c11465/f1p17/2340|i5_LQ_c4414/f1p23/56|i3_HQ_c9834/f1p4/3640|i4_HQ_c3269/f1p5/4152
		Hedgehog signaling pathway - fly	ko04341	5	196	0.407433	0.844927	i4_HQ_c387/f4p35/4096|i2.3_HQ_c8878/f1p12/2328|i7_LQ_c1601/f1p28/7861|i3_HQ_c16101/f1p13/3060|i2.3_HQ_c2131/f2p27/2223
		Hedgehog signaling pathway	ko04340	7	286	0.409758	0.844927	i4_HQ_c387/f4p35/4096|i7_LQ_c1601/f1p28/7861|i6_HQ_c789/f1p14/6884|i2.2_HQ_c17483/f1p5/1993|i3_HQ_c16101/f1p13/3060|i2.3_HQ_c2131/f2p27/2223|i2.3_HQ_c8878/f1p12/2328
		Amyotrophic lateral sclerosis (ALS)	ko05014	11	473	0.42641	0.8725	i3_HQ_c4972/f1p17/3114|i4_HQ_c926/f2p158/4028|i2.4_HQ_c22103/f292p606/2324|i2.2_HQ_c21827/f1p15/2481|i2.4_LQ_c9261/f1p4/2318|i2.4_HQ_c12269/f1p11/2736|i2.3_HQ_c7708/f1p8/2143|i2.0_HQ_c4115/f1p9/2408|i4_LQ_c16205/f1p62/4392|i2.2_HQ_c9711/f1p1/2020|i1.0_HQ_c13684/f2p4/1681
		Regulation of actin cytoskeleton	ko04810	31	1403	0.440555	0.894561	i1.4_HQ_c7957/f1p46/1738|i2.0_HQ_c19794/f1p5/2435|i2.4_HQ_c2762/f1p5/2157|i3_HQ_c15458/f1p5/3109|i2.2_HQ_c14851/f1p25/2620|i2.0_HQ_c11929/f1p2/2192|i2.4_HQ_c1117/f5p21/2649|i5_HQ_c277/f2p46/53|i3_HQ_c15410/f1p7/3098|i2.4_HQ_c8722/f1p4/2100|i5_HQ_c7331/f1p64/5918|i7_LQ_c1439/f1p11/7422|i1.2_HQ_c5067/f2p1/1261|i2.4_HQ_c2643/f1p18/2434|i2.2_LQ_c6399/f1p17/2463|i4_LQ_c979/f2p2/4139|i5_HQ_c1883/f1p34/…
		ABC transporters	ko02010	6	251	0.445812	0.898378	i3_LQ_c4191/f1p4/3217|i2.2_HQ_c19786/f1p3/2953|i2.1_HQ_c12102/f1p3/2559|i2.4_HQ_c1320/f4p12/2449|i4_HQ_c9404/f1p18/4835|i3_HQ_c8916/f2p5/3006
		Dopaminergic synapse	ko04728	20	903	0.459011	0.914465	i2.1_HQ_c5480/f1p4/2221|i4_LQ_c11171/f1p102/4273|i2.4_HQ_c1230/f4p120/2606|i4_HQ_c14998/f1p148/4049|i2.2_HQ_c4117/f1p75/2260|i2.0_HQ_c8074/f1p76/2230|i4_HQ_c8064/f1p35/4159|i1.0_HQ_c3850/f1p2/1771|i3_HQ_c1734/f2p5/3272|i2.3_HQ_c7708/f1p8/2143|i2.0_HQ_c4115/f1p9/2408|i2.4_HQ_c19918/f1p17/2611|i4_HQ_c6366/f1p49/4342|i1.0_LQ_c4204/f2p0/1574|i3_HQ_c16592/f1p4/3580|i5_LQ_c4884/f1p9/5780|i1.3_HQ_c1589/…
		Peroxisome	ko04146	24	1090	0.46067	0.914465	i4_HQ_c926/f2p158/4028|i4_LQ_c16205/f1p62/4392|i1.0_HQ_c1083/f8p12/1978|i3_LQ_c9469/f1p1/3855|i1.1_HQ_c9183/f1p9/1386|i2.4_LQ_c4487/f1p11/2689|i3_HQ_c9834/f1p4/3640|i6_LQ_c3103/f1p16/6065|i2.0_HQ_c1900/f2p7/2254|i3_HQ_c5948/f1p2/3243|i3_LQ_c5243/f1p5/3132|i1.2_HQ_c9449/f1p6/1483|i4_LQ_c18593/f1p15/4220|i2.4_HQ_c22103/f292p606/2324|i2.4_LQ_c9261/f1p4/2318|i3_HQ_c334/f11p36/3504|i5_HQ_c2960/f1p23/5…
		FoxO signaling pathway	ko04068	25	1139	0.46484	0.915908	i4_HQ_c926/f2p158/4028|i4_LQ_c16205/f1p62/4392|i2.0_HQ_c2667/f1p2/2360|i3_HQ_c5840/f1p9/3580|i2.3_HQ_c7342/f1p6/2931|i3_HQ_c8861/f1p6/3217|i2.4_HQ_c8722/f1p4/2100|i3_HQ_c12125/f1p5/3269|i2.1_HQ_c1110/f2p20/2475|i7_LQ_c1918/f1p4/7297|i3_HQ_c15410/f1p7/3098|i4_HQ_c3269/f1p5/4152|i2.4_HQ_c22103/f292p606/2324|i2.4_LQ_c9261/f1p4/2318|i3_HQ_c334/f11p36/3504|i3_LQ_c7916/f1p11/4013|i1.2_HQ_c3505/f1p11/13…
		Glycerolipid metabolism	ko00561	8	357	0.490608	0.959572	i3_LQ_c4020/f1p2/3317|i3_HQ_c15264/f2p7/3293|i3_HQ_c1850/f1p2/3231|i5_HQ_c3503/f1p22/5096|i5_HQ_c2813/f1p27/55|i3_LQ_c15867/f1p4/3190|i3_HQ_c3747/f1p12/3423|i3_HQ_c431/f8p14/3488
		Cell cycle - Caulobacter	ko04112	1	32	0.500535	0.971841	i2.0_HQ_c2696/f1p6/2425
		Cocaine addiction	ko05030	6	271	0.517451	0.997405	i4_LQ_c11171/f1p102/4273|i2.4_HQ_c1230/f4p120/2606|i1.0_HQ_c11004/f1p10/1568|i1.0_LQ_c4204/f2p0/1574|i4_HQ_c8064/f1p35/4159|i2.4_HQ_c4135/f1p4/2530
		Progesterone-mediated oocyte maturation	ko04914	12	561	0.531333	1	i9_LQ_c116/f1p93/9571|i3_LQ_c2652/f1p36/3212|i3_HQ_c13020/f1p109/3077|i2.4_HQ_c8722/f1p4/2100|i1.0_HQ_c11796/f15p86/1734|i2.0_HQ_c11554/f1p6/2127|i2.2_LQ_c4268/f1p29/2376|i3_HQ_c12982/f1p147/3907|i4_HQ_c8246/f1p22/4820|i3_HQ_c15410/f1p7/3098|i4_HQ_c15229/f1p49/4700|i2.2_LQ_c11970/f1p37/2017
		Sulfur relay system	ko04122	1	36	0.540847	1	i1.0_HQ_c6253/f1p11/1940
		Calcium signaling pathway	ko04020	29	1375	0.5425	1	i1.0_HQ_c3850/f1p2/1771|i3_LQ_c11035/f1p0/3379|i2.3_HQ_c7708/f1p8/2143|i4_HQ_c16631/f1p8/4214|i5_LQ_c6705/f1p10/5719|i4_LQ_c3353/f1p1/4203|i5_LQ_c6859/f1p13/5556|i2.4_LQ_c17496/f1p46/2312|i6_LQ_c4281/f1p0/6522|i3_HQ_c2762/f1p43/3213|i4_LQ_c979/f2p2/4139|i3_LQ_c12426/f1p4/3159|i4_HQ_c13472/f1p11/4656|i4_LQ_c13387/f1p0/4087|i2.2_HQ_c4117/f1p75/2260|i2.0_HQ_c4115/f1p9/2408|i3_HQ_c16592/f1p4/3580|i2.…
		Acute myeloid leukemia	ko05221	7	328	0.547938	1	i3_HQ_c8861/f1p6/3217|i3_HQ_c731/f4p13/3535|i2.4_HQ_c8722/f1p4/2100|i2.0_HQ_c11554/f1p6/2127|i4_HQ_c8246/f1p22/4820|i4_HQ_c3269/f1p5/4152|i3_HQ_c15410/f1p7/3098
		Circadian rhythm	ko04710	4	188	0.568003	1	i6_HQ_c789/f1p14/6884|i2.2_HQ_c17483/f1p5/1993|i6_LQ_c3547/f1p6/6847|i2.2_LQ_c17462/f1p3/2587
		Neurotrophin signaling pathway	ko04722	14	690	0.605001	1	i2.4_HQ_c8722/f1p4/2100|i4_HQ_c14998/f1p148/4049|i2.0_HQ_c8074/f1p76/2230|i1.0_HQ_c11004/f1p10/1568|i2.2_HQ_c4117/f1p75/2260|i1.0_HQ_c3850/f1p2/1771|i3_HQ_c1734/f2p5/3272|i2.0_HQ_c6374/f1p6/2361|i4_HQ_c8246/f1p22/4820|i3_HQ_c16592/f1p4/3580|i2.0_HQ_c5896/f1p42/2337|i2.4_HQ_c19918/f1p17/2611|i2.1_HQ_c5480/f1p4/2221|i3_HQ_c15410/f1p7/3098
		Tuberculosis	ko05152	34	1659	0.607488	1	i1.1_HQ_c11741/f3p82/1452|i1.0_HQ_c3850/f1p2/1771|i3_HQ_c1734/f2p5/3272|i2.3_HQ_c7708/f1p8/2143|i6_LQ_c2482/f1p16/6298|i3_HQ_c1070/f3p5/3313|i1.0_LQ_c5394/f1p43/1449|i2.1_HQ_c11110/f1p122/2330|i7_HQ_c1911/f1p63/7255|i1.0_HQ_c10424/f1p20/2030|i4_HQ_c14541/f1p50/4398|i4_HQ_c9306/f1p104/4255|i3_HQ_c15410/f1p7/3098|i2.4_HQ_c15240/f1p9/2450|i2.2_HQ_c9097/f1p95/2502|i4_HQ_c8076/f1p28/4710|i2.2_HQ_c4117…
		Primary bile acid biosynthesis	ko00120	4	198	0.607926	1	i5_HQ_c2960/f1p23/5061|i4_LQ_c18593/f1p15/4220|i2.4_HQ_c19288/f1p36/2693|i4_HQ_c9923/f1p28/4717
		Axon guidance	ko04360	18	889	0.61328	1	i5_HQ_c872/f1p10/5712|i5_HQ_c1883/f1p34/5795|i2.0_HQ_c6374/f1p6/2361|i5_LQ_c1494/f1p3/5970|i2.1_HQ_c4693/f1p0/2737|i2.0_LQ_c4352/f1p1/2577|i5_HQ_c7331/f1p64/5918|i1.0_HQ_c3850/f1p2/1771|i3_HQ_c1734/f2p5/3272|i2.3_HQ_c7708/f1p8/2143|i3_HQ_c11462/f1p3/3996|i2.0_HQ_c6929/f1p6/2080|i3_HQ_c16592/f1p4/3580|i2.4_HQ_c8722/f1p4/2100|i2.4_HQ_c19918/f1p17/2611|i2.0_HQ_c4115/f1p9/2408|i2.1_HQ_c5480/f1p4/2221…
		Prolactin signaling pathway	ko04917	9	451	0.619608	1	i2.1_HQ_c4333/f1p6/2164|i3_HQ_c8861/f1p6/3217|i7_HQ_c1911/f1p63/7255|i1.0_HQ_c10424/f1p20/2030|i2.4_HQ_c8722/f1p4/2100|i1.0_HQ_c7419/f1p1/1669|i4_HQ_c8246/f1p22/4820|i4_HQ_c3269/f1p5/4152|i3_HQ_c15410/f1p7/3098
		Adherens junction	ko04520	15	746	0.619663	1	i3_HQ_c513/f5p40/3659|i3_HQ_c8961/f1p18/3002|i6_HQ_c4777/f1p65/6242|i3_HQ_c14059/f1p20/3446|i7_LQ_c1439/f1p11/7422|i3_LQ_c6600/f1p173/3306|i3_HQ_c2261/f1p4/3080|i3_HQ_c415/f6p19/3202|i2.0_HQ_c10285/f1p0/2386|i5_HQ_c158/f3p34/5919|i2.2_LQ_c6399/f1p17/2463|i5_LQ_c6653/f1p16/5810|i2.2_HQ_c7269/f1p0/2362|i3_HQ_c9585/f1p18/3359|i2.4_LQ_c5438/f1p136/2408
		Rap1 signaling pathway	ko04015	25	1238	0.627852	1	i3_HQ_c2261/f1p4/3080|i3_HQ_c9848/f1p1/3045|i2.2_HQ_c9711/f1p1/2020|i3_HQ_c15410/f1p7/3098|i3_HQ_c513/f5p40/3659|i5_LQ_c6653/f1p16/5810|i2.4_HQ_c8722/f1p4/2100|i5_HQ_c7331/f1p64/5918|i2.2_LQ_c6399/f1p17/2463|i1.0_LQ_c4204/f2p0/1574|i3_HQ_c9585/f1p18/3359|i2.0_HQ_c10285/f1p0/2386|i5_HQ_c1883/f1p34/5795|i4_LQ_c8486/f1p24/4236|i3_HQ_c14059/f1p20/3446|i2.2_HQ_c4117/f1p75/2260|i2.4_LQ_c5438/f1p136/240…
		Longevity regulating pathway	ko04211	15	757	0.641285	1	i4_HQ_c926/f2p158/4028|i4_LQ_c16205/f1p62/4392|i4_HQ_c2738/f1p16/4347|i1.3_HQ_c6273/f1p17/1904|i2.4_HQ_c8722/f1p4/2100|i3_HQ_c5501/f1p16/3655|i3_HQ_c2037/f1p18/3250|i3_HQ_c9604/f1p18/3517|i6_HQ_c633/f1p26/6402|i2.4_HQ_c22103/f292p606/2324|i5_HQ_c1583/f1p16/5673|i7_LQ_c1918/f1p4/7297|i3_HQ_c334/f11p36/3504|i4_HQ_c11986/f1p8/4573|i2.4_LQ_c9261/f1p4/2318
		p53 signaling pathway	ko04115	7	366	0.659591	1	i1.2_LQ_c14004/f1p4/1988|i3_HQ_c2037/f1p18/3250|i3_HQ_c9604/f1p18/3517|i2.0_LQ_c6144/f1p9/2404|i3_LQ_c7693/f1p2/3051|i2.0_HQ_c17319/f1p3/2083|i1.0_HQ_c9177/f1p5/1282
		Hippo signaling pathway - multiple species	ko04392	2	111	0.684258	1	i2.0_HQ_c6929/f1p6/2080|i2.4_HQ_c20397/f1p6/2495
		Pantothenate and CoA biosynthesis	ko00770	3	166	0.68548	1	i3_HQ_c954/f3p3/3397|i4_LQ_c13912/f1p2/4315|i6_LQ_c3856/f1p2/6586
		Collecting duct acid secretion	ko04966	3	166	0.68548	1	i1.3_HQ_c944/f10p44/1554|i4_HQ_c1750/f1p17/4283|i4_HQ_c4679/f2p7/4092
		Glycerophospholipid metabolism	ko00564	12	637	0.699237	1	i3_LQ_c4020/f1p2/3317|i2.2_HQ_c5041/f1p1/2466|i3_HQ_c1065/f2p19/3271|i3_HQ_c1850/f1p2/3231|i5_HQ_c3503/f1p22/5096|i3_HQ_c15264/f2p7/3293|i3_LQ_c15867/f1p4/3190|i5_HQ_c2813/f1p27/55|i2.4_HQ_c9970/f1p14/2209|i2.0_HQ_c16879/f1p16/2484|i3_HQ_c3747/f1p12/3423|i3_HQ_c431/f8p14/3488
		Histidine metabolism	ko00340	4	225	0.703699	1	i4_LQ_c11171/f1p102/4273|i2.4_HQ_c1230/f4p120/2606|i2.4_HQ_c4135/f1p4/2530|i4_HQ_c8064/f1p35/4159
		mRNA surveillance pathway	ko03015	16	844	0.708456	1	i2.4_HQ_c11356/f1p18/2123|i1.2_HQ_c10929/f1p14/1631|i4_HQ_c7152/f1p6/4308|i2.4_HQ_c21270/f1p37/2706|i4_HQ_c6366/f1p49/4342|i3_HQ_c3310/f2p5/3314|i1.2_HQ_c7627/f1p7/1346|i5_LQ_c5764/f1p4/5811|i2.0_HQ_c6213/f1p12/2806|i4_HQ_c10300/f1p26/4185|i5_LQ_c3501/f1p32/5231|i5_LQ_c4884/f1p9/5780|i1.3_HQ_c1589/f4p50/1560|i5_HQ_c532/f1p32/5873|i5_HQ_c277/f2p46/53|i4_HQ_c539/f3p33/4278
		Melanoma	ko05218	5	280	0.70876	1	i2.4_HQ_c8722/f1p4/2100|i4_HQ_c8246/f1p22/4820|i2.4_HQ_c8923/f1p4/2481|i2.0_HQ_c11554/f1p6/2127|i3_HQ_c15410/f1p7/3098
		Cholinergic synapse	ko04725	8	437	0.708874	1	i2.0_HQ_c6374/f1p6/2361|i2.4_HQ_c8722/f1p4/2100|i1.0_HQ_c3850/f1p2/1771|i3_HQ_c1734/f2p5/3272|i3_HQ_c16592/f1p4/3580|i4_HQ_c8246/f1p22/4820|i2.4_HQ_c19918/f1p17/2611|i2.1_HQ_c5480/f1p4/2221
		Circadian rhythm - fly	ko04711	1	58	0.710979	1	i6_LQ_c3547/f1p6/6847
		RNA polymerase	ko03020	2	118	0.715585	1	i2.1_HQ_c6774/f1p26/2470|i5_HQ_c1825/f1p21/5384
		Protein export	ko03060	5	285	0.72282	1	i1.1_HQ_c5211/f1p17/1457|i1.4_LQ_c2492/f1p13/1296|i4_HQ_c1023/f2p40/4065|i4_HQ_c7438/f1p42/4760|i2.2_HQ_c19355/f1p4/2927
		Hippo signaling pathway - fly	ko04391	11	603	0.732027	1	i5_LQ_c815/f1p3/5818|i3_LQ_c6600/f1p173/3306|i2.4_HQ_c20397/f1p6/2495|i3_HQ_c9420/f1p47/3010|i4_HQ_c6366/f1p49/4342|i2.0_HQ_c10285/f1p0/2386|i2.0_HQ_c5896/f1p42/2337|i2.2_LQ_c6399/f1p17/2463|i2.2_HQ_c7269/f1p0/2362|i3_HQ_c5360/f1p3/3403|i2.4_LQ_c5438/f1p136/2408
		Bladder cancer	ko05219	3	179	0.732408	1	i4_HQ_c8246/f1p22/4820|i2.0_HQ_c11554/f1p6/2127|i3_HQ_c15410/f1p7/3098
		Inflammatory bowel disease (IBD)	ko05321	5	295	0.749459	1	i3_HQ_c8861/f1p6/3217|i1.0_HQ_c11004/f1p10/1568|i7_HQ_c1911/f1p63/7255|i4_HQ_c3269/f1p5/4152|i1.0_HQ_c10424/f1p20/2030
		Non-small cell lung cancer	ko05223	4	241	0.751846	1	i2.4_HQ_c8722/f1p4/2100|i4_HQ_c8246/f1p22/4820|i2.0_HQ_c11554/f1p6/2127|i3_HQ_c15410/f1p7/3098
		Hepatitis B	ko05161	16	879	0.763424	1	i3_HQ_c8861/f1p6/3217|i3_HQ_c10996/f1p39/3863|i7_HQ_c1911/f1p63/7255|i4_HQ_c1918/f1p15/4099|i1.0_HQ_c10424/f1p20/2030|i1.0_HQ_c11004/f1p10/1568|i3_HQ_c14535/f1p20/3664|i3_HQ_c9420/f1p47/3010|i5_HQ_c108/f3p31/5838|i4_HQ_c8246/f1p22/4820|i6_LQ_c2482/f1p16/6298|i2.4_HQ_c8722/f1p4/2100|i8_LQ_c980/f1p17/8178|i4_HQ_c3269/f1p5/4152|i2.4_HQ_c15240/f1p9/2450|i3_HQ_c15410/f1p7/3098
		Toll-like receptor signaling pathway	ko04620	8	465	0.768688	1	i2.4_HQ_c3854/f3p19/2734|i7_HQ_c1911/f1p63/7255|i1.0_HQ_c10424/f1p20/2030|i1.0_HQ_c11004/f1p10/1568|i2.4_HQ_c10957/f1p3/2441|i4_HQ_c8246/f1p22/4820|i2.4_HQ_c8722/f1p4/2100|i2.2_HQ_c9711/f1p1/2020
		Glycine, serine and threonine metabolism	ko00260	11	625	0.771415	1	i4_LQ_c11171/f1p102/4273|i2.4_HQ_c1230/f4p120/2606|i2.2_LQ_c4044/f1p4/2500|i3_HQ_c9907/f1p1/3035|i3_HQ_c798/f3p136/3983|i2.2_HQ_c12915/f99p191/2262|i3_HQ_c5689/f1p1/3166|i1.2_LQ_c6356/f1p2/2259|i4_HQ_c1178/f1p217/4084|i4_HQ_c8064/f1p35/4159|i2.4_HQ_c4135/f1p4/2530
		Other glycan degradation	ko00511	2	137	0.78763	1	i3_HQ_c1363/f2p2/3520|i3_HQ_c16360/f1p0/3127
		Chronic myeloid leukemia	ko05220	6	367	0.789343	1	i2.2_HQ_c21827/f1p15/2481|i2.4_HQ_c8722/f1p4/2100|i2.0_HQ_c11554/f1p6/2127|i2.0_HQ_c11073/f1p33/2301|i4_HQ_c8246/f1p22/4820|i3_HQ_c15410/f1p7/3098
		Folate biosynthesis	ko00790	1	74	0.793598	1	i1.0_HQ_c6253/f1p11/1940
		Longevity regulating pathway - worm	ko04212	15	858	0.806283	1	i2.1_HQ_c11110/f1p122/2330|i2.2_HQ_c9097/f1p95/2502|i4_HQ_c926/f2p158/4028|i4_LQ_c16205/f1p62/4392|i2.4_LQ_c9261/f1p4/2318|i3_HQ_c9420/f1p47/3010|i4_HQ_c14541/f1p50/4398|i4_HQ_c11175/f1p37/4090|i3_HQ_c334/f11p36/3504|i4_HQ_c9306/f1p104/4255|i3_LQ_c13303/f1p2/3595|i2.4_HQ_c22103/f292p606/2324|i4_HQ_c15607/f2p20/4298|i2.3_HQ_c1610/f2p26/2898|i5_HQ_c4856/f1p56/5683
		Bile secretion	ko04976	13	756	0.81062	1	i1.3_HQ_c944/f10p44/1554|i2.0_HQ_c8681/f1p2/2447|i2.1_HQ_c12102/f1p3/2559|i1.4_HQ_c3800/f1p25/1479|i2.4_HQ_c14682/f1p1/2501|i2.3_HQ_c2774/f1p4/2593|i4_LQ_c1098/f1p96/3989|i6_HQ_c71/f3p104/6907|i1.0_LQ_c4204/f2p0/1574|i2.0_HQ_c3210/f1p171/2196|i2.4_HQ_c9905/f1p2/2737|i2.4_HQ_c11225/f1p45/2443|i1.3_HQ_c3151/f1p32/1780
		Apoptosis - fly	ko04214	5	327	0.821823	1	i3_LQ_c13303/f1p2/3595|i1.0_HQ_c11004/f1p10/1568|i2.4_HQ_c20397/f1p6/2495|i2.3_HQ_c8644/f1p2/2181|i2.2_LQ_c8502/f1p3/2510
		Protein processing in endoplasmic reticulum	ko04141	42	2276	0.838376	1	i2.2_HQ_c5608/f1p4/2981|i3_HQ_c10415/f1p7/3276|i4_HQ_c1023/f2p40/4065|i2.2_HQ_c2132/f4p9/2212|i1.1_HQ_c3396/f2p3/1842|i6_HQ_c3288/f1p39/6289|i2.2_LQ_c4268/f1p29/2376|i2.0_HQ_c13270/f2p10/2374|i2.3_HQ_c841/f6p445/2337|i2.2_HQ_c12041/f1p11/2448|i2.3_HQ_c6903/f1p67/2538|i4_HQ_c2797/f1p4/4054|i3_HQ_c13020/f1p109/3077|i7_HQ_c231/f1p19/7617|i1.0_HQ_c11796/f15p86/1734|i4_HQ_c145/f14p132/4212|i2.0_HQ_c19…
		Base excision repair	ko03410	2	157	0.845604	1	i3_LQ_c13303/f1p2/3595|i2.2_HQ_c10367/f1p27/2428
		Biosynthesis of unsaturated fatty acids	ko01040	3	222	0.84903	1	i2.4_LQ_c3245/f1p4/2361|i4_HQ_c5592/f1p16/4256|i1.1_HQ_c9183/f1p9/1386
		alpha-Linolenic acid metabolism	ko00592	1	91	0.855673	1	i1.1_HQ_c9183/f1p9/1386
		Long-term depression	ko04730	5	349	0.861022	1	i4_HQ_c8246/f1p22/4820|i1.0_LQ_c4204/f2p0/1574|i4_HQ_c6366/f1p49/4342|i2.0_HQ_c11554/f1p6/2127|i3_HQ_c15410/f1p7/3098
		Hepatitis C	ko05160	14	857	0.867088	1	i3_HQ_c8861/f1p6/3217|i3_HQ_c10996/f1p39/3863|i1.0_HQ_c10424/f1p20/2030|i4_HQ_c6366/f1p49/4342|i2.4_HQ_c8722/f1p4/2100|i2.0_HQ_c11554/f1p6/2127|i1.1_HQ_c9813/f1p3/1367|i6_LQ_c2482/f1p16/6298|i7_HQ_c1911/f1p63/7255|i1.4_HQ_c2205/f5p7/1281|i8_LQ_c980/f1p17/8178|i4_HQ_c3269/f1p5/4152|i2.4_HQ_c15240/f1p9/2450|i3_HQ_c15410/f1p7/3098
		Osteoclast differentiation	ko04380	12	750	0.869083	1	i7_HQ_c1911/f1p63/7255|i1.0_HQ_c10424/f1p20/2030|i1.0_HQ_c11004/f1p10/1568|i3_LQ_c6906/f1p3/3287|i2.3_HQ_c7708/f1p8/2143|i2.0_HQ_c4115/f1p9/2408|i6_LQ_c2482/f1p16/6298|i3_HQ_c10996/f1p39/3863|i4_HQ_c8246/f1p22/4820|i2.4_HQ_c8722/f1p4/2100|i8_LQ_c980/f1p17/8178|i2.4_HQ_c15240/f1p9/2450
		Serotonergic synapse	ko04726	9	597	0.884155	1	i4_LQ_c11171/f1p102/4273|i2.4_HQ_c1230/f4p120/2606|i2.0_HQ_c11554/f1p6/2127|i3_HQ_c5196/f1p5/3228|i4_HQ_c8246/f1p22/4820|i4_HQ_c8064/f1p35/4159|i1.0_LQ_c4204/f2p0/1574|i2.4_HQ_c4135/f1p4/2530|i3_HQ_c15410/f1p7/3098
		TGF-beta signaling pathway	ko04350	4	305	0.886127	1	i3_HQ_c2715/f1p41/3181|i1.1_HQ_c15270/f1p1/1417|i3_HQ_c6994/f1p33/3150|i4_HQ_c6366/f1p49/4342
		MAPK signaling pathway - fly	ko04013	9	606	0.89364	1	i3_HQ_c1378/f2p9/3827|i4_LQ_c8486/f1p24/4236|i2.2_HQ_c7006/f1p5/2721|i6_LQ_c1318/f1p13/6549|i1.0_HQ_c11004/f1p10/1568|i3_HQ_c334/f11p36/3504|i3_HQ_c9420/f1p47/3010|i4_HQ_c8246/f1p22/4820|i2.2_HQ_c9711/f1p1/2020
		Ubiquitin mediated proteolysis	ko04120	15	942	0.895014	1	i4_HQ_c4712/f1p10/4930|i4_LQ_c8355/f1p8/4899|i3_HQ_c10495/f1p5/3382|i3_HQ_c923/f3p6/3575|i2.0_HQ_c1286/f3p21/2579|i2.2_HQ_c2132/f4p9/2212|i2.0_HQ_c2854/f1p6/2323|i3_HQ_c4315/f1p12/3626|i2.2_HQ_c11795/f1p4/2165|i2.2_HQ_c20823/f1p19/2445|i4_LQ_c16333/f1p26/4523|i5_HQ_c331/f2p13/5260|i2.2_LQ_c14280/f1p1/2936|i7_LQ_c454/f1p27/7759|i3_HQ_c13947/f1p5/3532
		Thyroid hormone synthesis	ko04918	12	780	0.898204	1	i1.2_LQ_c8252/f1p159/1430|i2.0_HQ_c8681/f1p2/2447|i2.4_HQ_c9905/f1p2/2737|i1.4_HQ_c3800/f1p25/1479|i2.0_LQ_c6185/f1p311/2281|i2.4_HQ_c14682/f1p1/2501|i4_LQ_c1098/f1p96/3989|i6_HQ_c71/f3p104/6907|i1.0_LQ_c4204/f2p0/1574|i1.2_HQ_c3022/f1p154/1876|i2.4_HQ_c11225/f1p45/2443|i1.0_LQ_c3007/f1p40/1366
		Basal transcription factors	ko03022	3	254	0.904386	1	i3_HQ_c4580/f1p3/3879|i1.2_HQ_c1185/f7p12/1349|i4_HQ_c254/f7p12/4402
		Synaptic vesicle cycle	ko04721	5	387	0.911652	1	i1.3_LQ_c13418/f1p12/1921|i4_HQ_c1750/f1p17/4283|i1.2_HQ_c736/f31p53/1950|i4_HQ_c4679/f2p7/4092|i4_HQ_c13672/f1p17/4272
		Sphingolipid metabolism	ko00600	4	325	0.91243	1	i3_LQ_c4020/f1p2/3317|i3_HQ_c1363/f2p2/3520|i5_HQ_c2813/f1p27/55|i3_HQ_c16360/f1p0/3127
		Small cell lung cancer	ko05222	7	519	0.921697	1	i4_HQ_c4712/f1p10/4930|i5_HQ_c1883/f1p34/5795|i2.2_HQ_c21827/f1p15/2481|i1.4_HQ_c7616/f1p5/1894|i2.4_HQ_c8722/f1p4/2100|i5_HQ_c7331/f1p64/5918|i7_LQ_c981/f1p14/7488
		Apoptosis - multiple species	ko04215	2	198	0.9219	1	i4_HQ_c4712/f1p10/4930|i2.2_HQ_c21827/f1p15/2481
		Fc gamma R-mediated phagocytosis	ko04666	17	1098	0.926685	1	i3_LQ_c4020/f1p2/3317|i2.2_HQ_c17340/f1p1/2093|i1.4_HQ_c7957/f1p46/1738|i2.4_HQ_c8722/f1p4/2100|i2.2_HQ_c14851/f1p25/2620|i5_HQ_c2813/f1p27/55|i1.1_HQ_c2918/f1p1/1947|i2.2_LQ_c9468/f1p2/2020|i1.2_HQ_c10407/f2p2/1986|i4_HQ_c8246/f1p22/4820|i2.0_HQ_c6929/f1p6/2080|i2.0_HQ_c19794/f1p5/2435|i2.4_HQ_c2762/f1p5/2157|i2.4_HQ_c2643/f1p18/2434|i2.4_HQ_c1117/f5p21/2649|i2.4_LQ_c19091/f1p0/2051|i3_HQ_c15410…
		Selenocompound metabolism	ko00450	1	124	0.927936	1	i3_HQ_c10771/f1p2/3307
		Steroid biosynthesis	ko00100	2	205	0.930691	1	i1.1_HQ_c9227/f1p22/1678|i1.2_HQ_c4630/f1p35/1664
		Nucleotide excision repair	ko03420	2	208	0.934164	1	i1.1_HQ_c3396/f2p3/1842|i2.2_HQ_c11795/f1p4/2165
		T cell receptor signaling pathway	ko04660	8	596	0.93495	1	i1.0_HQ_c11004/f1p10/1568|i2.3_HQ_c7708/f1p8/2143|i2.0_HQ_c4115/f1p9/2408|i4_HQ_c8246/f1p22/4820|i2.0_HQ_c6929/f1p6/2080|i2.4_HQ_c8722/f1p4/2100|i5_LQ_c4414/f1p23/56|i3_HQ_c15410/f1p7/3098
		Aldosterone synthesis and secretion	ko04925	13	889	0.935778	1	i2.1_HQ_c5480/f1p4/2221|i4_HQ_c14998/f1p148/4049|i2.0_HQ_c8074/f1p76/2230|i2.2_HQ_c4117/f1p75/2260|i1.0_HQ_c3850/f1p2/1771|i3_HQ_c1734/f2p5/3272|i3_HQ_c16592/f1p4/3580|i1.0_LQ_c4204/f2p0/1574|i2.0_HQ_c8514/f1p11/2490|i2.4_HQ_c19918/f1p17/2611|i2.3_HQ_c12278/f1p42/2627|i2.3_LQ_c11459/f1p5/2479|i2.0_HQ_c6374/f1p6/2361
		Neuroactive ligand-receptor interaction	ko04080	7	538	0.936671	1	i2.3_HQ_c7342/f1p6/2931|i2.1_HQ_c2324/f1p2/2371|i2.3_LQ_c11055/f1p2/2093|i3_LQ_c7916/f1p11/4013|i2.0_HQ_c10285/f1p0/2386|i2.0_HQ_c10921/f1p6/2258|i2.2_HQ_c7269/f1p0/2362
		RIG-I-like receptor signaling pathway	ko04622	4	350	0.937611	1	i2.1_HQ_c1110/f2p20/2475|i5_HQ_c108/f3p31/5838|i4_HQ_c1918/f1p15/4099|i3_HQ_c14535/f1p20/3664
		Lysosome	ko04142	26	1625	0.942718	1	i2.0_HQ_c3716/f1p24/2214|i2.3_HQ_c10625/f1p6/2210|i2.4_HQ_c12767/f57p88/2738|i4_HQ_c15905/f1p37/4701|i2.4_HQ_c16905/f1p8/2092|i2.3_HQ_c1932/f2p12/2171|i1.2_HQ_c4068/f1p71/1386|i1.2_HQ_c10679/f1p74/1969|i1.0_HQ_c14717/f1p0/1287|i2.0_HQ_c12621/f1p15/2660|i1.4_LQ_c14301/f1p29/2001|i6_LQ_c2620/f1p16/6064|i4_HQ_c9503/f1p50/4167|i2.3_HQ_c7261/f1p11/2660|i7_HQ_c9/f3p67/7702|i4_HQ_c13672/f1p17/4272|i1.0_…
		Dorso-ventral axis formation	ko04320	1	139	0.947447	1	i4_HQ_c8246/f1p22/4820
		Chemokine signaling pathway	ko04062	11	796	0.948128	1	i3_HQ_c8861/f1p6/3217|i7_HQ_c1911/f1p63/7255|i1.0_HQ_c10424/f1p20/2030|i2.4_HQ_c8722/f1p4/2100|i2.0_HQ_c6929/f1p6/2080|i4_HQ_c8246/f1p22/4820|i2.0_HQ_c10285/f1p0/2386|i2.2_HQ_c7269/f1p0/2362|i6_LQ_c2120/f1p3/6299|i4_HQ_c3269/f1p5/4152|i3_HQ_c15410/f1p7/3098
		mTOR signaling pathway	ko04150	4	365	0.94936	1	i1.3_HQ_c6273/f1p17/1904|i2.4_HQ_c8722/f1p4/2100|i1.4_HQ_c7698/f1p5/1646|i3_HQ_c4113/f1p16/3395
		Notch signaling pathway	ko04330	2	230	0.955025	1	i2.0_HQ_c11073/f1p33/2301|i6_LQ_c634/f1p0/6499
		Vibrio cholerae infection	ko05110	6	515	0.960508	1	i4_HQ_c1750/f1p17/4283|i3_LQ_c6600/f1p173/3306|i1.0_LQ_c4204/f2p0/1574|i2.4_LQ_c5438/f1p136/2408|i2.2_LQ_c6399/f1p17/2463|i4_HQ_c4679/f2p7/4092
		Choline metabolism in cancer	ko05231	8	660	0.968188	1	i3_LQ_c4020/f1p2/3317|i1.0_HQ_c11004/f1p10/1568|i2.4_HQ_c8923/f1p4/2481|i5_HQ_c2813/f1p27/55|i4_HQ_c8246/f1p22/4820|i2.4_HQ_c8722/f1p4/2100|i3_HQ_c1065/f2p19/3271|i3_HQ_c15410/f1p7/3098
		One carbon pool by folate	ko00670	1	165	0.969598	1	i3_HQ_c11578/f1p12/3286
		Measles	ko05162	21	1432	0.969614	1	i3_HQ_c8861/f1p6/3217|i7_HQ_c1911/f1p63/7255|i2.2_HQ_c20289/f1p100/2314|i1.0_HQ_c10424/f1p20/2030|i5_LQ_c3216/f1p17/5218|i2.4_HQ_c8722/f1p4/2100|i2.0_HQ_c5499/f1p21/2190|i4_HQ_c145/f14p132/4212|i2.0_HQ_c19080/f1p33/2426|i4_HQ_c3269/f1p5/4152|i6_LQ_c2482/f1p16/6298|i3_HQ_c10996/f1p39/3863|i2.3_HQ_c6903/f1p67/2538|i2.3_HQ_c841/f6p445/2337|i8_LQ_c980/f1p17/8178|i5_LQ_c4414/f1p23/56|i2.2_HQ_c12041/f1…
		Glycosaminoglycan degradation	ko00531	1	168	0.971459	1	i7_HQ_c9/f3p67/7702
		Shigellosis	ko05131	8	670	0.971688	1	i5_HQ_c1883/f1p34/5795|i4_LQ_c8486/f1p24/4236|i5_HQ_c7331/f1p64/5918|i7_LQ_c1439/f1p11/7422|i3_LQ_c6600/f1p173/3306|i5_LQ_c1549/f1p2/5990|i2.4_LQ_c5438/f1p136/2408|i2.2_LQ_c6399/f1p17/2463
		Epithelial cell signaling in Helicobacter pylori infection	ko05120	4	406	0.971875	1	i1.0_HQ_c11004/f1p10/1568|i4_HQ_c1750/f1p17/4283|i4_HQ_c4679/f2p7/4092|i2.0_HQ_c6929/f1p6/2080
		Glutathione metabolism	ko00480	5	485	0.975501	1	i1.2_LQ_c8252/f1p159/1430|i4_LQ_c5464/f1p5/4343|i2.0_LQ_c6185/f1p311/2281|i1.0_LQ_c3007/f1p40/1366|i1.2_HQ_c3022/f1p154/1876
		Sphingolipid signaling pathway	ko04071	9	746	0.975644	1	i2.3_HQ_c7342/f1p6/2931|i4_HQ_c6366/f1p49/4342|i4_LQ_c13387/f1p0/4087|i5_LQ_c4884/f1p9/5780|i3_LQ_c7916/f1p11/4013|i4_HQ_c8246/f1p22/4820|i6_LQ_c4281/f1p0/6522|i2.4_HQ_c8722/f1p4/2100|i3_HQ_c15410/f1p7/3098
		Regulation of autophagy	ko04140	1	176	0.975883	1	i2.1_HQ_c1110/f2p20/2475
		Vitamin digestion and absorption	ko04977	1	183	0.979188	1	i2.0_HQ_c8605/f1p4/2253
		Regulation of lipolysis in adipocytes	ko04923	2	276	0.980112	1	i2.4_HQ_c8722/f1p4/2100|i1.0_LQ_c4204/f2p0/1574
		Prion diseases	ko05020	2	292	0.985102	1	i4_HQ_c8246/f1p22/4820|i3_HQ_c15819/f1p5/3677
		Glutamatergic synapse	ko04724	5	528	0.986618	1	i2.4_HQ_c2813/f1p1/2059|i1.0_LQ_c4204/f2p0/1574|i4_HQ_c17296/f1p7/4391|i2.3_HQ_c7708/f1p8/2143|i2.0_HQ_c4115/f1p9/2408
		Renin-angiotensin system	ko04614	1	206	0.987177	1	i4_LQ_c6756/f1p7/4275
		Morphine addiction	ko05032	3	397	0.989947	1	i2.0_HQ_c16328/f1p12/2295|i1.0_LQ_c4204/f2p0/1574|i3_LQ_c2323/f1p2/3614
		Ether lipid metabolism	ko00565	2	314	0.990022	1	i3_LQ_c4020/f1p2/3317|i5_HQ_c2813/f1p27/55
		TNF signaling pathway	ko04668	6	628	0.99116	1	i4_HQ_c4712/f1p10/4930|i2.4_HQ_c8722/f1p4/2100|i4_HQ_c8246/f1p22/4820|i5_HQ_c331/f2p13/5260|i1.0_HQ_c11004/f1p10/1568|i2.2_HQ_c9711/f1p1/2020
		SNARE interactions in vesicular transport	ko04130	1	224	0.991222	1	i4_LQ_c15424/f1p37/4229
		Pertussis	ko05133	7	716	0.993112	1	i5_HQ_c1883/f1p34/5795|i4_HQ_c14998/f1p148/4049|i2.0_HQ_c8074/f1p76/2230|i1.0_HQ_c11004/f1p10/1568|i5_HQ_c7331/f1p64/5918|i2.2_HQ_c4117/f1p75/2260|i5_HQ_c131/f3p143/5141
		Ras signaling pathway	ko04014	11	1010	0.995005	1	i2.2_HQ_c21827/f1p15/2481|i4_HQ_c14998/f1p148/4049|i2.0_HQ_c8074/f1p76/2230|i2.4_HQ_c8722/f1p4/2100|i2.4_HQ_c8923/f1p4/2481|i2.2_HQ_c4117/f1p75/2260|i2.0_HQ_c5171/f1p5/2942|i4_HQ_c8246/f1p22/4820|i2.0_HQ_c6929/f1p6/2080|i3_HQ_c1070/f3p5/3313|i3_HQ_c15410/f1p7/3098
		Pyrimidine metabolism	ko00240	4	528	0.995675	1	i2.3_HQ_c10625/f1p6/2210|i3_HQ_c10771/f1p2/3307|i2.1_HQ_c6774/f1p26/2470|i5_HQ_c1825/f1p21/5384
		Arachidonic acid metabolism	ko00590	7	751	0.995722	1	i1.2_LQ_c8252/f1p159/1430|i1.0_LQ_c3007/f1p40/1366|i2.2_HQ_c8159/f1p21/2833|i2.0_LQ_c6185/f1p311/2281|i1.0_HQ_c8541/f2p2/1289|i1.3_HQ_c15493/f1p4/1566|i1.2_HQ_c3022/f1p154/1876
		Transcriptional misregulation in cancer	ko05202	17	1478	0.998031	1	i2.2_HQ_c7718/f1p4/2439|i3_HQ_c7721/f1p29/3976|i2.1_LQ_c4370/f1p2/2460|i2.2_HQ_c21827/f1p15/2481|i3_HQ_c731/f4p13/3535|i1.4_HQ_c7616/f1p5/1894|i2.0_HQ_c2667/f1p2/2360|i2.2_LQ_c15540/f1p10/2302|i1.1_LQ_c13809/f1p2/1684|i2.0_HQ_c11073/f1p33/2301|i2.2_HQ_c18428/f1p5/2065|i5_HQ_c259/f2p11/5132|i2.0_HQ_c21890/f27p124/2360|i7_LQ_c1918/f1p4/7297|i3_LQ_c6643/f1p6/2884|i2.2_LQ_c16734/f1p15/2455|i5_HQ_c271…
		Phosphatidylinositol signaling system	ko04070	4	586	0.99831	1	i2.4_HQ_c8722/f1p4/2100|i2.2_HQ_c4117/f1p75/2260|i4_HQ_c14998/f1p148/4049|i2.0_HQ_c8074/f1p76/2230
		Drug metabolism - cytochrome P450	ko00982	6	772	0.99891	1	i4_LQ_c5464/f1p5/4343|i4_LQ_c11171/f1p102/4273|i2.4_HQ_c1230/f4p120/2606|i4_HQ_c10928/f1p163/4023|i4_HQ_c8064/f1p35/4159|i2.4_HQ_c4135/f1p4/2530
		Porphyrin and chlorophyll metabolism	ko00860	3	529	0.99896	1	i2.2_HQ_c2063/f2p12/2294|i5_HQ_c7200/f1p27/5730|i2.2_HQ_c12915/f99p191/2262
		Leishmaniasis	ko05140	9	1001	0.999024	1	i5_HQ_c1883/f1p34/5795|i7_HQ_c1911/f1p63/7255|i1.0_HQ_c10424/f1p20/2030|i1.0_HQ_c11004/f1p10/1568|i5_HQ_c7331/f1p64/5918|i6_LQ_c2482/f1p16/6298|i3_HQ_c10996/f1p39/3863|i8_LQ_c980/f1p17/8178|i2.4_HQ_c15240/f1p9/2450
		Hematopoietic cell lineage	ko04640	9	1009	0.999125	1	i2.0_HQ_c2157/f2p3/2632|i6_HQ_c2813/f1p44/6709|i3_HQ_c6099/f2p30/3853|i5_LQ_c4972/f1p12/5685|i2.4_HQ_c19946/f1p22/2675|i4_HQ_c10078/f1p10/4548|i2.4_HQ_c15772/f1p40/2840|i2.3_LQ_c11465/f1p17/2340|i5_LQ_c4307/f1p3/5150
		Chagas disease (American trypanosomiasis)	ko05142	4	648	0.999397	1	i2.4_HQ_c8722/f1p4/2100|i1.0_HQ_c11004/f1p10/1568|i1.0_LQ_c4204/f2p0/1574|i4_HQ_c6366/f1p49/4342
		Mineral absorption	ko04978	9	1051	0.999511	1	i2.0_HQ_c8681/f1p2/2447|i6_HQ_c3452/f1p32/6877|i1.4_HQ_c3800/f1p25/1479|i4_HQ_c16750/f1p24/4016|i2.4_HQ_c14682/f1p1/2501|i4_LQ_c1098/f1p96/3989|i6_HQ_c71/f3p104/6907|i2.4_HQ_c11225/f1p45/2443|i2.4_HQ_c9905/f1p2/2737
		GABAergic synapse	ko04727	1	365	0.99955	1	i4_HQ_c17296/f1p7/4391
		Cell cycle	ko04110	6	856	0.999701	1	i1.2_HQ_c10188/f5p32/1733|i3_HQ_c9420/f1p47/3010|i2.0_HQ_c5896/f1p42/2337|i2.0_HQ_c11073/f1p33/2301|i5_HQ_c6168/f1p39/5124|i2.0_LQ_c8379/f1p16/2902
		N-Glycan biosynthesis	ko00510	1	395	0.999761	1	i2.0_LQ_c4352/f1p4/2046
		Systemic lupus erythematosus	ko05322	8	1063	0.999861	1	i5_HQ_c2715/f1p39/5219|i5_HQ_c158/f3p34/5919|i3_HQ_c7721/f1p29/3976|i2.2_HQ_c18428/f1p5/2065|i2.4_HQ_c3622/f1p12/2178|i5_HQ_c259/f2p11/5132|i3_HQ_c15819/f1p5/3677|i5_HQ_c131/f3p143/5141
		Cytokine-cytokine receptor interaction	ko04060	2	544	0.999872	1	i2.4_HQ_c8923/f1p4/2481|i2.0_HQ_c10921/f1p6/2258
		Phospholipase D signaling pathway	ko04072	10	1221	0.999874	1	i3_LQ_c4020/f1p2/3317|i2.4_HQ_c8722/f1p4/2100|i2.4_HQ_c8923/f1p4/2481|i5_HQ_c3503/f1p22/5096|i5_HQ_c2813/f1p27/55|i4_HQ_c8246/f1p22/4820|i1.0_LQ_c4204/f2p0/1574|i3_HQ_c15410/f1p7/3098|i3_HQ_c3747/f1p12/3423|i3_HQ_c431/f8p14/3488
		Ribosome biogenesis in eukaryotes	ko03008	2	545	0.999875	1	i2.2_HQ_c1820/f5p22/2852|i2.0_HQ_c10802/f1p9/2501
		Drug metabolism - other enzymes	ko00983	2	553	0.999893	1	i1.4_HQ_c15284/f5p42/2001|i1.0_HQ_c10161/f1p11/1698
		B cell receptor signaling pathway	ko04662	6	924	0.999898	1	i2.4_HQ_c8722/f1p4/2100|i2.3_HQ_c7708/f1p8/2143|i2.0_HQ_c4115/f1p9/2408|i4_HQ_c8246/f1p22/4820|i1.0_HQ_c11004/f1p10/1568|i3_HQ_c15410/f1p7/3098
		Natural killer cell mediated cytotoxicity	ko04650	7	1031	0.999932	1	i2.4_HQ_c8722/f1p4/2100|i2.0_HQ_c11554/f1p6/2127|i2.3_HQ_c7708/f1p8/2143|i2.0_HQ_c4115/f1p9/2408|i4_HQ_c8246/f1p22/4820|i2.0_HQ_c6929/f1p6/2080|i3_HQ_c15410/f1p7/3098
		Pentose and glucuronate interconversions	ko00040	1	476	0.999957	1	i3_LQ_c12984/f1p121/3993
		Fc epsilon RI signaling pathway	ko04664	4	801	0.999957	1	i2.4_HQ_c8722/f1p4/2100|i2.2_HQ_c9711/f1p1/2020|i4_HQ_c8246/f1p22/4820|i3_HQ_c15410/f1p7/3098
		Retinol metabolism	ko00830	4	902	0.999993	1	i1.1_LQ_c9048/f1p12/1293|i2.2_HQ_c1507/f2p16/2407|i2.2_HQ_c15626/f1p428/2272|i1.3_HQ_c6137/f1p16/1824
		Chemical carcinogenesis	ko05204	3	822	0.999995	1	i4_LQ_c5464/f1p5/4343|i2.0_HQ_c3210/f1p171/2196|i1.3_HQ_c3151/f1p32/1780
		Metabolism of xenobiotics by cytochrome P450	ko00980	3	823	0.999995	1	i4_LQ_c5464/f1p5/4343|i2.0_HQ_c3210/f1p171/2196|i1.3_HQ_c3151/f1p32/1780
		Ovarian steroidogenesis	ko04913	2	714	0.999995	1	i1.0_LQ_c4204/f2p0/1574|i1.0_HQ_c8541/f2p2/1289
		African trypanosomiasis	ko05143	1	658	0.999999	1	i4_LQ_c6756/f1p7/4275
		Rheumatoid arthritis	ko05323	3	1028	1	1	i1.0_HQ_c11004/f1p10/1568|i4_HQ_c1750/f1p17/4283|i4_HQ_c4679/f2p7/4092
		NF-kappa B signaling pathway	ko04064	3	1031	1	1	i4_HQ_c4712/f1p10/4930|i5_LQ_c4414/f1p23/56|i2.2_HQ_c21827/f1p15/2481
		Taste transduction	ko04742	1	846	1	1	i3_LQ_c9216/f1p3/3499
		Focal adhesion	ko04510	40	4046	1	1	i3_HQ_c2261/f1p4/3080|i3_HQ_c9848/f1p1/3045|i2.0_HQ_c11929/f1p2/2192|i5_HQ_c277/f2p46/53|i3_HQ_c15410/f1p7/3098|i3_HQ_c513/f5p40/3659|i4_HQ_c4712/f1p10/4930|i4_HQ_c18624/f2p2/4819|i5_LQ_c6653/f1p16/5810|i2.4_HQ_c8722/f1p4/2100|i5_HQ_c7331/f1p64/5918|i7_LQ_c1439/f1p11/7422|i1.2_HQ_c5067/f2p1/1261|i1.3_LQ_c4692/f1p0/1324|i2.2_HQ_c21991/f30p127/2447|i3_HQ_c10223/f1p15/3550|i7_LQ_c981/f1p14/7488|i2.2…
		Steroid hormone biosynthesis	ko00140	1	981	1	1	i1.0_HQ_c8541/f2p2/1289
		PI3K-Akt signaling pathway	ko04151	49	5227	1	1	i2.2_HQ_c21827/f1p15/2481|i2.0_HQ_c17396/f1p9/2588|i1.3_HQ_c6273/f1p17/1904|i2.0_LQ_c8379/f1p16/2902|i5_HQ_c1883/f1p34/5795|i3_HQ_c796/f4p29/3801|i5_HQ_c6168/f1p39/5124|i6_LQ_c2482/f1p16/6298|i3_LQ_c4198/f1p1/3633|i2.2_HQ_c14383/f1p9/2360|i3_HQ_c16728/f2p16/3132|i5_LQ_c5834/f1p17/5766|i3_HQ_c11569/f1p9/3144|i2.0_HQ_c8930/f1p7/2108|i1.4_HQ_c10113/f1p6/1510|i2.4_HQ_c8722/f1p4/2100|i5_HQ_c7331/f1p64…
		Staphylococcus aureus infection	ko05150	1	1289	1	1	i5_HQ_c131/f3p143/5141
		Platelet activation	ko04611	17	3729	1	1	i2.4_HQ_c8722/f1p4/2100|i5_HQ_c1883/f1p34/5795|i4_LQ_c979/f2p2/4139|i3_LQ_c6600/f1p173/3306|i4_LQ_c13387/f1p0/4087|i5_HQ_c7331/f1p64/5918|i3_LQ_c11035/f1p0/3379|i2.2_HQ_c4000/f1p2/2573|i2.0_HQ_c11929/f1p2/2192|i3_HQ_c9848/f1p1/3045|i1.0_LQ_c4204/f2p0/1574|i2.4_LQ_c5438/f1p136/2408|i2.4_HQ_c11519/f1p10/2668|i2.2_LQ_c6399/f1p17/2463|i1.3_HQ_c1589/f4p50/1560|i6_LQ_c4281/f1p0/6522|i5_HQ_c277/f2p46/53
		Protein digestion and absorption	ko04974	11	3097	1	1	i2.0_HQ_c8681/f1p2/2447|i3_HQ_c510/f6p20/3668|i1.4_HQ_c3800/f1p25/1479|i2.4_HQ_c14682/f1p1/2501|i3_HQ_c10223/f1p15/3550|i4_LQ_c1098/f1p96/3989|i7_LQ_c981/f1p14/7488|i6_HQ_c71/f3p104/6907|i2.4_HQ_c9905/f1p2/2737|i2.4_HQ_c11225/f1p45/2443|i5_LQ_c5834/f1p17/5766
		AGE-RAGE signaling pathway in diabetic complications	ko04933	10	3138	1	1	i3_HQ_c8861/f1p6/3217|i7_HQ_c1911/f1p63/7255|i1.0_HQ_c10424/f1p20/2030|i1.0_HQ_c11004/f1p10/1568|i7_LQ_c981/f1p14/7488|i4_LQ_c13387/f1p0/4087|i7_LQ_c1918/f1p4/7297|i2.4_HQ_c8722/f1p4/2100|i6_LQ_c4281/f1p0/6522|i4_HQ_c3269/f1p5/4152
		Amoebiasis	ko05146	8	3595	1	1	i2.2_HQ_c1090/f4p39/2033|i2.4_HQ_c8722/f1p4/2100|i7_LQ_c1439/f1p11/7422|i1.0_HQ_c1202/f6p23/1996|i1.0_LQ_c4204/f2p0/1574|i7_LQ_c981/f1p14/7488|i5_HQ_c158/f3p34/5919|i3_HQ_c1070/f3p5/3313
		ECM-receptor interaction	ko04512	12	3107	1	1	i5_HQ_c1883/f1p34/5795|i3_HQ_c6099/f2p30/3853|i5_LQ_c5834/f1p17/5766|i5_HQ_c7331/f1p64/5918|i6_HQ_c2813/f1p44/6709|i2.4_HQ_c19946/f1p22/2675|i4_HQ_c10078/f1p10/4548|i3_HQ_c10223/f1p15/3550|i7_LQ_c981/f1p14/7488|i2.4_HQ_c15772/f1p40/2840|i2.3_LQ_c11465/f1p17/2340|i3_HQ_c510/f6p20/3668
